# Supplementary material for: Genetic architecture of 11 organ traits derived from abdominal MRI using deep learning
Source: eLife. 2021 Jun 15;10:e65554. doi: 10.7554/eLife.65554 (PMC8205492; doi:10.7554/eLife.65554)
Supplement: Figure 2—source data 1. [file elife-65554-fig2-data1.zip]

Archive with 7 entries (6 files):
- figure2_source/
- figure2_source/figure2_supplement5_source.csv
- figure2_source/figure2_supplement2_source.csv
- figure2_source/figure2_source.csv
- figure2_source/figure2_supplement1_source.csv
- figure2_source/figure2_supplement3_source.csv
- figure2_source/figure2_supplement4_source.csv
