# Supplementary material for: Genetic architecture of 11 organ traits derived from abdominal MRI using deep learning
Source: eLife. 2021 Jun 15;10:e65554. doi: 10.7554/eLife.65554 (PMC8205492; doi:10.7554/eLife.65554)
Supplement: Figure 2—source data 1. [file elife-65554-fig2-data1.zip › figure2_source/figure2_supplement5_source.csv]

Trait	Organ	UK Biobank Field	Description	Category	Subcategory	model	beta	lower	upper	pvalue	n	n_cases	n_controls
Volume	Liver	23110	Impedance of arm (left)	Physical Measures	Impedance	LINEAR	-0.122840385343879	-0.132093635173567	-0.113587135514192	6.23356503428971e-148	38198	NA	NA
Volume	Liver	23109	Impedance of arm (right)	Physical Measures	Impedance	LINEAR	-0.120353753205605	-0.129598518155222	-0.111108988255987	2.17213599221446e-142	38196	NA	NA
Volume	Liver	23106	Impedance of whole body	Physical Measures	Impedance	LINEAR	-0.119321962565117	-0.128816945683802	-0.109826979446432	6.81098534392605e-133	38200	NA	NA
Volume	Liver	23122	Arm predicted mass (right)	Physical Measures	Impedance	LINEAR	0.0748000941566699	0.068817514183791	0.0807826741295487	1.41261625328351e-131	38184	NA	NA
Volume	Liver	23121	Arm fat-free mass (right)	Physical Measures	Impedance	LINEAR	0.0738724718983704	0.0678772767976827	0.0798676669990581	7.02380190221007e-128	38184	NA	NA
Volume	Liver	23101	Whole body fat-free mass	Physical Measures	Impedance	LINEAR	0.0613768447849297	0.0558591724664092	0.0668945171034502	9.93272414301839e-105	38202	NA	NA
Volume	Liver	23102	Whole body water mass	Physical Measures	Impedance	LINEAR	0.0614939601604172	0.0559322586491866	0.0670556616716478	1.67438414709234e-103	38202	NA	NA
Volume	Liver	23126	Arm predicted mass (left)	Physical Measures	Impedance	LINEAR	0.0653318173533364	0.0594064611673085	0.0712571735393643	6.12570476070075e-103	38178	NA	NA
Volume	Liver	23129	Trunk fat-free mass	Physical Measures	Impedance	LINEAR	0.0657097054870763	0.0596500437796742	0.0717693671944784	1.18757939318915e-99	38156	NA	NA
Volume	Liver	23130	Trunk predicted mass	Physical Measures	Impedance	LINEAR	0.0657538578592952	0.0596858108650253	0.0718219048535651	1.63212328822875e-99	38153	NA	NA
Volume	Liver	23125	Arm fat-free mass (left)	Physical Measures	Impedance	LINEAR	0.0633960929988209	0.0574709257378421	0.0693212602597997	4.39673522201968e-97	38180	NA	NA
Volume	Liver	23105	Basal metabolic rate	Physical Measures	Impedance	LINEAR	0.0502041820574416	0.0450975958754447	0.0553107682394385	2.444409927857e-82	38201	NA	NA
Volume	Liver	23127	Trunk fat percentage	Physical Measures	Impedance	LINEAR	-0.0856024494787847	-0.0957030287244476	-0.0755018702331218	9.66007768317593e-62	38167	NA	NA
Volume	Liver	23114	Leg predicted mass (right)	Physical Measures	Impedance	LINEAR	0.0444146562514727	0.038678150246915	0.0501511622560305	7.36169087229917e-52	38195	NA	NA
Volume	Liver	23113	Leg fat-free mass (right)	Physical Measures	Impedance	LINEAR	0.0444781677233106	0.0387205258510422	0.050235809595579	1.23300045351041e-51	38195	NA	NA
Volume	Liver	23117	Leg fat-free mass (left)	Physical Measures	Impedance	LINEAR	0.0423136119963814	0.0367736344932601	0.0478535894995027	1.60921448513247e-50	38190	NA	NA
Volume	Liver	23118	Leg predicted mass (left)	Physical Measures	Impedance	LINEAR	0.0422104307278077	0.0366818155885298	0.0477390458670856	1.75525766478839e-50	38190	NA	NA
Volume	Liver	23099	Body fat percentage	Physical Measures	Impedance	LINEAR	-0.058170322628384	-0.0659330745876947	-0.0504075706690733	1.06210436022927e-48	38184	NA	NA
Volume	Liver	49	Hip circumference	Physical Measures	Body size measures	LINEAR	-0.0698817524390956	-0.0793544249625267	-0.0604090799156645	2.92553226049957e-47	38649	NA	NA
Volume	Liver	23107	Impedance of leg (right)	Physical Measures	Impedance	LINEAR	-0.0843560932402367	-0.096066383422744	-0.0726458030577295	3.78413631011895e-45	38201	NA	NA
Volume	Liver	23108	Impedance of leg (left)	Physical Measures	Impedance	LINEAR	-0.0830317237409606	-0.0948650653540559	-0.0711983821278653	6.22268746021941e-43	38199	NA	NA
Volume	Liver	23119	Arm fat percentage (right)	Physical Measures	Impedance	LINEAR	-0.0507100147212486	-0.0581607259589165	-0.0432593034835807	1.67760396140543e-40	38188	NA	NA
Volume	Liver	23123	Arm fat percentage (left)	Physical Measures	Impedance	LINEAR	-0.0494525419259706	-0.0567816587473541	-0.042123425104587	7.73489219011529e-40	38184	NA	NA
Volume	Liver	25005	Volume of grey matter (normalised for head size)	Physical Measures	Brain MRI	LINEAR	-0.0940318397904345	-0.109994461383646	-0.0780692181972229	9.73949615675893e-31	19592	NA	NA
Volume	Liver	25001	Volume of peripheral cortical grey matter (normalised for head size)	Physical Measures	Brain MRI	LINEAR	-0.0933413876493414	-0.109902550994626	-0.0767802243040567	2.74989382065568e-28	19592	NA	NA
Volume	Liver	48	Waist circumference	Physical Measures	Body size measures	LINEAR	0.0450329630601542	0.0368351537633928	0.0532307723569156	5.39595143606733e-27	38648	NA	NA
Volume	Liver	12679	Number of beats in waveform average for PWA	Physical Measures	Heart MRI	LINEAR	0.0869735733551689	0.0706366002503611	0.103310546459977	1.88622709319382e-25	33879	NA	NA
Volume	Liver	23128	Trunk fat mass	Physical Measures	Impedance	LINEAR	-0.0472166465330433	-0.0564526769688018	-0.0379806160972848	1.33277696943272e-23	38164	NA	NA
Volume	Liver	12336	Ventricular rate	Physical Measures	ECG at rest	LINEAR	0.0783536755477963	0.0624249190010247	0.0942824320945678	5.71417462862062e-22	33695	NA	NA
Volume	Liver	22671	Mean carotid IMT (intima-medial thickness) at 120 degrees	Physical Measures	Carotid ultrasound	LINEAR	0.0909809335811787	0.0724205269776854	0.109541340184672	8.15820807884327e-22	22733	NA	NA
Volume	Liver	12340	QRS duration	Physical Measures	ECG at rest	LINEAR	0.073866087584982	0.0586783294692264	0.0890538457007376	1.63404570179605e-21	33690	NA	NA
Volume	Liver	22672	Maximum carotid IMT (intima-medial thickness) at 120 degrees	Physical Measures	Carotid ultrasound	LINEAR	0.0895869317569318	0.0709456755378902	0.108228187975973	4.94995070667654e-21	22733	NA	NA
Volume	Liver	22680	Mean carotid IMT (intima-medial thickness) at 240 degrees	Physical Measures	Carotid ultrasound	LINEAR	0.0886179318972589	0.0697822560803246	0.107453607714193	3.18019443321687e-20	22572	NA	NA
Volume	Liver	22681	Maximum carotid IMT (intima-medial thickness) at 240 degrees	Physical Measures	Carotid ultrasound	LINEAR	0.0872690119868244	0.0683997041592762	0.106138319814373	1.34589856551642e-19	22572	NA	NA
Volume	Liver	25031	Median T2star in putamen (right)	Physical Measures	Brain MRI	LINEAR	-0.0996472547115513	-0.121773556109773	-0.07752095331333	1.1695447084932e-18	18120	NA	NA
Volume	Liver	25004	Volume of ventricular cerebrospinal fluid	Physical Measures	Brain MRI	LINEAR	0.0780418060219527	0.0601877187933255	0.0958958932505799	1.13467840753554e-17	19592	NA	NA
Volume	Liver	12698	Diastolic brachial blood pressure	Physical Measures	Heart MRI	LINEAR	0.0678728111408064	0.0517823945409534	0.0839632277406593	1.41432019927155e-16	34022	NA	NA
Volume	Liver	25035	Median T2star in hippocampus (right)	Physical Measures	Brain MRI	LINEAR	-0.087451980895494	-0.108477136754084	-0.0664268250369034	3.79121100913981e-16	18120	NA	NA
Volume	Liver	12687	Mean arterial pressure during PWA	Physical Measures	Heart MRI	LINEAR	0.0664020480974982	0.0501962733770317	0.0826078228179647	9.97983786829103e-16	33664	NA	NA
Volume	Liver	25030	Median T2star in putamen (left)	Physical Measures	Brain MRI	LINEAR	-0.0882994052068091	-0.110288797117476	-0.066310013296142	3.72479323605467e-15	18120	NA	NA
Volume	Liver	22670	Minimum carotid IMT (intima-medial thickness) at 120 degrees	Physical Measures	Carotid ultrasound	LINEAR	0.0752926147301087	0.0562412358780042	0.0943439935822132	9.86227248970204e-15	22733	NA	NA
Volume	Liver	25034	Median T2star in hippocampus (left)	Physical Measures	Brain MRI	LINEAR	-0.0832661901848847	-0.104433653258862	-0.062098727110907	1.3205403358925e-14	18120	NA	NA
Volume	Liver	22679	Minimum carotid IMT (intima-medial thickness) at 240 degrees	Physical Measures	Carotid ultrasound	LINEAR	0.0759618736524037	0.0566174250220076	0.0953063222827999	1.45373894305175e-14	22572	NA	NA
Volume	Liver	22674	Mean carotid IMT (intima-medial thickness) at 150 degrees	Physical Measures	Carotid ultrasound	LINEAR	0.0727110457009016	0.0541622589260988	0.0912598324757044	1.61263235786465e-14	22816	NA	NA
Volume	Liver	25003	Volume of ventricular cerebrospinal fluid (normalised for head size)	Physical Measures	Brain MRI	LINEAR	0.071692235792371	0.0533172396406693	0.0900672319440727	2.14589502994737e-14	19592	NA	NA
Volume	Liver	12684	End systolic pressure index during PWA	Physical Measures	Heart MRI	LINEAR	0.0637403473622232	0.0472005833913697	0.0802801113330766	4.34850262473548e-14	33073	NA	NA
Volume	Liver	12654	Number of automated diagnostic comments recorded during 12-lead ECG	Physical Measures	ECG at rest	ORDERED-LOGISTIC	0.115436773732423	0.0852014047650107	0.145672142699836	7.43718127434201e-14	33667	NA	NA
Volume	Liver	22677	Mean carotid IMT (intima-medial thickness) at 210 degrees	Physical Measures	Carotid ultrasound	LINEAR	0.0714676148329951	0.0527162435369047	0.0902189861290856	8.28728057240964e-14	22743	NA	NA
Volume	Liver	4080	"Systolic blood pressure, automated reading"	Physical Measures	Blood pressure	LINEAR	0.0554144267454695	0.04080144982063	0.0700274036703091	1.08798048264407e-13	36318	NA	NA
Volume	Liver	22678	Maximum carotid IMT (intima-medial thickness) at 210 degrees	Physical Measures	Carotid ultrasound	LINEAR	0.0705177928975301	0.0517017812558049	0.0893338045392553	2.11525631173465e-13	22743	NA	NA
Volume	Liver	25036	Median T2star in amygdala (left)	Physical Measures	Brain MRI	LINEAR	-0.0811303408492702	-0.102858207699837	-0.0594024739987035	2.60811128921134e-13	18120	NA	NA
Volume	Liver	25037	Median T2star in amygdala (right)	Physical Measures	Brain MRI	LINEAR	-0.080499106882837	-0.102201029613847	-0.0587971841518274	3.72848410933758e-13	18120	NA	NA
Volume	Liver	22675	Maximum carotid IMT (intima-medial thickness) at 150 degrees	Physical Measures	Carotid ultrasound	LINEAR	0.0694490739760631	0.0507174961336516	0.0881806518184745	3.79326711003674e-13	22816	NA	NA
Volume	Liver	25009	"Volume of brain, grey+white matter (normalised for head size)"	Physical Measures	Brain MRI	LINEAR	-0.0646949019798368	-0.08242285781697	-0.0469669461427037	8.7987034788902e-13	19592	NA	NA
Volume	Liver	25029	Median T2star in caudate (right)	Physical Measures	Brain MRI	LINEAR	-0.0795993407501201	-0.101820997084279	-0.0573776844159615	2.27987693988411e-12	18120	NA	NA
Volume	Liver	23111	Leg fat percentage (right)	Physical Measures	Impedance	LINEAR	-0.0218789193778886	-0.028237762873765	-0.0155200758820122	1.56463950342707e-11	38199	NA	NA
Volume	Liver	4079	"Diastolic blood pressure, automated reading"	Physical Measures	Blood pressure	LINEAR	0.0512890670299014	0.0362299841924937	0.066348149867309	2.49884111752985e-11	36318	NA	NA
Volume	Liver	12683	End systolic pressure during PWA	Physical Measures	Heart MRI	LINEAR	0.0538356608348597	0.0377282614683178	0.0699430602014016	5.79932060556308e-11	33591	NA	NA
Volume	Liver	23100	Whole body fat mass	Physical Measures	Impedance	LINEAR	-0.0280869471115323	-0.0365191782433712	-0.0196547159796935	6.7213808127068e-11	38155	NA	NA
Volume	Liver	22676	Minimum carotid IMT (intima-medial thickness) at 210 degrees	Physical Measures	Carotid ultrasound	LINEAR	0.0637293244689212	0.044549971332501	0.0829086776053414	7.52785522790511e-11	22743	NA	NA
Volume	Liver	12686	Stroke volume during PWA	Physical Measures	Heart MRI	LINEAR	-0.051772708501755	-0.0674694691870602	-0.0360759478164498	1.02879188906965e-10	33109	NA	NA
Volume	Liver	25028	Median T2star in caudate (left)	Physical Measures	Brain MRI	LINEAR	-0.0717207292223357	-0.0938566516739126	-0.0495848067707589	2.19504495947622e-10	18120	NA	NA
Volume	Liver	102	"Pulse rate, automated reading"	Physical Measures	Blood pressure	LINEAR	0.050093074502232	0.0344252522607815	0.0657608967436825	3.73261466248613e-10	36318	NA	NA
Volume	Liver	12338	P duration	Physical Measures	ECG at rest	LINEAR	0.0521492499066673	0.0353874307344383	0.0689110690788963	1.08625388299272e-9	31864	NA	NA
Volume	Liver	23115	Leg fat percentage (left)	Physical Measures	Impedance	LINEAR	-0.01919455513155	-0.0254117050092757	-0.0129774052538242	1.45050386819096e-9	38194	NA	NA
Volume	Liver	25879	Volume of grey matter in Thalamus (right)	Physical Measures	Brain MRI	LINEAR	0.0608875006739431	0.0408340529180276	0.0809409484298585	2.70605901924494e-9	19587	NA	NA
Volume	Liver	21001	Body mass index (BMI)	Physical Measures	Body size measures	LINEAR	0.0216698706604855	0.0143789416974443	0.0289607996235267	5.73945888486016e-9	38627	NA	NA
Volume	Liver	21002	Weight	Physical Measures	Body size measures	LINEAR	0.0165774737713802	0.0109345133563852	0.0222204341863751	8.57663384367315e-9	38632	NA	NA
Volume	Liver	6034	Target heart rate achieved	Physical Measures	ECG during exercise	LOGISTIC-BINARY	-0.463558999087911	-0.631875476971957	-0.298834443988208	4.86892785678036e-8	6160	544	5616
Volume	Liver	6033	Maximum heart rate during fitness test	Physical Measures	ECG during exercise	LINEAR	-0.100666167080255	-0.1381193785404	-0.0632129556201112	1.418827405496e-7	6160	NA	NA
Volume	Liver	22673	Minimum carotid IMT (intima-medial thickness) at 150 degrees	Physical Measures	Carotid ultrasound	LINEAR	0.0508993153244872	0.0319295330815358	0.0698690975674385	1.46009898382778e-7	22816	NA	NA
Volume	Liver	25033	Median T2star in pallidum (right)	Physical Measures	Brain MRI	LINEAR	-0.0593083111768588	-0.081898260522569	-0.0367183618311486	2.68809959260463e-7	18120	NA	NA
Volume	Liver	4196	Pulse wave peak to peak time	Physical Measures	Arterial stiffness	LINEAR	-0.0681028505576148	-0.0940770315589874	-0.0421286695562421	2.79758275753924e-7	12802	NA	NA
Volume	Liver	21021	Pulse wave Arterial Stiffness index	Physical Measures	Arterial stiffness	LINEAR	0.0666527916370754	0.0412006087376858	0.0921049745364649	2.89226340075192e-7	12792	NA	NA
Volume	Liver	12697	Systolic brachial blood pressure	Physical Measures	Heart MRI	LINEAR	0.0406510099216766	0.0248916187485654	0.0564104010947877	4.30714645474087e-7	34020	NA	NA
Volume	Liver	25781	Total volume of white matter hyperintensities (from T1 and T2_FLAIR images)	Physical Measures	Brain MRI	LINEAR	0.0485949038250802	0.0296453464416868	0.0675444612084737	5.04195579378614e-7	18540	NA	NA
Volume	Liver	20257	Forced vital capacity (FVC) Z-score	Physical Measures	Spirometry	LINEAR	-0.0430891726008597	-0.0599356927608881	-0.0262426524408314	5.38017776295785e-7	31781	NA	NA
Volume	Liver	25008	Volume of white matter	Physical Measures	Brain MRI	LINEAR	0.0426376280357927	0.0257821760945137	0.0594930799770717	7.17419015999263e-7	19592	NA	NA
Volume	Liver	25878	Volume of grey matter in Thalamus (left)	Physical Measures	Brain MRI	LINEAR	0.0514967731856339	0.0310572651320527	0.0719362812392151	7.94365300764014e-7	19587	NA	NA
Volume	Liver	3143	Ankle spacing width	Physical Measures	Bone-densitometry of heel	LINEAR	0.0357621952611406	0.0213257011751018	0.0501986893471795	1.20965969942543e-6	20747	NA	NA
Volume	Liver	46	Hand grip strength (left)	Physical Measures	Hand grip strength	LINEAR	0.0242622547848793	0.0140316212061192	0.0344928883636393	3.35879052210853e-6	38570	NA	NA
Volume	Liver	23120	Arm fat mass (right)	Physical Measures	Impedance	LINEAR	-0.0193409899393684	-0.0276264675643288	-0.011055512314408	4.76982720403675e-6	38186	NA	NA
Volume	Liver	3062	Forced vital capacity (FVC)	Physical Measures	Spirometry	LINEAR	0.0231706718146035	0.0130115192181842	0.0333298244110228	7.83278869024234e-6	35719	NA	NA
Volume	Liver	20256	Forced expiratory volume in 1-second (FEV1) Z-score	Physical Measures	Spirometry	LINEAR	-0.0385993184587346	-0.0556309345304142	-0.021567702387055	8.93915793297226e-6	31781	NA	NA
Volume	Liver	23124	Arm fat mass (left)	Physical Measures	Impedance	LINEAR	-0.0187629712521091	-0.0270508491866943	-0.0104750933175239	9.13485773904113e-6	38181	NA	NA
Volume	Liver	20151	"Forced vital capacity (FVC), Best measure"	Physical Measures	Spirometry	LINEAR	0.023241258017533	0.0125718483679403	0.0339106676671257	1.96462936763405e-5	29663	NA	NA
Volume	Liver	25032	Median T2star in pallidum (left)	Physical Measures	Brain MRI	LINEAR	-0.0460586120216083	-0.068638872180733	-0.0234783518624837	6.40975482297586e-5	18120	NA	NA
Volume	Liver	4200	Position of the shoulder on the pulse waveform	Physical Measures	Arterial stiffness	LINEAR	0.052293108446776	0.0264324295008322	0.0781537873927198	7.42249532489528e-5	12807	NA	NA
Volume	Liver	4195	Pulse wave reflection index	Physical Measures	Arterial stiffness	LINEAR	0.051753714441687	0.0261433348049398	0.0773640940784341	7.50198692446915e-5	12807	NA	NA
Volume	Liver	47	Hand grip strength (right)	Physical Measures	Hand grip strength	LINEAR	0.020599691596105	0.0103497291447108	0.0308496540474992	8.19247914329546e-5	38562	NA	NA
Volume	Liver	3063	Forced expiratory volume in 1-second (FEV1)	Physical Measures	Spirometry	LINEAR	0.0204995929807139	0.0097053680225631	0.0312938179388646	1.97690014549735e-4	35719	NA	NA
Volume	Liver	20150	"Forced expiratory volume in 1-second (FEV1), Best measure"	Physical Measures	Spirometry	LINEAR	0.020501207095038	0.00895046061182738	0.0320519535782487	5.04312672864062e-4	29663	NA	NA
Volume	Liver	6020-1	Completion status of test	Physical Measures	ECG during exercise	MULTINOMIAL-LOGISTIC	NA	NA	NA	5.16111878506493e-4	NA	NA	NA
Volume	Liver	4198	Position of the pulse wave peak	Physical Measures	Arterial stiffness	LINEAR	0.0452009363500018	0.0193088170031727	0.071093055696831	6.23795674539105e-4	12807	NA	NA
Volume	Liver	25026	Median T2star in thalamus (left)	Physical Measures	Brain MRI	LINEAR	-0.0379918361598703	-0.0602850614336402	-0.0156986108861004	8.38387192473628e-4	18120	NA	NA
Volume	Liver	25022	Volume of amygdala (right)	Physical Measures	Brain MRI	LINEAR	0.0354679976461878	0.0145868963385667	0.0563490989538089	8.72151480589922e-4	19577	NA	NA
Volume	Liver	25027	Median T2star in thalamus (right)	Physical Measures	Brain MRI	LINEAR	-0.0376978339101747	-0.0601070058488464	-0.015288661971503	9.77856232731179e-4	18120	NA	NA
Volume	Liver	25876	Volume of grey matter in Occipital Pole (left)	Physical Measures	Brain MRI	LINEAR	-0.0331769847961288	-0.0531617102221662	-0.0131922593700914	0.00113999830557096	19587	NA	NA
Volume	Liver	25837	Volume of grey matter in Paracingulate Gyrus (right)	Physical Measures	Brain MRI	LINEAR	-0.0321239214405517	-0.0516501421794858	-0.0125977007016176	0.00126327806698435	19587	NA	NA
Volume	Liver	25869	Volume of grey matter in Planum Polare (right)	Physical Measures	Brain MRI	LINEAR	-0.0320276903394641	-0.051549072875575	-0.0125063078033531	0.0013029256027819	19587	NA	NA
Volume	Liver	5992	"ECG, phase duration"	Physical Measures	ECG during exercise	LOGISTIC-BINARY	0.197813012886953	0.0774948279600116	0.320409081125314	0.00141013650435911	6160	5326	834
Volume	Liver	25890	Volume of grey matter in Ventral Striatum (left)	Physical Measures	Brain MRI	LINEAR	-0.0301762268861726	-0.0495330551053441	-0.0108193986670011	0.00224868650610262	19587	NA	NA
Volume	Liver	25038	Median T2star in accumbens (left)	Physical Measures	Brain MRI	LINEAR	-0.0344835581727785	-0.0570295245136122	-0.0119375918319449	0.00272200983123496	18120	NA	NA
Volume	Liver	25877	Volume of grey matter in Occipital Pole (right)	Physical Measures	Brain MRI	LINEAR	-0.0286519142562925	-0.0480087568685384	-0.00929507164404661	0.00372025741353178	19587	NA	NA
Volume	Liver	25849	"Volume of grey matter in Parahippocampal Gyrus, anterior division (right)"	Physical Measures	Brain MRI	LINEAR	0.0280917023139543	0.00905646802766504	0.0471269366002435	0.00382441957201996	19587	NA	NA
Volume	Liver	25887	Volume of grey matter in Hippocampus (right)	Physical Measures	Brain MRI	LINEAR	0.0285620227586998	0.00908418490043555	0.048039860616964	0.00405441424078467	19587	NA	NA
Volume	Liver	25853	Volume of grey matter in Lingual Gyrus (right)	Physical Measures	Brain MRI	LINEAR	0.0271605339201925	0.00855468363577564	0.0457663842046094	0.00422357081235376	19587	NA	NA
Volume	Liver	25868	Volume of grey matter in Planum Polare (left)	Physical Measures	Brain MRI	LINEAR	-0.0287153435137645	-0.0485834389309562	-0.00884724809657278	0.00461741142251042	19587	NA	NA
Volume	Liver	25889	Volume of grey matter in Amygdala (right)	Physical Measures	Brain MRI	LINEAR	-0.0264722046541046	-0.0455137433801351	-0.00743066592807403	0.00643634996908596	19587	NA	NA
Volume	Liver	23116	Leg fat mass (left)	Physical Measures	Impedance	LINEAR	0.00908967586639411	0.00252330134459876	0.0156560503881895	0.00666635847879008	38194	NA	NA
Volume	Liver	25891	Volume of grey matter in Ventral Striatum (right)	Physical Measures	Brain MRI	LINEAR	-0.0269481130550961	-0.0464185622983702	-0.00747766381182196	0.00667642874414325	19587	NA	NA
Volume	Liver	25014	Volume of caudate (right)	Physical Measures	Brain MRI	LINEAR	0.0275599897743174	0.00739021907511028	0.0477297604735246	0.00740677842691683	19577	NA	NA
Volume	Liver	4194	Pulse rate	Physical Measures	Arterial stiffness	LINEAR	0.03616267692056	0.00951938130877869	0.0628059725323414	0.00781250656346661	12807	NA	NA
Volume	Liver	25835	Volume of grey matter in Subcallosal Cortex (right)	Physical Measures	Brain MRI	LINEAR	0.0258042493696316	0.0066138351921567	0.0449946635471065	0.0084052050356879	19587	NA	NA
Volume	Liver	25839	"Volume of grey matter in Cingulate Gyrus, anterior division (right)"	Physical Measures	Brain MRI	LINEAR	0.0280747329808493	0.00716115461414048	0.0489883113475581	0.00851385876193105	19587	NA	NA
Volume	Liver	25844	Volume of grey matter in Cuneal Cortex (left)	Physical Measures	Brain MRI	LINEAR	-0.0272436009686468	-0.0478507962565977	-0.00663640568069585	0.00956809692914307	19587	NA	NA
Volume	Liver	25859	Volume of grey matter in Temporal Occipital Fusiform Cortex (right)	Physical Measures	Brain MRI	LINEAR	0.0259786763245961	0.00619367214483303	0.0457636805043591	0.0100694669479943	19587	NA	NA
Volume	Liver	3144	"Heel Broadband ultrasound attenuation, direct entry"	Physical Measures	Bone-densitometry of heel	LINEAR	-0.0265802836413054	-0.0468916503583107	-0.00626891692430014	0.0103234788774331	20747	NA	NA
Volume	Liver	25892	Volume of grey matter in Brain-Stem	Physical Measures	Brain MRI	LINEAR	-0.0253981262294499	-0.044891654642986	-0.0059045978159137	0.0106631502839404	19587	NA	NA
Volume	Liver	20154	"Forced expiratory volume in 1-second (FEV1), predicted percentage"	Physical Measures	Spirometry	LINEAR	0.0333760434698014	0.0073694416602022	0.0593826452794007	0.0118955367962602	12626	NA	NA
Volume	Liver	25883	Volume of grey matter in Putamen (right)	Physical Measures	Brain MRI	LINEAR	-0.02667230314548	-0.0476657884943844	-0.0056788177965757004	0.0127719823508278	19587	NA	NA
Volume	Liver	3064	Peak expiratory flow (PEF)	Physical Measures	Spirometry	LINEAR	0.0160060474258764	0.00340320637525904	0.028608888476493802	0.0128037986668819	35719	NA	NA
Volume	Liver	25010	"Volume of brain, grey+white matter"	Physical Measures	Brain MRI	LINEAR	0.0206844949615738	0.00405737318230906	0.0373116167408386	0.014761832838208	19592	NA	NA
Volume	Liver	6039	Duration of fitness test	Physical Measures	ECG during exercise	ORDERED-LOGISTIC	0.0931545218184885	0.0165487442380466	0.16976029939893	0.0171836725989682	6160	NA	NA
Volume	Liver	25858	Volume of grey matter in Temporal Occipital Fusiform Cortex (left)	Physical Measures	Brain MRI	LINEAR	0.0245462511165816	0.0042563782729637	0.0448361239601996	0.0177368203592926	19587	NA	NA
Volume	Liver	5256	Corneal hysteresis (right)	Physical Measures	Eye measures	LINEAR	0.0379163834546399	0.00541328522590103	0.0704194816833788	0.0222369280818462	8612	NA	NA
Volume	Liver	5254	"Intra-ocular pressure, corneal-compensated (right)"	Physical Measures	Eye measures	LINEAR	-0.0376057340081821	-0.0701513230190504	-0.00506014499731378	0.0235365749414687	8612	NA	NA
Volume	Liver	5984	"ECG, load"	Physical Measures	ECG during exercise	LINEAR	0.0306945093252777	0.0040974926423668	0.0572915260081887	0.0237101418814918	6139	NA	NA
Volume	Liver	25845	Volume of grey matter in Cuneal Cortex (right)	Physical Measures	Brain MRI	LINEAR	-0.0231755822157533	-0.0434465772505571	-0.0029045871809495	0.0250410828474928	19587	NA	NA
Volume	Liver	25795	Volume of grey matter in Precentral Gyrus (right)	Physical Measures	Brain MRI	LINEAR	-0.0223953229571278	-0.0420409154350979	-0.00274973047915759	0.0254659593220859	19587	NA	NA
Volume	Liver	25895	Volume of grey matter in V Cerebellum (left)	Physical Measures	Brain MRI	LINEAR	0.0230520690142556	0.00281293564677012	0.0432912023817412	0.0255927541332847	19587	NA	NA
Volume	Liver	25852	Volume of grey matter in Lingual Gyrus (left)	Physical Measures	Brain MRI	LINEAR	0.020171877777222	0.00165858157164888	0.0386851739827952	0.0327173807869441	19587	NA	NA
Volume	Liver	25794	Volume of grey matter in Precentral Gyrus (left)	Physical Measures	Brain MRI	LINEAR	-0.0210418386627825	-0.0405589140016919	-0.00152476332387301	0.0345949408593891	19587	NA	NA
Volume	Liver	25896	Volume of grey matter in V Cerebellum (right)	Physical Measures	Brain MRI	LINEAR	0.0214975693320711	0.00133133122758386	0.0416638074365583	0.0366769294947862	19587	NA	NA
Volume	Liver	25848	"Volume of grey matter in Parahippocampal Gyrus, anterior division (left)"	Physical Measures	Brain MRI	LINEAR	0.0203974106169762	0.00111912570991147	0.0396756955240408	0.0381044316325302	19587	NA	NA
Volume	Liver	5985	Bicycle speed	Physical Measures	ECG during exercise	LINEAR	0.0403302378141534	0.00218965323922291	0.0784708223890838	0.0382237889202614	6139	NA	NA
Volume	Liver	25802	"Volume of grey matter in Middle Temporal Gyrus, anterior division (left)"	Physical Measures	Brain MRI	LINEAR	0.02115259725294	0.00109093891651136	0.0412142555893686	0.0387781010837592	19587	NA	NA
Volume	Liver	25885	Volume of grey matter in Pallidum (right)	Physical Measures	Brain MRI	LINEAR	0.0221764450195864	0.00111349137818038	0.0432393986609923	0.039058878754373	19587	NA	NA
Volume	Liver	25016	Volume of putamen (right)	Physical Measures	Brain MRI	LINEAR	0.0188983703019223	5.32946056754843e-4	0.0372637945470898	0.0437128207038293	19577	NA	NA
Volume	Liver	25919	Volume of grey matter in Vermis X Cerebellum	Physical Measures	Brain MRI	LINEAR	0.0214381897711209	3.75498021334054e-4	0.0425008815209077	0.0460535803195835	19587	NA	NA
Volume	Liver	25790	"Volume of grey matter in Inferior Frontal Gyrus, pars triangularis (left)"	Physical Measures	Brain MRI	LINEAR	-0.0212875065605661	-0.042222171659653	-3.52841461479084e-4	0.0462620367635054	19587	NA	NA
Volume	Liver	25881	Volume of grey matter in Caudate (right)	Physical Measures	Brain MRI	LINEAR	0.0209113653815184	4.80874231442996e-5	0.0417746433398925	0.0494743356096114	19587	NA	NA
Volume	Liver	25851	"Volume of grey matter in Parahippocampal Gyrus, posterior division (right)"	Physical Measures	Brain MRI	LINEAR	0.0204334529248041	-1.14569282682483e-4	0.0409814751322907	0.0512910140246399	19587	NA	NA
Volume	Liver	23112	Leg fat mass (right)	Physical Measures	Impedance	LINEAR	0.00665286586556248	-7.25868454378616e-5	0.0133783185765628	0.0525243013101475	38197	NA	NA
Volume	Liver	25807	"Volume of grey matter in Middle Temporal Gyrus, temporooccipital part (right)"	Physical Measures	Brain MRI	LINEAR	0.0197463361564169	-5.14139361856129e-4	0.0400068116746899	0.0561033701914789	19587	NA	NA
Volume	Liver	25884	Volume of grey matter in Pallidum (left)	Physical Measures	Brain MRI	LINEAR	0.020630627459132	-5.60795683882471e-4	0.0418220506021464	0.0563780575158707	19587	NA	NA
Volume	Liver	25829	Volume of grey matter in Intracalcarine Cortex (right)	Physical Measures	Brain MRI	LINEAR	-0.0200909979193527	-0.0407730374467501	5.91041608044709e-4	0.0569155953936338	19587	NA	NA
Volume	Liver	12681	Augmentation index for PWA	Physical Measures	Heart MRI	LINEAR	-0.0152465025080451	-0.0310611529352598	5.68147919169572e-4	0.0588174546066243	33874	NA	NA
Volume	Liver	5983	"ECG, heart rate"	Physical Measures	ECG during exercise	LINEAR	-0.0363005162763346	-0.0744696186881812	0.00186858613551189	0.0623159046694899	6129	NA	NA
Volume	Liver	25865	Volume of grey matter in Central Opercular Cortex (right)	Physical Measures	Brain MRI	LINEAR	-0.0184225280698297	-0.037947231054589	0.00110217491492965	0.0644096449089793	19587	NA	NA
Volume	Liver	25788	Volume of grey matter in Middle Frontal Gyrus (left)	Physical Measures	Brain MRI	LINEAR	-0.0190731035978807	-0.0394583253846403	0.00131211818887885	0.0666806953806879	19587	NA	NA
Volume	Liver	25893	Volume of grey matter in I-IV Cerebellum (left)	Physical Measures	Brain MRI	LINEAR	0.0191577438098496	-0.00145841590566213	0.0397739035253614	0.0685573306683503	19587	NA	NA
Volume	Liver	25897	Volume of grey matter in VI Cerebellum (left)	Physical Measures	Brain MRI	LINEAR	0.0180320161722419	-0.0017439645158336	0.0378079968603174	0.0739152234233352	19587	NA	NA
Volume	Liver	25911	Volume of grey matter in VIIIa Cerebellum (right)	Physical Measures	Brain MRI	LINEAR	-0.0182932133872138	-0.0384932291930703	0.00190680241864269	0.0759033156607103	19587	NA	NA
Volume	Liver	25850	"Volume of grey matter in Parahippocampal Gyrus, posterior division (left)"	Physical Measures	Brain MRI	LINEAR	0.0184033905904249	-0.00200763479341658	0.0388144159742665	0.0771950824103878	19587	NA	NA
Volume	Liver	25886	Volume of grey matter in Hippocampus (left)	Physical Measures	Brain MRI	LINEAR	0.0172700007181603	-0.0021048232528312902	0.0366448246891519	0.0806273833838798	19587	NA	NA
Volume	Liver	5986	"ECG, phase time"	Physical Measures	ECG during exercise	LINEAR	0.0300017922939051	-0.00382631513022366	0.0638298997180339	0.0821526800912618	6160	NA	NA
Volume	Liver	25831	Volume of grey matter in Frontal Medial Cortex (right)	Physical Measures	Brain MRI	LINEAR	-0.0180611135191452	-0.0384498526734755	0.00232762563518511	0.0825233917555631	19587	NA	NA
Volume	Liver	6014	Doctor restricts physical activity due to heart condition	Physical Measures	ECG during exercise	ORDERED-LOGISTIC	-0.216586510523581	-0.461049952486241	0.0278769314390787	0.0825263703886333	6236	NA	NA
Volume	Liver	25838	"Volume of grey matter in Cingulate Gyrus, anterior division (left)"	Physical Measures	Brain MRI	LINEAR	0.0184625294359802	-0.00247439818575638	0.0393994570577168	0.0839258456161793	19587	NA	NA
Volume	Liver	25909	Volume of grey matter in VIIIa Cerebellum (left)	Physical Measures	Brain MRI	LINEAR	-0.0176210648229075	-0.0377994438140093	0.00255731416819435	0.0869726787975907	19587	NA	NA
Volume	Liver	25906	Volume of grey matter in VIIb Cerebellum (left)	Physical Measures	Brain MRI	LINEAR	-0.017609724563379	-0.0380835063824829	0.00286405725572497	0.0918326668330816	19587	NA	NA
Volume	Liver	12685	Total peripheral resistance during PWA	Physical Measures	Heart MRI	LINEAR	0.0134391735113093	-0.00230926177928264	0.0291876088019013	0.0944101528366844	33590	NA	NA
Volume	Liver	25824	"Volume of grey matter in Lateral Occipital Cortex, superior division (left)"	Physical Measures	Brain MRI	LINEAR	-0.0172224538783492	-0.0375258003230156	0.00308089256631712	0.0963972474254375	19587	NA	NA
Volume	Liver	25767	90th percentile of BOLD effect (in group-defined amygdala activation mask) for faces-shapes contrast	Physical Measures	Brain MRI	LINEAR	0.0196122891174592	-0.00355264116115992	0.0427772193960784	0.0970341896867038	17232	NA	NA
Volume	Liver	25899	Volume of grey matter in VI Cerebellum (right)	Physical Measures	Brain MRI	LINEAR	0.0165684559670873	-0.00327421616913819	0.0364111281033127	0.101718769074983	19587	NA	NA
Volume	Liver	25864	Volume of grey matter in Central Opercular Cortex (left)	Physical Measures	Brain MRI	LINEAR	-0.0157569658000895	-0.035006445588881	0.00349251398870207	0.10862896754688	19587	NA	NA
Volume	Liver	25875	Volume of grey matter in Supracalcarine Cortex (right)	Physical Measures	Brain MRI	LINEAR	-0.0167362946592562	-0.0373808842666778	0.00390829494816538	0.112072994124291	19587	NA	NA
Volume	Liver	25013	Volume of caudate (left)	Physical Measures	Brain MRI	LINEAR	0.0162074412353742	-0.00387515360977242	0.0362900360805209	0.113696255094615	19577	NA	NA
Volume	Liver	25862	Volume of grey matter in Frontal Operculum Cortex (left)	Physical Measures	Brain MRI	LINEAR	-0.0159362085476173	-0.0360313857611349	0.0041589686659003	0.120100485294612	19587	NA	NA
Volume	Liver	25021	Volume of amygdala (left)	Physical Measures	Brain MRI	LINEAR	0.0164034250034833	-0.00433729687782856	0.0371441468847952	0.121111320145898	19577	NA	NA
Volume	Liver	25905	Volume of grey matter in Crus II Cerebellum (right)	Physical Measures	Brain MRI	LINEAR	-0.015975427822344	-0.0363092655002507	0.00435840985556266	0.123587252968	19587	NA	NA
Volume	Liver	25882	Volume of grey matter in Putamen (left)	Physical Measures	Brain MRI	LINEAR	-0.0165692157372975	-0.0376779589000415	0.00453952742544643	0.123927657474557	19587	NA	NA
Volume	Liver	5262	"Intra-ocular pressure, corneal-compensated (left)"	Physical Measures	Eye measures	LINEAR	-0.0253060558634841	-0.0577333497038729	0.0071212379769047	0.126112967002364	8593	NA	NA
Volume	Liver	25039	Median T2star in accumbens (right)	Physical Measures	Brain MRI	LINEAR	-0.0176518556590661	-0.0403029500263324	0.00499923870820025	0.126656538169185	18120	NA	NA
Volume	Liver	25888	Volume of grey matter in Amygdala (left)	Physical Measures	Brain MRI	LINEAR	-0.0147198738002785	-0.0337755589646066	0.0043358113640496	0.130016513334773	19587	NA	NA
Volume	Liver	25025	Volume of brain stem + 4th ventricle	Physical Measures	Brain MRI	LINEAR	0.0146485227664144	-0.00433040748896018	0.033627453021789	0.130332667203722	19577	NA	NA
Volume	Liver	25916	Volume of grey matter in Vermis IX Cerebellum	Physical Measures	Brain MRI	LINEAR	0.0162018992793593	-0.00488069956583048	0.037284498124549	0.132001440104183	19587	NA	NA
Volume	Liver	25874	Volume of grey matter in Supracalcarine Cortex (left)	Physical Measures	Brain MRI	LINEAR	-0.0158780890621803	-0.0366063214995809	0.0048501433752203	0.133255105663896	19587	NA	NA
Volume	Liver	25912	Volume of grey matter in VIIIb Cerebellum (left)	Physical Measures	Brain MRI	LINEAR	-0.0154421770285193	-0.0357109375653879	0.00482658350834935	0.135366295105431	19587	NA	NA
Volume	Liver	25046	Median z-statistic (in group-defined mask) for faces activation	Physical Measures	Brain MRI	LINEAR	-0.0173180866151091	-0.0402620464633099	0.0056258732330918	0.139029158662909	17232	NA	NA
Volume	Liver	25798	"Volume of grey matter in Superior Temporal Gyrus, anterior division (left)"	Physical Measures	Brain MRI	LINEAR	0.0153441728509964	-0.00506037046253184	0.0357487161645246	0.140502877506966	19587	NA	NA
Volume	Liver	25783	Volume of grey matter in Frontal Pole (right)	Physical Measures	Brain MRI	LINEAR	-0.0137741932852013	-0.0323432938792104	0.00479490730880774	0.145975250331989	19587	NA	NA
Volume	Liver	12680	Central augmentation pressure during PWA	Physical Measures	Heart MRI	LINEAR	-0.0114230550226929	-0.0268270424255462	0.00398093238016043	0.146096218058348	33655	NA	NA
Volume	Liver	4239	Number of times 'clear' was pressed (left)	Physical Measures	Hearing test	ORDERED-LOGISTIC	-0.0376809632426817	-0.0895463460717296	0.0141844195863662	0.154480646708186	12718	NA	NA
Volume	Liver	25024	Volume of accumbens (right)	Physical Measures	Brain MRI	LINEAR	-0.0141582832907173	-0.0337959344672956	0.00547936788586089	0.157619864840414	19577	NA	NA
Volume	Liver	25894	Volume of grey matter in I-IV Cerebellum (right)	Physical Measures	Brain MRI	LINEAR	0.0145471217388756	-0.00602160272979713	0.0351158462075483	0.16568308113085	19587	NA	NA
Volume	Liver	25805	"Volume of grey matter in Middle Temporal Gyrus, posterior division (right)"	Physical Measures	Brain MRI	LINEAR	-0.0142472417821583	-0.0345947524849261	0.00610026892060941	0.169940885861964	19587	NA	NA
Volume	Liver	25836	Volume of grey matter in Paracingulate Gyrus (left)	Physical Measures	Brain MRI	LINEAR	-0.0134667147798255	-0.0329065297286314	0.00597310016898045	0.174533912860061	19587	NA	NA
Volume	Liver	5257	Corneal resistance factor (right)	Physical Measures	Eye measures	LINEAR	0.022606411636228	-0.010105214026925	0.0553180372993811	0.175552810887629	8612	NA	NA
Volume	Liver	6038	Number of trend entries	Physical Measures	ECG during exercise	LINEAR	-0.0233602894905304	-0.0572293174642045	0.0105087384831438	0.176392392971538	6160	NA	NA
Volume	Liver	25017	Volume of pallidum (left)	Physical Measures	Brain MRI	LINEAR	0.013755590218411	-0.00626450152886002	0.0337756819656819	0.178074932842711	19577	NA	NA
Volume	Liver	25833	Volume of grey matter in Juxtapositional Lobule Cortex (formerly Supplementary Motor Cortex) (right)	Physical Measures	Brain MRI	LINEAR	-0.0141909316675507	-0.0349524995695939	0.00657063623449244	0.180339948517371	19587	NA	NA
Volume	Liver	25828	Volume of grey matter in Intracalcarine Cortex (left)	Physical Measures	Brain MRI	LINEAR	-0.0140935572084859	-0.0347957839267548	0.00660866950978293	0.182095599365659	19587	NA	NA
Volume	Liver	25870	Volume of grey matter in Heschl's Gyrus (includes H1 and H2) (left)	Physical Measures	Brain MRI	LINEAR	-0.0129456401355286	-0.0324653873835639	0.0065741071125067696	0.193635521589671	19587	NA	NA
Volume	Liver	25856	"Volume of grey matter in Temporal Fusiform Cortex, posterior division (left)"	Physical Measures	Brain MRI	LINEAR	0.0126624859793392	-0.00649859764407401	0.0318235696027525	0.195228126051528	19587	NA	NA
Volume	Liver	3148	Heel bone mineral density (BMD)	Physical Measures	Bone-densitometry of heel	LINEAR	-0.0137455915039892	-0.0345846392344693	0.00709345622649082	0.196065799758318	20738	NA	NA
Volume	Liver	4235	Time to press last digit (left)	Physical Measures	Hearing test	LINEAR	-0.0171593505456631	-0.0432531628458398	0.00893446175451373	0.197421213588153	12703	NA	NA
Volume	Liver	20016	Fluid intelligence score	Physical Measures	Cognitive function	ORDERED-LOGISTIC	0.0310810235310031	-0.0164968838980839	0.07865893096009	0.200427838622704	12834	NA	NA
Volume	Liver	4186-1	Stiffness method	Physical Measures	Arterial stiffness	MULTINOMIAL-LOGISTIC	NA	NA	NA	0.200789781773197	NA	NA	NA
Volume	Liver	25782	Volume of grey matter in Frontal Pole (left)	Physical Measures	Brain MRI	LINEAR	-0.0120355067240306	-0.0305537695681215	0.00648275612006021	0.202709761385971	19587	NA	NA
Volume	Liver	25872	Volume of grey matter in Planum Temporale (left)	Physical Measures	Brain MRI	LINEAR	0.012623141128935	-0.00681409292515674	0.0320603751830268	0.203054136600915	19587	NA	NA
Volume	Liver	5263	"Intra-ocular pressure, Goldmann-correlated (left)"	Physical Measures	Eye measures	LINEAR	-0.0212003959227841	-0.0539485022357377	0.0115477103901696	0.204469372523233	8593	NA	NA
Volume	Liver	4230	Signal-to-noise-ratio (SNR) of triplet (left)	Physical Measures	Hearing test	LINEAR	-0.0169581246168989	-0.043153519204484	0.00923726997068626	0.204483925587474	12718	NA	NA
Volume	Liver	25908	Volume of grey matter in VIIb Cerebellum (right)	Physical Measures	Brain MRI	LINEAR	-0.0130142811751674	-0.0335042652602383	0.00747570290990358	0.213163002150358	19587	NA	NA
Volume	Liver	25801	"Volume of grey matter in Superior Temporal Gyrus, posterior division (right)"	Physical Measures	Brain MRI	LINEAR	-0.0127708791154806	-0.0328970792038504	0.00735532097288928	0.213605229481526	19587	NA	NA
Volume	Liver	25814	Volume of grey matter in Postcentral Gyrus (left)	Physical Measures	Brain MRI	LINEAR	-0.01271097897484	-0.0328866958818958	0.00746473793221581	0.216889413841199	19587	NA	NA
Volume	Liver	25834	Volume of grey matter in Subcallosal Cortex (left)	Physical Measures	Brain MRI	LINEAR	0.0120294790910499	-0.00709391882030815	0.031152877002408	0.217596968076532	19587	NA	NA
Volume	Liver	25880	Volume of grey matter in Caudate (left)	Physical Measures	Brain MRI	LINEAR	0.0132300753855446	-0.00788270854530998	0.0343428593163992	0.21936225361456	19587	NA	NA
Volume	Liver	25764	90th percentile of z-statistic (in group-defined mask) for faces activation	Physical Measures	Brain MRI	LINEAR	-0.0142054612304351	-0.0370726158538654	0.00866169339299521	0.223373960255951	17232	NA	NA
Volume	Liver	25910	Volume of grey matter in Vermis VIIIa Cerebellum	Physical Measures	Brain MRI	LINEAR	-0.0128362931860106	-0.0335213108380748	0.00784872446605365	0.223865802695003	19587	NA	NA
Volume	Liver	25768	90th percentile of z-statistic (in group-defined amygdala activation mask) for faces-shapes contrast	Physical Measures	Brain MRI	LINEAR	0.0141271621451762	-0.00884964147639814	0.0371039657667505	0.228158506289874	17232	NA	NA
Volume	Liver	25861	Volume of grey matter in Occipital Fusiform Gyrus (right)	Physical Measures	Brain MRI	LINEAR	-0.0120855067324707	-0.032088105860046	0.00791709239510465	0.236317343022873	19587	NA	NA
Volume	Liver	3147	"Heel quantitative ultrasound index (QUI), direct entry"	Physical Measures	Bone-densitometry of heel	LINEAR	-0.0124464481733316	-0.0332872299113836	0.00839433356472048	0.241776580805978	20747	NA	NA
Volume	Liver	78	"Heel bone mineral density (BMD) T-score, automated"	Physical Measures	Bone-densitometry of heel	LINEAR	-0.0124423283838679	-0.0332830949038485	0.00839843813611269	0.241932088121027	20747	NA	NA
Volume	Liver	25915	Volume of grey matter in IX Cerebellum (left)	Physical Measures	Brain MRI	LINEAR	-0.0124747700634147	-0.033371775725175	0.00842223559834548	0.241974097675093	19587	NA	NA
Volume	Liver	4233	"Mean signal-to-noise ratio (SNR), (left)"	Physical Measures	Hearing test	LINEAR	-0.0158382782669132	-0.0425281647316904	0.0108516081978641	0.244773633241371	12703	NA	NA
Volume	Liver	4234	Time to press first digit (left)	Physical Measures	Hearing test	LINEAR	-0.0156126395560276	-0.0419535213645598	0.0107282422525046	0.245333480265	12703	NA	NA
Volume	Liver	4249	Number of times 'clear' was pressed (right)	Physical Measures	Hearing test	ORDERED-LOGISTIC	0.0304869060482622	-0.0210517231548713	0.0820255352513956	0.24631194203072	12717	NA	NA
Volume	Liver	25048	Median BOLD effect (in group-defined mask) for faces-shapes contrast	Physical Measures	Brain MRI	LINEAR	-0.0134910640371606	-0.0363901587523367	0.00940803067801557	0.248188199838643	17232	NA	NA
Volume	Liver	6032	Maximum workload during fitness test	Physical Measures	ECG during exercise	LINEAR	0.0160364939589132	-0.0112156662315624	0.0432886541493887	0.248722835155308	6160	NA	NA
Volume	Liver	25914	Volume of grey matter in VIIIb Cerebellum (right)	Physical Measures	Brain MRI	LINEAR	-0.0118785169031077	-0.0321064826876449	0.00834944888142949	0.249735401360316	19587	NA	NA
Volume	Liver	25860	Volume of grey matter in Occipital Fusiform Gyrus (left)	Physical Measures	Brain MRI	LINEAR	-0.0115411595255028	-0.0314977885301194	0.00841546947911372	0.25700064591731	19587	NA	NA
Volume	Liver	4237	Time to press 'next' (left)	Physical Measures	Hearing test	LINEAR	-0.0149882073257136	-0.0410570961814459	0.0110806815300187	0.259771101356824	12681	NA	NA
Volume	Liver	25800	"Volume of grey matter in Superior Temporal Gyrus, posterior division (left)"	Physical Measures	Brain MRI	LINEAR	0.0116003528099347	-0.00870797165704841	0.0319086772769179	0.262887519075146	19587	NA	NA
Volume	Liver	25002	Volume of peripheral cortical grey matter	Physical Measures	Brain MRI	LINEAR	-0.00972459762428364	-0.0268877524464589	0.00743855719789165	0.26676283169841303	19592	NA	NA
Volume	Liver	25809	"Volume of grey matter in Inferior Temporal Gyrus, anterior division (right)"	Physical Measures	Brain MRI	LINEAR	0.0114542521111849	-0.0090611500650544	0.0319696542874242	0.273808580206471	19587	NA	NA
Volume	Liver	5255	"Intra-ocular pressure, Goldmann-correlated (right)"	Physical Measures	Eye measures	LINEAR	-0.0180721077434223	-0.0508121381885537	0.0146679227017091	0.279269459909007	8612	NA	NA
Volume	Liver	25841	"Volume of grey matter in Cingulate Gyrus, posterior division (right)"	Physical Measures	Brain MRI	LINEAR	0.0103754443451667	-0.00860509983983025	0.0293559885301637	0.283978724837911	19587	NA	NA
Volume	Liver	25867	Volume of grey matter in Parietal Operculum Cortex (right)	Physical Measures	Brain MRI	LINEAR	-0.0106386430056768	-0.0304446340220255	0.00916734801067181	0.292424415826899	19587	NA	NA
Volume	Liver	4277	Volume level set by participant (right)	Physical Measures	Hearing test	ORDERED-LOGISTIC	-0.0268228347244617	-0.0767765693307063	0.0231308998817829	0.292623298719912	12717	NA	NA
Volume	Liver	25044	Median BOLD effect (in group-defined mask) for faces activation	Physical Measures	Brain MRI	LINEAR	-0.0123015512742393	-0.0353298285791432	0.0107267260306646	0.295080004210122	17232	NA	NA
Volume	Liver	25811	"Volume of grey matter in Inferior Temporal Gyrus, posterior division (right)"	Physical Measures	Brain MRI	LINEAR	0.0108310685646717	-0.00954498483350571	0.0312071219628491	0.297470315096093	19587	NA	NA
Volume	Liver	5324-0	Ever had cataract surgery	Physical Measures	Eye measures	MULTINOMIAL-LOGISTIC	NA	NA	NA	0.307302846931291	NA	NA	NA
Volume	Liver	5993	"ECG, number of stages in a phase"	Physical Measures	ECG during exercise	ORDERED-LOGISTIC	0.0460659590189409	-0.0430970633479806	0.135228981385862	0.311276539239058	6160	NA	NA
Volume	Liver	25793	"Volume of grey matter in Inferior Frontal Gyrus, pars opercularis (right)"	Physical Measures	Brain MRI	LINEAR	-0.010752400643672	-0.0315812883852285	0.0100764870978845	0.311623877770892	19587	NA	NA
Volume	Liver	25050	Median z-statistic (in group-defined mask) for faces-shapes contrast	Physical Measures	Brain MRI	LINEAR	-0.0116468447811636	-0.0342111172886075	0.0109174277262803	0.311679813445575	17232	NA	NA
Volume	Liver	5183	Current eye infection	Physical Measures	Eye measures	LOGISTIC-BINARY	0.194717215051741	-0.197705132096292	0.55646486030765	0.311944643990445	8933	64	8869
Volume	Liver	25803	"Volume of grey matter in Middle Temporal Gyrus, anterior division (right)"	Physical Measures	Brain MRI	LINEAR	0.0104771629013461	-0.00999466081974531	0.0309489866224375	0.315804641179443	19587	NA	NA
Volume	Liver	25863	Volume of grey matter in Frontal Operculum Cortex (right)	Physical Measures	Brain MRI	LINEAR	-0.0102075847277101	-0.0304517011231896	0.0100365316677695	0.323006009349625	19587	NA	NA
Volume	Liver	25917	Volume of grey matter in IX Cerebellum (right)	Physical Measures	Brain MRI	LINEAR	-0.0104918978944999	-0.0313377962334747	0.0103540004444748	0.323886967088895	19587	NA	NA
Volume	Liver	25023	Volume of accumbens (left)	Physical Measures	Brain MRI	LINEAR	-0.00967398307209112	-0.0295528118505379	0.0102048457063556	0.340160436276412	19577	NA	NA
Volume	Liver	5264	Corneal hysteresis (left)	Physical Measures	Eye measures	LINEAR	0.015688528291482	-0.0167711377766516	0.0481481943596157	0.34344545107451	8593	NA	NA
Volume	Liver	25903	Volume of grey matter in Crus II Cerebellum (left)	Physical Measures	Brain MRI	LINEAR	-0.00986766357301526	-0.0302894408537021	0.0105541137076716	0.34359915084591	19587	NA	NA
Volume	Liver	25820	"Volume of grey matter in Supramarginal Gyrus, posterior division (left)"	Physical Measures	Brain MRI	LINEAR	0.00990883936611589	-0.0108608442275046	0.0306785229597364	0.349736962491126	19587	NA	NA
Volume	Liver	25766	90th percentile of z-statistic (in group-defined mask) for faces-shapes contrast	Physical Measures	Brain MRI	LINEAR	-0.0107006417163951	-0.033206796149894	0.0118055127171038	0.351380947484602	17232	NA	NA
Volume	Liver	20152	Reproduciblity of spirometry measurement using ERS/ATS criteria	Physical Measures	Spirometry	LOGISTIC-BINARY	-0.0199909937489941	-0.0627464170446284	0.0229677466353104	0.360547899270506	29663	23539	6124
Volume	Liver	25020	Volume of hippocampus (right)	Physical Measures	Brain MRI	LINEAR	0.00898255632150739	-0.0112993871287474	0.0292644997717622	0.385354586565991	19577	NA	NA
Volume	Liver	25817	Volume of grey matter in Superior Parietal Lobule (right)	Physical Measures	Brain MRI	LINEAR	-0.00927726736202431	-0.030243456935291	0.0116889222112424	0.385781062843825	19587	NA	NA
Volume	Liver	25857	"Volume of grey matter in Temporal Fusiform Cortex, posterior division (right)"	Physical Measures	Brain MRI	LINEAR	0.00851687886751419	-0.0108181531363	0.0278519108713284	0.387929339173981	19587	NA	NA
Volume	Liver	25898	Volume of grey matter in Vermis VI Cerebellum	Physical Measures	Brain MRI	LINEAR	0.00908507887245853	-0.0117834531004267	0.0299536108453437	0.393492020525207	19587	NA	NA
Volume	Liver	25830	Volume of grey matter in Frontal Medial Cortex (left)	Physical Measures	Brain MRI	LINEAR	-0.00877376759542662	-0.0290372518779549	0.0114897166871016	0.396066029208087	19587	NA	NA
Volume	Liver	25871	Volume of grey matter in Heschl's Gyrus (includes H1 and H2) (right)	Physical Measures	Brain MRI	LINEAR	-0.00830182252724285	-0.0276844991240505	0.0110808540695648	0.401183440426585	19587	NA	NA
Volume	Liver	25904	Volume of grey matter in Vermis Crus II Cerebellum	Physical Measures	Brain MRI	LINEAR	0.0091399996922711	-0.0122372228928337	0.0305172222773759	0.402012458859179	19587	NA	NA
Volume	Liver	25901	Volume of grey matter in Vermis Crus I Cerebellum	Physical Measures	Brain MRI	LINEAR	-0.00877039525390821	-0.0303004724867788	0.0127596819789624	0.424617744189482	19587	NA	NA
Volume	Liver	25826	"Volume of grey matter in Lateral Occipital Cortex, inferior division (left)"	Physical Measures	Brain MRI	LINEAR	-0.00809506656198709	-0.0286211085042958	0.0124309753803216	0.439519993234258	19587	NA	NA
Volume	Liver	25840	"Volume of grey matter in Cingulate Gyrus, posterior division (left)"	Physical Measures	Brain MRI	LINEAR	0.0073495885233111	-0.0114488398224612	0.0261480168690834	0.443488093184415	19587	NA	NA
Volume	Liver	25792	"Volume of grey matter in Inferior Frontal Gyrus, pars opercularis (left)"	Physical Measures	Brain MRI	LINEAR	-0.00792752190102974	-0.0286158756267804	0.012760831824721	0.452612776660334	19587	NA	NA
Volume	Liver	50	Standing height	Physical Measures	Body size measures	LINEAR	-8.82559253648744e-4	-0.00320181388890185	0.00143669538160437	0.455756446854064	38644	NA	NA
Volume	Liver	25762	90th percentile of z-statistic (in group-defined mask) for shapes activation	Physical Measures	Brain MRI	LINEAR	-0.00863904055537868	-0.0315819256250128	0.0143038445142555	0.460482906003898	17232	NA	NA
Volume	Liver	25785	Volume of grey matter in Insular Cortex (right)	Physical Measures	Brain MRI	LINEAR	0.00681381331583359	-0.0122472692055796	0.0258748958372468	0.483512707686665	19587	NA	NA
Volume	Liver	25821	"Volume of grey matter in Supramarginal Gyrus, posterior division (right)"	Physical Measures	Brain MRI	LINEAR	-0.00734707004754552	-0.0279982495080766	0.0133041094129856	0.485598154662875	19587	NA	NA
Volume	Liver	20019	Speech-reception-threshold (SRT) estimate (left)	Physical Measures	Hearing test	LINEAR	-0.0094391655866113	-0.0362207663648593	0.0173424351916367	0.48966853577346803	12537	NA	NA
Volume	Liver	12700	Vicorder results plausible	Physical Measures	Heart MRI	LOGISTIC-BINARY	-0.0477259948523774	-0.181336065585185	0.0902139399076847	0.490989118647594	34131	33620	511
Volume	Liver	3090	Used an inhaler for chest within last hour	Physical Measures	Spirometry	LOGISTIC-BINARY	0.072170679968351	-0.140020950293756	0.273183925584923	0.49397288000028	36401	198	36203
Volume	Liver	25815	Volume of grey matter in Postcentral Gyrus (right)	Physical Measures	Brain MRI	LINEAR	-0.00709560375301529	-0.0274313292986913	0.0132401217926607	0.494033972364963	19587	NA	NA
Volume	Liver	6016	Chest pain felt outside physical activity	Physical Measures	ECG during exercise	ORDERED-LOGISTIC	-0.0776490468631767	-0.305777600221499	0.150479506495145	0.504712063956042	6236	NA	NA
Volume	Liver	25873	Volume of grey matter in Planum Temporale (right)	Physical Measures	Brain MRI	LINEAR	-0.00662359171615695	-0.0261419806982936	0.0128947972659797	0.505957083281829	19587	NA	NA
Volume	Liver	25846	Volume of grey matter in Frontal Orbital Cortex (left)	Physical Measures	Brain MRI	LINEAR	0.00609157570043806	-0.0126741445610469	0.024857295961923	0.524609424354624	19587	NA	NA
Volume	Liver	25786	Volume of grey matter in Superior Frontal Gyrus (left)	Physical Measures	Brain MRI	LINEAR	0.00662993888677438	-0.013822747353886	0.0270826251274347	0.525187019373108	19587	NA	NA
Volume	Liver	25763	90th percentile of BOLD effect (in group-defined mask) for faces activation	Physical Measures	Brain MRI	LINEAR	-0.00736096079649761	-0.0300786023851369	0.0153566807921417	0.525363685470395	17232	NA	NA
Volume	Liver	4096	Fractured heel (right)	Physical Measures	Bone-densitometry of heel	ORDERED-LOGISTIC	-0.154048781656326	-0.631749258633149	0.323651695320498	0.52735921830279	12471	NA	NA
Volume	Liver	25818	"Volume of grey matter in Supramarginal Gyrus, anterior division (left)"	Physical Measures	Brain MRI	LINEAR	0.00662093841548642	-0.0144313860786186	0.0276732629095914	0.537607469058833	19587	NA	NA
Volume	Liver	25827	"Volume of grey matter in Lateral Occipital Cortex, inferior division (right)"	Physical Measures	Brain MRI	LINEAR	0.006195581607716	-0.0135659051659396	0.0259570683813716	0.538877141906637	19587	NA	NA
Volume	Liver	25006	Volume of grey matter	Physical Measures	Brain MRI	LINEAR	-0.00533087715589027	-0.0223674496855223	0.0117056953737418	0.539667456675326	19592	NA	NA
Volume	Liver	25799	"Volume of grey matter in Superior Temporal Gyrus, anterior division (right)"	Physical Measures	Brain MRI	LINEAR	0.00625724930088882	-0.0142357848213075	0.0267502834230851	0.549523869915393	19587	NA	NA
Volume	Liver	3159	Smoked cigarette or pipe within last hour	Physical Measures	Spirometry	LOGISTIC-BINARY	-0.0563849916049742	-0.247118677911156	0.127013183258553	0.554535718207367	2295	234	2061
Volume	Liver	4269	Number of triplets attempted (left)	Physical Measures	Hearing test	ORDERED-LOGISTIC	-0.0589390661553582	-0.260150749154397	0.14227261684368	0.565893873552575	12780	NA	NA
Volume	Liver	25823	Volume of grey matter in Angular Gyrus (right)	Physical Measures	Brain MRI	LINEAR	-0.00603038499179421	-0.0266947539459292	0.0146339839623408	0.567326481077238	19587	NA	NA
Volume	Liver	25866	Volume of grey matter in Parietal Operculum Cortex (left)	Physical Measures	Brain MRI	LINEAR	0.00576167709697708	-0.0141403471949711	0.0256637013889252	0.570415428726678	19587	NA	NA
Volume	Liver	25804	"Volume of grey matter in Middle Temporal Gyrus, posterior division (left)"	Physical Measures	Brain MRI	LINEAR	-0.00569766590238366	-0.0258984651143293	0.014503133309562	0.580375435241712	19587	NA	NA
Volume	Liver	25007	Volume of white matter (normalised for head size)	Physical Measures	Brain MRI	LINEAR	-0.00571049989357317	-0.0262506266199685	0.0148296268328222	0.585802918391275	19592	NA	NA
Volume	Liver	25042	Median z-statistic (in group-defined mask) for shapes activation	Physical Measures	Brain MRI	LINEAR	-0.00627332221522106	-0.0292379543772002	0.0166913099467581	0.592347014492852	17232	NA	NA
Volume	Liver	25920	Volume of grey matter in X Cerebellum (right)	Physical Measures	Brain MRI	LINEAR	0.00541230671869327	-0.0146141351872486	0.0254387486246352	0.596305583203437	19587	NA	NA
Volume	Liver	25810	"Volume of grey matter in Inferior Temporal Gyrus, posterior division (left)"	Physical Measures	Brain MRI	LINEAR	-0.00548049313354894	-0.0257673586169668	0.0148063723498689	0.596452660643548	19587	NA	NA
Volume	Liver	6019-1	ECG/bike method for fitness test	Physical Measures	ECG during exercise	MULTINOMIAL-LOGISTIC	NA	NA	NA	0.597794716097783	NA	NA	NA
Volume	Liver	4246	Time to press last digit (right)	Physical Measures	Hearing test	LINEAR	0.00693048557248077	-0.0189973567605238	0.0328583279054854	0.60032440844931	12705	NA	NA
Volume	Liver	5181	Ever had eye surgery	Physical Measures	Eye measures	ORDERED-LOGISTIC	0.033527307394458	-0.0930744638432759	0.160129078632192	0.603734100192972	8933	NA	NA
Volume	Liver	25015	Volume of putamen (left)	Physical Measures	Brain MRI	LINEAR	0.00481735331917943	-0.0136007806605318	0.0232354872988906	0.608187603662462	19577	NA	NA
Volume	Liver	25855	"Volume of grey matter in Temporal Fusiform Cortex, anterior division (right)"	Physical Measures	Brain MRI	LINEAR	0.00496618616795117	-0.0144295131196691	0.0243618854555714	0.615763169744904	19587	NA	NA
Volume	Liver	5196-1	Intra-ocular pressure (IOP) method (left)	Physical Measures	Eye measures	MULTINOMIAL-LOGISTIC	NA	NA	NA	0.62584801541633	NA	NA	NA
Volume	Liver	25052	Median BOLD effect (in group-defined amygdala activation mask) for faces-shapes contrast	Physical Measures	Brain MRI	LINEAR	0.00573160420697937	-0.017331521943371	0.0287947303573298	0.626178483052131	17232	NA	NA
Volume	Liver	25822	Volume of grey matter in Angular Gyrus (left)	Physical Measures	Brain MRI	LINEAR	-0.00518847690208163	-0.0262509894568624	0.0158740356526992	0.629213222317114	19587	NA	NA
Volume	Liver	25784	Volume of grey matter in Insular Cortex (left)	Physical Measures	Brain MRI	LINEAR	0.00456676553615593	-0.0145343880788353	0.0236679191511471	0.639343595898659	19587	NA	NA
Volume	Liver	5327	Ever had laser treatment for glaucoma or high eye pressure	Physical Measures	Eye measures	LOGISTIC-BINARY	-0.256003671880167	-1.44737630650887	0.7792609624401	0.648776896037084	560	10	550
Volume	Liver	20023	Mean time to correctly identify matches	Physical Measures	Cognitive function	LINEAR	0.00333883514071513	-0.0114361857803751	0.0181138560618053	0.657823441611683	38588	NA	NA
Volume	Liver	25018	Volume of pallidum (right)	Physical Measures	Brain MRI	LINEAR	0.00445538608419286	-0.0154639843800073	0.024374756548393	0.661090453016944	19577	NA	NA
Volume	Liver	25832	Volume of grey matter in Juxtapositional Lobule Cortex (formerly Supplementary Motor Cortex) (left)	Physical Measures	Brain MRI	LINEAR	0.00462872675993119	-0.0161891344935765	0.0254465880134389	0.662976691440747	19587	NA	NA
Volume	Liver	4241	Signal-to-noise-ratio (SNR) of triplet (right)	Physical Measures	Hearing test	LINEAR	0.00580351475019199	-0.0203774528495292	0.0319844823499132	0.663928533659098	12717	NA	NA
Volume	Liver	20258	FEV1/ FVC ratio Z-score	Physical Measures	Spirometry	LINEAR	0.00373083959765732	-0.0132607101494699	0.0207223893447845	0.666931903056306	31781	NA	NA
Volume	Liver	25816	Volume of grey matter in Superior Parietal Lobule (left)	Physical Measures	Brain MRI	LINEAR	-0.00456929020362638	-0.0254581118169335	0.0163195314096807	0.668105478564597	19587	NA	NA
Volume	Liver	25789	Volume of grey matter in Middle Frontal Gyrus (right)	Physical Measures	Brain MRI	LINEAR	-0.004417388893217	-0.0247459101447127	0.0159111323582787	0.670165620017498	19587	NA	NA
Volume	Liver	25842	Volume of grey matter in Precuneous Cortex (left)	Physical Measures	Brain MRI	LINEAR	0.0041265272528586	-0.0153638149982138	0.023616869503931	0.678151609848058	19587	NA	NA
Volume	Liver	25900	Volume of grey matter in Crus I Cerebellum (left)	Physical Measures	Brain MRI	LINEAR	-0.00408810329784057	-0.0241423245594042	0.015966117963723	0.689478526101976	19587	NA	NA
Volume	Liver	5201	"logMAR, final (right)"	Physical Measures	Eye measures	LINEAR	-0.00638147180784596	-0.0382139488083949	0.025451005192703	0.694351575251229	8819	NA	NA
Volume	Liver	25913	Volume of grey matter in Vermis VIIIb Cerebellum	Physical Measures	Brain MRI	LINEAR	-0.00395651599804689	-0.0247917813990339	0.0168787494029401	0.709739683796217	19587	NA	NA
Volume	Liver	4270	Volume level set by participant (left)	Physical Measures	Hearing test	ORDERED-LOGISTIC	-0.00932052375453661	-0.0589809871211033	0.0403399396120301	0.712981974058222	12718	NA	NA
Volume	Liver	25806	"Volume of grey matter in Middle Temporal Gyrus, temporooccipital part (left)"	Physical Measures	Brain MRI	LINEAR	0.00386770423949653	-0.0173275485897407	0.0250629570687338	0.720589447781081	19587	NA	NA
Volume	Liver	12682	Cardiac output during PWA	Physical Measures	Heart MRI	LINEAR	-0.00273674848812412	-0.018235334578427	0.0127618376021788	0.729266465920043	33105	NA	NA
Volume	Liver	25918	Volume of grey matter in X Cerebellum (left)	Physical Measures	Brain MRI	LINEAR	0.00352107151960081	-0.0164576381238169	0.0234997811630185	0.729761185447622	19587	NA	NA
Volume	Liver	12702	Cardiac index during PWA	Physical Measures	Heart MRI	LINEAR	-0.00254328955186559	-0.016979791828534	0.0118932127248028	0.729869776828374	31684	NA	NA
Volume	Liver	4247	Time to press 'next' (right)	Physical Measures	Hearing test	LINEAR	0.00454914540091189	-0.0213127755900958	0.0304110663919196	0.730255136476586	12669	NA	NA
Volume	Liver	51	Seated height	Physical Measures	Body size measures	LINEAR	0.00154570256773532	-0.00753624860376583	0.0106276537392365	0.738693163242315	38130	NA	NA
Volume	Liver	25791	"Volume of grey matter in Inferior Frontal Gyrus, pars triangularis (right)"	Physical Measures	Brain MRI	LINEAR	-0.00352167467392265	-0.0243767212810891	0.0173333719332438	0.740656344446887	19587	NA	NA
Volume	Liver	4199	Position of pulse wave notch	Physical Measures	Arterial stiffness	LINEAR	-0.00437931752234879	-0.0307783036659743	0.0220196686212768	0.745058489607685	12807	NA	NA
Volume	Liver	3146	Speed of sound through heel	Physical Measures	Bone-densitometry of heel	LINEAR	-0.00345543088256945	-0.0244720440130122	0.0175611822478733	0.747254985374731	20747	NA	NA
Volume	Liver	399	Number of incorrect matches in round	Physical Measures	Cognitive function	LINEAR	0.00252968793630041	-0.0128775409851582	0.017936916857759	0.747595566603825	38152	NA	NA
Volume	Liver	20153	"Forced expiratory volume in 1-second (FEV1), predicted"	Physical Measures	Spirometry	LINEAR	-7.15353430522955e-4	-0.00521172512294838	0.00378101826190247	0.755157869481432	12626	NA	NA
Volume	Liver	25843	Volume of grey matter in Precuneous Cortex (right)	Physical Measures	Brain MRI	LINEAR	-0.00306034321428137	-0.022512124175286	0.0163914377467232	0.757796457750738	19587	NA	NA
Volume	Liver	4244	"Mean signal-to-noise ratio (SNR), (right)"	Physical Measures	Hearing test	LINEAR	-0.00409661151886335	-0.0306813820580764	0.0224881590203497	0.762617143713063	12705	NA	NA
Volume	Liver	12699	Number of PWA tests performed	Physical Measures	Heart MRI	ORDERED-LOGISTIC	0.0116244791226911	-0.0656219520548194	0.0888709103002017	0.768032492065844	34131	NA	NA
Volume	Liver	25012	Volume of thalamus (right)	Physical Measures	Brain MRI	LINEAR	-0.00240331529006129	-0.0201929197732224	0.0153862891930999	0.79116539864405	19577	NA	NA
Volume	Liver	25813	"Volume of grey matter in Inferior Temporal Gyrus, temporooccipital part (right)"	Physical Measures	Brain MRI	LINEAR	0.00242184007384836	-0.0173411253532427	0.0221848055009395	0.810179515273947	19587	NA	NA
Volume	Liver	25825	"Volume of grey matter in Lateral Occipital Cortex, superior division (right)"	Physical Measures	Brain MRI	LINEAR	-0.0023731929629592	-0.0222963780899638	0.0175499921640454	0.815391104656039	19587	NA	NA
Volume	Liver	25019	Volume of hippocampus (left)	Physical Measures	Brain MRI	LINEAR	0.00238767640103676	-0.0179626534677702	0.0227380062698437	0.818114058208758	19577	NA	NA
Volume	Liver	25847	Volume of grey matter in Frontal Orbital Cortex (right)	Physical Measures	Brain MRI	LINEAR	-0.00175205107234086	-0.0207226483635752	0.0172185462188935	0.856348946903329	19587	NA	NA
Volume	Liver	5265	Corneal resistance factor (left)	Physical Measures	Eye measures	LINEAR	0.00300941872920213	-0.029762002397092	0.0357808398554962	0.857148750518792	8593	NA	NA
Volume	Liver	4204	Absence of notch position in the pulse waveform	Physical Measures	Arterial stiffness	LOGISTIC-BINARY	0.00899354397048565	-0.0900334925359862	0.106560569761148	0.857665782165588	12807	1263	11544
Volume	Liver	4245	Time to press first digit (right)	Physical Measures	Hearing test	LINEAR	-0.00239786965179123	-0.0286180386106598	0.0238222993070774	0.857737391685955	12705	NA	NA
Volume	Liver	25040	Median BOLD effect (in group-defined mask) for shapes activation	Physical Measures	Brain MRI	LINEAR	0.0020951853776987	-0.0208735584070597	0.0250639291624571	0.858097836032227	17232	NA	NA
Volume	Liver	5194-1	Intra-ocular pressure (IOP) method (right)	Physical Measures	Eye measures	MULTINOMIAL-LOGISTIC	NA	NA	NA	0.868413982724133	NA	NA	NA
Volume	Liver	25812	"Volume of grey matter in Inferior Temporal Gyrus, temporooccipital part (left)"	Physical Measures	Brain MRI	LINEAR	0.00172736180658505	-0.0188584202808864	0.0223131438940565	0.869361446872192	19587	NA	NA
Volume	Liver	3082	Fractured heel	Physical Measures	Bone-densitometry of heel	ORDERED-LOGISTIC	0.0358481540609912	-0.410657877576519	0.482354185698501	0.87496210355088	25049	NA	NA
Volume	Liver	25765	90th percentile of BOLD effect (in group-defined mask) for faces-shapes contrast	Physical Measures	Brain MRI	LINEAR	-0.00180353016834012	-0.0246587848814682	0.021051724544788	0.877080343372417	17232	NA	NA
Volume	Liver	25787	Volume of grey matter in Superior Frontal Gyrus (right)	Physical Measures	Brain MRI	LINEAR	0.00154557742568966	-0.0189164047531043	0.0220075596044837	0.882302104658056	19587	NA	NA
Volume	Liver	25808	"Volume of grey matter in Inferior Temporal Gyrus, anterior division (left)"	Physical Measures	Brain MRI	LINEAR	-0.00150295191627382	-0.0220384574603727	0.0190325536278251	0.885932458171604	19587	NA	NA
Volume	Liver	3089	Caffeine drink within last hour	Physical Measures	Spirometry	LOGISTIC-BINARY	0.00817809707666796	-0.106195526298507	0.119637359951735	0.88713928921821394	36401	740	35661
Volume	Liver	25902	Volume of grey matter in Crus I Cerebellum (right)	Physical Measures	Brain MRI	LINEAR	0.00142060125604827	-0.018248877486743	0.0210900799988395	0.887425343648834	19587	NA	NA
Volume	Liver	25011	Volume of thalamus (left)	Physical Measures	Brain MRI	LINEAR	0.00126632979321916	-0.0167525866110291	0.0192852461974674	0.89043890464728	19577	NA	NA
Volume	Liver	5325-0	Ever had refractive laser eye surgery	Physical Measures	Eye measures	MULTINOMIAL-LOGISTIC	NA	NA	NA	0.890938480077306	NA	NA	NA
Volume	Liver	20021	Speech-reception-threshold (SRT) estimate (right)	Physical Measures	Hearing test	LINEAR	0.00183822154799749	-0.0248445092507541	0.0285209523467491	0.892583398091347	12530	NA	NA
Volume	Liver	5208	"logMAR, final (left)"	Physical Measures	Eye measures	LINEAR	0.00203747436022884	-0.0299467655666555	0.0340217142871132	0.9006278721199	8820	NA	NA
Volume	Liver	25796	Volume of grey matter in Temporal Pole (left)	Physical Measures	Brain MRI	LINEAR	0.00112172509219092	-0.0178493184647014	0.0200927686490833	0.907735676892507	19587	NA	NA
Volume	Liver	4276	Number of triplets attempted (right)	Physical Measures	Hearing test	ORDERED-LOGISTIC	-0.0109667354359506	-0.208690060428095	0.186756589556194	0.913433059518318	12794	NA	NA
Volume	Liver	25907	Volume of grey matter in Vermis VIIb Cerebellum	Physical Measures	Brain MRI	LINEAR	0.00112595542647259	-0.0199331382888143	0.0221850491417595	0.916536401133163	19587	NA	NA
Volume	Liver	25854	"Volume of grey matter in Temporal Fusiform Cortex, anterior division (left)"	Physical Measures	Brain MRI	LINEAR	-9.83965152946835e-4	-0.0205645362786082	0.0185966059727145	0.921537428418498	19587	NA	NA
Volume	Liver	12678	Central pulse pressure during PWA	Physical Measures	Heart MRI	LINEAR	-7.54734239110169e-4	-0.0160805433275856	0.0145710748493653	0.923105099181912	33660	NA	NA
Volume	Liver	6015	Chest pain felt during physical activity	Physical Measures	ECG during exercise	ORDERED-LOGISTIC	0.00758564246054707	-0.18862082439337	0.203792109314464	0.939599294738263	6236	NA	NA
Volume	Liver	20018	Prospective memory result	Physical Measures	Cognitive function	ORDERED-LOGISTIC	-0.00265109358028552	-0.085372513096752	0.080070325936181	0.949914841310881	12925	NA	NA
Volume	Liver	25819	"Volume of grey matter in Supramarginal Gyrus, anterior division (right)"	Physical Measures	Brain MRI	LINEAR	-6.23752027398114e-4	-0.0218168463139621	0.0205693422591659	0.953996935855077	19587	NA	NA
Volume	Liver	25761	90th percentile of BOLD effect (in group-defined mask) for shapes activation	Physical Measures	Brain MRI	LINEAR	-5.46645401898702e-4	-0.0232904127058958	0.0221971219020984	0.962425287007318	17232	NA	NA
Volume	Liver	6017	Able to walk or cycle unaided for 10 minutes	Physical Measures	ECG during exercise	ORDERED-LOGISTIC	-0.00582111598643206	-0.260301195937557	0.248658963964693	0.964240992748606	6236	NA	NA
Volume	Liver	25797	Volume of grey matter in Temporal Pole (right)	Physical Measures	Brain MRI	LINEAR	3.36662181510348e-4	-0.0189082350856388	0.0195815594486595	0.972647083137016	19587	NA	NA
Volume	Liver	25054	Median z-statistic (in group-defined amygdala activation mask) for faces-shapes contrast	Physical Measures	Brain MRI	LINEAR	2.24514990561591e-4	-0.0226499485223036	0.0230989785034267	0.984650980213659	17232	NA	NA
Volume	Liver	4093	Fractured heel (left)	Physical Measures	Bone-densitometry of heel	ORDERED-LOGISTIC	-0.00288938470355863	-0.508842100790339	0.503063331383222	0.991069545225151	12479	NA	NA
Volume	Liver	25740	NA	Physical Measures	Brain MRI	NA	NA	NA	NA	NA	NA	NA	NA
Volume	Liver	25742	NA	Physical Measures	Brain MRI	NA	NA	NA	NA	NA	NA	NA	NA
Volume	Liver	25745	NA	Physical Measures	Brain MRI	NA	NA	NA	NA	NA	NA	NA	NA
Volume	Liver	22420	NA	Physical Measures	Heart MRI	NA	NA	NA	NA	NA	NA	NA	NA
Volume	Liver	22421	NA	Physical Measures	Heart MRI	NA	NA	NA	NA	NA	NA	NA	NA
Volume	Liver	22422	NA	Physical Measures	Heart MRI	NA	NA	NA	NA	NA	NA	NA	NA
Volume	Liver	22423	NA	Physical Measures	Heart MRI	NA	NA	NA	NA	NA	NA	NA	NA
Volume	Liver	22424	NA	Physical Measures	Heart MRI	NA	NA	NA	NA	NA	NA	NA	NA
Volume	Liver	22425	NA	Physical Measures	Heart MRI	NA	NA	NA	NA	NA	NA	NA	NA
Volume	Liver	22426	NA	Physical Measures	Heart MRI	NA	NA	NA	NA	NA	NA	NA	NA
Volume	Liver	22427	NA	Physical Measures	Heart MRI	NA	NA	NA	NA	NA	NA	NA	NA
Volume	Liver	12673	NA	Physical Measures	Heart MRI	NA	NA	NA	NA	NA	NA	NA	NA
Volume	Liver	12674	NA	Physical Measures	Heart MRI	NA	NA	NA	NA	NA	NA	NA	NA
Volume	Liver	12675	NA	Physical Measures	Heart MRI	NA	NA	NA	NA	NA	NA	NA	NA
Volume	Liver	12676	NA	Physical Measures	Heart MRI	NA	NA	NA	NA	NA	NA	NA	NA
Volume	Liver	12677	NA	Physical Measures	Heart MRI	NA	NA	NA	NA	NA	NA	NA	NA
Volume	Liver	3137	NA	Physical Measures	Spirometry	NA	NA	NA	NA	NA	NA	NA	NA
Volume	Pancreas	23109	Impedance of arm (right)	Physical Measures	Impedance	LINEAR	-0.0321146002389651	-0.038726728451455	-0.0255024720264752	1.84116388025499e-21	36912	NA	NA
Volume	Pancreas	23110	Impedance of arm (left)	Physical Measures	Impedance	LINEAR	-0.0306195008279007	-0.03724138006175	-0.0239976215940513	1.32981349445137e-19	36914	NA	NA
Volume	Pancreas	20256	Forced expiratory volume in 1-second (FEV1) Z-score	Physical Measures	Spirometry	LINEAR	-0.0442683055430236	-0.0563690064892598	-0.0321676045967874	7.64759558979444e-13	30710	NA	NA
Volume	Pancreas	20257	Forced vital capacity (FVC) Z-score	Physical Measures	Spirometry	LINEAR	-0.0425683435696464	-0.0545407940070944	-0.0305958931321983	3.25875728472561e-12	30710	NA	NA
Volume	Pancreas	23122	Arm predicted mass (right)	Physical Measures	Impedance	LINEAR	0.0150077214224092	0.010739819815779	0.0192756230290394	5.581202450519e-12	36902	NA	NA
Volume	Pancreas	23121	Arm fat-free mass (right)	Physical Measures	Impedance	LINEAR	0.0142913182629072	0.0100168106136328	0.0185658259121817	5.71062039711973e-11	36902	NA	NA
Volume	Pancreas	20150	"Forced expiratory volume in 1-second (FEV1), Best measure"	Physical Measures	Spirometry	LINEAR	0.0267614722796722	0.0185370545811595	0.034985889978185	1.82453920487553e-10	28660	NA	NA
Volume	Pancreas	23106	Impedance of whole body	Physical Measures	Impedance	LINEAR	-0.0220699134646182	-0.0288604417861766	-0.0152793851430598	1.90947038507856e-10	36916	NA	NA
Volume	Pancreas	12684	End systolic pressure index during PWA	Physical Measures	Heart MRI	LINEAR	0.0372568521733057	0.0257448289738063	0.0487688753728051	2.27811758944649e-10	33047	NA	NA
Volume	Pancreas	3063	Forced expiratory volume in 1-second (FEV1)	Physical Measures	Spirometry	LINEAR	0.0245422490707724	0.0169167722977967	0.0321677258437481	2.85673587934845e-10	34498	NA	NA
Volume	Pancreas	25012	Volume of thalamus (right)	Physical Measures	Brain MRI	LINEAR	0.0398776516629479	0.0273796660896371	0.0523756372362588	4.08303061821295e-10	19702	NA	NA
Volume	Pancreas	25006	Volume of grey matter	Physical Measures	Brain MRI	LINEAR	0.0374053857023315	0.025432467084437	0.049378304320226	9.32493859197333e-10	19718	NA	NA
Volume	Pancreas	46	Hand grip strength (left)	Physical Measures	Hand grip strength	LINEAR	0.0223274818527281	0.0150705808570455	0.0295843828484107	1.65066612770745e-9	37275	NA	NA
Volume	Pancreas	25852	Volume of grey matter in Lingual Gyrus (left)	Physical Measures	Brain MRI	LINEAR	0.0399474179558789	0.0269437744715597	0.0529510614401982	1.7605323317808e-9	19713	NA	NA
Volume	Pancreas	25011	Volume of thalamus (left)	Physical Measures	Brain MRI	LINEAR	0.0388280804981765	0.0261693231120317	0.0514868378843212	1.8640126765272e-9	19702	NA	NA
Volume	Pancreas	25887	Volume of grey matter in Hippocampus (right)	Physical Measures	Brain MRI	LINEAR	0.0416065062734138	0.0279225654566973	0.0552904470901302	2.571164284982e-9	19713	NA	NA
Volume	Pancreas	20151	"Forced vital capacity (FVC), Best measure"	Physical Measures	Spirometry	LINEAR	0.0230231461688157	0.0154297705401619	0.0306165217974694	2.8339370794073e-9	28660	NA	NA
Volume	Pancreas	25002	Volume of peripheral cortical grey matter	Physical Measures	Brain MRI	LINEAR	0.0365135805623311	0.024451567594419	0.0485755935302431	3.01684298249116e-9	19718	NA	NA
Volume	Pancreas	23126	Arm predicted mass (left)	Physical Measures	Impedance	LINEAR	0.0123497317229421	0.00812839821201454	0.0165710652338697	9.87777477192205e-9	36897	NA	NA
Volume	Pancreas	47	Hand grip strength (right)	Physical Measures	Hand grip strength	LINEAR	0.0212162246492691	0.0139493343531632	0.028483114945375	1.05826274244841e-8	37272	NA	NA
Volume	Pancreas	23125	Arm fat-free mass (left)	Physical Measures	Impedance	LINEAR	0.0123125148073681	0.00808376316402576	0.0165412664507104	1.15985556097207e-8	36898	NA	NA
Volume	Pancreas	3062	Forced vital capacity (FVC)	Physical Measures	Spirometry	LINEAR	0.0208769438648374	0.013702923377786	0.0280509643518889	1.18117579569101e-8	34498	NA	NA
Volume	Pancreas	25020	Volume of hippocampus (right)	Physical Measures	Brain MRI	LINEAR	0.0411592991438053	0.026921672269889	0.0553969260177216	1.47947507270249e-8	19702	NA	NA
Volume	Pancreas	25019	Volume of hippocampus (left)	Physical Measures	Brain MRI	LINEAR	0.041191064010845	0.0269027259290405	0.0554794020926495	1.62142484800344e-8	19702	NA	NA
Volume	Pancreas	25886	Volume of grey matter in Hippocampus (left)	Physical Measures	Brain MRI	LINEAR	0.0389606286564664	0.0253491654550377	0.0525720918578951	2.04615773587691e-8	19713	NA	NA
Volume	Pancreas	3064	Peak expiratory flow (PEF)	Physical Measures	Spirometry	LINEAR	0.0252033272688183	0.016288687050482	0.0341179674871546	3.02357179611498e-8	34498	NA	NA
Volume	Pancreas	25017	Volume of pallidum (left)	Physical Measures	Brain MRI	LINEAR	0.0383856944780105	0.0243198613732154	0.0524515275828056	8.94185175746134e-8	19702	NA	NA
Volume	Pancreas	25851	"Volume of grey matter in Parahippocampal Gyrus, posterior division (right)"	Physical Measures	Brain MRI	LINEAR	0.0391108686455159	0.0246842282574337	0.053537509033598	1.08548443083908e-7	19713	NA	NA
Volume	Pancreas	25015	Volume of putamen (left)	Physical Measures	Brain MRI	LINEAR	0.0350192149236066	0.0220798622352729	0.0479585676119404	1.14051770959682e-7	19702	NA	NA
Volume	Pancreas	23127	Trunk fat percentage	Physical Measures	Impedance	LINEAR	-0.0193371819867811	-0.0265257156345926	-0.0121486483389697	1.35366381236345e-7	36886	NA	NA
Volume	Pancreas	23123	Arm fat percentage (left)	Physical Measures	Impedance	LINEAR	-0.013960399253378	-0.0191804783950081	-0.00874032011174794	1.59886361014552e-7	36902	NA	NA
Volume	Pancreas	23129	Trunk fat-free mass	Physical Measures	Impedance	LINEAR	0.0114923468229175	0.007174940089207	0.015809753556628	1.82528446933751e-7	36875	NA	NA
Volume	Pancreas	25853	Volume of grey matter in Lingual Gyrus (right)	Physical Measures	Brain MRI	LINEAR	0.0345685025501647	0.0214992347869016	0.0476377703134278	2.18832237668017e-7	19713	NA	NA
Volume	Pancreas	23130	Trunk predicted mass	Physical Measures	Impedance	LINEAR	0.0114064696257867	0.00708397436931889	0.0157289648822545	2.32536970550334e-7	36873	NA	NA
Volume	Pancreas	25801	"Volume of grey matter in Superior Temporal Gyrus, posterior division (right)"	Physical Measures	Brain MRI	LINEAR	0.0369159299651051	0.0227714156965685	0.0510604442336416	3.15679796699022e-7	19713	NA	NA
Volume	Pancreas	25025	Volume of brain stem + 4th ventricle	Physical Measures	Brain MRI	LINEAR	0.0346884424408942	0.0213490981621726	0.0480277867196158	3.48131783398749e-7	19702	NA	NA
Volume	Pancreas	25825	"Volume of grey matter in Lateral Occipital Cortex, superior division (right)"	Physical Measures	Brain MRI	LINEAR	0.0359640348844428	0.0219661167129175	0.0499619530559681	4.79842685221343e-7	19713	NA	NA
Volume	Pancreas	23119	Arm fat percentage (right)	Physical Measures	Impedance	LINEAR	-0.0136158818222756	-0.0189167157503116	-0.00831504789423957	4.81186142747089e-7	36906	NA	NA
Volume	Pancreas	25785	Volume of grey matter in Insular Cortex (right)	Physical Measures	Brain MRI	LINEAR	0.0333683517770322	0.0199786305197451	0.0467580730343193	1.04419940459608e-6	19713	NA	NA
Volume	Pancreas	25010	"Volume of brain, grey+white matter"	Physical Measures	Brain MRI	LINEAR	0.0289661506300031	0.0172754743308045	0.0406568269292017	1.20402098623085e-6	19718	NA	NA
Volume	Pancreas	25847	Volume of grey matter in Frontal Orbital Cortex (right)	Physical Measures	Brain MRI	LINEAR	0.0328814829786793	0.019555632681588	0.0462073332757707	1.33168839284554e-6	19713	NA	NA
Volume	Pancreas	25859	Volume of grey matter in Temporal Occipital Fusiform Cortex (right)	Physical Measures	Brain MRI	LINEAR	0.0333829737170201	0.019478836148423	0.0472871112856171	2.5433396412572e-6	19713	NA	NA
Volume	Pancreas	25830	Volume of grey matter in Frontal Medial Cortex (left)	Physical Measures	Brain MRI	LINEAR	0.0333113893226755	0.0190716619562733	0.0475511166890777	4.56237535548739e-6	19713	NA	NA
Volume	Pancreas	25024	Volume of accumbens (right)	Physical Measures	Brain MRI	LINEAR	0.0321373413282625	0.0183380959762482	0.0459365866802767	5.02878608882441e-6	19702	NA	NA
Volume	Pancreas	23099	Body fat percentage	Physical Measures	Impedance	LINEAR	-0.0128258976291912	-0.0183516873682563	-0.00730010789012618	5.39700333958699e-6	36902	NA	NA
Volume	Pancreas	25016	Volume of putamen (right)	Physical Measures	Brain MRI	LINEAR	0.0299043762028445	0.0169988063746793	0.0428099460310097	5.61030519461298e-6	19702	NA	NA
Volume	Pancreas	25899	Volume of grey matter in VI Cerebellum (right)	Physical Measures	Brain MRI	LINEAR	0.0316481873597211	0.0177119329299899	0.0455844417894523	8.58702555984405e-6	19713	NA	NA
Volume	Pancreas	25860	Volume of grey matter in Occipital Fusiform Gyrus (left)	Physical Measures	Brain MRI	LINEAR	0.031834927017328	0.0178106681689963	0.0458591858656597	8.66053877158268e-6	19713	NA	NA
Volume	Pancreas	12685	Total peripheral resistance during PWA	Physical Measures	Heart MRI	LINEAR	0.0246852387710988	0.0137283941197606	0.035642083422437	1.00929387149859e-5	33561	NA	NA
Volume	Pancreas	25784	Volume of grey matter in Insular Cortex (left)	Physical Measures	Brain MRI	LINEAR	0.0300812448024885	0.0166618752783737	0.0435006143266034	1.11991787149679e-5	19713	NA	NA
Volume	Pancreas	25879	Volume of grey matter in Thalamus (right)	Physical Measures	Brain MRI	LINEAR	0.0314571188323103	0.0173573123454597	0.0455569253191609	1.23188464356614e-5	19713	NA	NA
Volume	Pancreas	25897	Volume of grey matter in VI Cerebellum (left)	Physical Measures	Brain MRI	LINEAR	0.0309804108168482	0.0170873830420815	0.0448734385916149	1.24417785971913e-5	19713	NA	NA
Volume	Pancreas	25814	Volume of grey matter in Postcentral Gyrus (left)	Physical Measures	Brain MRI	LINEAR	0.0315251153365702	0.0173439389053028	0.0457062917678376	1.32348589154055e-5	19713	NA	NA
Volume	Pancreas	25819	"Volume of grey matter in Supramarginal Gyrus, anterior division (right)"	Physical Measures	Brain MRI	LINEAR	0.033067073807769	0.0181854406453737	0.0479487069701644	1.33560808872504e-5	19713	NA	NA
Volume	Pancreas	25896	Volume of grey matter in V Cerebellum (right)	Physical Measures	Brain MRI	LINEAR	0.0313822008271542	0.0172129241364281	0.0455514775178803	1.42426153697926e-5	19713	NA	NA
Volume	Pancreas	23128	Trunk fat mass	Physical Measures	Impedance	LINEAR	-0.014398873441259	-0.0209588436630034	-0.00783890321951454	1.69567651587809e-5	36883	NA	NA
Volume	Pancreas	25908	Volume of grey matter in VIIb Cerebellum (right)	Physical Measures	Brain MRI	LINEAR	0.0313971597550249	0.0170076720112648	0.045786647498785	1.90506475794619e-5	19713	NA	NA
Volume	Pancreas	20154	"Forced expiratory volume in 1-second (FEV1), predicted percentage"	Physical Measures	Spirometry	LINEAR	0.0414346172182167	0.0222991970581629	0.0605700373782704	2.20833580473965e-5	12215	NA	NA
Volume	Pancreas	25796	Volume of grey matter in Temporal Pole (left)	Physical Measures	Brain MRI	LINEAR	0.0288339087608153	0.0155161793038988	0.0421516382177319	2.20860900604855e-5	19713	NA	NA
Volume	Pancreas	12683	End systolic pressure during PWA	Physical Measures	Heart MRI	LINEAR	0.0239433304364219	0.0127345693940599	0.0351520914787839	2.83550125581523e-5	33562	NA	NA
Volume	Pancreas	25878	Volume of grey matter in Thalamus (left)	Physical Measures	Brain MRI	LINEAR	0.0305946699330238	0.0162273429604661	0.0449619969055815	3.00713169829896e-5	19713	NA	NA
Volume	Pancreas	25905	Volume of grey matter in Crus II Cerebellum (right)	Physical Measures	Brain MRI	LINEAR	0.0303254222578391	0.0160501997748755	0.0446006447408028	3.14240074017568e-5	19713	NA	NA
Volume	Pancreas	25815	Volume of grey matter in Postcentral Gyrus (right)	Physical Measures	Brain MRI	LINEAR	0.0302755699371564	0.0160027877248391	0.0445483521494737	3.22788059400558e-5	19713	NA	NA
Volume	Pancreas	25895	Volume of grey matter in V Cerebellum (left)	Physical Measures	Brain MRI	LINEAR	0.0301270171434638	0.0159069078509999	0.0443471264359278	3.30027277303501e-5	19713	NA	NA
Volume	Pancreas	25018	Volume of pallidum (right)	Physical Measures	Brain MRI	LINEAR	0.0294455062961621	0.0154512760960885	0.0434397364962356	3.73510051350067e-5	19702	NA	NA
Volume	Pancreas	4195	Pulse wave reflection index	Physical Measures	Arterial stiffness	LINEAR	0.037228547417017	0.019435819271085	0.055021275562949	4.13463270213739e-5	12457	NA	NA
Volume	Pancreas	25869	Volume of grey matter in Planum Polare (right)	Physical Measures	Brain MRI	LINEAR	0.0284080072888818	0.0146864149501913	0.0421295996275723	4.96921349135071e-5	19713	NA	NA
Volume	Pancreas	25918	Volume of grey matter in X Cerebellum (left)	Physical Measures	Brain MRI	LINEAR	0.0290072655604163	0.0149726705706497	0.0430418605501829	5.11595557773726e-5	19713	NA	NA
Volume	Pancreas	25903	Volume of grey matter in Crus II Cerebellum (left)	Physical Measures	Brain MRI	LINEAR	0.0294202914133895	0.015079775233494	0.043760807593285	5.81202260812782e-5	19713	NA	NA
Volume	Pancreas	25873	Volume of grey matter in Planum Temporale (right)	Physical Measures	Brain MRI	LINEAR	0.028145322931593	0.0144261754283284	0.0418644704348576	5.81272484424023e-5	19713	NA	NA
Volume	Pancreas	23101	Whole body fat-free mass	Physical Measures	Impedance	LINEAR	0.00806746044759952	0.00413399879381031	0.0120009221013887	5.83203281981926e-5	36918	NA	NA
Volume	Pancreas	25824	"Volume of grey matter in Lateral Occipital Cortex, superior division (left)"	Physical Measures	Brain MRI	LINEAR	0.028828005612285	0.0145555164600758	0.0431004947644942	7.55226917971399e-5	19713	NA	NA
Volume	Pancreas	25850	"Volume of grey matter in Parahippocampal Gyrus, posterior division (left)"	Physical Measures	Brain MRI	LINEAR	0.028896656238305	0.0145613381768754	0.0432319742997346	7.80790467696799e-5	19713	NA	NA
Volume	Pancreas	48	Waist circumference	Physical Measures	Body size measures	LINEAR	-0.0115904987966599	-0.0174144901423177	-0.00576650745100214	9.60828473828387e-5	37351	NA	NA
Volume	Pancreas	25836	Volume of grey matter in Paracingulate Gyrus (left)	Physical Measures	Brain MRI	LINEAR	0.027046477379784	0.0133903019941905	0.0407026527653775	1.03943007512336e-4	19713	NA	NA
Volume	Pancreas	25906	Volume of grey matter in VIIb Cerebellum (left)	Physical Measures	Brain MRI	LINEAR	0.0284579541326668	0.0140811420911572	0.0428347661741764	1.04865140761304e-4	19713	NA	NA
Volume	Pancreas	23102	Whole body water mass	Physical Measures	Impedance	LINEAR	0.00781374752148565	0.00384711871545183	0.0117803763275195	1.13119029148272e-4	36918	NA	NA
Volume	Pancreas	25846	Volume of grey matter in Frontal Orbital Cortex (left)	Physical Measures	Brain MRI	LINEAR	0.025845401366139	0.0126585619759883	0.0390322407562897	1.22603681811738e-4	19713	NA	NA
Volume	Pancreas	25843	Volume of grey matter in Precuneous Cortex (right)	Physical Measures	Brain MRI	LINEAR	0.0265525663086808	0.0128844713754671	0.0402206612418945	1.4064728305498e-4	19713	NA	NA
Volume	Pancreas	4079	"Diastolic blood pressure, automated reading"	Physical Measures	Blood pressure	LINEAR	0.0206264786432877	0.00997383274768647	0.0312791245388889	1.47797605209958e-4	35203	NA	NA
Volume	Pancreas	25840	"Volume of grey matter in Cingulate Gyrus, posterior division (left)"	Physical Measures	Brain MRI	LINEAR	0.0255395627150983	0.012334676297597	0.0387444491325995	1.50500388106634e-4	19713	NA	NA
Volume	Pancreas	25867	Volume of grey matter in Parietal Operculum Cortex (right)	Physical Measures	Brain MRI	LINEAR	0.026862267088017	0.0129436894352765	0.040780844740757403	1.55492696608886e-4	19713	NA	NA
Volume	Pancreas	25889	Volume of grey matter in Amygdala (right)	Physical Measures	Brain MRI	LINEAR	0.0257671415983029	0.0123788706194087	0.0391554125771971	1.6217525925279e-4	19713	NA	NA
Volume	Pancreas	25876	Volume of grey matter in Occipital Pole (left)	Physical Measures	Brain MRI	LINEAR	0.0269935682865901	0.0129445574588119	0.0410425791143684	1.66324832679875e-4	19713	NA	NA
Volume	Pancreas	25804	"Volume of grey matter in Middle Temporal Gyrus, posterior division (left)"	Physical Measures	Brain MRI	LINEAR	0.0272315210775407	0.0130511114622995	0.041411930692782	1.67664737230057e-4	19713	NA	NA
Volume	Pancreas	25857	"Volume of grey matter in Temporal Fusiform Cortex, posterior division (right)"	Physical Measures	Brain MRI	LINEAR	0.0260768344734343	0.0124951968592529	0.0396584720876156	1.68132395686826e-4	19713	NA	NA
Volume	Pancreas	25902	Volume of grey matter in Crus I Cerebellum (right)	Physical Measures	Brain MRI	LINEAR	0.0262514135180111	0.012440064785307	0.0400627622507152	1.95439360840267e-4	19713	NA	NA
Volume	Pancreas	25786	Volume of grey matter in Superior Frontal Gyrus (left)	Physical Measures	Brain MRI	LINEAR	0.0272094059119092	0.0128356977909713	0.041583114032847	2.0748345781449e-4	19713	NA	NA
Volume	Pancreas	25799	"Volume of grey matter in Superior Temporal Gyrus, anterior division (right)"	Physical Measures	Brain MRI	LINEAR	0.0270122142780517	0.0126087159190999	0.0414157126370035	2.37629309800988e-4	19713	NA	NA
Volume	Pancreas	25920	Volume of grey matter in X Cerebellum (right)	Physical Measures	Brain MRI	LINEAR	0.0262050839057045	0.0121401013333948	0.0402700664780143	2.60976763953385e-4	19713	NA	NA
Volume	Pancreas	12698	Diastolic brachial blood pressure	Physical Measures	Heart MRI	LINEAR	0.0208448760370429	0.00963986204492052	0.0320498900291654	2.66465405206889e-4	33978	NA	NA
Volume	Pancreas	25013	Volume of caudate (left)	Physical Measures	Brain MRI	LINEAR	0.0261594174433822	0.0120438819702128	0.0402749529165516	2.81418011521174e-4	19702	NA	NA
Volume	Pancreas	25894	Volume of grey matter in I-IV Cerebellum (right)	Physical Measures	Brain MRI	LINEAR	0.0265443189539496	0.0120935751607202	0.0409950627471791	3.18470009237372e-4	19713	NA	NA
Volume	Pancreas	25841	"Volume of grey matter in Cingulate Gyrus, posterior division (right)"	Physical Measures	Brain MRI	LINEAR	0.0244734104878358	0.0111372419991165	0.0378095789765551	3.22735996170682e-4	19713	NA	NA
Volume	Pancreas	25849	"Volume of grey matter in Parahippocampal Gyrus, anterior division (right)"	Physical Measures	Brain MRI	LINEAR	0.0245467805881242	0.011169345825357	0.0379242153508914	3.23164530487005e-4	19713	NA	NA
Volume	Pancreas	25919	Volume of grey matter in Vermis X Cerebellum	Physical Measures	Brain MRI	LINEAR	0.0268371586146097	0.0120460637172058	0.0416282535120137	3.76867321922763e-4	19713	NA	NA
Volume	Pancreas	25787	Volume of grey matter in Superior Frontal Gyrus (right)	Physical Measures	Brain MRI	LINEAR	0.0259940859316457	0.011611937063055	0.0403762348002365	3.97096102941987e-4	19713	NA	NA
Volume	Pancreas	25805	"Volume of grey matter in Middle Temporal Gyrus, posterior division (right)"	Physical Measures	Brain MRI	LINEAR	0.0257628347284987	0.011465301632081	0.0400603678249163	4.13561809550135e-4	19713	NA	NA
Volume	Pancreas	25794	Volume of grey matter in Precentral Gyrus (left)	Physical Measures	Brain MRI	LINEAR	0.0245251350298988	0.0108030458192966	0.0382472242405011	4.60730269672099e-4	19713	NA	NA
Volume	Pancreas	25865	Volume of grey matter in Central Opercular Cortex (right)	Physical Measures	Brain MRI	LINEAR	0.0244891203367352	0.0107718018093407	0.0382064388641296	4.67567012023695e-4	19713	NA	NA
Volume	Pancreas	25023	Volume of accumbens (left)	Physical Measures	Brain MRI	LINEAR	0.0249130891137252	0.0109498673404062	0.0388763108870442	4.71279926569479e-4	19702	NA	NA
Volume	Pancreas	25848	"Volume of grey matter in Parahippocampal Gyrus, anterior division (left)"	Physical Measures	Brain MRI	LINEAR	0.024138428022133	0.0105978783455742	0.0376789776986918	4.76554491624916e-4	19713	NA	NA
Volume	Pancreas	25811	"Volume of grey matter in Inferior Temporal Gyrus, posterior division (right)"	Physical Measures	Brain MRI	LINEAR	0.0254542221317327	0.0111418341267576	0.0397666101367079	4.91462051159507e-4	19713	NA	NA
Volume	Pancreas	25858	Volume of grey matter in Temporal Occipital Fusiform Cortex (left)	Physical Measures	Brain MRI	LINEAR	0.0252357985338348	0.010975324583609	0.0394962724840606	5.24261538050823e-4	19713	NA	NA
Volume	Pancreas	20016	Fluid intelligence score	Physical Measures	Cognitive function	ORDERED-LOGISTIC	0.0584204439625182	0.0252136942599741	0.0916271936650623	5.66219305725725e-4	12482	NA	NA
Volume	Pancreas	25877	Volume of grey matter in Occipital Pole (right)	Physical Measures	Brain MRI	LINEAR	0.0239266091424823	0.0103228881315634	0.0375303301534012	5.67106941835241e-4	19713	NA	NA
Volume	Pancreas	25911	Volume of grey matter in VIIIa Cerebellum (right)	Physical Measures	Brain MRI	LINEAR	0.0247953291486367	0.0106019776989911	0.0389886805982823	6.1788287085635e-4	19713	NA	NA
Volume	Pancreas	25797	Volume of grey matter in Temporal Pole (right)	Physical Measures	Brain MRI	LINEAR	0.0234195243050131	0.0098959888528263509	0.0369430597571999	6.89182548860488e-4	19713	NA	NA
Volume	Pancreas	25795	Volume of grey matter in Precentral Gyrus (right)	Physical Measures	Brain MRI	LINEAR	0.0238112822594269	0.00999845917063604	0.0376241053482178	7.29207830455613e-4	19713	NA	NA
Volume	Pancreas	25891	Volume of grey matter in Ventral Striatum (right)	Physical Measures	Brain MRI	LINEAR	0.0235027904476856	0.00981907344568671	0.0371865074496844	7.62523501473132e-4	19713	NA	NA
Volume	Pancreas	25854	"Volume of grey matter in Temporal Fusiform Cortex, anterior division (left)"	Physical Measures	Brain MRI	LINEAR	0.0235511692032555	0.0097908524201502	0.0373114859863608	7.95925729149703e-4	19713	NA	NA
Volume	Pancreas	49	Hip circumference	Physical Measures	Body size measures	LINEAR	-0.0113957984103211	-0.0181338922478781	-0.00465770457276396	9.17662101810147e-4	37352	NA	NA
Volume	Pancreas	25818	"Volume of grey matter in Supramarginal Gyrus, anterior division (left)"	Physical Measures	Brain MRI	LINEAR	0.0249862856399664	0.0101998592276155	0.0397727120523174	9.27435132977793e-4	19713	NA	NA
Volume	Pancreas	25868	Volume of grey matter in Planum Polare (left)	Physical Measures	Brain MRI	LINEAR	0.0234742839577548	0.00951586696891278	0.0374327009465969	9.81326657666644e-4	19713	NA	NA
Volume	Pancreas	25871	Volume of grey matter in Heschl's Gyrus (includes H1 and H2) (right)	Physical Measures	Brain MRI	LINEAR	0.0228714295053392	0.00925532562310656	0.0364875333875717	9.95073655227629e-4	19713	NA	NA
Volume	Pancreas	20023	Mean time to correctly identify matches	Physical Measures	Cognitive function	LINEAR	-0.0175750930201737	-0.0280443355313425	-0.00710585050900488	0.00100150697731603	37295	NA	NA
Volume	Pancreas	25832	Volume of grey matter in Juxtapositional Lobule Cortex (formerly Supplementary Motor Cortex) (left)	Physical Measures	Brain MRI	LINEAR	0.0245284725998091	0.00989880316361623	0.039158142036002	0.00101683977043761	19713	NA	NA
Volume	Pancreas	25834	Volume of grey matter in Subcallosal Cortex (left)	Physical Measures	Brain MRI	LINEAR	0.0225182458163743	0.00908160692373751	0.0359548847090112	0.00102209561482247	19713	NA	NA
Volume	Pancreas	12702	Cardiac index during PWA	Physical Measures	Heart MRI	LINEAR	-0.0167246874010615	-0.0267665379797011	-0.00668283682242191	0.00109798489598815	31661	NA	NA
Volume	Pancreas	25833	Volume of grey matter in Juxtapositional Lobule Cortex (formerly Supplementary Motor Cortex) (right)	Physical Measures	Brain MRI	LINEAR	0.0242248969692874	0.00963844276979862	0.0388113511687762	0.00113479551634651	19713	NA	NA
Volume	Pancreas	12687	Mean arterial pressure during PWA	Physical Measures	Heart MRI	LINEAR	0.0187186001375792	0.007434966282742	0.0300022339924164	0.00114899674638681	33635	NA	NA
Volume	Pancreas	25827	"Volume of grey matter in Lateral Occipital Cortex, inferior division (right)"	Physical Measures	Brain MRI	LINEAR	0.0229120619013671	0.00902756206829507	0.0367965617344392	0.00122055623441428	19713	NA	NA
Volume	Pancreas	25798	"Volume of grey matter in Superior Temporal Gyrus, anterior division (left)"	Physical Measures	Brain MRI	LINEAR	0.0236371183164949	0.00930510673867757	0.0379691298943122	0.00122842173461669	19713	NA	NA
Volume	Pancreas	25910	Volume of grey matter in Vermis VIIIa Cerebellum	Physical Measures	Brain MRI	LINEAR	0.0239386255001129	0.00941310941881153	0.0384641415814143	0.00123868492372372	19713	NA	NA
Volume	Pancreas	25864	Volume of grey matter in Central Opercular Cortex (left)	Physical Measures	Brain MRI	LINEAR	0.0221831530282992	0.00864226041521464	0.0357240456413837	0.00132454538491949	19713	NA	NA
Volume	Pancreas	25913	Volume of grey matter in Vermis VIIIb Cerebellum	Physical Measures	Brain MRI	LINEAR	0.0238609232104594	0.00922813940791185	0.0384937070130069	0.00139470324666856	19713	NA	NA
Volume	Pancreas	25900	Volume of grey matter in Crus I Cerebellum (left)	Physical Measures	Brain MRI	LINEAR	0.022916145330905	0.00883879188463182	0.0369934987771783	0.00142121362171966	19713	NA	NA
Volume	Pancreas	25861	Volume of grey matter in Occipital Fusiform Gyrus (right)	Physical Measures	Brain MRI	LINEAR	0.0228406211362703	0.00879395568728315	0.0368872865852574	0.00143885343847998	19713	NA	NA
Volume	Pancreas	25813	"Volume of grey matter in Inferior Temporal Gyrus, temporooccipital part (right)"	Physical Measures	Brain MRI	LINEAR	0.0225148074914065	0.00862296335871774	0.0364066516240953	0.00149169029425004	19713	NA	NA
Volume	Pancreas	6033	Maximum heart rate during fitness test	Physical Measures	ECG during exercise	LINEAR	-0.0413335782746717	-0.0669141930548584	-0.015752963494485	0.00154487973521035	6064	NA	NA
Volume	Pancreas	25782	Volume of grey matter in Frontal Pole (left)	Physical Measures	Brain MRI	LINEAR	0.020932590277477	0.00790716962261261	0.0339580109323414	0.00163537523978666	19713	NA	NA
Volume	Pancreas	25862	Volume of grey matter in Frontal Operculum Cortex (left)	Physical Measures	Brain MRI	LINEAR	0.0224309934272082	0.0083155551973422	0.0365464316570741	0.00184344054325814	19713	NA	NA
Volume	Pancreas	25842	Volume of grey matter in Precuneous Cortex (left)	Physical Measures	Brain MRI	LINEAR	0.0217509995655941	0.00805367694745365	0.0354483221837345	0.00185739822658151	19713	NA	NA
Volume	Pancreas	25008	Volume of white matter	Physical Measures	Brain MRI	LINEAR	0.0188193119807041	0.00695917222264611	0.0306794517387622	0.00187230405675782	19718	NA	NA
Volume	Pancreas	25800	"Volume of grey matter in Superior Temporal Gyrus, posterior division (left)"	Physical Measures	Brain MRI	LINEAR	0.0224776066321982	0.00822307878952719	0.0367321344748692	0.00199896043568158	19713	NA	NA
Volume	Pancreas	25856	"Volume of grey matter in Temporal Fusiform Cortex, posterior division (left)"	Physical Measures	Brain MRI	LINEAR	0.0209330958550516	0.00747516836422251	0.0343910233458806	0.00230061372378268	19713	NA	NA
Volume	Pancreas	23105	Basal metabolic rate	Physical Measures	Impedance	LINEAR	0.00559605546772114	0.00195975951462956	0.00923235142081272	0.00255994833440234	36917	NA	NA
Volume	Pancreas	25909	Volume of grey matter in VIIIa Cerebellum (left)	Physical Measures	Brain MRI	LINEAR	0.0217195199134238	0.00754779636902146	0.0358912434578262	0.00266781223281423	19713	NA	NA
Volume	Pancreas	25831	Volume of grey matter in Frontal Medial Cortex (right)	Physical Measures	Brain MRI	LINEAR	0.0218617938072141	0.0075311627967289	0.0361924248176993	0.00279176383786525	19713	NA	NA
Volume	Pancreas	25866	Volume of grey matter in Parietal Operculum Cortex (left)	Physical Measures	Brain MRI	LINEAR	0.0211922962018405	0.00720680554606252	0.0351777868576184	0.0029804102284505	19713	NA	NA
Volume	Pancreas	12682	Cardiac output during PWA	Physical Measures	Heart MRI	LINEAR	-0.0163188127110776	-0.0271047743653792	-0.005532851056776	0.00302439050886303	33079	NA	NA
Volume	Pancreas	25888	Volume of grey matter in Amygdala (left)	Physical Measures	Brain MRI	LINEAR	0.0202515288308061	0.00685620266344364	0.0336468549981686	0.00304704793040392	19713	NA	NA
Volume	Pancreas	25835	Volume of grey matter in Subcallosal Cortex (right)	Physical Measures	Brain MRI	LINEAR	0.0203682624203525	0.0068788530615689	0.0338576717791361	0.00308392186792007	19713	NA	NA
Volume	Pancreas	25820	"Volume of grey matter in Supramarginal Gyrus, posterior division (left)"	Physical Measures	Brain MRI	LINEAR	0.0219808470916952	0.00740048335582364	0.0365612108275667	0.00313090938914717	19713	NA	NA
Volume	Pancreas	25783	Volume of grey matter in Frontal Pole (right)	Physical Measures	Brain MRI	LINEAR	0.0194034993207025	0.00634932359223745	0.0324576750491676	0.00357884054814218	19713	NA	NA
Volume	Pancreas	25872	Volume of grey matter in Planum Temporale (left)	Physical Measures	Brain MRI	LINEAR	0.0188634547539002	0.00520226134183098	0.0325246481659694	0.0068056795045577	19713	NA	NA
Volume	Pancreas	25766	90th percentile of z-statistic (in group-defined mask) for faces-shapes contrast	Physical Measures	Brain MRI	LINEAR	0.021740783160898	0.00593507825935641	0.0375464880624395	0.00702203887603213	17347	NA	NA
Volume	Pancreas	25837	Volume of grey matter in Paracingulate Gyrus (right)	Physical Measures	Brain MRI	LINEAR	0.0188389116990901	0.00511591173689331	0.0325619116612868	0.00713417143832789	19713	NA	NA
Volume	Pancreas	25821	"Volume of grey matter in Supramarginal Gyrus, posterior division (right)"	Physical Measures	Brain MRI	LINEAR	0.0199148169627834	0.00540284672897844	0.0344267871965883	0.00715496194178004	19713	NA	NA
Volume	Pancreas	25870	Volume of grey matter in Heschl's Gyrus (includes H1 and H2) (left)	Physical Measures	Brain MRI	LINEAR	0.0183880302988186	0.00467261074145864	0.0321034498561786	0.0085993356131665	19713	NA	NA
Volume	Pancreas	25893	Volume of grey matter in I-IV Cerebellum (left)	Physical Measures	Brain MRI	LINEAR	0.0191350430908284	0.00464681414970502	0.0336232720319518	0.00963986244764477	19713	NA	NA
Volume	Pancreas	25807	"Volume of grey matter in Middle Temporal Gyrus, temporooccipital part (right)"	Physical Measures	Brain MRI	LINEAR	0.0184944352057699	0.00426245849868062	0.0327264119128592	0.0108690067369922	19713	NA	NA
Volume	Pancreas	4080	"Systolic blood pressure, automated reading"	Physical Measures	Blood pressure	LINEAR	0.0134098234552746	0.00306975173026049	0.0237498951802887	0.0110287128472785	35203	NA	NA
Volume	Pancreas	25898	Volume of grey matter in Vermis VI Cerebellum	Physical Measures	Brain MRI	LINEAR	0.0189996309226604	0.00434419640239486	0.0336550654429258	0.0110582149627398	19713	NA	NA
Volume	Pancreas	23100	Whole body fat mass	Physical Measures	Impedance	LINEAR	-0.00759471412854588	-0.0135831035314261	-0.00160632472566565	0.0129310051327137	36873	NA	NA
Volume	Pancreas	25781	Total volume of white matter hyperintensities (from T1 and T2_FLAIR images)	Physical Measures	Brain MRI	LINEAR	-0.0167779814229986	-0.0300714144853169	-0.00348454836068031	0.0133743440147267	18656	NA	NA
Volume	Pancreas	25855	"Volume of grey matter in Temporal Fusiform Cortex, anterior division (right)"	Physical Measures	Brain MRI	LINEAR	0.0171270070129762	0.00349855095310795	0.0307554630728444	0.0137767204951819	19713	NA	NA
Volume	Pancreas	25792	"Volume of grey matter in Inferior Frontal Gyrus, pars opercularis (left)"	Physical Measures	Brain MRI	LINEAR	0.0180937563699057	0.00355739126098841	0.032630121478823	0.0147057333187533	19713	NA	NA
Volume	Pancreas	25764	90th percentile of z-statistic (in group-defined mask) for faces activation	Physical Measures	Brain MRI	LINEAR	0.0199592474313609	0.00390356595049665	0.0360149289122252	0.0148339576640683	17347	NA	NA
Volume	Pancreas	25916	Volume of grey matter in Vermis IX Cerebellum	Physical Measures	Brain MRI	LINEAR	0.0183569636103505	0.00354290347576148	0.0331710237449395	0.0151555761118604	19713	NA	NA
Volume	Pancreas	25816	Volume of grey matter in Superior Parietal Lobule (left)	Physical Measures	Brain MRI	LINEAR	0.0181472339107498	0.0034589930447007	0.0328354747767989	0.0154583175968346	19713	NA	NA
Volume	Pancreas	5983	"ECG, heart rate"	Physical Measures	ECG during exercise	LINEAR	-0.0319268196516421	-0.0579139267739609	-0.00593971252932325	0.0160515346396171	6033	NA	NA
Volume	Pancreas	25802	"Volume of grey matter in Middle Temporal Gyrus, anterior division (left)"	Physical Measures	Brain MRI	LINEAR	0.0172880631574978	0.00318980888682709	0.0313863174281686	0.0162453697760854	19713	NA	NA
Volume	Pancreas	25907	Volume of grey matter in Vermis VIIb Cerebellum	Physical Measures	Brain MRI	LINEAR	0.0177314295857166	0.00293628799196128	0.032526571179472	0.0188293318124222	19713	NA	NA
Volume	Pancreas	25817	Volume of grey matter in Superior Parietal Lobule (right)	Physical Measures	Brain MRI	LINEAR	0.0175777376722729	0.00284212011232977	0.0323133552322161	0.0193903270323344	19713	NA	NA
Volume	Pancreas	6034	Target heart rate achieved	Physical Measures	ECG during exercise	LOGISTIC-BINARY	-0.114320538152355	-0.21131047210381	-0.0164513911772693	0.0214554810653383	6064	536	5528
Volume	Pancreas	25803	"Volume of grey matter in Middle Temporal Gyrus, anterior division (right)"	Physical Measures	Brain MRI	LINEAR	0.0165970278172874	0.00221079913866639	0.0309832564959083	0.0237516315552298	19713	NA	NA
Volume	Pancreas	25765	90th percentile of BOLD effect (in group-defined mask) for faces-shapes contrast	Physical Measures	Brain MRI	LINEAR	0.0183779248064584	0.00231805116430313	0.0344377984486136	0.0249083169898086	17347	NA	NA
Volume	Pancreas	25762	90th percentile of z-statistic (in group-defined mask) for shapes activation	Physical Measures	Brain MRI	LINEAR	0.0183336254991516	0.00222301440355132	0.0344442365947519	0.0257228271318369	17347	NA	NA
Volume	Pancreas	25050	Median z-statistic (in group-defined mask) for faces-shapes contrast	Physical Measures	Brain MRI	LINEAR	0.0178467426140774	0.00200173891891635	0.0336917463092384	0.0272765521334404	17347	NA	NA
Volume	Pancreas	12686	Stroke volume during PWA	Physical Measures	Heart MRI	LINEAR	-0.0122703724755875	-0.0232041099288083	-0.00133663502236675	0.0278388436670892	33083	NA	NA
Volume	Pancreas	25885	Volume of grey matter in Pallidum (right)	Physical Measures	Brain MRI	LINEAR	0.0164285417594752	0.00162877809624663	0.0312283054227037	0.0295821091168973	19713	NA	NA
Volume	Pancreas	21001	Body mass index (BMI)	Physical Measures	Body size measures	LINEAR	0.00565188376829446	4.87994075851877e-4	0.0108157734607371	0.0319391147212561	37331	NA	NA
Volume	Pancreas	4196	Pulse wave peak to peak time	Physical Measures	Arterial stiffness	LINEAR	-0.0197307148141833	-0.0377971873417831	-0.00166424228658348	0.0323161039884116	12452	NA	NA
Volume	Pancreas	25038	Median T2star in accumbens (left)	Physical Measures	Brain MRI	LINEAR	-0.0165621831713861	-0.0323510832440369	-7.73283098735297e-4	0.0397878481146206	18238	NA	NA
Volume	Pancreas	21021	Pulse wave Arterial Stiffness index	Physical Measures	Arterial stiffness	LINEAR	0.0185633350665923	8.56599063859438e-4	0.0362700710693251	0.0399017064184954	12443	NA	NA
Volume	Pancreas	6015	Chest pain felt during physical activity	Physical Measures	ECG during exercise	ORDERED-LOGISTIC	-0.14986562661252	-0.294349420547812	-0.00538183267722891	0.042095580428254	6140	NA	NA
Volume	Pancreas	25001	Volume of peripheral cortical grey matter (normalised for head size)	Physical Measures	Brain MRI	LINEAR	0.0119958264424116	3.19546255239405e-4	0.0236721066295838	0.0440518671576249	19718	NA	NA
Volume	Pancreas	25014	Volume of caudate (right)	Physical Measures	Brain MRI	LINEAR	0.0143835851850461	2.03079148992711e-4	0.0285640912210995	0.046808398997233	19702	NA	NA
Volume	Pancreas	25763	90th percentile of BOLD effect (in group-defined mask) for faces activation	Physical Measures	Brain MRI	LINEAR	0.0158342410599915	-1.25813924626256e-4	0.0317942960446093	0.0518333497982674	17347	NA	NA
Volume	Pancreas	25046	Median z-statistic (in group-defined mask) for faces activation	Physical Measures	Brain MRI	LINEAR	0.0159793322860122	-1.35128893047391e-4	0.0320937934650717	0.0519521019383309	17347	NA	NA
Volume	Pancreas	25005	Volume of grey matter (normalised for head size)	Physical Measures	Brain MRI	LINEAR	0.0108579503932948	-3.99409929957451e-4	0.0221153107165471	0.058700299959872	19718	NA	NA
Volume	Pancreas	25809	"Volume of grey matter in Inferior Temporal Gyrus, anterior division (right)"	Physical Measures	Brain MRI	LINEAR	0.013666111510142	-7.49425764928443e-4	0.0280816487852125	0.0631576406209084	19713	NA	NA
Volume	Pancreas	12681	Augmentation index for PWA	Physical Measures	Heart MRI	LINEAR	0.0104137745690733	-5.86972895807109e-4	0.0214145220339537	0.0635404466639392	33845	NA	NA
Volume	Pancreas	25035	Median T2star in hippocampus (right)	Physical Measures	Brain MRI	LINEAR	-0.0139512985006643	-0.0286904953582238	7.87898356895174e-4	0.0635672895256191	18238	NA	NA
Volume	Pancreas	25042	Median z-statistic (in group-defined mask) for shapes activation	Physical Measures	Brain MRI	LINEAR	0.0152591330288741	-8.68010193014799e-4	0.031386276250763	0.0636699342244417	17347	NA	NA
Volume	Pancreas	23120	Arm fat mass (right)	Physical Measures	Impedance	LINEAR	-0.0054497822596939	-0.0113257490485291	4.26184529141249e-4	0.0690925054997795	36904	NA	NA
Volume	Pancreas	25812	"Volume of grey matter in Inferior Temporal Gyrus, temporooccipital part (left)"	Physical Measures	Brain MRI	LINEAR	0.0132125457634316	-0.00124962464893165	0.0276747161757948	0.0733534315716574	19713	NA	NA
Volume	Pancreas	25863	Volume of grey matter in Frontal Operculum Cortex (right)	Physical Measures	Brain MRI	LINEAR	0.0128401537838665	-0.0013845207590852	0.0270648283268182	0.0768584006095047	19713	NA	NA
Volume	Pancreas	25823	Volume of grey matter in Angular Gyrus (right)	Physical Measures	Brain MRI	LINEAR	0.0129896518036573	-0.00153611753855688	0.0275154211458715	0.0796512634147347	19713	NA	NA
Volume	Pancreas	25822	Volume of grey matter in Angular Gyrus (left)	Physical Measures	Brain MRI	LINEAR	0.0131938593808841	-0.00159333598384094	0.0279810547456091	0.0803266801582493	19713	NA	NA
Volume	Pancreas	25791	"Volume of grey matter in Inferior Frontal Gyrus, pars triangularis (right)"	Physical Measures	Brain MRI	LINEAR	0.0130495354325495	-0.00160505841684596	0.027704129281945	0.0809300098557705	19713	NA	NA
Volume	Pancreas	4093	Fractured heel (left)	Physical Measures	Bone-densitometry of heel	ORDERED-LOGISTIC	-0.296283000585009	-0.637948709871096	0.0453827087010777	0.0892217863398197	12127	NA	NA
Volume	Pancreas	5264	Corneal hysteresis (left)	Physical Measures	Eye measures	LINEAR	-0.0192080059974921	-0.0414023636307875	0.00298635163580331	0.0898307381503896	8461	NA	NA
Volume	Pancreas	25845	Volume of grey matter in Cuneal Cortex (right)	Physical Measures	Brain MRI	LINEAR	0.0123088280902195	-0.00193589402665391	0.026553550207093	0.0903372330752266	19713	NA	NA
Volume	Pancreas	25890	Volume of grey matter in Ventral Striatum (left)	Physical Measures	Brain MRI	LINEAR	0.0117479748183217	-0.00185967596620062	0.025355625602844	0.0906213496809207	19713	NA	NA
Volume	Pancreas	25027	Median T2star in thalamus (right)	Physical Measures	Brain MRI	LINEAR	-0.0133793584293524	-0.0290694940003812	0.00231077714167631	0.0946558112369398	18238	NA	NA
Volume	Pancreas	25003	Volume of ventricular cerebrospinal fluid (normalised for head size)	Physical Measures	Brain MRI	LINEAR	-0.0109112348255355	-0.0238487434247776	0.00202627377370655	0.0983271465729733	19718	NA	NA
Volume	Pancreas	25789	Volume of grey matter in Middle Frontal Gyrus (right)	Physical Measures	Brain MRI	LINEAR	0.0119101714338996	-0.00237152835198853	0.0261918712197877	0.102147639372874	19713	NA	NA
Volume	Pancreas	25034	Median T2star in hippocampus (left)	Physical Measures	Brain MRI	LINEAR	-0.0122262780472288	-0.0270733000733092	0.00262074397885161	0.106521715119323	18238	NA	NA
Volume	Pancreas	5201	"logMAR, final (right)"	Physical Measures	Eye measures	LINEAR	-0.0177864190902182	-0.0394756411978652	0.0039028030174289	0.107979050942559	8684	NA	NA
Volume	Pancreas	25048	Median BOLD effect (in group-defined mask) for faces-shapes contrast	Physical Measures	Brain MRI	LINEAR	0.0130980964715905	-0.00299155360467716	0.0291877465478581	0.110583023092288	17347	NA	NA
Volume	Pancreas	4198	Position of the pulse wave peak	Physical Measures	Arterial stiffness	LINEAR	0.0145528949183314	-0.00343463029249488	0.0325404201291576	0.112793336279286	12457	NA	NA
Volume	Pancreas	5208	"logMAR, final (left)"	Physical Measures	Eye measures	LINEAR	-0.0175799564594975	-0.0393911312698713	0.00423121835087631	0.114151106911655	8683	NA	NA
Volume	Pancreas	25912	Volume of grey matter in VIIIb Cerebellum (left)	Physical Measures	Brain MRI	LINEAR	0.0112795664769382	-0.00296475898913407	0.0255238919430105	0.120649357349123	19713	NA	NA
Volume	Pancreas	25030	Median T2star in putamen (left)	Physical Measures	Brain MRI	LINEAR	-0.0121097865581583	-0.0275273786065841	0.00330780549026747	0.123684533274289	18238	NA	NA
Volume	Pancreas	25036	Median T2star in amygdala (left)	Physical Measures	Brain MRI	LINEAR	-0.0117930515547428	-0.0270296856151361	0.00344358250565047	0.129258616326414	18238	NA	NA
Volume	Pancreas	25810	"Volume of grey matter in Inferior Temporal Gyrus, posterior division (left)"	Physical Measures	Brain MRI	LINEAR	0.0109688846986708	-0.00328834547742416	0.0252261148747658	0.13156965179145	19713	NA	NA
Volume	Pancreas	4247	Time to press 'next' (right)	Physical Measures	Hearing test	LINEAR	-0.0138398827472235	-0.031865186572208	0.00418542107776088	0.132345726437544	12329	NA	NA
Volume	Pancreas	25826	"Volume of grey matter in Lateral Occipital Cortex, inferior division (left)"	Physical Measures	Brain MRI	LINEAR	0.0110411462733043	-0.00338174510944925	0.0254640376560579	0.133500162270165	19713	NA	NA
Volume	Pancreas	25883	Volume of grey matter in Putamen (right)	Physical Measures	Brain MRI	LINEAR	0.0112488588523723	-0.00351036482171016	0.0260080825264547	0.135219132373739	19713	NA	NA
Volume	Pancreas	25761	90th percentile of BOLD effect (in group-defined mask) for shapes activation	Physical Measures	Brain MRI	LINEAR	0.0121314631396838	-0.00383901725111098	0.0281019435304785	0.136524284584271	17347	NA	NA
Volume	Pancreas	25768	90th percentile of z-statistic (in group-defined amygdala activation mask) for faces-shapes contrast	Physical Measures	Brain MRI	LINEAR	0.0122479428197979	-0.00390393189340146	0.0283998175329973	0.137206669661187	17347	NA	NA
Volume	Pancreas	25844	Volume of grey matter in Cuneal Cortex (left)	Physical Measures	Brain MRI	LINEAR	0.0109450284403819	-0.00354088475043189	0.0254309416311956	0.138630718991129	19713	NA	NA
Volume	Pancreas	4246	Time to press last digit (right)	Physical Measures	Hearing test	LINEAR	-0.0135018772525532	-0.0315628000091396	0.00455904550403322	0.142847290824705	12362	NA	NA
Volume	Pancreas	20258	FEV1/ FVC ratio Z-score	Physical Measures	Spirometry	LINEAR	-0.00896061143443159	-0.0210347298920014	0.0031135070231382	0.145786517504234	30710	NA	NA
Volume	Pancreas	5181	Ever had eye surgery	Physical Measures	Eye measures	ORDERED-LOGISTIC	-0.062280770670037	-0.149568361236806	0.0250068198967324	0.162003696205333	8796	NA	NA
Volume	Pancreas	5324-0	Ever had cataract surgery	Physical Measures	Eye measures	MULTINOMIAL-LOGISTIC	NA	NA	NA	0.162886861740286	NA	NA	NA
Volume	Pancreas	25790	"Volume of grey matter in Inferior Frontal Gyrus, pars triangularis (left)"	Physical Measures	Brain MRI	LINEAR	0.0104659102857489	-0.00424776114848357	0.0251795817199813	0.163267135176662	19713	NA	NA
Volume	Pancreas	12680	Central augmentation pressure during PWA	Physical Measures	Heart MRI	LINEAR	0.00738328863593655	-0.00333416175225758	0.0181007390241307	0.176936810067476	33626	NA	NA
Volume	Pancreas	399	Number of incorrect matches in round	Physical Measures	Cognitive function	LINEAR	-0.00752260877614204	-0.0184437167406532	0.00339849918836913	0.176993815693811	36855	NA	NA
Volume	Pancreas	6020-1	Completion status of test	Physical Measures	ECG during exercise	MULTINOMIAL-LOGISTIC	NA	NA	NA	0.1841632421547	NA	NA	NA
Volume	Pancreas	25839	"Volume of grey matter in Cingulate Gyrus, anterior division (right)"	Physical Measures	Brain MRI	LINEAR	0.00989966319427554	-0.00479782969319009	0.0245971560817412	0.186770822439209	19713	NA	NA
Volume	Pancreas	5254	"Intra-ocular pressure, corneal-compensated (right)"	Physical Measures	Eye measures	LINEAR	0.0147233491420394	-0.00740702263952669	0.0368537209236054	0.192216814871199	8480	NA	NA
Volume	Pancreas	4200	Position of the shoulder on the pulse waveform	Physical Measures	Arterial stiffness	LINEAR	0.0119280555592816	-0.00605557113431078	0.0299116822528739	0.193584128276147	12457	NA	NA
Volume	Pancreas	23124	Arm fat mass (left)	Physical Measures	Impedance	LINEAR	-0.00388994758849583	-0.00976483090806874	0.00198493573107707	0.194364932966348	36899	NA	NA
Volume	Pancreas	4237	Time to press 'next' (left)	Physical Measures	Hearing test	LINEAR	0.0115437974271991	-0.00661107019917888	0.029698665053577	0.212652354342699	12343	NA	NA
Volume	Pancreas	4249	Number of times 'clear' was pressed (right)	Physical Measures	Hearing test	ORDERED-LOGISTIC	-0.0225682375289283	-0.0582223871521356	0.013085912094279	0.214765253121568	12373	NA	NA
Volume	Pancreas	25808	"Volume of grey matter in Inferior Temporal Gyrus, anterior division (left)"	Physical Measures	Brain MRI	LINEAR	0.00899804038758449	-0.00542432453595967	0.0234204053111286	0.22138666121561	19713	NA	NA
Volume	Pancreas	25040	Median BOLD effect (in group-defined mask) for shapes activation	Physical Measures	Brain MRI	LINEAR	0.010039716590087	-0.0060931741095208	0.0261726072896947	0.22255778492479	17347	NA	NA
Volume	Pancreas	3144	"Heel Broadband ultrasound attenuation, direct entry"	Physical Measures	Bone-densitometry of heel	LINEAR	-0.00894940629159409	-0.0233799727599319	0.00548116017674367	0.224157076268676	20024	NA	NA
Volume	Pancreas	12340	QRS duration	Physical Measures	ECG at rest	LINEAR	0.00664820130001157	-0.00408770133504123	0.0173841039350644	0.224851211959323	32872	NA	NA
Volume	Pancreas	23108	Impedance of leg (left)	Physical Measures	Impedance	LINEAR	-0.00520297263875899	-0.0136271128365708	0.0032211675590528	0.226069497514779	36915	NA	NA
Volume	Pancreas	25007	Volume of white matter (normalised for head size)	Physical Measures	Brain MRI	LINEAR	-0.00883470003741933	-0.0232774504197241	0.00560805034488547	0.230544596562234	19718	NA	NA
Volume	Pancreas	25838	"Volume of grey matter in Cingulate Gyrus, anterior division (left)"	Physical Measures	Brain MRI	LINEAR	0.00899310962071302	-0.00571801548439591	0.023704234725822	0.230842959930942	19713	NA	NA
Volume	Pancreas	25806	"Volume of grey matter in Middle Temporal Gyrus, temporooccipital part (left)"	Physical Measures	Brain MRI	LINEAR	0.00908681522535255	-0.00580426770156199	0.0239778981522671	0.231679313319156	19713	NA	NA
Volume	Pancreas	25044	Median BOLD effect (in group-defined mask) for faces activation	Physical Measures	Brain MRI	LINEAR	0.00970920156017098	-0.00647111783114287	0.0258895209514848	0.239537411170938	17347	NA	NA
Volume	Pancreas	50	Standing height	Physical Measures	Body size measures	LINEAR	-9.76582862734702e-4	-0.00261714732921183	6.63981603742423e-4	0.243318381691448	37348	NA	NA
Volume	Pancreas	3143	Ankle spacing width	Physical Measures	Bone-densitometry of heel	LINEAR	-0.00609860464694546	-0.0163520757921006	0.00415486649820964	0.243698009843637	20024	NA	NA
Volume	Pancreas	5262	"Intra-ocular pressure, corneal-compensated (left)"	Physical Measures	Eye measures	LINEAR	0.0129643980514203	-0.00918122833590757	0.0351100244387481	0.251182835739174	8461	NA	NA
Volume	Pancreas	4235	Time to press last digit (left)	Physical Measures	Hearing test	LINEAR	0.0105935537961428	-0.00756729860510755	0.0287544061973931	0.252896301212615	12362	NA	NA
Volume	Pancreas	4199	Position of pulse wave notch	Physical Measures	Arterial stiffness	LINEAR	-0.0106468824295061	-0.0290130102372465	0.00771924537823435	0.255849833698836	12457	NA	NA
Volume	Pancreas	3090	Used an inhaler for chest within last hour	Physical Measures	Spirometry	LOGISTIC-BINARY	-0.0869773504905319	-0.237457670431049	0.0666011850356994	0.262578251457584	35174	191	34983
Volume	Pancreas	4245	Time to press first digit (right)	Physical Measures	Hearing test	LINEAR	-0.0103815547589509	-0.0286412900776222	0.00787818055972036	0.265109367230023	12362	NA	NA
Volume	Pancreas	25054	Median z-statistic (in group-defined amygdala activation mask) for faces-shapes contrast	Physical Measures	Brain MRI	LINEAR	0.00881739070965796	-0.00725643682152389	0.0248912182408398	0.2822885206504	17347	NA	NA
Volume	Pancreas	6017	Able to walk or cycle unaided for 10 minutes	Physical Measures	ECG during exercise	ORDERED-LOGISTIC	0.100882765160331	-0.0833089892315459	0.28507451955220797	0.283088983857093	6140	NA	NA
Volume	Pancreas	5255	"Intra-ocular pressure, Goldmann-correlated (right)"	Physical Measures	Eye measures	LINEAR	0.0121796024111497	-0.0100868545002215	0.0344460593225208	0.283641893905056	8480	NA	NA
Volume	Pancreas	25031	Median T2star in putamen (right)	Physical Measures	Brain MRI	LINEAR	-0.00843227267163102	-0.0239493367198109	0.00708479137654883	0.286820187502776	18238	NA	NA
Volume	Pancreas	4269	Number of triplets attempted (left)	Physical Measures	Hearing test	ORDERED-LOGISTIC	0.0806253780933083	-0.0678103572800947	0.229061113466711	0.287075046809469	12433	NA	NA
Volume	Pancreas	5992	"ECG, phase duration"	Physical Measures	ECG during exercise	ORDERED-LOGISTIC	0.0432247992536374	-0.0364050545032424	0.122854653010517	0.287403552486601	6064	NA	NA
Volume	Pancreas	3089	Caffeine drink within last hour	Physical Measures	Spirometry	LOGISTIC-BINARY	0.0440171248635815	-0.0368941549718707	0.12550603878346	0.288149040844149	35174	714	34460
Volume	Pancreas	4241	Signal-to-noise-ratio (SNR) of triplet (right)	Physical Measures	Hearing test	LINEAR	-0.00984874832377346	-0.0280932288996405	0.00839573225209354	0.290014849142398	12373	NA	NA
Volume	Pancreas	5256	Corneal hysteresis (right)	Physical Measures	Eye measures	LINEAR	-0.011664518271318	-0.0338052487961715	0.0104762122535355	0.301760965118977	8480	NA	NA
Volume	Pancreas	5985	Bicycle speed	Physical Measures	ECG during exercise	LINEAR	0.0131428665268402	-0.0128535666513468	0.0391392997050272	0.321682015179008	6042	NA	NA
Volume	Pancreas	25915	Volume of grey matter in IX Cerebellum (left)	Physical Measures	Brain MRI	LINEAR	0.00737938051343018	-0.00729931635788295	0.0220580773847433	0.324445150673029	19713	NA	NA
Volume	Pancreas	12338	P duration	Physical Measures	ECG at rest	LINEAR	0.00590452975851986	-0.00595715148450042	0.0177662110015401	0.329234080298762	31183	NA	NA
Volume	Pancreas	25884	Volume of grey matter in Pallidum (left)	Physical Measures	Brain MRI	LINEAR	0.00735908398504542	-0.00753922310239103	0.0222573910724819	0.332959658279765	19713	NA	NA
Volume	Pancreas	4204	Absence of notch position in the pulse waveform	Physical Measures	Arterial stiffness	LOGISTIC-BINARY	-0.0334648868478981	-0.101077426346819	0.0344588655220062	0.333092547126943	12457	1232	11225
Volume	Pancreas	23111	Leg fat percentage (right)	Physical Measures	Impedance	LINEAR	-0.00222806607633177	-0.00675058206506125	0.00229444991239772	0.33423590331037	36915	NA	NA
Volume	Pancreas	4234	Time to press first digit (left)	Physical Measures	Hearing test	LINEAR	0.00888276156351107	-0.00946186421540127	0.0272273873424234	0.342567694056266	12362	NA	NA
Volume	Pancreas	25021	Volume of amygdala (left)	Physical Measures	Brain MRI	LINEAR	0.00697120990892604	-0.00760286934806961	0.0215452891659217	0.348478430789832	19702	NA	NA
Volume	Pancreas	25037	Median T2star in amygdala (right)	Physical Measures	Brain MRI	LINEAR	-0.0072541353924358	-0.0224560739130596	0.00794780312818803	0.349631385954827	18238	NA	NA
Volume	Pancreas	25914	Volume of grey matter in VIIIb Cerebellum (right)	Physical Measures	Brain MRI	LINEAR	0.00666822415877161	-0.00753835823403248	0.0208748065515757	0.357575099831791	19713	NA	NA
Volume	Pancreas	4270	Volume level set by participant (left)	Physical Measures	Hearing test	ORDERED-LOGISTIC	-0.0162338743916366	-0.0511327293390162	0.0186649805557429	0.361928233048101	12377	NA	NA
Volume	Pancreas	12678	Central pulse pressure during PWA	Physical Measures	Heart MRI	LINEAR	-0.00489450335748245	-0.0155634013179658	0.00577439460300093	0.368556106819687	33631	NA	NA
Volume	Pancreas	20018	Prospective memory result	Physical Measures	Cognitive function	ORDERED-LOGISTIC	-0.0252385678608878	-0.0818326926274817	0.031355556905706	0.382093794109305	12572	NA	NA
Volume	Pancreas	20021	Speech-reception-threshold (SRT) estimate (right)	Physical Measures	Hearing test	LINEAR	-0.0082546628647212	-0.0268511940189689	0.0103418682895265	0.384273587944762	12195	NA	NA
Volume	Pancreas	5265	Corneal resistance factor (left)	Physical Measures	Eye measures	LINEAR	-0.00967737417175428	-0.0320766476756909	0.0127218993321823	0.397072085295747	8461	NA	NA
Volume	Pancreas	25917	Volume of grey matter in IX Cerebellum (right)	Physical Measures	Brain MRI	LINEAR	0.00631940342240733	-0.00832120619731601	0.0209600130421307	0.397539228276362	19713	NA	NA
Volume	Pancreas	6039	Duration of fitness test	Physical Measures	ECG during exercise	ORDERED-LOGISTIC	0.0224458051181287	-0.0298664302137395	0.0747580404499968	0.400390469695365	6064	NA	NA
Volume	Pancreas	25026	Median T2star in thalamus (left)	Physical Measures	Brain MRI	LINEAR	-0.00655486175505225	-0.0221724908130303	0.00906276730292583	0.410706088424323	18238	NA	NA
Volume	Pancreas	25892	Volume of grey matter in Brain-Stem	Physical Measures	Brain MRI	LINEAR	0.0056803487679247	-0.00802085831304272	0.0193815558488921	0.416441476703972	19713	NA	NA
Volume	Pancreas	23107	Impedance of leg (right)	Physical Measures	Impedance	LINEAR	-0.00342834825926667	-0.0117662531651907	0.00490955664665741	0.420295578421642	36917	NA	NA
Volume	Pancreas	12654	Number of automated diagnostic comments recorded during 12-lead ECG	Physical Measures	ECG at rest	ORDERED-LOGISTIC	-0.00886335989792634	-0.031522370401781	0.0137956506059283	0.443278121773729	32851	NA	NA
Volume	Pancreas	3147	"Heel quantitative ultrasound index (QUI), direct entry"	Physical Measures	Bone-densitometry of heel	LINEAR	-0.00574907754549015	-0.0205523667791838	0.00905421168820353	0.446529730481655	20024	NA	NA
Volume	Pancreas	78	"Heel bone mineral density (BMD) T-score, automated"	Physical Measures	Bone-densitometry of heel	LINEAR	-0.00574700425992388	-0.020550276073411	0.00905626755356328	0.44669314931248	20024	NA	NA
Volume	Pancreas	23118	Leg predicted mass (left)	Physical Measures	Impedance	LINEAR	0.00152543055605204	-0.00240819246070809	0.00545905357281217	0.447208449204209	36907	NA	NA
Volume	Pancreas	23115	Leg fat percentage (left)	Physical Measures	Impedance	LINEAR	-0.00168630869044356	-0.00610578930295746	0.00273317192207033	0.45454088112519	36910	NA	NA
Volume	Pancreas	102	"Pulse rate, automated reading"	Physical Measures	Blood pressure	LINEAR	-0.00422073176683477	-0.015309960251818	0.00686849671814845	0.455661065042247	35203	NA	NA
Volume	Pancreas	4239	Number of times 'clear' was pressed (left)	Physical Measures	Hearing test	ORDERED-LOGISTIC	0.0131607208756017	-0.0228872336068184	0.0492086753580218	0.474267747256393	12377	NA	NA
Volume	Pancreas	22680	Mean carotid IMT (intima-medial thickness) at 240 degrees	Physical Measures	Carotid ultrasound	LINEAR	-0.00481027960470369	-0.0180013105539118	0.00838075134450436	0.474761402786649	22558	NA	NA
Volume	Pancreas	12697	Systolic brachial blood pressure	Physical Measures	Heart MRI	LINEAR	0.00399795251157241	-0.00697742135696147	0.0149733263801063	0.475248356243115	33976	NA	NA
Volume	Pancreas	25028	Median T2star in caudate (left)	Physical Measures	Brain MRI	LINEAR	-0.00556284103056634	-0.0210708369591605	0.00994515489802785	0.482000935048415	18238	NA	NA
Volume	Pancreas	25882	Volume of grey matter in Putamen (left)	Physical Measures	Brain MRI	LINEAR	0.00519981217239841	-0.00963855869325317	0.020038183038050002	0.492170479041002	19713	NA	NA
Volume	Pancreas	25793	"Volume of grey matter in Inferior Frontal Gyrus, pars opercularis (right)"	Physical Measures	Brain MRI	LINEAR	0.00491582218161576	-0.00972598515068418	0.0195576295139157	0.510496195927501	19713	NA	NA
Volume	Pancreas	23117	Leg fat-free mass (left)	Physical Measures	Impedance	LINEAR	0.00130070518312251	-0.0026413033107991	0.00524271367704412	0.517809804083782	36907	NA	NA
Volume	Pancreas	25022	Volume of amygdala (right)	Physical Measures	Brain MRI	LINEAR	0.0047462082207842	-0.00993318911130156	0.0194256055528699	0.526255163615534	19702	NA	NA
Volume	Pancreas	25004	Volume of ventricular cerebrospinal fluid	Physical Measures	Brain MRI	LINEAR	-0.00405923590791768	-0.0166368268638657	0.0085183550480303	0.527008865013489	19718	NA	NA
Volume	Pancreas	25033	Median T2star in pallidum (right)	Physical Measures	Brain MRI	LINEAR	-0.00509830204941683	-0.0209054021497524	0.0107087980509187	0.52726747789838	18238	NA	NA
Volume	Pancreas	22670	Minimum carotid IMT (intima-medial thickness) at 120 degrees	Physical Measures	Carotid ultrasound	LINEAR	-0.00415017206141459	-0.0175306357934972	0.00923029167066799	0.543227755392348	22722	NA	NA
Volume	Pancreas	3148	Heel bone mineral density (BMD)	Physical Measures	Bone-densitometry of heel	LINEAR	-0.00452834204411828	-0.0193292050869343	0.0102725209986978	0.548719306162867	20016	NA	NA
Volume	Pancreas	25788	Volume of grey matter in Middle Frontal Gyrus (left)	Physical Measures	Brain MRI	LINEAR	0.0043826326345944	-0.00995047125050662	0.0187157365196954	0.54895587139883	19713	NA	NA
Volume	Pancreas	25032	Median T2star in pallidum (left)	Physical Measures	Brain MRI	LINEAR	-0.00482482469183477	-0.0206423799791464	0.0109927305954768	0.549922133959395	18238	NA	NA
Volume	Pancreas	12699	Number of PWA tests performed	Physical Measures	Heart MRI	ORDERED-LOGISTIC	0.0158677242202386	-0.0381523574983718	0.0698878059388491	0.56480464521372	34087	NA	NA
Volume	Pancreas	3082	Fractured heel	Physical Measures	Bone-densitometry of heel	ORDERED-LOGISTIC	0.0966527759684201	-0.233168873247898	0.426474425184738	0.565723435831639	24122	NA	NA
Volume	Pancreas	22679	Minimum carotid IMT (intima-medial thickness) at 240 degrees	Physical Measures	Carotid ultrasound	LINEAR	-0.00378031850411021	-0.0173192492325058	0.00975861222428535	0.584186225715421	22558	NA	NA
Volume	Pancreas	25052	Median BOLD effect (in group-defined amygdala activation mask) for faces-shapes contrast	Physical Measures	Brain MRI	LINEAR	0.00451356680686518	-0.011703991256523	0.0207311248702533	0.585400448824047	17347	NA	NA
Volume	Pancreas	12679	Number of beats in waveform average for PWA	Physical Measures	Heart MRI	LINEAR	0.00309069724174256	-0.00829392245460471	0.0144753169380898	0.594652884332367	33850	NA	NA
Volume	Pancreas	4244	"Mean signal-to-noise ratio (SNR), (right)"	Physical Measures	Hearing test	LINEAR	-0.00456988647870404	-0.0230697542437399	0.0139299812863318	0.628249704900306	12362	NA	NA
Volume	Pancreas	5993	"ECG, number of stages in a phase"	Physical Measures	ECG during exercise	ORDERED-LOGISTIC	0.014586538562559	-0.0447151569100985	0.0738882340352166	0.629749454181963	6064	NA	NA
Volume	Pancreas	22681	Maximum carotid IMT (intima-medial thickness) at 240 degrees	Physical Measures	Carotid ultrasound	LINEAR	-0.00316406417981112	-0.0163789916578646	0.0100508632982424	0.638858248248169	22558	NA	NA
Volume	Pancreas	21002	Weight	Physical Measures	Body size measures	LINEAR	-9.51138643736993e-4	-0.00495102530028555	0.00304874801281156	0.641162359780047	37336	NA	NA
Volume	Pancreas	5327	Ever had laser treatment for glaucoma or high eye pressure	Physical Measures	Eye measures	LOGISTIC-BINARY	0.179667681641088	-0.543973244334776	0.976794066525252	0.642579086615121	553	10	543
Volume	Pancreas	51	Seated height	Physical Measures	Body size measures	LINEAR	-0.00148780665627435	-0.00793045172552663	0.00495483841297792	0.650816615327388	36834	NA	NA
Volume	Pancreas	3146	Speed of sound through heel	Physical Measures	Bone-densitometry of heel	LINEAR	-0.00338729444100806	-0.018315312335485	0.0115407234534689	0.656497946120039	20024	NA	NA
Volume	Pancreas	25875	Volume of grey matter in Supracalcarine Cortex (right)	Physical Measures	Brain MRI	LINEAR	0.00320855590790627	-0.0113045986743244	0.0177217104901369	0.664776555248972	19713	NA	NA
Volume	Pancreas	20019	Speech-reception-threshold (SRT) estimate (left)	Physical Measures	Hearing test	LINEAR	-0.00400081450903095	-0.0226629857096368	0.0146613566915749	0.674330970567781	12203	NA	NA
Volume	Pancreas	20152	Reproduciblity of spirometry measurement using ERS/ATS criteria	Physical Measures	Spirometry	LOGISTIC-BINARY	0.00639858756255108	-0.0246040609677352	0.0373533008531423	0.685589342553793	28660	22766	5894
Volume	Pancreas	22675	Maximum carotid IMT (intima-medial thickness) at 150 degrees	Physical Measures	Carotid ultrasound	LINEAR	0.0027159685320036	-0.0104539951663907	0.0158859322303979	0.686058771006391	22804	NA	NA
Volume	Pancreas	22673	Minimum carotid IMT (intima-medial thickness) at 150 degrees	Physical Measures	Carotid ultrasound	LINEAR	-0.00267574038457579	-0.0160116172011579	0.0106601364320063	0.694121522165923	22804	NA	NA
Volume	Pancreas	25009	"Volume of brain, grey+white matter (normalised for head size)"	Physical Measures	Brain MRI	LINEAR	0.00244269743033941	-0.0100345556498121	0.014919950510491	0.70118247316436	19718	NA	NA
Volume	Pancreas	25874	Volume of grey matter in Supracalcarine Cortex (left)	Physical Measures	Brain MRI	LINEAR	-0.00284490817973721	-0.0174221477250288	0.0117323313655544	0.70207051235866	19713	NA	NA
Volume	Pancreas	6032	Maximum workload during fitness test	Physical Measures	ECG during exercise	LINEAR	0.00320204721891483	-0.0154046674678916	0.0218087619057212	0.735856865886853	6064	NA	NA
Volume	Pancreas	20153	"Forced expiratory volume in 1-second (FEV1), predicted"	Physical Measures	Spirometry	LINEAR	5.3254115010365e-4	-0.0027821819680469502	0.00384726426825425	0.75282897508391	12215	NA	NA
Volume	Pancreas	22671	Mean carotid IMT (intima-medial thickness) at 120 degrees	Physical Measures	Carotid ultrasound	LINEAR	-0.00209168660609198	-0.0151337075517178	0.0109503343395338	0.753252558664624	22722	NA	NA
Volume	Pancreas	5986	"ECG, phase time"	Physical Measures	ECG during exercise	LINEAR	0.00355877041383825	-0.0195160874877301	0.0266336283154066	0.76240247324716	6064	NA	NA
Volume	Pancreas	6016	Chest pain felt outside physical activity	Physical Measures	ECG during exercise	ORDERED-LOGISTIC	0.0246720724800398	-0.135523035933319	0.184867180893398	0.76276557372961	6140	NA	NA
Volume	Pancreas	22674	Mean carotid IMT (intima-medial thickness) at 150 degrees	Physical Measures	Carotid ultrasound	LINEAR	0.00195158730781676	-0.0110921518743605	0.014995326489994	0.769323611169751	22804	NA	NA
Volume	Pancreas	5263	"Intra-ocular pressure, Goldmann-correlated (left)"	Physical Measures	Eye measures	LINEAR	0.00327936779530272	-0.0190859256344234	0.0256446612250289	0.773792846384835	8461	NA	NA
Volume	Pancreas	5196-1	Intra-ocular pressure (IOP) method (left)	Physical Measures	Eye measures	MULTINOMIAL-LOGISTIC	NA	NA	NA	0.779958699673423	NA	NA	NA
Volume	Pancreas	6014	Doctor restricts physical activity due to heart condition	Physical Measures	ECG during exercise	ORDERED-LOGISTIC	-0.0235641904933068	-0.189148552870431	0.142020171883817	0.78031106389763	6140	NA	NA
Volume	Pancreas	25904	Volume of grey matter in Vermis Crus II Cerebellum	Physical Measures	Brain MRI	LINEAR	0.00203808054629773	-0.0129924492624484	0.0170686103550438	0.790411329474431	19713	NA	NA
Volume	Pancreas	12700	Vicorder results plausible	Physical Measures	Heart MRI	LOGISTIC-BINARY	-0.0127269733526694	-0.10945446471325	0.0830910097657599	0.795632623182672	34087	33591	496
Volume	Pancreas	23114	Leg predicted mass (right)	Physical Measures	Impedance	LINEAR	5.09597517506082e-4	-0.00357327893076053	0.00459247396577269	0.806738173458648	36911	NA	NA
Volume	Pancreas	22678	Maximum carotid IMT (intima-medial thickness) at 210 degrees	Physical Measures	Carotid ultrasound	LINEAR	0.00162556481446841	-0.0115774703518732	0.0148285999808101	0.809305394657272	22729	NA	NA
Volume	Pancreas	25029	Median T2star in caudate (right)	Physical Measures	Brain MRI	LINEAR	-0.00186586355174289	-0.0174369178640793	0.0137051907605935	0.814307239481672	18238	NA	NA
Volume	Pancreas	23113	Leg fat-free mass (right)	Physical Measures	Impedance	LINEAR	4.72421649565006e-4	-0.00362531155291409	0.00457015485204411	0.821226811046432	36911	NA	NA
Volume	Pancreas	25829	Volume of grey matter in Intracalcarine Cortex (right)	Physical Measures	Brain MRI	LINEAR	-0.00165075528929409	-0.0161836545959881	0.0128821440173999	0.823816934642262	19713	NA	NA
Volume	Pancreas	4276	Number of triplets attempted (right)	Physical Measures	Hearing test	ORDERED-LOGISTIC	0.0161162802683902	-0.127940963285994	0.160173523822775	0.826440850554446	12445	NA	NA
Volume	Pancreas	25767	90th percentile of BOLD effect (in group-defined amygdala activation mask) for faces-shapes contrast	Physical Measures	Brain MRI	LINEAR	0.00176848258220034	-0.0145272680101292	0.0180642331745299	0.831548897307695	17347	NA	NA
Volume	Pancreas	4186-1	Stiffness method	Physical Measures	Arterial stiffness	MULTINOMIAL-LOGISTIC	NA	NA	NA	0.837570430525135	NA	NA	NA
Volume	Pancreas	4194	Pulse rate	Physical Measures	Arterial stiffness	LINEAR	-0.00193604854462946	-0.0204635523010768	0.0165914552118179	0.837709388354278	12457	NA	NA
Volume	Pancreas	23116	Leg fat mass (left)	Physical Measures	Impedance	LINEAR	-4.50747696240581e-4	-0.00511389881322976	0.0042124034207486	0.849733626647083	36910	NA	NA
Volume	Pancreas	4230	Signal-to-noise-ratio (SNR) of triplet (left)	Physical Measures	Hearing test	LINEAR	0.00176200233632366	-0.016487650992498	0.0200116556651453	0.849897417534008	12377	NA	NA
Volume	Pancreas	22676	Minimum carotid IMT (intima-medial thickness) at 210 degrees	Physical Measures	Carotid ultrasound	LINEAR	-0.00122712426769488	-0.0146699350007261	0.0122156864653363	0.85799841796881	22729	NA	NA
Volume	Pancreas	5325-0	Ever had refractive laser eye surgery	Physical Measures	Eye measures	MULTINOMIAL-LOGISTIC	NA	NA	NA	0.886138664732357	NA	NA	NA
Volume	Pancreas	5183	Current eye infection	Physical Measures	Eye measures	LOGISTIC-BINARY	-0.0169649800947522	-0.281794144293243	0.255963398252446	0.901860703005187	8796	60	8736
Volume	Pancreas	5194-1	Intra-ocular pressure (IOP) method (right)	Physical Measures	Eye measures	MULTINOMIAL-LOGISTIC	NA	NA	NA	0.90303185854208	NA	NA	NA
Volume	Pancreas	5257	Corneal resistance factor (right)	Physical Measures	Eye measures	LINEAR	-0.00126793740252975	-0.0235396662811723	0.0210037914761128	0.911145091992873	8480	NA	NA
Volume	Pancreas	4096	Fractured heel (right)	Physical Measures	Bone-densitometry of heel	ORDERED-LOGISTIC	0.0168644243352793	-0.309246981540183	0.342975830210741	0.919267341456309	12119	NA	NA
Volume	Pancreas	22672	Maximum carotid IMT (intima-medial thickness) at 120 degrees	Physical Measures	Carotid ultrasound	LINEAR	-5.73383954325311e-4	-0.0136694423987024	0.0125226744900518	0.931612104132727	22722	NA	NA
Volume	Pancreas	4233	"Mean signal-to-noise ratio (SNR), (left)"	Physical Measures	Hearing test	LINEAR	-7.30760432736541e-4	-0.0192968086316823	0.0178352877662092	0.938503879444818	12362	NA	NA
Volume	Pancreas	6038	Number of trend entries	Physical Measures	ECG during exercise	LINEAR	8.15068664815449e-4	-0.0223078259636855	0.0239379632933164	0.944911016177734	6064	NA	NA
Volume	Pancreas	12336	Ventricular rate	Physical Measures	ECG at rest	LINEAR	3.48662772149603e-4	-0.0109001172503646	0.0115974427946638	0.951556638322695	32877	NA	NA
Volume	Pancreas	6019-1	ECG/bike method for fitness test	Physical Measures	ECG during exercise	MULTINOMIAL-LOGISTIC	NA	NA	NA	0.953482898705921	NA	NA	NA
Volume	Pancreas	22677	Mean carotid IMT (intima-medial thickness) at 210 degrees	Physical Measures	Carotid ultrasound	LINEAR	-3.68957148129977e-4	-0.0135231239565314	0.0127852096602715	0.956156927439512	22729	NA	NA
Volume	Pancreas	25039	Median T2star in accumbens (right)	Physical Measures	Brain MRI	LINEAR	3.80528430065478e-4	-0.0154758443244777	0.0162369011846086	0.962482411970342	18238	NA	NA
Volume	Pancreas	23112	Leg fat mass (right)	Physical Measures	Impedance	LINEAR	-1.03648576008356e-4	-0.00488139325948353	0.00467409610746681	0.966083631283131	36913	NA	NA
Volume	Pancreas	3159	Smoked cigarette or pipe within last hour	Physical Measures	Spirometry	LOGISTIC-BINARY	0.00298981538367274	-0.141866181843973	0.150372894092155	0.968003662667723	2215	228	1987
Volume	Pancreas	25828	Volume of grey matter in Intracalcarine Cortex (left)	Physical Measures	Brain MRI	LINEAR	-2.3930169568698e-4	-0.0147880708660474	0.0143094674746734	0.974280986673278	19713	NA	NA
Volume	Pancreas	25901	Volume of grey matter in Vermis Crus I Cerebellum	Physical Measures	Brain MRI	LINEAR	-2.29933199589289e-4	-0.015369285600447	0.0149094192012685	0.97625127745911	19713	NA	NA
Volume	Pancreas	25880	Volume of grey matter in Caudate (left)	Physical Measures	Brain MRI	LINEAR	2.21067483865329e-4	-0.0146175012859707	0.0150596362537014	0.976704011323801	19713	NA	NA
Volume	Pancreas	25881	Volume of grey matter in Caudate (right)	Physical Measures	Brain MRI	LINEAR	-1.31137900079487e-4	-0.0147956636469979	0.0145333878468389	0.986015466659742	19713	NA	NA
Volume	Pancreas	5984	"ECG, load"	Physical Measures	ECG during exercise	LINEAR	-1.57692945697802e-4	-0.0182567062786473	0.0179413203872517	0.986373170042277	6042	NA	NA
Volume	Pancreas	4277	Volume level set by participant (right)	Physical Measures	Hearing test	ORDERED-LOGISTIC	-2.22081628544079e-5	-0.0349082875156481	0.0348638711899392	0.99900448581282	12373	NA	NA
Volume	Pancreas	25740	NA	Physical Measures	Brain MRI	NA	NA	NA	NA	NA	NA	NA	NA
Volume	Pancreas	25742	NA	Physical Measures	Brain MRI	NA	NA	NA	NA	NA	NA	NA	NA
Volume	Pancreas	25745	NA	Physical Measures	Brain MRI	NA	NA	NA	NA	NA	NA	NA	NA
Volume	Pancreas	22420	NA	Physical Measures	Heart MRI	NA	NA	NA	NA	NA	NA	NA	NA
Volume	Pancreas	22421	NA	Physical Measures	Heart MRI	NA	NA	NA	NA	NA	NA	NA	NA
Volume	Pancreas	22422	NA	Physical Measures	Heart MRI	NA	NA	NA	NA	NA	NA	NA	NA
Volume	Pancreas	22423	NA	Physical Measures	Heart MRI	NA	NA	NA	NA	NA	NA	NA	NA
Volume	Pancreas	22424	NA	Physical Measures	Heart MRI	NA	NA	NA	NA	NA	NA	NA	NA
Volume	Pancreas	22425	NA	Physical Measures	Heart MRI	NA	NA	NA	NA	NA	NA	NA	NA
Volume	Pancreas	22426	NA	Physical Measures	Heart MRI	NA	NA	NA	NA	NA	NA	NA	NA
Volume	Pancreas	22427	NA	Physical Measures	Heart MRI	NA	NA	NA	NA	NA	NA	NA	NA
Volume	Pancreas	12673	NA	Physical Measures	Heart MRI	NA	NA	NA	NA	NA	NA	NA	NA
Volume	Pancreas	12674	NA	Physical Measures	Heart MRI	NA	NA	NA	NA	NA	NA	NA	NA
Volume	Pancreas	12675	NA	Physical Measures	Heart MRI	NA	NA	NA	NA	NA	NA	NA	NA
Volume	Pancreas	12676	NA	Physical Measures	Heart MRI	NA	NA	NA	NA	NA	NA	NA	NA
Volume	Pancreas	12677	NA	Physical Measures	Heart MRI	NA	NA	NA	NA	NA	NA	NA	NA
Volume	Pancreas	3137	NA	Physical Measures	Spirometry	NA	NA	NA	NA	NA	NA	NA	NA
Volume	Kidney	23122	Arm predicted mass (right)	Physical Measures	Impedance	LINEAR	0.0852516476344788	0.0796942583229806	0.0908090369459769	2.9489802101553e-196	38184	NA	NA
Volume	Kidney	23121	Arm fat-free mass (right)	Physical Measures	Impedance	LINEAR	0.0849191566931422	0.0793505433482359	0.0904877700380485	5.37307182425313e-194	38184	NA	NA
Volume	Kidney	23105	Basal metabolic rate	Physical Measures	Impedance	LINEAR	0.071632388661019	0.0669018553562284	0.0763629219658096	2.41465894632819e-191	38201	NA	NA
Volume	Kidney	23101	Whole body fat-free mass	Physical Measures	Impedance	LINEAR	0.0752746430379439	0.0701555599488608	0.0803937261270271	1.12673291302649e-180	38202	NA	NA
Volume	Kidney	23126	Arm predicted mass (left)	Physical Measures	Impedance	LINEAR	0.0805019197200951	0.0750012860627668	0.0860025533774234	5.29050895794766e-179	38178	NA	NA
Volume	Kidney	23102	Whole body water mass	Physical Measures	Impedance	LINEAR	0.0754669977767945	0.0703040501992715	0.0806299453543175	1.42008950001252e-178	38202	NA	NA
Volume	Kidney	23125	Arm fat-free mass (left)	Physical Measures	Impedance	LINEAR	0.079897265139278	0.0743980616998328	0.0853964685787232	1.79202912819744e-176	38180	NA	NA
Volume	Kidney	23110	Impedance of arm (left)	Physical Measures	Impedance	LINEAR	-0.119708005706613	-0.128331446820777	-0.11108456459245	1.9803492249596e-161	38198	NA	NA
Volume	Kidney	23129	Trunk fat-free mass	Physical Measures	Impedance	LINEAR	0.0777450428185841	0.0721146015431697	0.0833754840939985	9.33868794298865e-160	38156	NA	NA
Volume	Kidney	23130	Trunk predicted mass	Physical Measures	Impedance	LINEAR	0.0774271527002963	0.071788583056855	0.0830657223437376	4.9153278020139e-158	38153	NA	NA
Volume	Kidney	23109	Impedance of arm (right)	Physical Measures	Impedance	LINEAR	-0.118274028765388	-0.126888687508615	-0.109659370022161	5.51848111172188e-158	38196	NA	NA
Volume	Kidney	23106	Impedance of whole body	Physical Measures	Impedance	LINEAR	-0.120517549239844	-0.129360145258404	-0.111674953221284	9.72733532343586e-156	38200	NA	NA
Volume	Kidney	21001	Body mass index (BMI)	Physical Measures	Body size measures	LINEAR	0.0890325296432253	0.0822834762185769	0.0957815830678737	3.9342829610875e-146	38627	NA	NA
Volume	Kidney	21002	Weight	Physical Measures	Body size measures	LINEAR	0.0666296024102363	0.0614024725938273	0.0718567322266452	1.18850178899881e-136	38632	NA	NA
Volume	Kidney	23117	Leg fat-free mass (left)	Physical Measures	Impedance	LINEAR	0.0618624963936663	0.0567181678621625	0.0670068249251702	6.15787287103476e-122	38190	NA	NA
Volume	Kidney	23118	Leg predicted mass (left)	Physical Measures	Impedance	LINEAR	0.0616170922300699	0.0564831794581696	0.0667510050019701	1.78837645057964e-121	38190	NA	NA
Volume	Kidney	23113	Leg fat-free mass (right)	Physical Measures	Impedance	LINEAR	0.061941124580267	0.0565913100949091	0.0672909390656248	3.06138909930919e-113	38195	NA	NA
Volume	Kidney	23114	Leg predicted mass (right)	Physical Measures	Impedance	LINEAR	0.0615670385297321	0.0562366126699907	0.0668974643894735	1.04969632694372e-112	38195	NA	NA
Volume	Kidney	23116	Leg fat mass (left)	Physical Measures	Impedance	LINEAR	0.0619798122100995	0.0558871675838357	0.0680724568363633	5.3824301752425e-88	38194	NA	NA
Volume	Kidney	48	Waist circumference	Physical Measures	Body size measures	LINEAR	0.0735494561010695	0.0659220840409835	0.0811768281611555	2.65291531605859e-79	38648	NA	NA
Volume	Kidney	23112	Leg fat mass (right)	Physical Measures	Impedance	LINEAR	0.0600952522387283	0.0538517684086975	0.0663387360687592	5.10755013591333e-79	38197	NA	NA
Volume	Kidney	12340	QRS duration	Physical Measures	ECG at rest	LINEAR	0.12155159478961	0.107369841483218	0.135733348096002	4.52047147318604e-63	33690	NA	NA
Volume	Kidney	23107	Impedance of leg (right)	Physical Measures	Impedance	LINEAR	-0.092300135831264	-0.103210263896441	-0.081390007766087	1.56811018080676e-61	38201	NA	NA
Volume	Kidney	23108	Impedance of leg (left)	Physical Measures	Impedance	LINEAR	-0.0909602436600534	-0.10198545810838	-0.0799350292117265	1.28922687442565e-58	38199	NA	NA
Volume	Kidney	23124	Arm fat mass (left)	Physical Measures	Impedance	LINEAR	0.0617120746468818	0.0540055038629153	0.0694186454308482	2.45199613372994e-55	38181	NA	NA
Volume	Kidney	23120	Arm fat mass (right)	Physical Measures	Impedance	LINEAR	0.0607757110418541	0.0530702619773038	0.0684811601064045	9.5831794268745e-54	38186	NA	NA
Volume	Kidney	25008	Volume of white matter	Physical Measures	Brain MRI	LINEAR	0.107092190930628	0.0914343228574998	0.122750059003755	8.52501360373441e-41	19592	NA	NA
Volume	Kidney	25025	Volume of brain stem + 4th ventricle	Physical Measures	Brain MRI	LINEAR	0.117540252268	0.0999162898071373	0.135164214728863	6.94872256718488e-39	19577	NA	NA
Volume	Kidney	25010	"Volume of brain, grey+white matter"	Physical Measures	Brain MRI	LINEAR	0.1029713447481	0.0875295573251761	0.118413132171025	7.12394803758057e-39	19592	NA	NA
Volume	Kidney	25001	Volume of peripheral cortical grey matter (normalised for head size)	Physical Measures	Brain MRI	LINEAR	-0.100972398363767	-0.11640214721456	-0.0855426495129744	1.65747174023731e-37	19592	NA	NA
Volume	Kidney	23100	Whole body fat mass	Physical Measures	Impedance	LINEAR	0.0512059271989668	0.0433407861632155	0.0590710682347182	3.25253446346651e-37	38155	NA	NA
Volume	Kidney	4080	"Systolic blood pressure, automated reading"	Physical Measures	Blood pressure	LINEAR	0.086960250567003	0.0733322255906914	0.100588275543315	8.146948643268e-36	36318	NA	NA
Volume	Kidney	25886	Volume of grey matter in Hippocampus (left)	Physical Measures	Brain MRI	LINEAR	0.11378321237296	0.0957844785362104	0.131781946209709	3.98324071379829e-35	19587	NA	NA
Volume	Kidney	25880	Volume of grey matter in Caudate (left)	Physical Measures	Brain MRI	LINEAR	0.121630402689241	0.102014972343383	0.141245833035099	7.28584351351939e-34	19587	NA	NA
Volume	Kidney	25005	Volume of grey matter (normalised for head size)	Physical Measures	Brain MRI	LINEAR	-0.0909997187820196	-0.105884271702413	-0.0761151658616258	5.70155539196411e-33	19592	NA	NA
Volume	Kidney	25881	Volume of grey matter in Caudate (right)	Physical Measures	Brain MRI	LINEAR	0.117425295626773	0.0980370578551425	0.136813533398404	2.16909636117158e-32	19587	NA	NA
Volume	Kidney	25887	Volume of grey matter in Hippocampus (right)	Physical Measures	Brain MRI	LINEAR	0.1056621367593	0.0875545390071654	0.123769734511434	3.40349799658158e-30	19587	NA	NA
Volume	Kidney	25835	Volume of grey matter in Subcallosal Cortex (right)	Physical Measures	Brain MRI	LINEAR	0.100093442865493	0.082249048267925	0.11793783746306	4.9245431363228404e-28	19587	NA	NA
Volume	Kidney	25014	Volume of caudate (right)	Physical Measures	Brain MRI	LINEAR	0.104608635990833	0.0858513885115053	0.123365883470161	9.86472677589296e-28	19577	NA	NA
Volume	Kidney	25893	Volume of grey matter in I-IV Cerebellum (left)	Physical Measures	Brain MRI	LINEAR	0.106040378005592	0.0868704031485226	0.125210352862661	2.60328566555273e-27	19587	NA	NA
Volume	Kidney	25006	Volume of grey matter	Physical Measures	Brain MRI	LINEAR	0.0873412887532151	0.0714992981090042	0.103183279397426	3.84228056446922e-27	19592	NA	NA
Volume	Kidney	25013	Volume of caudate (left)	Physical Measures	Brain MRI	LINEAR	0.102414224356319	0.0837384070430524	0.121090041669587	7.17524314558361e-27	19577	NA	NA
Volume	Kidney	25853	Volume of grey matter in Lingual Gyrus (right)	Physical Measures	Brain MRI	LINEAR	0.0946566910076527	0.0773526301087342	0.111960751906571	9.55591343901256e-27	19587	NA	NA
Volume	Kidney	3143	Ankle spacing width	Physical Measures	Bone-densitometry of heel	LINEAR	0.0712383474611781	0.0578891898668501	0.084587505055506	1.53227394325225e-25	20747	NA	NA
Volume	Kidney	12338	P duration	Physical Measures	ECG at rest	LINEAR	0.0836098763749065	0.0678912761623373	0.0993284765874758	2.08261334668665e-25	31864	NA	NA
Volume	Kidney	25894	Volume of grey matter in I-IV Cerebellum (right)	Physical Measures	Brain MRI	LINEAR	0.101193422112615	0.0820632445398444	0.120323599685386	4.02874915586623e-25	19587	NA	NA
Volume	Kidney	25012	Volume of thalamus (right)	Physical Measures	Brain MRI	LINEAR	0.0874590652529337	0.070913138332493	0.104004992173374	4.36164850739489e-25	19577	NA	NA
Volume	Kidney	25784	Volume of grey matter in Insular Cortex (left)	Physical Measures	Brain MRI	LINEAR	0.0936043079435486	0.0758394659094673	0.11136914997763	6.13374920715751e-25	19587	NA	NA
Volume	Kidney	25011	Volume of thalamus (left)	Physical Measures	Brain MRI	LINEAR	0.0873396010116257	0.0705790978786655	0.104100104144586	1.98205244887466e-24	19577	NA	NA
Volume	Kidney	25016	Volume of putamen (right)	Physical Measures	Brain MRI	LINEAR	0.0886500121635859	0.0715649909682975	0.105735033358874	3.09881604914042e-24	19577	NA	NA
Volume	Kidney	25852	Volume of grey matter in Lingual Gyrus (left)	Physical Measures	Brain MRI	LINEAR	0.0890678245456853	0.0718460040286565	0.106289645062714	4.34830733448008e-24	19587	NA	NA
Volume	Kidney	25834	Volume of grey matter in Subcallosal Cortex (left)	Physical Measures	Brain MRI	LINEAR	0.0892713734076453	0.0714806341616812	0.107062112653609	8.97401347490623e-23	19587	NA	NA
Volume	Kidney	23115	Leg fat percentage (left)	Physical Measures	Impedance	LINEAR	0.0285353398474437	0.0227409181450343	0.0343297615498532	5.09669711493133e-22	38194	NA	NA
Volume	Kidney	25879	Volume of grey matter in Thalamus (right)	Physical Measures	Brain MRI	LINEAR	0.0918595179333773	0.0731851432685994	0.110533892598155	5.98079756605017e-22	19587	NA	NA
Volume	Kidney	25781	Total volume of white matter hyperintensities (from T1 and T2_FLAIR images)	Physical Measures	Brain MRI	LINEAR	0.086565394971924	0.0689204683103454	0.104210321633503	7.70928217264072e-22	18540	NA	NA
Volume	Kidney	25004	Volume of ventricular cerebrospinal fluid	Physical Measures	Brain MRI	LINEAR	0.0815488381046182	0.0649042821896965	0.0981933940195399	8.67121980835042e-22	19592	NA	NA
Volume	Kidney	25878	Volume of grey matter in Thalamus (left)	Physical Measures	Brain MRI	LINEAR	0.0923494168119014	0.0733197918504482	0.111379041773355	2.08287508618878e-21	19587	NA	NA
Volume	Kidney	25785	Volume of grey matter in Insular Cortex (right)	Physical Measures	Brain MRI	LINEAR	0.084752650539979	0.0670161954644215	0.102489105615537	8.33537272860328e-21	19587	NA	NA
Volume	Kidney	25896	Volume of grey matter in V Cerebellum (right)	Physical Measures	Brain MRI	LINEAR	0.0892013596780142	0.0704341903409042	0.107968529015124	1.33093497719507e-20	19587	NA	NA
Volume	Kidney	25841	"Volume of grey matter in Cingulate Gyrus, posterior division (right)"	Physical Measures	Brain MRI	LINEAR	0.0817236984681124	0.0640593507961096	0.0993880461401151	1.32331765963748e-19	19587	NA	NA
Volume	Kidney	25895	Volume of grey matter in V Cerebellum (left)	Physical Measures	Brain MRI	LINEAR	0.0866819257257735	0.0678439359383299	0.105519915513217	2.06949160377074e-19	19587	NA	NA
Volume	Kidney	25919	Volume of grey matter in Vermis X Cerebellum	Physical Measures	Brain MRI	LINEAR	0.090130517411148	0.0705264286807171	0.109734606141579	2.2185513593054e-19	19587	NA	NA
Volume	Kidney	25840	"Volume of grey matter in Cingulate Gyrus, posterior division (left)"	Physical Measures	Brain MRI	LINEAR	0.0802382453187689	0.0627429924779911	0.0977334981595468	2.70978485330466e-19	19587	NA	NA
Volume	Kidney	4079	"Diastolic blood pressure, automated reading"	Physical Measures	Blood pressure	LINEAR	0.0641719796649396	0.0501149199538603	0.0782290393760189	3.8001327147246e-19	36318	NA	NA
Volume	Kidney	25018	Volume of pallidum (right)	Physical Measures	Brain MRI	LINEAR	0.0845223765618557	0.0659822234074433	0.103062529716268	4.40240119108422e-19	19577	NA	NA
Volume	Kidney	12687	Mean arterial pressure during PWA	Physical Measures	Heart MRI	LINEAR	0.068733648781964	0.0536291550533343	0.0838381425105936	4.93317283438203e-19	33664	NA	NA
Volume	Kidney	25899	Volume of grey matter in VI Cerebellum (right)	Physical Measures	Brain MRI	LINEAR	0.0838810111144963	0.0654121407670605	0.102349881461932	5.95371451777844e-19	19587	NA	NA
Volume	Kidney	25017	Volume of pallidum (left)	Physical Measures	Brain MRI	LINEAR	0.0834565962714408	0.0648205413461023	0.102092651196779	1.80625215300197e-18	19577	NA	NA
Volume	Kidney	25002	Volume of peripheral cortical grey matter	Physical Measures	Brain MRI	LINEAR	0.0707809350794106	0.0548036576190972	0.086758212539724	4.1458270751527e-18	19592	NA	NA
Volume	Kidney	22680	Mean carotid IMT (intima-medial thickness) at 240 degrees	Physical Measures	Carotid ultrasound	LINEAR	0.076129575291539	0.0588598670128293	0.0933992835702487	5.97165879392383e-18	22572	NA	NA
Volume	Kidney	25009	"Volume of brain, grey+white matter (normalised for head size)"	Physical Measures	Brain MRI	LINEAR	-0.0727936476542085	-0.0893186374008555	-0.0562686579075615	6.36519151611059e-18	19592	NA	NA
Volume	Kidney	25015	Volume of putamen (left)	Physical Measures	Brain MRI	LINEAR	0.0744235469180169	0.0572773106183916	0.0915697832176422	1.90192432242652e-17	19577	NA	NA
Volume	Kidney	22681	Maximum carotid IMT (intima-medial thickness) at 240 degrees	Physical Measures	Carotid ultrasound	LINEAR	0.0749741117708436	0.057673707537089	0.0922745160045983	2.11644505344757e-17	22572	NA	NA
Volume	Kidney	25858	Volume of grey matter in Temporal Occipital Fusiform Cortex (left)	Physical Measures	Brain MRI	LINEAR	0.0815903377481394	0.0627000365323709	0.100480638963908	2.72230599514456e-17	19587	NA	NA
Volume	Kidney	25897	Volume of grey matter in VI Cerebellum (left)	Physical Measures	Brain MRI	LINEAR	0.0789794068615634	0.060568254026165	0.0973905596969617	4.4486952250094e-17	19587	NA	NA
Volume	Kidney	25020	Volume of hippocampus (right)	Physical Measures	Brain MRI	LINEAR	0.0795051848076976	0.0606214943600562	0.098388875255339	1.65139892075334e-16	19577	NA	NA
Volume	Kidney	12698	Diastolic brachial blood pressure	Physical Measures	Heart MRI	LINEAR	0.0623771160679858	0.0473923316386571	0.0773619004973145	3.49532864862473e-16	34022	NA	NA
Volume	Kidney	25859	Volume of grey matter in Temporal Occipital Fusiform Cortex (right)	Physical Measures	Brain MRI	LINEAR	0.0758792838005457	0.0574554148648772	0.0943031527362143	7.28171850121486e-16	19587	NA	NA
Volume	Kidney	23111	Leg fat percentage (right)	Physical Measures	Impedance	LINEAR	0.0244060319941322	0.0184765989401586	0.0303354650481058	7.38069867543828e-16	38199	NA	NA
Volume	Kidney	25848	"Volume of grey matter in Parahippocampal Gyrus, anterior division (left)"	Physical Measures	Brain MRI	LINEAR	0.0737893481869445	0.0558383127059519	0.091740383667937	8.26761101287664e-16	19587	NA	NA
Volume	Kidney	102	"Pulse rate, automated reading"	Physical Measures	Blood pressure	LINEAR	0.0600427999580253	0.0454154358702389	0.0746701640458118	8.84890490695731e-16	36318	NA	NA
Volume	Kidney	22671	Mean carotid IMT (intima-medial thickness) at 120 degrees	Physical Measures	Carotid ultrasound	LINEAR	0.0699237305222041	0.0528345908998474	0.0870128701445609	1.10935380405526e-15	22733	NA	NA
Volume	Kidney	3064	Peak expiratory flow (PEF)	Physical Measures	Spirometry	LINEAR	0.0478578759439145	0.0361136334708688	0.0596021184169602	1.42329059523906e-15	35719	NA	NA
Volume	Kidney	46	Hand grip strength (left)	Physical Measures	Hand grip strength	LINEAR	0.0385055803545334	0.0289588631696877	0.048052297539379	2.7402206181543e-15	38570	NA	NA
Volume	Kidney	25873	Volume of grey matter in Planum Temporale (right)	Physical Measures	Brain MRI	LINEAR	0.0730189857564794	0.0548448375873133	0.0911931339256455	3.58536402135323e-15	19587	NA	NA
Volume	Kidney	23128	Trunk fat mass	Physical Measures	Impedance	LINEAR	0.0336971380118705	0.0250784961954202	0.0423157798283208	1.85599138688547e-14	38164	NA	NA
Volume	Kidney	22679	Minimum carotid IMT (intima-medial thickness) at 240 degrees	Physical Measures	Carotid ultrasound	LINEAR	0.0691604343364596	0.0514281139249289	0.0868927547479904	2.17912876333579e-14	22572	NA	NA
Volume	Kidney	25850	"Volume of grey matter in Parahippocampal Gyrus, posterior division (left)"	Physical Measures	Brain MRI	LINEAR	0.073151084699325	0.0541418976884021	0.0921602717102479	4.8056340949718197e-14	19587	NA	NA
Volume	Kidney	25849	"Volume of grey matter in Parahippocampal Gyrus, anterior division (right)"	Physical Measures	Brain MRI	LINEAR	0.0672305782864426	0.0494994887141555	0.0849616678587296	1.11461305138188e-13	19587	NA	NA
Volume	Kidney	25872	Volume of grey matter in Planum Temporale (left)	Physical Measures	Brain MRI	LINEAR	0.0674514923002938	0.0493482463260504	0.0855547382745372	2.92146125331038e-13	19587	NA	NA
Volume	Kidney	25867	Volume of grey matter in Parietal Operculum Cortex (right)	Physical Measures	Brain MRI	LINEAR	0.067778914740257	0.0493317585212675	0.0862260709592465	6.16350288943407e-13	19587	NA	NA
Volume	Kidney	25857	"Volume of grey matter in Temporal Fusiform Cortex, posterior division (right)"	Physical Measures	Brain MRI	LINEAR	0.0660746904982411	0.048066285431465	0.0840830955650172	6.63247509256189e-13	19587	NA	NA
Volume	Kidney	25891	Volume of grey matter in Ventral Striatum (right)	Physical Measures	Brain MRI	LINEAR	0.0664168221993764	0.0482790513669211	0.0845545930318316	7.36332837585705e-13	19587	NA	NA
Volume	Kidney	22677	Mean carotid IMT (intima-medial thickness) at 210 degrees	Physical Measures	Carotid ultrasound	LINEAR	0.0629678349573405	0.0457324216912335	0.0802032482234476	8.26485003077003e-13	22743	NA	NA
Volume	Kidney	25846	Volume of grey matter in Frontal Orbital Cortex (left)	Physical Measures	Brain MRI	LINEAR	0.0631609247446518	0.0456822160478976	0.0806396334414059	1.46019422225714e-12	19587	NA	NA
Volume	Kidney	12683	End systolic pressure during PWA	Physical Measures	Heart MRI	LINEAR	0.0537877956347546	0.0387679985653634	0.0688075927041459	2.27585090011592e-12	33591	NA	NA
Volume	Kidney	25843	Volume of grey matter in Precuneous Cortex (right)	Physical Measures	Brain MRI	LINEAR	0.0644589157611676	0.0463406160421675	0.0825772154801677	3.19614563321747e-12	19587	NA	NA
Volume	Kidney	25890	Volume of grey matter in Ventral Striatum (left)	Physical Measures	Brain MRI	LINEAR	0.0641554711934575	0.0461212463721256	0.0821896960147894	3.20684216435269e-12	19587	NA	NA
Volume	Kidney	25865	Volume of grey matter in Central Opercular Cortex (right)	Physical Measures	Brain MRI	LINEAR	0.0646177414953705	0.0464298710175449	0.082805611973196	3.42018427230549e-12	19587	NA	NA
Volume	Kidney	22670	Minimum carotid IMT (intima-medial thickness) at 120 degrees	Physical Measures	Carotid ultrasound	LINEAR	0.0622196521166898	0.0446849297149589	0.0797543745184207	3.62266098330068e-12	22733	NA	NA
Volume	Kidney	22672	Maximum carotid IMT (intima-medial thickness) at 120 degrees	Physical Measures	Carotid ultrasound	LINEAR	0.0607683957689905	0.0435999242615655	0.0779368672764156	4.09438347393104e-12	22733	NA	NA
Volume	Kidney	25787	Volume of grey matter in Superior Frontal Gyrus (right)	Physical Measures	Brain MRI	LINEAR	0.0669296646544939	0.0478698288783506	0.0859895004306371	6.04427811454435e-12	19587	NA	NA
Volume	Kidney	25801	"Volume of grey matter in Superior Temporal Gyrus, posterior division (right)"	Physical Measures	Brain MRI	LINEAR	0.0656705718505949	0.0469226444337034	0.0844184992674864	6.81375220735694e-12	19587	NA	NA
Volume	Kidney	25802	"Volume of grey matter in Middle Temporal Gyrus, anterior division (left)"	Physical Measures	Brain MRI	LINEAR	0.065150068732075	0.0464607080889031	0.0838394293752469	8.58097599077834e-12	19587	NA	NA
Volume	Kidney	25884	Volume of grey matter in Pallidum (left)	Physical Measures	Brain MRI	LINEAR	0.0687968644728944	0.0490553304716223	0.0885383984741665	8.70645763788588e-12	19587	NA	NA
Volume	Kidney	22676	Minimum carotid IMT (intima-medial thickness) at 210 degrees	Physical Measures	Carotid ultrasound	LINEAR	0.0608580770616496	0.0432324332010985	0.0784837209222006	1.34065199981559e-11	22743	NA	NA
Volume	Kidney	25855	"Volume of grey matter in Temporal Fusiform Cortex, anterior division (right)"	Physical Measures	Brain MRI	LINEAR	0.0621511666865042	0.0440835349851768	0.0802187983878315	1.6009206082597e-11	19587	NA	NA
Volume	Kidney	25871	Volume of grey matter in Heschl's Gyrus (includes H1 and H2) (right)	Physical Measures	Brain MRI	LINEAR	0.0620875890233042	0.0440318584129346	0.0801433196336738	1.62816935012751e-11	19587	NA	NA
Volume	Kidney	25908	Volume of grey matter in VIIb Cerebellum (right)	Physical Measures	Brain MRI	LINEAR	0.0648505544717713	0.0457623599487198	0.0839387489948228	2.82749512803921e-11	19587	NA	NA
Volume	Kidney	25905	Volume of grey matter in Crus II Cerebellum (right)	Physical Measures	Brain MRI	LINEAR	0.0637867407079829	0.0448432135420487	0.0827302678739171	4.21911959432089e-11	19587	NA	NA
Volume	Kidney	22674	Mean carotid IMT (intima-medial thickness) at 150 degrees	Physical Measures	Carotid ultrasound	LINEAR	0.057288445295684	0.0401951013472073	0.0743817892441606	5.17123120986203e-11	22816	NA	NA
Volume	Kidney	25819	"Volume of grey matter in Supramarginal Gyrus, anterior division (right)"	Physical Measures	Brain MRI	LINEAR	0.0660539242591685	0.0463108298438334	0.0857970186745037	5.60020081573588e-11	19587	NA	NA
Volume	Kidney	25851	"Volume of grey matter in Parahippocampal Gyrus, posterior division (right)"	Physical Measures	Brain MRI	LINEAR	0.062888243978946	0.0437434077795653	0.0820330801783267	1.23430473413814e-10	19587	NA	NA
Volume	Kidney	12336	Ventricular rate	Physical Measures	ECG at rest	LINEAR	0.0486734871387227	0.0337450653040737	0.0636019089733717	1.67431398933959e-10	33695	NA	NA
Volume	Kidney	12697	Systolic brachial blood pressure	Physical Measures	Heart MRI	LINEAR	0.0477722291298308	0.0330997210919924	0.0624447371676693	1.77466701464108e-10	34020	NA	NA
Volume	Kidney	25885	Volume of grey matter in Pallidum (right)	Physical Measures	Brain MRI	LINEAR	0.0632195581836948	0.0435939022674711	0.0828452140999184	2.77957100269397e-10	19587	NA	NA
Volume	Kidney	25003	Volume of ventricular cerebrospinal fluid (normalised for head size)	Physical Measures	Brain MRI	LINEAR	0.0551237877286209	0.037976791684171	0.072270783773070807	3.01718192051718e-10	19592	NA	NA
Volume	Kidney	22678	Maximum carotid IMT (intima-medial thickness) at 210 degrees	Physical Measures	Carotid ultrasound	LINEAR	0.0554201240297172	0.0381213878523861	0.0727188602070483	3.45994722541031e-10	22743	NA	NA
Volume	Kidney	47	Hand grip strength (right)	Physical Measures	Hand grip strength	LINEAR	0.0306193590840351	0.0210518129090118	0.0401869052590585	3.58601151037782e-10	38562	NA	NA
Volume	Kidney	25916	Volume of grey matter in Vermis IX Cerebellum	Physical Measures	Brain MRI	LINEAR	0.0613972153629142	0.0417530789472799	0.0810413517785484	9.17641456056463e-10	19587	NA	NA
Volume	Kidney	3063	Forced expiratory volume in 1-second (FEV1)	Physical Measures	Spirometry	LINEAR	0.0313841424300904	0.0213203664005904	0.0414479184595904	9.91804581766335e-10	35719	NA	NA
Volume	Kidney	25019	Volume of hippocampus (left)	Physical Measures	Brain MRI	LINEAR	0.0591155042997257	0.0401532459797433	0.078077762619708	1.01155336223145e-9	19577	NA	NA
Volume	Kidney	25870	Volume of grey matter in Heschl's Gyrus (includes H1 and H2) (left)	Physical Measures	Brain MRI	LINEAR	0.0561760664179224	0.0379880060074826	0.0743641268283623	1.43957231495451e-9	19587	NA	NA
Volume	Kidney	25892	Volume of grey matter in Brain-Stem	Physical Measures	Brain MRI	LINEAR	0.0560308624428054	0.0378648851248633	0.0741968397607476	1.51560648268473e-9	19587	NA	NA
Volume	Kidney	25866	Volume of grey matter in Parietal Operculum Cortex (left)	Physical Measures	Brain MRI	LINEAR	0.0568631618524063	0.0383193142258474	0.0754070094789652	1.88374498164752e-9	19587	NA	NA
Volume	Kidney	25847	Volume of grey matter in Frontal Orbital Cortex (right)	Physical Measures	Brain MRI	LINEAR	0.0541137586214659	0.0364378543045461	0.0717896629383857	2.00020255727601e-9	19587	NA	NA
Volume	Kidney	25815	Volume of grey matter in Postcentral Gyrus (right)	Physical Measures	Brain MRI	LINEAR	0.0568524216833836	0.0379036341351182	0.075801209231649	4.14870023999107e-9	19587	NA	NA
Volume	Kidney	25903	Volume of grey matter in Crus II Cerebellum (left)	Physical Measures	Brain MRI	LINEAR	0.055845431794025	0.0368155016805771	0.0748753619074729	8.94922069983494e-9	19587	NA	NA
Volume	Kidney	20150	"Forced expiratory volume in 1-second (FEV1), Best measure"	Physical Measures	Spirometry	LINEAR	0.0318180177496022	0.0209708190201518	0.0426652164790526	9.04674509940622e-9	29663	NA	NA
Volume	Kidney	25902	Volume of grey matter in Crus I Cerebellum (right)	Physical Measures	Brain MRI	LINEAR	0.0535464110188965	0.0352177858378383	0.0718750361999548	1.04171055356032e-8	19587	NA	NA
Volume	Kidney	22673	Minimum carotid IMT (intima-medial thickness) at 150 degrees	Physical Measures	Carotid ultrasound	LINEAR	0.0508546659750257	0.0333815325903115	0.0683277993597399	1.18042255937333e-8	22816	NA	NA
Volume	Kidney	4200	Position of the shoulder on the pulse waveform	Physical Measures	Arterial stiffness	LINEAR	0.0695541492953877	0.0455715631385693	0.0935367354522062	1.33877097792926e-8	12807	NA	NA
Volume	Kidney	22675	Maximum carotid IMT (intima-medial thickness) at 150 degrees	Physical Measures	Carotid ultrasound	LINEAR	0.049516909188616	0.0322530446436779	0.066780773733554	1.91081504216799e-8	22816	NA	NA
Volume	Kidney	25856	"Volume of grey matter in Temporal Fusiform Cortex, posterior division (left)"	Physical Measures	Brain MRI	LINEAR	0.0507522658948831	0.0328957839146576	0.0686087478751086	2.56662024069554e-8	19587	NA	NA
Volume	Kidney	25842	Volume of grey matter in Precuneous Cortex (left)	Physical Measures	Brain MRI	LINEAR	0.0515453824970969	0.0333827322671304	0.0697080327270633	2.69186179139783e-8	19587	NA	NA
Volume	Kidney	25838	"Volume of grey matter in Cingulate Gyrus, anterior division (left)"	Physical Measures	Brain MRI	LINEAR	0.0550943832613513	0.035582090628915	0.0746066758937876	3.16309177892057e-8	19587	NA	NA
Volume	Kidney	4198	Position of the pulse wave peak	Physical Measures	Arterial stiffness	LINEAR	0.0677220155392875	0.0437124363548531	0.0917315947237218	3.28790756805488e-8	12807	NA	NA
Volume	Kidney	25839	"Volume of grey matter in Cingulate Gyrus, anterior division (right)"	Physical Measures	Brain MRI	LINEAR	0.0531242970304204	0.0336306859932116	0.0726179080676292	9.31526130059289e-8	19587	NA	NA
Volume	Kidney	25799	"Volume of grey matter in Superior Temporal Gyrus, anterior division (right)"	Physical Measures	Brain MRI	LINEAR	0.0520140232520514	0.0329156696238098	0.071112376880293	9.49125684341757e-8	19587	NA	NA
Volume	Kidney	25911	Volume of grey matter in VIIIa Cerebellum (right)	Physical Measures	Brain MRI	LINEAR	0.0511896232627637	0.0323629225458862	0.0700163239796412	9.96228407830351e-8	19587	NA	NA
Volume	Kidney	25898	Volume of grey matter in Vermis VI Cerebellum	Physical Measures	Brain MRI	LINEAR	0.0523047756763047	0.0328559295178903	0.0717536218347192	1.36885943541052e-7	19587	NA	NA
Volume	Kidney	25812	"Volume of grey matter in Inferior Temporal Gyrus, temporooccipital part (left)"	Physical Measures	Brain MRI	LINEAR	0.0512091258575011	0.0320239383137933	0.0703943134012089	1.69577083977352e-7	19587	NA	NA
Volume	Kidney	25889	Volume of grey matter in Amygdala (right)	Physical Measures	Brain MRI	LINEAR	0.0469031356676071	0.0291534328038112	0.064652838531403	2.24762791050764e-7	19587	NA	NA
Volume	Kidney	20256	Forced expiratory volume in 1-second (FEV1) Z-score	Physical Measures	Spirometry	LINEAR	-0.0420473746717413	-0.0580065881594891	-0.0260881611839935	2.43127177101484e-7	31781	NA	NA
Volume	Kidney	25918	Volume of grey matter in X Cerebellum (left)	Physical Measures	Brain MRI	LINEAR	0.0490333876765447	0.030413568835589	0.0676532065175004	2.4718195055703e-7	19587	NA	NA
Volume	Kidney	4196	Pulse wave peak to peak time	Physical Measures	Arterial stiffness	LINEAR	-0.0634484637049952	-0.0875533216234269	-0.0393436057865635	2.51420888898578e-7	12802	NA	NA
Volume	Kidney	25833	Volume of grey matter in Juxtapositional Lobule Cortex (formerly Supplementary Motor Cortex) (right)	Physical Measures	Brain MRI	LINEAR	0.050744319168711	0.0313939277025439	0.0700947106348781	2.77271162424324e-7	19587	NA	NA
Volume	Kidney	12680	Central augmentation pressure during PWA	Physical Measures	Heart MRI	LINEAR	0.0373909139466925	0.0230373432611217	0.0517444846322633	3.3110607651029e-7	33655	NA	NA
Volume	Kidney	25814	Volume of grey matter in Postcentral Gyrus (left)	Physical Measures	Brain MRI	LINEAR	0.0489550374991311	0.0301506215902689	0.0677594534079934	3.3777764087414003e-07	19587	NA	NA
Volume	Kidney	25906	Volume of grey matter in VIIb Cerebellum (left)	Physical Measures	Brain MRI	LINEAR	0.0494605739704462	0.0303775786866298	0.0685435692542626	3.80418469213799e-7	19587	NA	NA
Volume	Kidney	21021	Pulse wave Arterial Stiffness index	Physical Measures	Arterial stiffness	LINEAR	0.0611082957030528	0.0375003322923066	0.084716259113799	3.95591114808319e-7	12792	NA	NA
Volume	Kidney	25807	"Volume of grey matter in Middle Temporal Gyrus, temporooccipital part (right)"	Physical Measures	Brain MRI	LINEAR	0.048739563144361	0.0298548772576845	0.0676242490310375	4.25816442285863e-7	19587	NA	NA
Volume	Kidney	25900	Volume of grey matter in Crus I Cerebellum (left)	Physical Measures	Brain MRI	LINEAR	0.0481775709984717	0.0294868106923548	0.0668683313045886	4.40431057771572e-7	19587	NA	NA
Volume	Kidney	25804	"Volume of grey matter in Middle Temporal Gyrus, posterior division (left)"	Physical Measures	Brain MRI	LINEAR	0.0481911783599348	0.0293635585792148	0.0670187981406548	5.29443315229948e-7	19587	NA	NA
Volume	Kidney	25876	Volume of grey matter in Occipital Pole (left)	Physical Measures	Brain MRI	LINEAR	0.0474962382481679	0.0288648878691797	0.066127588627156	5.88099691702973e-7	19587	NA	NA
Volume	Kidney	25803	"Volume of grey matter in Middle Temporal Gyrus, anterior division (right)"	Physical Measures	Brain MRI	LINEAR	0.0485654720373672	0.0294847604026394	0.067646183672095	6.12436202736308e-7	19587	NA	NA
Volume	Kidney	25811	"Volume of grey matter in Inferior Temporal Gyrus, posterior division (right)"	Physical Measures	Brain MRI	LINEAR	0.0481743173387542	0.0291827448258114	0.067165889851697	6.6843802130143e-7	19587	NA	NA
Volume	Kidney	23119	Arm fat percentage (right)	Physical Measures	Impedance	LINEAR	0.0175448652673451	0.0105810953542436	0.0245086351804465	7.91923490796451e-7	38188	NA	NA
Volume	Kidney	25786	Volume of grey matter in Superior Frontal Gyrus (left)	Physical Measures	Brain MRI	LINEAR	0.04796844336278	0.0289055890538496	0.0670312976717104	8.19796387400302e-7	19587	NA	NA
Volume	Kidney	25877	Volume of grey matter in Occipital Pole (right)	Physical Measures	Brain MRI	LINEAR	0.0452339476788646	0.0271885948536917	0.0632793005040375	9.02903753323005e-7	19587	NA	NA
Volume	Kidney	12679	Number of beats in waveform average for PWA	Physical Measures	Heart MRI	LINEAR	0.0381865947554167	0.0229390256317705	0.053434163879063	9.20776152211125e-7	33879	NA	NA
Volume	Kidney	25860	Volume of grey matter in Occipital Fusiform Gyrus (left)	Physical Measures	Brain MRI	LINEAR	0.0463098219713415	0.0277086365298178	0.0649110074128652	1.07013120558007e-6	19587	NA	NA
Volume	Kidney	25825	"Volume of grey matter in Lateral Occipital Cortex, superior division (right)"	Physical Measures	Brain MRI	LINEAR	0.0457621084072363	0.0271924602952011	0.0643317565192714	1.37355212692218e-6	19587	NA	NA
Volume	Kidney	25805	"Volume of grey matter in Middle Temporal Gyrus, posterior division (right)"	Physical Measures	Brain MRI	LINEAR	0.0464525537678412	0.0274863572651894	0.065418750270493	1.59306028227414e-6	19587	NA	NA
Volume	Kidney	23123	Arm fat percentage (left)	Physical Measures	Impedance	LINEAR	0.0167689647018592	0.00991946517908567	0.0236184642246328	1.6044176844084e-6	38184	NA	NA
Volume	Kidney	51	Seated height	Physical Measures	Body size measures	LINEAR	0.0207158343707686	0.0122414542158409	0.0291902145256963	1.66313473485089e-6	38130	NA	NA
Volume	Kidney	20258	FEV1/ FVC ratio Z-score	Physical Measures	Spirometry	LINEAR	-0.0388485180564215	-0.0547661317369	-0.022930904375943	1.72912367821294e-6	31781	NA	NA
Volume	Kidney	25882	Volume of grey matter in Putamen (left)	Physical Measures	Brain MRI	LINEAR	0.0479580546204659	0.0282819389312511	0.0676341703096808	1.78835682448523e-6	19587	NA	NA
Volume	Kidney	25864	Volume of grey matter in Central Opercular Cortex (left)	Physical Measures	Brain MRI	LINEAR	0.0436808659055872	0.0257377039192105	0.0616240278919639	1.84081804996243e-6	19587	NA	NA
Volume	Kidney	25917	Volume of grey matter in IX Cerebellum (right)	Physical Measures	Brain MRI	LINEAR	0.0472974745815287	0.0278670440848194	0.0667279050782379	1.84450622686026e-6	19587	NA	NA
Volume	Kidney	25888	Volume of grey matter in Amygdala (left)	Physical Measures	Brain MRI	LINEAR	0.0428130708945011	0.0250504746815231	0.0605756671074791	2.32452869758293e-6	19587	NA	NA
Volume	Kidney	25824	"Volume of grey matter in Lateral Occipital Cortex, superior division (left)"	Physical Measures	Brain MRI	LINEAR	0.04520183262941	0.0262758050388741	0.0641278602199459	2.869346050898e-6	19587	NA	NA
Volume	Kidney	25827	"Volume of grey matter in Lateral Occipital Cortex, inferior division (right)"	Physical Measures	Brain MRI	LINEAR	0.0438006907621827	0.0253808244138937	0.0622205571104716	3.16952358164953e-6	19587	NA	NA
Volume	Kidney	25808	"Volume of grey matter in Inferior Temporal Gyrus, anterior division (left)"	Physical Measures	Brain MRI	LINEAR	0.0451452715331277	0.026003937445446	0.0642866056208093	3.80867438773366e-6	19587	NA	NA
Volume	Kidney	25920	Volume of grey matter in X Cerebellum (right)	Physical Measures	Brain MRI	LINEAR	0.0437163480998835	0.0250492430159848	0.0623834531837821	4.45397766900018e-6	19587	NA	NA
Volume	Kidney	12681	Augmentation index for PWA	Physical Measures	Heart MRI	LINEAR	0.033965463700846	0.0192274710510343	0.0487034563506576	6.28985594223701e-6	33874	NA	NA
Volume	Kidney	25915	Volume of grey matter in IX Cerebellum (left)	Physical Measures	Brain MRI	LINEAR	0.0446296172763331	0.0251500232791511	0.064109211273515	7.13886606696168e-6	19587	NA	NA
Volume	Kidney	25794	Volume of grey matter in Precentral Gyrus (left)	Physical Measures	Brain MRI	LINEAR	0.0413508853159125	0.0231559932690768	0.0595457773627483	8.45181741993185e-6	19587	NA	NA
Volume	Kidney	78	"Heel bone mineral density (BMD) T-score, automated"	Physical Measures	Bone-densitometry of heel	LINEAR	-0.0437133199135012	-0.0630166003622483	-0.0244100394647542	9.09799905877829e-6	20747	NA	NA
Volume	Kidney	3147	"Heel quantitative ultrasound index (QUI), direct entry"	Physical Measures	Bone-densitometry of heel	LINEAR	-0.0437094633284869	-0.0630127599876828	-0.0244061666692909	9.11470560157832e-6	20747	NA	NA
Volume	Kidney	25809	"Volume of grey matter in Inferior Temporal Gyrus, anterior division (right)"	Physical Measures	Brain MRI	LINEAR	0.0432557008860479	0.0241316566524845	0.0623797451196113	9.32656967465304e-6	19587	NA	NA
Volume	Kidney	3144	"Heel Broadband ultrasound attenuation, direct entry"	Physical Measures	Bone-densitometry of heel	LINEAR	-0.0423567976100289	-0.061172276623945	-0.0235413185961128	1.02727365111826e-5	20747	NA	NA
Volume	Kidney	25810	"Volume of grey matter in Inferior Temporal Gyrus, posterior division (left)"	Physical Measures	Brain MRI	LINEAR	0.0423540507798345	0.0234433085500864	0.0612647930095825	1.1397287945512e-5	19587	NA	NA
Volume	Kidney	12654	Number of automated diagnostic comments recorded during 12-lead ECG	Physical Measures	ECG at rest	ORDERED-LOGISTIC	0.0650654728839229	0.0359939682786517	0.0941369774891941	1.15434990397078e-5	33667	NA	NA
Volume	Kidney	25854	"Volume of grey matter in Temporal Fusiform Cortex, anterior division (left)"	Physical Measures	Brain MRI	LINEAR	0.0404190365172957	0.0221666015616833	0.058671471472908	1.4288353773475e-5	19587	NA	NA
Volume	Kidney	3148	Heel bone mineral density (BMD)	Physical Measures	Bone-densitometry of heel	LINEAR	-0.0426421954960484	-0.0619451318358581	-0.0233392591562388	1.49813194049908e-5	20738	NA	NA
Volume	Kidney	25782	Volume of grey matter in Frontal Pole (left)	Physical Measures	Brain MRI	LINEAR	0.0378640962405941	0.0206010229792477	0.0551271695019405	1.72285380995558e-5	19587	NA	NA
Volume	Kidney	25909	Volume of grey matter in VIIIa Cerebellum (left)	Physical Measures	Brain MRI	LINEAR	0.0409795247042186	0.022168092416104	0.0597909569923332	1.96479746442755e-5	19587	NA	NA
Volume	Kidney	25914	Volume of grey matter in VIIIb Cerebellum (right)	Physical Measures	Brain MRI	LINEAR	0.0408086674616734	0.0219516824940363	0.0596656524293105	2.22724699047306e-5	19587	NA	NA
Volume	Kidney	25875	Volume of grey matter in Supracalcarine Cortex (right)	Physical Measures	Brain MRI	LINEAR	0.0412100480805258	0.0219638806022656	0.0604562155587861	2.71749599011014e-5	19587	NA	NA
Volume	Kidney	25795	Volume of grey matter in Precentral Gyrus (right)	Physical Measures	Brain MRI	LINEAR	0.0386779940736967	0.0203617383468533	0.0569942498005401	3.50211560832728e-5	19587	NA	NA
Volume	Kidney	25820	"Volume of grey matter in Supramarginal Gyrus, posterior division (left)"	Physical Measures	Brain MRI	LINEAR	0.0408440675409845	0.0214818542740161	0.0602062808079529	3.5685481048562e-5	19587	NA	NA
Volume	Kidney	25912	Volume of grey matter in VIIIb Cerebellum (left)	Physical Measures	Brain MRI	LINEAR	0.0398078494591985	0.0209119205008906	0.0587037784175064	3.6542202245884e-5	19587	NA	NA
Volume	Kidney	4194	Pulse rate	Physical Measures	Arterial stiffness	LINEAR	0.0517429977150361	0.0270278842608383	0.076458111169234	4.09117466939258e-5	12807	NA	NA
Volume	Kidney	25818	"Volume of grey matter in Supramarginal Gyrus, anterior division (left)"	Physical Measures	Brain MRI	LINEAR	0.0409385705465656	0.0213129293559367	0.0605642117371945	4.35588460145866e-5	19587	NA	NA
Volume	Kidney	3146	Speed of sound through heel	Physical Measures	Bone-densitometry of heel	LINEAR	-0.0404707987805662	-0.0599378376241615	-0.0210037599369708	4.62122356995685e-5	20747	NA	NA
Volume	Kidney	25021	Volume of amygdala (left)	Physical Measures	Brain MRI	LINEAR	0.0398411584191775	0.0205033014457551	0.0591790153925999	5.40490236243633e-5	19577	NA	NA
Volume	Kidney	25798	"Volume of grey matter in Superior Temporal Gyrus, anterior division (left)"	Physical Measures	Brain MRI	LINEAR	0.0388209986784595	0.0197979889994612	0.0578440083574577	6.35735309572995e-5	19587	NA	NA
Volume	Kidney	25869	Volume of grey matter in Planum Polare (right)	Physical Measures	Brain MRI	LINEAR	0.0370985961187478	0.01889503586556	0.0553021563719355	6.50378102923521e-5	19587	NA	NA
Volume	Kidney	25783	Volume of grey matter in Frontal Pole (right)	Physical Measures	Brain MRI	LINEAR	0.0352470994162414	0.0179352528754124	0.0525589459570704	6.61079529231916e-5	19587	NA	NA
Volume	Kidney	49	Hip circumference	Physical Measures	Body size measures	LINEAR	0.0180356227451934	0.00917125742913683	0.0268999880612499	6.67833912788219e-5	38649	NA	NA
Volume	Kidney	25883	Volume of grey matter in Putamen (right)	Physical Measures	Brain MRI	LINEAR	0.039772918579121	0.0201987058454169	0.0593471313128252	6.83862259778452e-5	19587	NA	NA
Volume	Kidney	6033	Maximum heart rate during fitness test	Physical Measures	ECG during exercise	LINEAR	-0.0695309888773812	-0.104101248944596	-0.0349607288101666	8.14233254034273e-5	6160	NA	NA
Volume	Kidney	25796	Volume of grey matter in Temporal Pole (left)	Physical Measures	Brain MRI	LINEAR	0.0348924338591812	0.0172063817442581	0.0525784859741042	1.10540493299653e-4	19587	NA	NA
Volume	Kidney	25022	Volume of amygdala (right)	Physical Measures	Brain MRI	LINEAR	0.0383959275584726	0.0189220563531673	0.0578697987637778	1.11623622050461e-4	19577	NA	NA
Volume	Kidney	25861	Volume of grey matter in Occipital Fusiform Gyrus (right)	Physical Measures	Brain MRI	LINEAR	0.0366853677593121	0.0180369112199083	0.055333824298716	1.15683507197408e-4	19587	NA	NA
Volume	Kidney	25023	Volume of accumbens (left)	Physical Measures	Brain MRI	LINEAR	0.0363912487685815	0.0178569869162615	0.0549255106209015	1.19205493039096e-4	19577	NA	NA
Volume	Kidney	25832	Volume of grey matter in Juxtapositional Lobule Cortex (formerly Supplementary Motor Cortex) (left)	Physical Measures	Brain MRI	LINEAR	0.0380614466882565	0.0186534898753227	0.0574694035011903	1.214474579166e-4	19587	NA	NA
Volume	Kidney	3062	Forced vital capacity (FVC)	Physical Measures	Spirometry	LINEAR	0.0184667322509072	0.00899111344919948	0.0279423510526149	1.33768027040292e-4	35719	NA	NA
Volume	Kidney	25836	Volume of grey matter in Paracingulate Gyrus (left)	Physical Measures	Brain MRI	LINEAR	0.0348750502076193	0.0167507638250368	0.0529993365902018	1.62671462097404e-4	19587	NA	NA
Volume	Kidney	25800	"Volume of grey matter in Superior Temporal Gyrus, posterior division (left)"	Physical Measures	Brain MRI	LINEAR	0.0353187215072503	0.0163845670950116	0.0542528759194889	2.56629132193489e-4	19587	NA	NA
Volume	Kidney	25816	Volume of grey matter in Superior Parietal Lobule (left)	Physical Measures	Brain MRI	LINEAR	0.0359554923336596	0.0164805272551094	0.0554304574122098	2.96740811413465e-4	19587	NA	NA
Volume	Kidney	25907	Volume of grey matter in Vermis VIIb Cerebellum	Physical Measures	Brain MRI	LINEAR	0.0350603413692231	0.0154262835811598	0.0546943991572864	4.66126769317759e-4	19587	NA	NA
Volume	Kidney	25913	Volume of grey matter in Vermis VIIIb Cerebellum	Physical Measures	Brain MRI	LINEAR	0.0344400861525753	0.0150145569006716	0.053865615404479	5.11801619786901e-4	19587	NA	NA
Volume	Kidney	25826	"Volume of grey matter in Lateral Occipital Cortex, inferior division (left)"	Physical Measures	Brain MRI	LINEAR	0.0334487887296447	0.0143111600719353	0.0525864173873542	6.1417709711278e-4	19587	NA	NA
Volume	Kidney	25813	"Volume of grey matter in Inferior Temporal Gyrus, temporooccipital part (right)"	Physical Measures	Brain MRI	LINEAR	0.0319572086406378	0.0135312146535671	0.0503832026277085	6.76502102006087e-4	19587	NA	NA
Volume	Kidney	25845	Volume of grey matter in Cuneal Cortex (right)	Physical Measures	Brain MRI	LINEAR	0.0325515214952362	0.0136493276934045	0.0514537152970678	7.38356145138834e-4	19587	NA	NA
Volume	Kidney	25037	Median T2star in amygdala (right)	Physical Measures	Brain MRI	LINEAR	-0.0344274529885945	-0.0545779878483876	-0.0142769181288015	0.00081316417725594105	18120	NA	NA
Volume	Kidney	25863	Volume of grey matter in Frontal Operculum Cortex (right)	Physical Measures	Brain MRI	LINEAR	0.0314208547085089	0.0125453552665133	0.0502963541505044	0.00110497370650219	19587	NA	NA
Volume	Kidney	25817	Volume of grey matter in Superior Parietal Lobule (right)	Physical Measures	Brain MRI	LINEAR	0.0319516164805934	0.0124027792455416	0.0515004537156452	0.00135911595848096	19587	NA	NA
Volume	Kidney	25874	Volume of grey matter in Supracalcarine Cortex (left)	Physical Measures	Brain MRI	LINEAR	0.0314774311340149	0.0121496670326902	0.0508051952353396	0.00141410859121762	19587	NA	NA
Volume	Kidney	12678	Central pulse pressure during PWA	Physical Measures	Heart MRI	LINEAR	0.0231491172273474	0.00886431567700734	0.0374339187776875	0.00149294119878213	33660	NA	NA
Volume	Kidney	6034	Target heart rate achieved	Physical Measures	ECG during exercise	LOGISTIC-BINARY	-0.214334127075717	-0.348140355721836	-0.0800949710117804	0.00172300773465719	6160	544	5616
Volume	Kidney	12684	End systolic pressure index during PWA	Physical Measures	Heart MRI	LINEAR	0.0240938865556055	0.0086818882547624009	0.0395058848564485	0.00218457925762473	33073	NA	NA
Volume	Kidney	25024	Volume of accumbens (right)	Physical Measures	Brain MRI	LINEAR	0.0285730495741348	0.0102605123741169	0.0468855867741527	0.00222885972026849	19577	NA	NA
Volume	Kidney	20154	"Forced expiratory volume in 1-second (FEV1), predicted percentage"	Physical Measures	Spirometry	LINEAR	0.0392099184738176	0.0138978210983521	0.0645220158492831	0.00239924712245497	12626	NA	NA
Volume	Kidney	20151	"Forced vital capacity (FVC), Best measure"	Physical Measures	Spirometry	LINEAR	0.0154466894096986	0.00542193257710848	0.0254714462422887	0.00252874130286715	29663	NA	NA
Volume	Kidney	20257	Forced vital capacity (FVC) Z-score	Physical Measures	Spirometry	LINEAR	-0.0241521545038322	-0.0399438151838082	-0.00836049382385616	0.00272210543773439	31781	NA	NA
Volume	Kidney	25862	Volume of grey matter in Frontal Operculum Cortex (left)	Physical Measures	Brain MRI	LINEAR	0.0284567481445629	0.00971853601943248	0.0471949602696934	0.00291749571993666	19587	NA	NA
Volume	Kidney	25035	Median T2star in hippocampus (right)	Physical Measures	Brain MRI	LINEAR	-0.0287694494599877	-0.0483006920316979	-0.00923820688827745	0.00389136901306564	18120	NA	NA
Volume	Kidney	25868	Volume of grey matter in Planum Polare (left)	Physical Measures	Brain MRI	LINEAR	0.0268095099375243	0.0082799262563336	0.045339093618715	0.00457374087515023	19587	NA	NA
Volume	Kidney	25821	"Volume of grey matter in Supramarginal Gyrus, posterior division (right)"	Physical Measures	Brain MRI	LINEAR	0.0267514869452773	0.0074950621368857304	0.0460079117536688	0.00647505253115657	19587	NA	NA
Volume	Kidney	25828	Volume of grey matter in Intracalcarine Cortex (left)	Physical Measures	Brain MRI	LINEAR	0.0264651439850951	0.00716036679207315	0.045769921178117	0.00721361240966014	19587	NA	NA
Volume	Kidney	25036	Median T2star in amygdala (left)	Physical Measures	Brain MRI	LINEAR	-0.0273635467241701	-0.0475409430250414	-0.00718615042329891	0.007863366613631	18120	NA	NA
Volume	Kidney	25797	Volume of grey matter in Temporal Pole (right)	Physical Measures	Brain MRI	LINEAR	0.0242403637601443	0.00629528063085689	0.0421854468894318	0.00811072590231046	19587	NA	NA
Volume	Kidney	4195	Pulse wave reflection index	Physical Measures	Arterial stiffness	LINEAR	0.0320483175354962	0.00827381525910705	0.0558228198118854	0.00824449964452664	12807	NA	NA
Volume	Kidney	25790	"Volume of grey matter in Inferior Frontal Gyrus, pars triangularis (left)"	Physical Measures	Brain MRI	LINEAR	0.0260652952354694	0.00654245848806358	0.0455881319828751	0.0088789379154113	19587	NA	NA
Volume	Kidney	25837	Volume of grey matter in Paracingulate Gyrus (right)	Physical Measures	Brain MRI	LINEAR	0.0241981430646759	0.00598566901192237	0.0424106171174293	0.0092137147600439	19587	NA	NA
Volume	Kidney	25793	"Volume of grey matter in Inferior Frontal Gyrus, pars opercularis (right)"	Physical Measures	Brain MRI	LINEAR	0.0255959543735049	0.0061731722134496	0.0450187365335601	0.00980002550168015	19587	NA	NA
Volume	Kidney	50	Standing height	Physical Measures	Body size measures	LINEAR	0.00276017627980574	5.95760239836769e-4	0.00492459231977471	0.0124400872009696	38644	NA	NA
Volume	Kidney	25829	Volume of grey matter in Intracalcarine Cortex (right)	Physical Measures	Brain MRI	LINEAR	0.0243440860748955	0.00505664552372287	0.0436315266260682	0.0133707064678053	19587	NA	NA
Volume	Kidney	25910	Volume of grey matter in Vermis VIIIa Cerebellum	Physical Measures	Brain MRI	LINEAR	0.0232368262687962	0.00394741739223863	0.0425262351453538	0.0182256942317976	19587	NA	NA
Volume	Kidney	25007	Volume of white matter (normalised for head size)	Physical Measures	Brain MRI	LINEAR	-0.0226291743556835	-0.0417846623138417	-0.00347368639752525	0.0205942848583267	19592	NA	NA
Volume	Kidney	5324-0	Ever had cataract surgery	Physical Measures	Eye measures	MULTINOMIAL-LOGISTIC	NA	NA	NA	0.0206456915652425	NA	NA	NA
Volume	Kidney	25791	"Volume of grey matter in Inferior Frontal Gyrus, pars triangularis (right)"	Physical Measures	Brain MRI	LINEAR	0.0225895340686209	0.00314206657637936	0.0420370015608624	0.0228107664106958	19587	NA	NA
Volume	Kidney	6020-1	Completion status of test	Physical Measures	ECG during exercise	MULTINOMIAL-LOGISTIC	NA	NA	NA	0.0265730616501505	NA	NA	NA
Volume	Kidney	4241	Signal-to-noise-ratio (SNR) of triplet (right)	Physical Measures	Hearing test	LINEAR	-0.0259366615858613	-0.0502253734218342	-0.00164794974988842	0.036356150435318	12717	NA	NA
Volume	Kidney	23127	Trunk fat percentage	Physical Measures	Impedance	LINEAR	-0.010010819265601	-0.0194651831898303	-5.56455341371801e-4	0.0379573457991404	38167	NA	NA
Volume	Kidney	4244	"Mean signal-to-noise ratio (SNR), (right)"	Physical Measures	Hearing test	LINEAR	-0.0251334246076734	-0.0497890107792706	-4.77838436076156e-4	0.0457228319097289	12705	NA	NA
Volume	Kidney	25822	Volume of grey matter in Angular Gyrus (left)	Physical Measures	Brain MRI	LINEAR	0.01987593722135	2.34299878452904e-4	0.0395175745642472	0.047329299108869	19587	NA	NA
Volume	Kidney	25830	Volume of grey matter in Frontal Medial Cortex (left)	Physical Measures	Brain MRI	LINEAR	0.0187009320269594	-1.95905473970606e-4	0.0375977695278895	0.0524226232632613	19587	NA	NA
Volume	Kidney	5201	"logMAR, final (right)"	Physical Measures	Eye measures	LINEAR	-0.0284555089139609	-0.057647464690097	7.36446862175139e-4	0.0560651306953844	8819	NA	NA
Volume	Kidney	25806	"Volume of grey matter in Middle Temporal Gyrus, temporooccipital part (left)"	Physical Measures	Brain MRI	LINEAR	0.0191831585247186	-5.82373202645713e-4	0.0389486902520829	0.0571422675779027	19587	NA	NA
Volume	Kidney	25844	Volume of grey matter in Cuneal Cortex (left)	Physical Measures	Brain MRI	LINEAR	0.0186385701471846	-5.81890722172948e-4	0.0378590310165422	0.0573501433554226	19587	NA	NA
Volume	Kidney	25792	"Volume of grey matter in Inferior Frontal Gyrus, pars opercularis (left)"	Physical Measures	Brain MRI	LINEAR	0.0184968047116329	-7.9628540873182e-4	0.0377898948319977	0.0602338623202335	19587	NA	NA
Volume	Kidney	25034	Median T2star in hippocampus (left)	Physical Measures	Brain MRI	LINEAR	-0.018739777143681	-0.0384020183462728	9.22464058910773e-4	0.0617592008360036	18120	NA	NA
Volume	Kidney	20023	Mean time to correctly identify matches	Physical Measures	Cognitive function	LINEAR	-0.0131148328924637	-0.0269066640381908	6.7699825326337e-4	0.0623554163559952	38588	NA	NA
Volume	Kidney	6015	Chest pain felt during physical activity	Physical Measures	ECG during exercise	ORDERED-LOGISTIC	-0.178023757309476	-0.368290158819848	0.0122426442008959	0.0667194267870755	6236	NA	NA
Volume	Kidney	5183	Current eye infection	Physical Measures	Eye measures	LOGISTIC-BINARY	0.307570240665711	-0.0444992880677414	0.654095818594862	0.0850582147023402	8933	64	8869
Volume	Kidney	25039	Median T2star in accumbens (right)	Physical Measures	Brain MRI	LINEAR	0.0178381442352106	-0.00316869000736556	0.0388449784777867	0.0960432054880233	18120	NA	NA
Volume	Kidney	23099	Body fat percentage	Physical Measures	Impedance	LINEAR	0.00616035237422723	-0.0011060405611752	0.0134267453096297	0.096584220477511	38184	NA	NA
Volume	Kidney	12682	Cardiac output during PWA	Physical Measures	Heart MRI	LINEAR	0.0121809036074594	-0.00225129674477533	0.0266131039596941	0.0980785639048177	33105	NA	NA
Volume	Kidney	25904	Volume of grey matter in Vermis Crus II Cerebellum	Physical Measures	Brain MRI	LINEAR	0.0159882387495543	-0.00394788752495693	0.0359243650240656	0.115981447259858	19587	NA	NA
Volume	Kidney	25823	Volume of grey matter in Angular Gyrus (right)	Physical Measures	Brain MRI	LINEAR	0.0152882168533357	-0.00398294853599377	0.0345593822426652	0.119967683876228	19587	NA	NA
Volume	Kidney	6038	Number of trend entries	Physical Measures	ECG during exercise	LINEAR	-0.02420365375589	-0.0554331093207495	0.00702580180896961	0.128732363042437	6160	NA	NA
Volume	Kidney	5992	"ECG, phase duration"	Physical Measures	ECG during exercise	LOGISTIC-BINARY	0.0830010984154525	-0.0243137091804379	0.190295772078581	0.129467480396733	6160	5326	834
Volume	Kidney	25789	Volume of grey matter in Middle Frontal Gyrus (right)	Physical Measures	Brain MRI	LINEAR	0.0144864294454383	-0.00447154561683148	0.033444404507708	0.134209631172777	19587	NA	NA
Volume	Kidney	25033	Median T2star in pallidum (right)	Physical Measures	Brain MRI	LINEAR	-0.0156605660727352	-0.0366253946433607	0.00530426249789031	0.143163000365479	18120	NA	NA
Volume	Kidney	20152	Reproduciblity of spirometry measurement using ERS/ATS criteria	Physical Measures	Spirometry	LOGISTIC-BINARY	0.0292365726749625	-0.0114286184359846	0.0699067329094887	0.158799688012027	29663	23539	6124
Volume	Kidney	20016	Fluid intelligence score	Physical Measures	Cognitive function	ORDERED-LOGISTIC	0.0314587094924543	-0.0124677618047939	0.0753851807897026	0.160436531829702	12834	NA	NA
Volume	Kidney	20021	Speech-reception-threshold (SRT) estimate (right)	Physical Measures	Hearing test	LINEAR	-0.0176591446138101	-0.0424048536626124	0.00708656443499215	0.161893287699406	12530	NA	NA
Volume	Kidney	3082	Fractured heel	Physical Measures	Bone-densitometry of heel	ORDERED-LOGISTIC	0.270085756561238	-0.1499832122522	0.690154725374676	0.207611759394947	25049	NA	NA
Volume	Kidney	399	Number of incorrect matches in round	Physical Measures	Cognitive function	LINEAR	0.00895959673571117	-0.00542337631937054	0.0233425697907929	0.22210826522785	38152	NA	NA
Volume	Kidney	25027	Median T2star in thalamus (right)	Physical Measures	Brain MRI	LINEAR	-0.0126617975094258	-0.0334500901969713	0.00812649517811974	0.232547688079381	18120	NA	NA
Volume	Kidney	25048	Median BOLD effect (in group-defined mask) for faces-shapes contrast	Physical Measures	Brain MRI	LINEAR	-0.0122291932290935	-0.0335783650728494	0.00911997861466232	0.261545330382196	17232	NA	NA
Volume	Kidney	5257	Corneal resistance factor (right)	Physical Measures	Eye measures	LINEAR	0.0171942410917371	-0.0130368470169315	0.0474253292004056	0.264921187101873	8612	NA	NA
Volume	Kidney	5985	Bicycle speed	Physical Measures	ECG during exercise	LINEAR	0.0199633335024578	-0.0151730812362862	0.0550997482412018	0.265405592088539	6139	NA	NA
Volume	Kidney	12702	Cardiac index during PWA	Physical Measures	Heart MRI	LINEAR	0.00761846513951578	-0.00582205080830618	0.0210589810873377	0.266574122344254	31684	NA	NA
Volume	Kidney	5256	Corneal hysteresis (right)	Physical Measures	Eye measures	LINEAR	0.0168894387826972	-0.0131549853515196	0.046933862916914	0.270515261165826	8612	NA	NA
Volume	Kidney	6039	Duration of fitness test	Physical Measures	ECG during exercise	ORDERED-LOGISTIC	0.0394147644535552	-0.0313231252932562	0.110152654200367	0.274831876159719	6160	NA	NA
Volume	Kidney	12700	Vicorder results plausible	Physical Measures	Heart MRI	LOGISTIC-BINARY	-0.0698681353128723	-0.197663887738584	0.0580517996210116	0.28436815010331	34131	33620	511
Volume	Kidney	4245	Time to press first digit (right)	Physical Measures	Hearing test	LINEAR	-0.0130743888624503	-0.0373946006361202	0.0112458229112195	0.292010196105292	12705	NA	NA
Volume	Kidney	5327	Ever had laser treatment for glaucoma or high eye pressure	Physical Measures	Eye measures	LOGISTIC-BINARY	-0.42736270686825	-1.23919811513251	0.429743335026823	0.302220141535442	560	10	550
Volume	Kidney	4199	Position of pulse wave notch	Physical Measures	Arterial stiffness	LINEAR	0.0126736928002948	-0.0118234480635528	0.0371708336641424	0.310557838172887	12807	NA	NA
Volume	Kidney	25031	Median T2star in putamen (right)	Physical Measures	Brain MRI	LINEAR	-0.010332510830311	-0.0308975946335287	0.0102325729729067	0.324730000475011	18120	NA	NA
Volume	Kidney	20019	Speech-reception-threshold (SRT) estimate (left)	Physical Measures	Hearing test	LINEAR	-0.0120653780655955	-0.0369148948476464	0.0127841387164553	0.341252401011945	12537	NA	NA
Volume	Kidney	6019-1	ECG/bike method for fitness test	Physical Measures	ECG during exercise	MULTINOMIAL-LOGISTIC	NA	NA	NA	0.360678601392892	NA	NA	NA
Volume	Kidney	25831	Volume of grey matter in Frontal Medial Cortex (right)	Physical Measures	Brain MRI	LINEAR	0.00885715779855639	-0.0101590891880638	0.0278734047851765	0.361282343513987	19587	NA	NA
Volume	Kidney	4246	Time to press last digit (right)	Physical Measures	Hearing test	LINEAR	-0.0111479165465502	-0.035197495675914	0.0129016625828137	0.363574553677499	12705	NA	NA
Volume	Kidney	6016	Chest pain felt outside physical activity	Physical Measures	ECG during exercise	ORDERED-LOGISTIC	0.0966195423098565	-0.115940657549691	0.309179742169404	0.373006485442632	6236	NA	NA
Volume	Kidney	25054	Median z-statistic (in group-defined amygdala activation mask) for faces-shapes contrast	Physical Measures	Brain MRI	LINEAR	0.00926382472527064	-0.0120618762546726	0.0305895257052139	0.394523648209726	17232	NA	NA
Volume	Kidney	6032	Maximum workload during fitness test	Physical Measures	ECG during exercise	LINEAR	-0.0108610153356176	-0.0359915450672063	0.014269514395971	0.396898093560311	6160	NA	NA
Volume	Kidney	25030	Median T2star in putamen (left)	Physical Measures	Brain MRI	LINEAR	-0.00875945959801994	-0.0291882351659126	0.0116693159698727	0.400666453718068	18120	NA	NA
Volume	Kidney	5983	"ECG, heart rate"	Physical Measures	ECG during exercise	LINEAR	-0.0142693962447769	-0.0494290087492465	0.0208902162596926	0.426293929078687	6129	NA	NA
Volume	Kidney	5984	"ECG, load"	Physical Measures	ECG during exercise	LINEAR	-0.00935669290488729	-0.0338618119740352	0.0151484261642607	0.454178732171888	6139	NA	NA
Volume	Kidney	20153	"Forced expiratory volume in 1-second (FEV1), predicted"	Physical Measures	Spirometry	LINEAR	0.0016638215402541	-0.00271290764906404	0.00604055072957225	0.456190925050169	12626	NA	NA
Volume	Kidney	25762	90th percentile of z-statistic (in group-defined mask) for shapes activation	Physical Measures	Brain MRI	LINEAR	0.007999231427152	-0.0133907250789501	0.0293891879332541	0.463554457834979	17232	NA	NA
Volume	Kidney	12685	Total peripheral resistance during PWA	Physical Measures	Heart MRI	LINEAR	0.0053406381006001	-0.00934644355650999	0.0200277197577102	0.476021221661614	33590	NA	NA
Volume	Kidney	25040	Median BOLD effect (in group-defined mask) for shapes activation	Physical Measures	Brain MRI	LINEAR	0.00760468900945095	-0.0138090823912005	0.0290184604101024	0.486379779908567	17232	NA	NA
Volume	Kidney	25029	Median T2star in caudate (right)	Physical Measures	Brain MRI	LINEAR	0.0068557952617582	-0.013781548540082	0.0274931390635984	0.514957293973919	18120	NA	NA
Volume	Kidney	25788	Volume of grey matter in Middle Frontal Gyrus (left)	Physical Measures	Brain MRI	LINEAR	0.0061735026264264	-0.0128398507632831	0.0251868560161359	0.524505820203422	19587	NA	NA
Volume	Kidney	25042	Median z-statistic (in group-defined mask) for shapes activation	Physical Measures	Brain MRI	LINEAR	0.00688133647385328	-0.0145288201056883	0.0282914930533948	0.528710925306071	17232	NA	NA
Volume	Kidney	25768	90th percentile of z-statistic (in group-defined amygdala activation mask) for faces-shapes contrast	Physical Measures	Brain MRI	LINEAR	0.006832666204057	-0.0145895858965422	0.0282549183046562	0.531861973982374	17232	NA	NA
Volume	Kidney	4247	Time to press 'next' (right)	Physical Measures	Hearing test	LINEAR	-0.00763623384251563	-0.031658561927538	0.0163860942425067	0.533233141080923	12669	NA	NA
Volume	Kidney	25032	Median T2star in pallidum (left)	Physical Measures	Brain MRI	LINEAR	-0.00664396753288228	-0.0275946225482537	0.0143066874824892	0.534215990747747	18120	NA	NA
Volume	Kidney	4249	Number of times 'clear' was pressed (right)	Physical Measures	Hearing test	ORDERED-LOGISTIC	-0.015111768166972	-0.0628546002354842	0.0326310639015402	0.535013967380578	12717	NA	NA
Volume	Kidney	4239	Number of times 'clear' was pressed (left)	Physical Measures	Hearing test	ORDERED-LOGISTIC	-0.0149100682198091	-0.0630168774033803	0.0331967409637621	0.543546159601014	12718	NA	NA
Volume	Kidney	25052	Median BOLD effect (in group-defined amygdala activation mask) for faces-shapes contrast	Physical Measures	Brain MRI	LINEAR	0.00660181227698449	-0.0149001618054984	0.0281037863594674	0.547304268355721	17232	NA	NA
Volume	Kidney	25038	Median T2star in accumbens (left)	Physical Measures	Brain MRI	LINEAR	0.00637815064185553	-0.0145365583138106	0.0272928595975216	0.550013286582885	18120	NA	NA
Volume	Kidney	25761	90th percentile of BOLD effect (in group-defined mask) for shapes activation	Physical Measures	Brain MRI	LINEAR	0.00599277168074666	-0.0152113474918722	0.0271968908533655	0.579606175242621	17232	NA	NA
Volume	Kidney	6014	Doctor restricts physical activity due to heart condition	Physical Measures	ECG during exercise	ORDERED-LOGISTIC	0.0603377158100826	-0.153139543448399	0.273814975068564	0.579613328507346	6236	NA	NA
Volume	Kidney	4204	Absence of notch position in the pulse waveform	Physical Measures	Arterial stiffness	LOGISTIC-BINARY	-0.0231556780919598	-0.112607549806783	0.0662798695135277	0.611862561946458	12807	1263	11544
Volume	Kidney	5325-0	Ever had refractive laser eye surgery	Physical Measures	Eye measures	MULTINOMIAL-LOGISTIC	NA	NA	NA	0.622060518035659	NA	NA	NA
Volume	Kidney	25765	90th percentile of BOLD effect (in group-defined mask) for faces-shapes contrast	Physical Measures	Brain MRI	LINEAR	-0.00524531381904665	-0.0265534340289922	0.0160628063908989	0.62945043264756	17232	NA	NA
Volume	Kidney	12699	Number of PWA tests performed	Physical Measures	Heart MRI	ORDERED-LOGISTIC	0.0175717660173051	-0.0544240085855811	0.0895675406201912	0.632389607203006	34131	NA	NA
Volume	Kidney	25044	Median BOLD effect (in group-defined mask) for faces activation	Physical Measures	Brain MRI	LINEAR	-0.00505983681085859	-0.026529965778651	0.0164102921569338	0.644133611593387	17232	NA	NA
Volume	Kidney	3159	Smoked cigarette or pipe within last hour	Physical Measures	Spirometry	LOGISTIC-BINARY	0.0416910065005394	-0.143041954938279	0.22660053636928	0.65835119402181	2295	234	2061
Volume	Kidney	5986	"ECG, phase time"	Physical Measures	ECG during exercise	LINEAR	-0.00694969300765976	-0.0381499123505159	0.0242505263351963	0.662374090780961	6160	NA	NA
Volume	Kidney	4234	Time to press first digit (left)	Physical Measures	Hearing test	LINEAR	-0.00534793238988076	-0.0297517808042213	0.0190559160244598	0.667527334822648	12703	NA	NA
Volume	Kidney	4277	Volume level set by participant (right)	Physical Measures	Hearing test	ORDERED-LOGISTIC	-0.0100549065614476	-0.0560372209156519	0.0359274077927567	0.668228168758517	12717	NA	NA
Volume	Kidney	3090	Used an inhaler for chest within last hour	Physical Measures	Spirometry	LOGISTIC-BINARY	0.0435629382760515	-0.157873807801206	0.244672381871541	0.671771909834208	36401	198	36203
Volume	Kidney	5254	"Intra-ocular pressure, corneal-compensated (right)"	Physical Measures	Eye measures	LINEAR	-0.0062969449051407	-0.0363823232182369	0.0237884334079555	0.681608099229107	8612	NA	NA
Volume	Kidney	5255	"Intra-ocular pressure, Goldmann-correlated (right)"	Physical Measures	Eye measures	LINEAR	0.00632055634130987	-0.0239375147145588	0.0365786273971786	0.682203743197614	8612	NA	NA
Volume	Kidney	4096	Fractured heel (right)	Physical Measures	Bone-densitometry of heel	ORDERED-LOGISTIC	0.088689772565743	-0.33762176750329	0.515001312634776	0.683458509331592	12471	NA	NA
Volume	Kidney	4093	Fractured heel (left)	Physical Measures	Bone-densitometry of heel	ORDERED-LOGISTIC	0.0959859460999918	-0.386296444188978	0.578268336388961	0.696478488180917	12479	NA	NA
Volume	Kidney	25050	Median z-statistic (in group-defined mask) for faces-shapes contrast	Physical Measures	Brain MRI	LINEAR	-0.00373671529689996	-0.0247742473128798	0.0173008167190799	0.727726942409927	17232	NA	NA
Volume	Kidney	25046	Median z-statistic (in group-defined mask) for faces activation	Physical Measures	Brain MRI	LINEAR	-0.0037419749280043	-0.0251342490116267	0.0176502991556181	0.731704208603645	17232	NA	NA
Volume	Kidney	25026	Median T2star in thalamus (left)	Physical Measures	Brain MRI	LINEAR	-0.00334458778456102	-0.0240262638253069	0.0173370882561849	0.751260928517133	18120	NA	NA
Volume	Kidney	20018	Prospective memory result	Physical Measures	Cognitive function	ORDERED-LOGISTIC	0.0121763095316825	-0.0636174944306772	0.0879701134940422	0.752861847290688	12925	NA	NA
Volume	Kidney	4269	Number of triplets attempted (left)	Physical Measures	Hearing test	ORDERED-LOGISTIC	0.0293894087562384	-0.162352500101312	0.221131317613789	0.763861276351089	12780	NA	NA
Volume	Kidney	6017	Able to walk or cycle unaided for 10 minutes	Physical Measures	ECG during exercise	ORDERED-LOGISTIC	-0.0372414357051352	-0.281102751183812	0.206619879773542	0.764703984197025	6236	NA	NA
Volume	Kidney	5208	"logMAR, final (left)"	Physical Measures	Eye measures	LINEAR	-0.00432427076302283	-0.0336602894183484	0.0250117478923028	0.772627791689733	8820	NA	NA
Volume	Kidney	5181	Ever had eye surgery	Physical Measures	Eye measures	ORDERED-LOGISTIC	0.0166202136037589	-0.101456543581055	0.134696970788573	0.78264278318801	8933	NA	NA
Volume	Kidney	4276	Number of triplets attempted (right)	Physical Measures	Hearing test	ORDERED-LOGISTIC	0.026137967754697	-0.159901666873703	0.212177602383097	0.783033731325702	12794	NA	NA
Volume	Kidney	4186-1	Stiffness method	Physical Measures	Arterial stiffness	MULTINOMIAL-LOGISTIC	NA	NA	NA	0.78314946172563	NA	NA	NA
Volume	Kidney	5263	"Intra-ocular pressure, Goldmann-correlated (left)"	Physical Measures	Eye measures	LINEAR	-0.00368506387234739	-0.0339133446366776	0.0265432168919829	0.811135345406128	8593	NA	NA
Volume	Kidney	25028	Median T2star in caudate (left)	Physical Measures	Brain MRI	LINEAR	0.00231970541498504	-0.0182330270519704	0.0228724378819405	0.824917049823621	18120	NA	NA
Volume	Kidney	3089	Caffeine drink within last hour	Physical Measures	Spirometry	LOGISTIC-BINARY	0.0120164571540085	-0.094650746527563	0.118636085257013	0.825259939753798	36401	740	35661
Volume	Kidney	5196-1	Intra-ocular pressure (IOP) method (left)	Physical Measures	Eye measures	MULTINOMIAL-LOGISTIC	NA	NA	NA	0.828167051200698	NA	NA	NA
Volume	Kidney	25764	90th percentile of z-statistic (in group-defined mask) for faces activation	Physical Measures	Brain MRI	LINEAR	0.00226858375937565	-0.0190516778130128	0.0235888453317641	0.834790262058503	17232	NA	NA
Volume	Kidney	5194-1	Intra-ocular pressure (IOP) method (right)	Physical Measures	Eye measures	MULTINOMIAL-LOGISTIC	NA	NA	NA	0.841133472023346	NA	NA	NA
Volume	Kidney	25766	90th percentile of z-statistic (in group-defined mask) for faces-shapes contrast	Physical Measures	Brain MRI	LINEAR	0.0018485666741563	-0.019134739819724	0.0228318731680366	0.862905493323565	17232	NA	NA
Volume	Kidney	25901	Volume of grey matter in Vermis Crus I Cerebellum	Physical Measures	Brain MRI	LINEAR	0.00169596521470702	-0.0183839627666937	0.0217758931961078	0.868512479472541	19587	NA	NA
Volume	Kidney	5265	Corneal resistance factor (left)	Physical Measures	Eye measures	LINEAR	-0.00241672843806534	-0.0326637723925343	0.0278303155164036	0.875545848739272	8593	NA	NA
Volume	Kidney	5993	"ECG, number of stages in a phase"	Physical Measures	ECG during exercise	ORDERED-LOGISTIC	-0.00635265268038859	-0.0862818552702101	0.0735765499094329	0.876213303722568	6160	NA	NA
Volume	Kidney	5262	"Intra-ocular pressure, corneal-compensated (left)"	Physical Measures	Eye measures	LINEAR	-0.00233070690948912	-0.0322642084702307	0.0276027946512524	0.878693600310933	8593	NA	NA
Volume	Kidney	4270	Volume level set by participant (left)	Physical Measures	Hearing test	ORDERED-LOGISTIC	-0.00323986514677217	-0.0494778847328389	0.0429981544392945	0.890767598324622	12718	NA	NA
Volume	Kidney	25763	90th percentile of BOLD effect (in group-defined mask) for faces activation	Physical Measures	Brain MRI	LINEAR	-0.0013520517463532	-0.0225322507792067	0.0198281472865003	0.90042640857319	17232	NA	NA
Volume	Kidney	4230	Signal-to-noise-ratio (SNR) of triplet (left)	Physical Measures	Hearing test	LINEAR	-0.00151959316242541	-0.0258033227011064	0.0227641363762556	0.902378451687199	12718	NA	NA
Volume	Kidney	5264	Corneal hysteresis (left)	Physical Measures	Eye measures	LINEAR	9.4369656336246e-4	-0.0290171726444602	0.0309045657711851	0.950768911772456	8593	NA	NA
Volume	Kidney	4235	Time to press last digit (left)	Physical Measures	Hearing test	LINEAR	7.16821278908209e-4	-0.0234586070863729	0.0248922496441893	0.953653808648949	12703	NA	NA
Volume	Kidney	4237	Time to press 'next' (left)	Physical Measures	Hearing test	LINEAR	-5.6955665235086e-4	-0.024723361644465	0.0235842483397633	0.963134628855763	12681	NA	NA
Volume	Kidney	4233	"Mean signal-to-noise ratio (SNR), (left)"	Physical Measures	Hearing test	LINEAR	3.6091778291948e-4	-0.0243664569400132	0.0250882925058521	0.977175943694813	12703	NA	NA
Volume	Kidney	25767	90th percentile of BOLD effect (in group-defined amygdala activation mask) for faces-shapes contrast	Physical Measures	Brain MRI	LINEAR	-2.27482519641215e-4	-0.0218262219523449	0.0213712569130624	0.983529689506287	17232	NA	NA
Volume	Kidney	12686	Stroke volume during PWA	Physical Measures	Heart MRI	LINEAR	1.05285318418887e-5	-0.0146169371914285	0.0146379942551123	0.998874359604448	33109	NA	NA
Volume	Kidney	25740	NA	Physical Measures	Brain MRI	NA	NA	NA	NA	NA	NA	NA	NA
Volume	Kidney	25742	NA	Physical Measures	Brain MRI	NA	NA	NA	NA	NA	NA	NA	NA
Volume	Kidney	25745	NA	Physical Measures	Brain MRI	NA	NA	NA	NA	NA	NA	NA	NA
Volume	Kidney	22420	NA	Physical Measures	Heart MRI	NA	NA	NA	NA	NA	NA	NA	NA
Volume	Kidney	22421	NA	Physical Measures	Heart MRI	NA	NA	NA	NA	NA	NA	NA	NA
Volume	Kidney	22422	NA	Physical Measures	Heart MRI	NA	NA	NA	NA	NA	NA	NA	NA
Volume	Kidney	22423	NA	Physical Measures	Heart MRI	NA	NA	NA	NA	NA	NA	NA	NA
Volume	Kidney	22424	NA	Physical Measures	Heart MRI	NA	NA	NA	NA	NA	NA	NA	NA
Volume	Kidney	22425	NA	Physical Measures	Heart MRI	NA	NA	NA	NA	NA	NA	NA	NA
Volume	Kidney	22426	NA	Physical Measures	Heart MRI	NA	NA	NA	NA	NA	NA	NA	NA
Volume	Kidney	22427	NA	Physical Measures	Heart MRI	NA	NA	NA	NA	NA	NA	NA	NA
Volume	Kidney	12673	NA	Physical Measures	Heart MRI	NA	NA	NA	NA	NA	NA	NA	NA
Volume	Kidney	12674	NA	Physical Measures	Heart MRI	NA	NA	NA	NA	NA	NA	NA	NA
Volume	Kidney	12675	NA	Physical Measures	Heart MRI	NA	NA	NA	NA	NA	NA	NA	NA
Volume	Kidney	12676	NA	Physical Measures	Heart MRI	NA	NA	NA	NA	NA	NA	NA	NA
Volume	Kidney	12677	NA	Physical Measures	Heart MRI	NA	NA	NA	NA	NA	NA	NA	NA
Volume	Kidney	3137	NA	Physical Measures	Spirometry	NA	NA	NA	NA	NA	NA	NA	NA
Volume	Spleen	23105	Basal metabolic rate	Physical Measures	Impedance	LINEAR	0.034921365437527	0.0308764465400136	0.0389662843350404	5.41166293851723e-64	38201	NA	NA
Volume	Spleen	23106	Impedance of whole body	Physical Measures	Impedance	LINEAR	-0.0643533142735725	-0.0718982768813892	-0.0568083516657559	1.64988697544956e-62	38200	NA	NA
Volume	Spleen	23101	Whole body fat-free mass	Physical Measures	Impedance	LINEAR	0.0370035523622121	0.032628861277413	0.0413782434470111	1.64555580047211e-61	38202	NA	NA
Volume	Spleen	23102	Whole body water mass	Physical Measures	Impedance	LINEAR	0.0371366668820064	0.0327246514047376	0.0415486823592752	6.2630655692372e-61	38202	NA	NA
Volume	Spleen	23121	Arm fat-free mass (right)	Physical Measures	Impedance	LINEAR	0.0400110409674151	0.0352485189002469	0.0447735630345832	1.04633243339671e-60	38184	NA	NA
Volume	Spleen	23122	Arm predicted mass (right)	Physical Measures	Impedance	LINEAR	0.0396165065171678	0.0348626417749215	0.0443703712594141	9.14864448319716e-60	38184	NA	NA
Volume	Spleen	23118	Leg predicted mass (left)	Physical Measures	Impedance	LINEAR	0.0362377473801459	0.0318662741514348	0.040609220608857	3.70340949683605e-59	38190	NA	NA
Volume	Spleen	23117	Leg fat-free mass (left)	Physical Measures	Impedance	LINEAR	0.0361416524071407	0.0317610387990944	0.0405222660151871	1.28281653115736e-58	38190	NA	NA
Volume	Spleen	23109	Impedance of arm (right)	Physical Measures	Impedance	LINEAR	-0.0578857374272609	-0.0652402721250577	-0.0505312027294642	1.58257205312546e-53	38196	NA	NA
Volume	Spleen	23110	Impedance of arm (left)	Physical Measures	Impedance	LINEAR	-0.0565576488823563	-0.0639226145918121	-0.0491926831729006	4.76723792353802e-51	38198	NA	NA
Volume	Spleen	23113	Leg fat-free mass (right)	Physical Measures	Impedance	LINEAR	0.0345959159490132	0.0300403677578901	0.0391514641401363	5.75616641620378e-50	38195	NA	NA
Volume	Spleen	23114	Leg predicted mass (right)	Physical Measures	Impedance	LINEAR	0.0343106519772376	0.0297716397425457	0.0388496642119295	1.60037006683073e-49	38195	NA	NA
Volume	Spleen	23129	Trunk fat-free mass	Physical Measures	Impedance	LINEAR	0.0353583627834727	0.0305488809248836	0.0401678446420618	6.01880785356878e-47	38156	NA	NA
Volume	Spleen	23126	Arm predicted mass (left)	Physical Measures	Impedance	LINEAR	0.0345609316139536	0.0298571193229993	0.0392647439049078	6.80799585934943e-47	38178	NA	NA
Volume	Spleen	21001	Body mass index (BMI)	Physical Measures	Body size measures	LINEAR	0.0421961429764346	0.036435706615845	0.0479565793370242	1.27043085207383e-46	38627	NA	NA
Volume	Spleen	23125	Arm fat-free mass (left)	Physical Measures	Impedance	LINEAR	0.0342625271204195	0.029560311613994	0.0389647426268451	3.7733985605161e-46	38180	NA	NA
Volume	Spleen	23130	Trunk predicted mass	Physical Measures	Impedance	LINEAR	0.0350893491459332	0.0302730676581906	0.0399056306336758	3.86991984073304e-46	38153	NA	NA
Volume	Spleen	23108	Impedance of leg (left)	Physical Measures	Impedance	LINEAR	-0.0681284353147808	-0.0774890084829825	-0.058767862146579	4.74925059646266e-46	38199	NA	NA
Volume	Spleen	21002	Weight	Physical Measures	Body size measures	LINEAR	0.0318211574777722	0.0273621038082583	0.0362802111472861	2.40664575651175e-44	38632	NA	NA
Volume	Spleen	23107	Impedance of leg (right)	Physical Measures	Impedance	LINEAR	-0.0625738153133685	-0.0718417468811794	-0.0533058837455575	6.92817123097287e-40	38201	NA	NA
Volume	Spleen	48	Waist circumference	Physical Measures	Body size measures	LINEAR	0.0366633674957258	0.0301723060145075	0.043154428976944	1.92394815747844e-28	38648	NA	NA
Volume	Spleen	23112	Leg fat mass (right)	Physical Measures	Impedance	LINEAR	0.0291334568679543	0.0238205358088834	0.0344463779270251	6.6460620153513e-27	38197	NA	NA
Volume	Spleen	23116	Leg fat mass (left)	Physical Measures	Impedance	LINEAR	0.0283226868952193	0.0231353412590325	0.0335100325314061	1.09333636550308e-26	38194	NA	NA
Volume	Spleen	23124	Arm fat mass (left)	Physical Measures	Impedance	LINEAR	0.0273526791876165	0.0208002350092467	0.0339051233659862	2.87999863288664e-16	38181	NA	NA
Volume	Spleen	23120	Arm fat mass (right)	Physical Measures	Impedance	LINEAR	0.0256729407501829	0.0191214406455401	0.0322244408548256	1.62177918586107e-14	38186	NA	NA
Volume	Spleen	3143	Ankle spacing width	Physical Measures	Bone-densitometry of heel	LINEAR	0.0438050343210145	0.0325279970809594	0.0550820715610696	2.77804811694704e-14	20747	NA	NA
Volume	Spleen	23100	Whole body fat mass	Physical Measures	Impedance	LINEAR	0.0251398251204092	0.0184694644167874	0.031810185824031	1.53191406020069e-13	38155	NA	NA
Volume	Spleen	12681	Augmentation index for PWA	Physical Measures	Heart MRI	LINEAR	0.0361648594200815	0.0236768619660197	0.0486528568741433	1.38870465596644e-8	33874	NA	NA
Volume	Spleen	12680	Central augmentation pressure during PWA	Physical Measures	Heart MRI	LINEAR	0.0346416701705122	0.0224667450133704	0.046816595327654	2.46701364740292e-8	33655	NA	NA
Volume	Spleen	22680	Mean carotid IMT (intima-medial thickness) at 240 degrees	Physical Measures	Carotid ultrasound	LINEAR	0.037255839969269	0.0225086389803009	0.0520030409582371	7.41036525591848e-7	22572	NA	NA
Volume	Spleen	23128	Trunk fat mass	Physical Measures	Impedance	LINEAR	0.017693090983580802	0.0103786364847115	0.0250075454824501	2.13292386324419e-6	38164	NA	NA
Volume	Spleen	22679	Minimum carotid IMT (intima-medial thickness) at 240 degrees	Physical Measures	Carotid ultrasound	LINEAR	0.035689303802629	0.0205515538460029	0.0508270537592551	3.83815582589724e-6	22572	NA	NA
Volume	Spleen	25856	"Volume of grey matter in Temporal Fusiform Cortex, posterior division (left)"	Physical Measures	Brain MRI	LINEAR	0.0353719618755988	0.0201164769272003	0.0506274468239973	5.53413118741147e-6	19587	NA	NA
Volume	Spleen	22671	Mean carotid IMT (intima-medial thickness) at 120 degrees	Physical Measures	Carotid ultrasound	LINEAR	0.0335221483271869	0.018880551689353	0.0481637449650207	7.23896996074243e-6	22733	NA	NA
Volume	Spleen	51	Seated height	Physical Measures	Body size measures	LINEAR	0.0164028630064063	0.00919320779236465	0.0236125182204479	8.24660322555641e-6	38130	NA	NA
Volume	Spleen	22681	Maximum carotid IMT (intima-medial thickness) at 240 degrees	Physical Measures	Carotid ultrasound	LINEAR	0.0306485207003006	0.0158732592543799	0.0454237821462213	4.80342769609531e-5	22572	NA	NA
Volume	Spleen	22676	Minimum carotid IMT (intima-medial thickness) at 210 degrees	Physical Measures	Carotid ultrasound	LINEAR	0.0311418616509639	0.0161250181593645	0.0461587051425633	4.82427105391144e-5	22743	NA	NA
Volume	Spleen	3064	Peak expiratory flow (PEF)	Physical Measures	Spirometry	LINEAR	0.0206001794908574	0.010622462410251	0.0305778965714637	5.2052902077522e-5	35719	NA	NA
Volume	Spleen	3063	Forced expiratory volume in 1-second (FEV1)	Physical Measures	Spirometry	LINEAR	0.0174448086639519	0.00889799184972032	0.0259916254781835	6.33131743601809e-5	35719	NA	NA
Volume	Spleen	25857	"Volume of grey matter in Temporal Fusiform Cortex, posterior division (right)"	Physical Measures	Brain MRI	LINEAR	0.0313523837325396	0.0159568797155148	0.0467478877495645	6.58609560835867e-5	19587	NA	NA
Volume	Spleen	21021	Pulse wave Arterial Stiffness index	Physical Measures	Arterial stiffness	LINEAR	0.0403669793461967	0.0201699869254372	0.0605639717669563	8.98792341748555e-5	12792	NA	NA
Volume	Spleen	25855	"Volume of grey matter in Temporal Fusiform Cortex, anterior division (right)"	Physical Measures	Brain MRI	LINEAR	0.0304613596812637	0.0150173500040488	0.0459053693584785	1.1098935079126e-4	19587	NA	NA
Volume	Spleen	25796	Volume of grey matter in Temporal Pole (left)	Physical Measures	Brain MRI	LINEAR	0.0294602940543543	0.0143543830421555	0.0445662050665532	1.32438403519725e-4	19587	NA	NA
Volume	Spleen	4196	Pulse wave peak to peak time	Physical Measures	Arterial stiffness	LINEAR	-0.0401447573066328	-0.0607601358664872	-0.0195293787467784	1.3570958134801e-4	12802	NA	NA
Volume	Spleen	4200	Position of the shoulder on the pulse waveform	Physical Measures	Arterial stiffness	LINEAR	0.0398827715905865	0.0193697774497519	0.060395765731421	1.39032817626311e-4	12807	NA	NA
Volume	Spleen	4198	Position of the pulse wave peak	Physical Measures	Arterial stiffness	LINEAR	0.0396256473839284	0.0190908209056666	0.0601604738621901	1.56003905754394e-4	12807	NA	NA
Volume	Spleen	25854	"Volume of grey matter in Temporal Fusiform Cortex, anterior division (left)"	Physical Measures	Brain MRI	LINEAR	0.0300167376693991	0.0144253326803075	0.0456081426584907	1.61406521732946e-4	19587	NA	NA
Volume	Spleen	3062	Forced vital capacity (FVC)	Physical Measures	Spirometry	LINEAR	0.0154673546707114	0.00742246677145625	0.0235122425699666	1.64555788452646e-4	35719	NA	NA
Volume	Spleen	25890	Volume of grey matter in Ventral Striatum (left)	Physical Measures	Brain MRI	LINEAR	-0.0296011895320068	-0.0450182322258683	-0.0141841468381454	1.6810110956856e-4	19587	NA	NA
Volume	Spleen	25797	Volume of grey matter in Temporal Pole (right)	Physical Measures	Brain MRI	LINEAR	0.0292415138651719	0.0139172984670144	0.0445657292633294	1.84396452979377e-4	19587	NA	NA
Volume	Spleen	22670	Minimum carotid IMT (intima-medial thickness) at 120 degrees	Physical Measures	Carotid ultrasound	LINEAR	0.0285701900606886	0.0135501193448158	0.0435902607765613	1.93242854914346e-4	22733	NA	NA
Volume	Spleen	25803	"Volume of grey matter in Middle Temporal Gyrus, anterior division (right)"	Physical Measures	Brain MRI	LINEAR	0.0308152294076455	0.0145135034176145	0.0471169553976766	2.11850292913064e-4	19587	NA	NA
Volume	Spleen	25811	"Volume of grey matter in Inferior Temporal Gyrus, posterior division (right)"	Physical Measures	Brain MRI	LINEAR	0.0303710737878219	0.0141454624342763	0.0465966851413676	2.44268468575966e-4	19587	NA	NA
Volume	Spleen	25809	"Volume of grey matter in Inferior Temporal Gyrus, anterior division (right)"	Physical Measures	Brain MRI	LINEAR	0.0303533615039958	0.0140166529867594	0.0466900700212322	2.71439071885365e-4	19587	NA	NA
Volume	Spleen	25885	Volume of grey matter in Pallidum (right)	Physical Measures	Brain MRI	LINEAR	-0.0310364149510207	-0.0478105400927118	-0.0142622898093297	2.87854578638453e-4	19587	NA	NA
Volume	Spleen	22677	Mean carotid IMT (intima-medial thickness) at 210 degrees	Physical Measures	Carotid ultrasound	LINEAR	0.0271731121092177	0.0124858033622738	0.0418604208561617	2.88108692024456e-4	22743	NA	NA
Volume	Spleen	22672	Maximum carotid IMT (intima-medial thickness) at 120 degrees	Physical Measures	Carotid ultrasound	LINEAR	0.027206717063679	0.0125002029333286	0.0419132311940294	2.88395252866435e-4	22733	NA	NA
Volume	Spleen	25827	"Volume of grey matter in Lateral Occipital Cortex, inferior division (right)"	Physical Measures	Brain MRI	LINEAR	0.029048678081982	0.0133125909499534	0.0447847652140107	2.97303854433082e-4	19587	NA	NA
Volume	Spleen	25849	"Volume of grey matter in Parahippocampal Gyrus, anterior division (right)"	Physical Measures	Brain MRI	LINEAR	0.0278450969266507	0.0126840998437243	0.0430060940095771	3.19083484273583e-4	19587	NA	NA
Volume	Spleen	23123	Arm fat percentage (left)	Physical Measures	Impedance	LINEAR	0.010361596750729	0.0045508778781287	0.0161723156233292	4.74444147497449e-4	38184	NA	NA
Volume	Spleen	25904	Volume of grey matter in Vermis Crus II Cerebellum	Physical Measures	Brain MRI	LINEAR	0.0302794834109645	0.0132562221785647	0.0473027446433642	4.90608211123362e-4	19587	NA	NA
Volume	Spleen	20256	Forced expiratory volume in 1-second (FEV1) Z-score	Physical Measures	Spirometry	LINEAR	-0.0233944705011243	-0.0368242397481776	-0.00996470125407101	6.40132345090223e-4	31781	NA	NA
Volume	Spleen	25891	Volume of grey matter in Ventral Striatum (right)	Physical Measures	Brain MRI	LINEAR	-0.0268240159361761	-0.0423318343168967	-0.0113161975554555	6.99364990126335e-4	19587	NA	NA
Volume	Spleen	25850	"Volume of grey matter in Parahippocampal Gyrus, posterior division (left)"	Physical Measures	Brain MRI	LINEAR	0.0280453356130163	0.01179014644462	0.0443005247814127	7.21645732004664e-4	19587	NA	NA
Volume	Spleen	20257	Forced vital capacity (FVC) Z-score	Physical Measures	Spirometry	LINEAR	-0.0226419290254302	-0.0359270126748508	-0.00935684537600967	8.37202400660524e-4	31781	NA	NA
Volume	Spleen	6033	Maximum heart rate during fitness test	Physical Measures	ECG during exercise	LINEAR	-0.0488459152562488	-0.0776848233816235	-0.0200070071308742	9.04340236013457e-4	6160	NA	NA
Volume	Spleen	25824	"Volume of grey matter in Lateral Occipital Cortex, superior division (left)"	Physical Measures	Brain MRI	LINEAR	0.0271916543061347	0.0110221299241374	0.043361178688132	9.81798191844062e-4	19587	NA	NA
Volume	Spleen	22678	Maximum carotid IMT (intima-medial thickness) at 210 degrees	Physical Measures	Carotid ultrasound	LINEAR	0.0246237736277499	0.00988563973192783	0.0393619075235719	0.00105901738017572	22743	NA	NA
Volume	Spleen	25829	Volume of grey matter in Intracalcarine Cortex (right)	Physical Measures	Brain MRI	LINEAR	-0.0275039280841852	-0.0439754800154726	-0.0110323761528978	0.0010663052816845	19587	NA	NA
Volume	Spleen	25812	"Volume of grey matter in Inferior Temporal Gyrus, temporooccipital part (left)"	Physical Measures	Brain MRI	LINEAR	0.0267757969005798	0.010382253014216	0.0431693407869436	0.00136967187462254	19587	NA	NA
Volume	Spleen	25023	Volume of accumbens (left)	Physical Measures	Brain MRI	LINEAR	0.0257560867389358	0.00992406134322489	0.0415881121346467	0.00143125372897418	19577	NA	NA
Volume	Spleen	20151	"Forced vital capacity (FVC), Best measure"	Physical Measures	Spirometry	LINEAR	0.0136823948173642	0.00527163491223894	0.0220931547224895	0.0014314098701533	29663	NA	NA
Volume	Spleen	25003	Volume of ventricular cerebrospinal fluid (normalised for head size)	Physical Measures	Brain MRI	LINEAR	-0.0238347618004016	-0.0384916276493235	-0.00917789595147964	0.00143757486797627	19592	NA	NA
Volume	Spleen	23115	Leg fat percentage (left)	Physical Measures	Impedance	LINEAR	0.00774771406659565	0.0028273807583347	0.0126680473748566	0.00202797945299556	38194	NA	NA
Volume	Spleen	4079	"Diastolic blood pressure, automated reading"	Physical Measures	Blood pressure	LINEAR	0.0187508604941848	0.00683391347736301	0.0306678075110065	0.00204371616689219	36318	NA	NA
Volume	Spleen	25918	Volume of grey matter in X Cerebellum (left)	Physical Measures	Brain MRI	LINEAR	0.0250070547321577	0.00909660025836269	0.0409175092059527	0.00206777886843749	19587	NA	NA
Volume	Spleen	23111	Leg fat percentage (right)	Physical Measures	Impedance	LINEAR	0.00786266049753697	0.00282929628135893	0.012896024713715	0.00220185216130234	38199	NA	NA
Volume	Spleen	5254	"Intra-ocular pressure, corneal-compensated (right)"	Physical Measures	Eye measures	LINEAR	-0.0397564906518922	-0.0652447681339602	-0.0142682131698243	0.00223827621564929	8612	NA	NA
Volume	Spleen	20150	"Forced expiratory volume in 1-second (FEV1), Best measure"	Physical Measures	Spirometry	LINEAR	0.0139643241007575	0.00485958852216862	0.0230690596793463	0.00264756210189756	29663	NA	NA
Volume	Spleen	22674	Mean carotid IMT (intima-medial thickness) at 150 degrees	Physical Measures	Carotid ultrasound	LINEAR	0.0222877969945316	0.00769168788523342	0.0368839061038297	0.00276584556055712	22816	NA	NA
Volume	Spleen	25847	Volume of grey matter in Frontal Orbital Cortex (right)	Physical Measures	Brain MRI	LINEAR	0.022954222512444	0.00784638710550551	0.0380620579193826	0.0029042724616159	19587	NA	NA
Volume	Spleen	25848	"Volume of grey matter in Parahippocampal Gyrus, anterior division (left)"	Physical Measures	Brain MRI	LINEAR	0.0231283594821978	0.00777370931366304	0.0384830096507325	0.0031566099616314	19587	NA	NA
Volume	Spleen	25828	Volume of grey matter in Intracalcarine Cortex (left)	Physical Measures	Brain MRI	LINEAR	-0.0244630592010048	-0.0409508651053905	-0.00797525329661908	0.00363940480296229	19587	NA	NA
Volume	Spleen	25001	Volume of peripheral cortical grey matter (normalised for head size)	Physical Measures	Brain MRI	LINEAR	0.0195277358060714	0.00629514914692224	0.0327603224652205	0.00382544751132769	19592	NA	NA
Volume	Spleen	25763	90th percentile of BOLD effect (in group-defined mask) for faces activation	Physical Measures	Brain MRI	LINEAR	-0.0269093480869447	-0.0451844897168581	-0.00863420645703125	0.00390459280717435	17232	NA	NA
Volume	Spleen	25815	Volume of grey matter in Postcentral Gyrus (right)	Physical Measures	Brain MRI	LINEAR	0.0233058658003069	0.00711029546969576	0.0395014361309181	0.00479803461047983	19587	NA	NA
Volume	Spleen	25034	Median T2star in hippocampus (left)	Physical Measures	Brain MRI	LINEAR	-0.0243811325658467	-0.0413621442486457	-0.00740012088304766	0.00489398536418323	18120	NA	NA
Volume	Spleen	25825	"Volume of grey matter in Lateral Occipital Cortex, superior division (right)"	Physical Measures	Brain MRI	LINEAR	0.0227759141197767	0.00690905033150147	0.0386427779080519	0.00490422093927426	19587	NA	NA
Volume	Spleen	25004	Volume of ventricular cerebrospinal fluid	Physical Measures	Brain MRI	LINEAR	-0.0204431903292809	-0.0346909394040214	-0.00619544125454043	0.00492225543088112	19592	NA	NA
Volume	Spleen	25920	Volume of grey matter in X Cerebellum (right)	Physical Measures	Brain MRI	LINEAR	0.0228232724170514	0.00687405980843021	0.0387724850256726	0.00503861918367183	19587	NA	NA
Volume	Spleen	5983	"ECG, heart rate"	Physical Measures	ECG during exercise	LINEAR	-0.0419603231173334	-0.0712859909378377	-0.0126346552968292	0.00504842129348215	6129	NA	NA
Volume	Spleen	25859	Volume of grey matter in Temporal Occipital Fusiform Cortex (right)	Physical Measures	Brain MRI	LINEAR	0.0223455241243557	0.00658591662538178	0.0381051316233295	0.00545452047702314	19587	NA	NA
Volume	Spleen	23119	Arm fat percentage (right)	Physical Measures	Impedance	LINEAR	0.00837568972844735	0.00246776991207319	0.0142836095448215	0.00545972449577066	38188	NA	NA
Volume	Spleen	22675	Maximum carotid IMT (intima-medial thickness) at 150 degrees	Physical Measures	Carotid ultrasound	LINEAR	0.0206186673073745	0.00588030576979333	0.0353570288449556	0.00610968523609393	22816	NA	NA
Volume	Spleen	25002	Volume of peripheral cortical grey matter	Physical Measures	Brain MRI	LINEAR	0.018872635425005	0.00520186572492613	0.0325434051250838	0.00681756250361229	19592	NA	NA
Volume	Spleen	25846	Volume of grey matter in Frontal Orbital Cortex (left)	Physical Measures	Brain MRI	LINEAR	0.0203200456300252	0.00537453321182571	0.0352655580482246	0.00770639268112687	19587	NA	NA
Volume	Spleen	25851	"Volume of grey matter in Parahippocampal Gyrus, posterior division (right)"	Physical Measures	Brain MRI	LINEAR	0.0221966530855166	0.00583019811129443	0.0385631080597387	0.00785949792479245	19587	NA	NA
Volume	Spleen	12683	End systolic pressure during PWA	Physical Measures	Heart MRI	LINEAR	0.0169529896899293	0.00421526803883657	0.0296907113410221	0.00909368850697663	33591	NA	NA
Volume	Spleen	6034	Target heart rate achieved	Physical Measures	ECG during exercise	LOGISTIC-BINARY	-0.169547517432455	-0.299560043426342	-0.0443318159536242	0.00926096152939303	6160	544	5616
Volume	Spleen	25795	Volume of grey matter in Precentral Gyrus (right)	Physical Measures	Brain MRI	LINEAR	0.0203814937793486	0.00473310783347065	0.0360298797252266	0.0106892323292817	19587	NA	NA
Volume	Spleen	25005	Volume of grey matter (normalised for head size)	Physical Measures	Brain MRI	LINEAR	0.0165668789481284	0.00380816152312238	0.0293255963731344	0.0109316263245959	19592	NA	NA
Volume	Spleen	22673	Minimum carotid IMT (intima-medial thickness) at 150 degrees	Physical Measures	Carotid ultrasound	LINEAR	0.0193638622717648	0.0044461785914837	0.0342815459520459	0.0109575125993967	22816	NA	NA
Volume	Spleen	25884	Volume of grey matter in Pallidum (left)	Physical Measures	Brain MRI	LINEAR	-0.0218098407222795	-0.0386889816967915	-0.00493069974776758	0.0113278447093856	19587	NA	NA
Volume	Spleen	25843	Volume of grey matter in Precuneous Cortex (right)	Physical Measures	Brain MRI	LINEAR	0.0199632484955103	0.00447117193473401	0.0354553250562866	0.0115518750511763	19587	NA	NA
Volume	Spleen	20154	"Forced expiratory volume in 1-second (FEV1), predicted percentage"	Physical Measures	Spirometry	LINEAR	0.0278428075322557	0.00617196353300754	0.0495136515315038	0.0118008762909282	12626	NA	NA
Volume	Spleen	12678	Central pulse pressure during PWA	Physical Measures	Heart MRI	LINEAR	0.015449093423297	0.00333143696009792	0.0275667498864961	0.0124628782462949	33660	NA	NA
Volume	Spleen	25035	Median T2star in hippocampus (right)	Physical Measures	Brain MRI	LINEAR	-0.0214301319821362	-0.038301146606552	-0.00455911735772041	0.0127912387362668	18120	NA	NA
Volume	Spleen	4080	"Systolic blood pressure, automated reading"	Physical Measures	Blood pressure	LINEAR	0.0145753023961952	0.0030090783044247	0.0261415264879658	0.0135177128705834	36318	NA	NA
Volume	Spleen	12687	Mean arterial pressure during PWA	Physical Measures	Heart MRI	LINEAR	0.0160187753526007	0.00319291592115601	0.0288446347840453	0.014371371598124	33664	NA	NA
Volume	Spleen	25006	Volume of grey matter	Physical Measures	Brain MRI	LINEAR	0.0168897055125053	0.00331957865289668	0.0304598323721139	0.0147136762954426	19592	NA	NA
Volume	Spleen	25798	"Volume of grey matter in Superior Temporal Gyrus, anterior division (left)"	Physical Measures	Brain MRI	LINEAR	0.0201734932195972	0.00392152316337242	0.036425463275822	0.0149814249880805	19587	NA	NA
Volume	Spleen	5255	"Intra-ocular pressure, Goldmann-correlated (right)"	Physical Measures	Eye measures	LINEAR	-0.0317032006839609	-0.0573430207077537	-0.00606338066016822	0.0153794922987065	8612	NA	NA
Volume	Spleen	25905	Volume of grey matter in Crus II Cerebellum (right)	Physical Measures	Brain MRI	LINEAR	0.0197914839076678	0.00359566824097742	0.0359872995743581	0.0166185343596996	19587	NA	NA
Volume	Spleen	102	"Pulse rate, automated reading"	Physical Measures	Blood pressure	LINEAR	0.014910876793427	0.00251243981255666	0.0273093137742973	0.0184180000423594	36318	NA	NA
Volume	Spleen	25821	"Volume of grey matter in Supramarginal Gyrus, posterior division (right)"	Physical Measures	Brain MRI	LINEAR	0.0195164305851337	0.00306852458043649	0.0359643365898308	0.0200416343829597	19587	NA	NA
Volume	Spleen	25861	Volume of grey matter in Occipital Fusiform Gyrus (right)	Physical Measures	Brain MRI	LINEAR	0.0188818633906189	0.00295014008830019	0.0348135866929375	0.0201871607245862	19587	NA	NA
Volume	Spleen	25792	"Volume of grey matter in Inferior Frontal Gyrus, pars opercularis (left)"	Physical Measures	Brain MRI	LINEAR	0.0194317284864307	0.00295415239112538	0.0359093045817361	0.0208158962093075	19587	NA	NA
Volume	Spleen	25761	90th percentile of BOLD effect (in group-defined mask) for shapes activation	Physical Measures	Brain MRI	LINEAR	-0.0215100438326523	-0.0398076296902139	-0.00321245797509073	0.0212215642613128	17232	NA	NA
Volume	Spleen	3144	"Heel Broadband ultrasound attenuation, direct entry"	Physical Measures	Bone-densitometry of heel	LINEAR	0.0185323246743704	0.0026520774348038	0.034412571913937	0.0221813590067631	20747	NA	NA
Volume	Spleen	25842	Volume of grey matter in Precuneous Cortex (left)	Physical Measures	Brain MRI	LINEAR	0.0180068627448654	0.00248355127594558	0.0335301742137852	0.0229962984096871	19587	NA	NA
Volume	Spleen	25826	"Volume of grey matter in Lateral Occipital Cortex, inferior division (left)"	Physical Measures	Brain MRI	LINEAR	0.018906122209141	0.0025577199123633	0.0352545245059187	0.0234169129652155	19587	NA	NA
Volume	Spleen	12340	QRS duration	Physical Measures	ECG at rest	LINEAR	0.0139046484845204	0.00188074101672455	0.0259285559523163	0.0234199976038853	33690	NA	NA
Volume	Spleen	25858	Volume of grey matter in Temporal Occipital Fusiform Cortex (left)	Physical Measures	Brain MRI	LINEAR	0.018664350339909	0.00250191608418126	0.0348267845956367	0.0236156663909948	19587	NA	NA
Volume	Spleen	5262	"Intra-ocular pressure, corneal-compensated (left)"	Physical Measures	Eye measures	LINEAR	-0.0293457056982042	-0.054776348163241	-0.00391506323316742	0.0237210959986182	8593	NA	NA
Volume	Spleen	25787	Volume of grey matter in Superior Frontal Gyrus (right)	Physical Measures	Brain MRI	LINEAR	0.0187680242253041	0.00247087117806311	0.0350651772725451	0.0240028099300522	19587	NA	NA
Volume	Spleen	25887	Volume of grey matter in Hippocampus (right)	Physical Measures	Brain MRI	LINEAR	0.0175781872501143	0.00206145030721851	0.0330949241930101	0.0263970475839536	19587	NA	NA
Volume	Spleen	3159	Smoked cigarette or pipe within last hour	Physical Measures	Spirometry	LOGISTIC-BINARY	-0.186306676100673	-0.356513292772935	-0.024937027614678	0.0276773850171881	2295	234	2061
Volume	Spleen	25903	Volume of grey matter in Crus II Cerebellum (left)	Physical Measures	Brain MRI	LINEAR	0.018223745192813	0.00195812467159255	0.0344893657140334	0.0281002050409501	19587	NA	NA
Volume	Spleen	25818	"Volume of grey matter in Supramarginal Gyrus, anterior division (left)"	Physical Measures	Brain MRI	LINEAR	0.0185613589774053	0.00179369435914882	0.0353290235956618	0.0300369021841895	19587	NA	NA
Volume	Spleen	4195	Pulse wave reflection index	Physical Measures	Arterial stiffness	LINEAR	0.0222863131568822	0.0019638283912595	0.0426087979225049	0.0316083875504476	12807	NA	NA
Volume	Spleen	5264	Corneal hysteresis (left)	Physical Measures	Eye measures	LINEAR	0.0276494016608003	0.00219466262053542	0.0531041407010652	0.0332621020600684	8593	NA	NA
Volume	Spleen	25878	Volume of grey matter in Thalamus (left)	Physical Measures	Brain MRI	LINEAR	0.017551766067684	0.00126185219583548	0.0338416799395325	0.0347061850171033	19587	NA	NA
Volume	Spleen	25044	Median BOLD effect (in group-defined mask) for faces activation	Physical Measures	Brain MRI	LINEAR	-0.0198767584260968	-0.0384043293134245	-0.00134918753876907	0.0354945005666642	17232	NA	NA
Volume	Spleen	12697	Systolic brachial blood pressure	Physical Measures	Heart MRI	LINEAR	0.0132488479810562	8.07383249999138e-4	0.0256903127121132	0.0368748616758188	34020	NA	NA
Volume	Spleen	25799	"Volume of grey matter in Superior Temporal Gyrus, anterior division (right)"	Physical Measures	Brain MRI	LINEAR	0.0172431050747574	9.20731279591181e-4	0.0335654788699237	0.0384044416166594	19587	NA	NA
Volume	Spleen	25881	Volume of grey matter in Caudate (right)	Physical Measures	Brain MRI	LINEAR	-0.0175163095381984	-0.0341351095412799	-8.97509535116876e-4	0.0388472138128662	19587	NA	NA
Volume	Spleen	6038	Number of trend entries	Physical Measures	ECG during exercise	LINEAR	-0.0273473068663182	-0.0533854812633122	-0.00130913246932432	0.039544805788557	6160	NA	NA
Volume	Spleen	25786	Volume of grey matter in Superior Frontal Gyrus (left)	Physical Measures	Brain MRI	LINEAR	0.0165391385023165	2.48741985585055e-4	0.0328295350190479	0.0466032673887062	19587	NA	NA
Volume	Spleen	25024	Volume of accumbens (right)	Physical Measures	Brain MRI	LINEAR	0.0155389558532998	-1.04048985355513e-4	0.031181960691955	0.0515432902913073	19577	NA	NA
Volume	Spleen	25874	Volume of grey matter in Supracalcarine Cortex (left)	Physical Measures	Brain MRI	LINEAR	-0.0162727639219016	-0.0327835299332354	2.38002089432178e-4	0.0533948210607512	19587	NA	NA
Volume	Spleen	399	Number of incorrect matches in round	Physical Measures	Cognitive function	LINEAR	-0.011942221468806	-0.0241763314195555	2.91888481943533e-4	0.0557218951625888	38152	NA	NA
Volume	Spleen	6020-1	Completion status of test	Physical Measures	ECG during exercise	MULTINOMIAL-LOGISTIC	NA	NA	NA	0.0563456269758977	NA	NA	NA
Volume	Spleen	49	Hip circumference	Physical Measures	Body size measures	LINEAR	0.00729904864404712	-2.22587235208811e-4	0.014820684523303	0.0571756332181525	38649	NA	NA
Volume	Spleen	25026	Median T2star in thalamus (left)	Physical Measures	Brain MRI	LINEAR	0.0172371276212474	-6.24785984699942e-4	0.0350990412271947	0.0585690843919092	18120	NA	NA
Volume	Spleen	25836	Volume of grey matter in Paracingulate Gyrus (left)	Physical Measures	Brain MRI	LINEAR	-0.014787120863648	-0.0302715430421586	6.97301314862698e-4	0.0612466915627749	19587	NA	NA
Volume	Spleen	25897	Volume of grey matter in VI Cerebellum (left)	Physical Measures	Brain MRI	LINEAR	0.0149817819774797	-7.70975899460699e-4	0.0307345398544201	0.0623149872237584	19587	NA	NA
Volume	Spleen	25823	Volume of grey matter in Angular Gyrus (right)	Physical Measures	Brain MRI	LINEAR	0.0155110381831761	-9.48165206569955e-4	0.0319702415729221	0.0647374660347726	19587	NA	NA
Volume	Spleen	3147	"Heel quantitative ultrasound index (QUI), direct entry"	Physical Measures	Bone-densitometry of heel	LINEAR	0.0151116463877889	-0.00118119081852212	0.0314044835940998	0.0690819387216692	20747	NA	NA
Volume	Spleen	78	"Heel bone mineral density (BMD) T-score, automated"	Physical Measures	Bone-densitometry of heel	LINEAR	0.0151075203806355	-0.00118530529063409	0.031400346051905	0.0691576481905444	20747	NA	NA
Volume	Spleen	25898	Volume of grey matter in Vermis VI Cerebellum	Physical Measures	Brain MRI	LINEAR	0.0152685278386665	-0.0013535405194298	0.0318905961967628	0.0718010314917227	19587	NA	NA
Volume	Spleen	25813	"Volume of grey matter in Inferior Temporal Gyrus, temporooccipital part (right)"	Physical Measures	Brain MRI	LINEAR	0.0144428875019646	-0.0012983086553257	0.0301840836592549	0.0721257410225306	19587	NA	NA
Volume	Spleen	25880	Volume of grey matter in Caudate (left)	Physical Measures	Brain MRI	LINEAR	-0.0153547518086636	-0.0321717311467306	0.00146222752940329	0.0735244928245042	19587	NA	NA
Volume	Spleen	12698	Diastolic brachial blood pressure	Physical Measures	Heart MRI	LINEAR	0.0115883247589307	-0.00112224359156518	0.0242988931094266	0.0739498915213673	34022	NA	NA
Volume	Spleen	6015	Chest pain felt during physical activity	Physical Measures	ECG during exercise	ORDERED-LOGISTIC	0.126639370782776	-0.0128763470457413	0.266155088611292	0.0752718214027191	6236	NA	NA
Volume	Spleen	25010	"Volume of brain, grey+white matter"	Physical Measures	Brain MRI	LINEAR	0.0118612704340871	-0.00138564502755272	0.0251081858957269	0.0792650136894936	19592	NA	NA
Volume	Spleen	6017	Able to walk or cycle unaided for 10 minutes	Physical Measures	ECG during exercise	ORDERED-LOGISTIC	-0.162645885252641	-0.344530426033313	0.0192386555280306	0.0797062275991873	6236	NA	NA
Volume	Spleen	12685	Total peripheral resistance during PWA	Physical Measures	Heart MRI	LINEAR	0.0111267220907606	-0.00132022719778178	0.0235736713793029	0.0797593307439977	33590	NA	NA
Volume	Spleen	25895	Volume of grey matter in V Cerebellum (left)	Physical Measures	Brain MRI	LINEAR	0.0142699074571102	-0.00185273186977685	0.0303925467839972	0.0827844253728388	19587	NA	NA
Volume	Spleen	25902	Volume of grey matter in Crus I Cerebellum (right)	Physical Measures	Brain MRI	LINEAR	0.0137741118940011	-0.00189271528833038	0.0294409390763326	0.0848524206539786	19587	NA	NA
Volume	Spleen	25816	Volume of grey matter in Superior Parietal Lobule (left)	Physical Measures	Brain MRI	LINEAR	0.0145418278214764	-0.0020962979933703	0.0311799536363231	0.0867049331466423	19587	NA	NA
Volume	Spleen	4245	Time to press first digit (right)	Physical Measures	Hearing test	LINEAR	-0.0179474857182072	-0.038772780372275203	0.00287780893586079	0.0911899483378965	12705	NA	NA
Volume	Spleen	12336	Ventricular rate	Physical Measures	ECG at rest	LINEAR	-0.0108288078507777	-0.0234399923779104	0.00178237667635501	0.0923810351756081	33695	NA	NA
Volume	Spleen	20016	Fluid intelligence score	Physical Measures	Cognitive function	ORDERED-LOGISTIC	0.0322705920582801	-0.00541425471666315	0.0699554388332233	0.0932934259944615	12834	NA	NA
Volume	Spleen	25019	Volume of hippocampus (left)	Physical Measures	Brain MRI	LINEAR	-0.0138471018956244	-0.0300574074095325	0.0023632036182836	0.0940804296464233	19577	NA	NA
Volume	Spleen	20018	Prospective memory result	Physical Measures	Cognitive function	ORDERED-LOGISTIC	-0.0577369471286145	-0.125606537812939	0.0101326435557101	0.0954636462508912	12925	NA	NA
Volume	Spleen	3148	Heel bone mineral density (BMD)	Physical Measures	Bone-densitometry of heel	LINEAR	0.0138292933603709	-0.00246101940958501	0.0301196061303268	0.0961345390019384	20738	NA	NA
Volume	Spleen	25869	Volume of grey matter in Planum Polare (right)	Physical Measures	Brain MRI	LINEAR	0.0131576000885611	-0.0023955618832789	0.0287107620604012	0.097296071654392	19587	NA	NA
Volume	Spleen	25048	Median BOLD effect (in group-defined mask) for faces-shapes contrast	Physical Measures	Brain MRI	LINEAR	-0.0154635992366377	-0.0338883072546676	0.00296110878139223	0.0999701954488418	17232	NA	NA
Volume	Spleen	25009	"Volume of brain, grey+white matter (normalised for head size)"	Physical Measures	Brain MRI	LINEAR	0.0118199586250266	-0.00232085844482036	0.0259607756948736	0.101357007479444	19592	NA	NA
Volume	Spleen	3090	Used an inhaler for chest within last hour	Physical Measures	Spirometry	LOGISTIC-BINARY	-0.156945862030624	-0.350037299676097	0.025031431785592	0.10157496005538	36401	198	36203
Volume	Spleen	25883	Volume of grey matter in Putamen (right)	Physical Measures	Brain MRI	LINEAR	-0.0138969657866609	-0.0306212170425942	0.00282728546927242	0.103386817641102	19587	NA	NA
Volume	Spleen	4186-1	Stiffness method	Physical Measures	Arterial stiffness	MULTINOMIAL-LOGISTIC	NA	NA	NA	0.10704852073383	NA	NA	NA
Volume	Spleen	25814	Volume of grey matter in Postcentral Gyrus (left)	Physical Measures	Brain MRI	LINEAR	0.0131804407722823	-0.00289040328176208	0.0292512848263267	0.107948371248413	19587	NA	NA
Volume	Spleen	5196-1	Intra-ocular pressure (IOP) method (left)	Physical Measures	Eye measures	MULTINOMIAL-LOGISTIC	NA	NA	NA	0.110914019856123	NA	NA	NA
Volume	Spleen	25036	Median T2star in amygdala (left)	Physical Measures	Brain MRI	LINEAR	-0.0141205965838289	-0.0315509452137542	0.00330975204609634	0.112325460691388	18120	NA	NA
Volume	Spleen	4239	Number of times 'clear' was pressed (left)	Physical Measures	Hearing test	ORDERED-LOGISTIC	-0.033009986138969	-0.0741972203891411	0.00817724811120308	0.11623957711334	12718	NA	NA
Volume	Spleen	25039	Median T2star in accumbens (right)	Physical Measures	Brain MRI	LINEAR	-0.014507832377003	-0.0326525208148377	0.00363685606083163	0.117080424432672	18120	NA	NA
Volume	Spleen	25839	"Volume of grey matter in Cingulate Gyrus, anterior division (right)"	Physical Measures	Brain MRI	LINEAR	-0.0132880556801471	-0.0299490560547383	0.00337294469444401	0.118003983199763	19587	NA	NA
Volume	Spleen	25046	Median z-statistic (in group-defined mask) for faces activation	Physical Measures	Brain MRI	LINEAR	-0.0146445359967682	-0.033105971993476	0.00381689999993951	0.119999754771584	17232	NA	NA
Volume	Spleen	25831	Volume of grey matter in Frontal Medial Cortex (right)	Physical Measures	Brain MRI	LINEAR	0.0128833660290023	-0.00335786444178138	0.029124596499786	0.120000465353646	19587	NA	NA
Volume	Spleen	25764	90th percentile of z-statistic (in group-defined mask) for faces activation	Physical Measures	Brain MRI	LINEAR	-0.0145603757047592	-0.0329596309441368	0.00383887953461836	0.120886346861485	17232	NA	NA
Volume	Spleen	20023	Mean time to correctly identify matches	Physical Measures	Cognitive function	LINEAR	-0.00924575754898964	-0.0209470217850643	0.00245550668708503	0.121458415624433	38588	NA	NA
Volume	Spleen	25899	Volume of grey matter in VI Cerebellum (right)	Physical Measures	Brain MRI	LINEAR	0.0123753440711938	-0.00343078781581092	0.0281814759581985	0.124888160667997	19587	NA	NA
Volume	Spleen	25900	Volume of grey matter in Crus I Cerebellum (left)	Physical Measures	Brain MRI	LINEAR	0.0124992585101586	-0.00347433455212254	0.0284728515724398	0.125105402564756	19587	NA	NA
Volume	Spleen	25870	Volume of grey matter in Heschl's Gyrus (includes H1 and H2) (left)	Physical Measures	Brain MRI	LINEAR	0.0121225201231219	-0.00342598385496533	0.0276710241012091	0.126479684107362	19587	NA	NA
Volume	Spleen	25886	Volume of grey matter in Hippocampus (left)	Physical Measures	Brain MRI	LINEAR	0.0120078768943873	-0.00342574297494492	0.0274414967637196	0.127271972250838	19587	NA	NA
Volume	Spleen	12699	Number of PWA tests performed	Physical Measures	Heart MRI	ORDERED-LOGISTIC	-0.0460289230675241	-0.106486891382432	0.0144290452473841	0.135650541873165	34131	NA	NA
Volume	Spleen	5993	"ECG, number of stages in a phase"	Physical Measures	ECG during exercise	ORDERED-LOGISTIC	-0.0526184931179366	-0.12176082586374	0.0165238396278667	0.135857660779058	6160	NA	NA
Volume	Spleen	25852	Volume of grey matter in Lingual Gyrus (left)	Physical Measures	Brain MRI	LINEAR	0.0110703000108583	-0.0036776880807566	0.0258182881024733	0.141225563115996	19587	NA	NA
Volume	Spleen	3146	Speed of sound through heel	Physical Measures	Bone-densitometry of heel	LINEAR	0.0122479205273533	-0.00418233820725576	0.0286781792619623	0.143992326053305	20747	NA	NA
Volume	Spleen	4235	Time to press last digit (left)	Physical Measures	Hearing test	LINEAR	-0.0151650799928244	-0.0358649068446952	0.00553474685904652	0.151014351850895	12703	NA	NA
Volume	Spleen	12679	Number of beats in waveform average for PWA	Physical Measures	Heart MRI	LINEAR	-0.00941232198483148	-0.0223391595422361	0.00351451557257314	0.153547181036332	33879	NA	NA
Volume	Spleen	25907	Volume of grey matter in Vermis VIIb Cerebellum	Physical Measures	Brain MRI	LINEAR	0.0120398439224007	-0.00473424900393393	0.0288139368487354	0.159478881807587	19587	NA	NA
Volume	Spleen	4276	Number of triplets attempted (right)	Physical Measures	Hearing test	ORDERED-LOGISTIC	0.121829485432236	-0.0480829309407952	0.291741901805267	0.159943214742563	12794	NA	NA
Volume	Spleen	23127	Trunk fat percentage	Physical Measures	Impedance	LINEAR	-0.00570503880646027	-0.0137251235042266	0.00231504589130611	0.163249260702646	38167	NA	NA
Volume	Spleen	4204	Absence of notch position in the pulse waveform	Physical Measures	Arterial stiffness	LOGISTIC-BINARY	0.0547113219955964	-0.0232027979538055	0.130811327917594	0.163775852031755	12807	1263	11544
Volume	Spleen	25040	Median BOLD effect (in group-defined mask) for shapes activation	Physical Measures	Brain MRI	LINEAR	-0.013129128991133601	-0.0316095826154843	0.00535132463321715	0.16378221292866	17232	NA	NA
Volume	Spleen	25882	Volume of grey matter in Putamen (left)	Physical Measures	Brain MRI	LINEAR	-0.011925262495439	-0.0287399610513279	0.00488943606044992	0.164506509751965	19587	NA	NA
Volume	Spleen	25817	Volume of grey matter in Superior Parietal Lobule (right)	Physical Measures	Brain MRI	LINEAR	0.0116643703758631	-0.00503609241690962	0.0283648331686359	0.171010476463914	19587	NA	NA
Volume	Spleen	4246	Time to press last digit (right)	Physical Measures	Hearing test	LINEAR	-0.0143237208050663	-0.0349178637186416	0.00627042210850898	0.172801674842564	12705	NA	NA
Volume	Spleen	25906	Volume of grey matter in VIIb Cerebellum (left)	Physical Measures	Brain MRI	LINEAR	0.01127050674652	-0.00503864215617739	0.0275796556492174	0.175584226217321	19587	NA	NA
Volume	Spleen	25820	"Volume of grey matter in Supramarginal Gyrus, posterior division (left)"	Physical Measures	Brain MRI	LINEAR	0.0113086904617855	-0.00523533420537783	0.0278527151289487	0.180319495651824	19587	NA	NA
Volume	Spleen	25025	Volume of brain stem + 4th ventricle	Physical Measures	Brain MRI	LINEAR	0.0102077417819979	-0.00491146154203338	0.0253269451060292	0.185733153940705	19577	NA	NA
Volume	Spleen	5256	Corneal hysteresis (right)	Physical Measures	Eye measures	LINEAR	0.0170611690789415	-0.00840540002784754	0.0425277381857306	0.189133256485492	8612	NA	NA
Volume	Spleen	25896	Volume of grey matter in V Cerebellum (right)	Physical Measures	Brain MRI	LINEAR	0.0107441338664642	-0.00532071987673298	0.0268089876096613	0.189906602603839	19587	NA	NA
Volume	Spleen	4237	Time to press 'next' (left)	Physical Measures	Hearing test	LINEAR	-0.0137648388325618	-0.0344452784647206	0.00691560079959702	0.192028210710929	12681	NA	NA
Volume	Spleen	4093	Fractured heel (left)	Physical Measures	Bone-densitometry of heel	ORDERED-LOGISTIC	-0.300223689725016	-0.755594785490791	0.155147406040758	0.196306431849781	12479	NA	NA
Volume	Spleen	5194-1	Intra-ocular pressure (IOP) method (right)	Physical Measures	Eye measures	MULTINOMIAL-LOGISTIC	NA	NA	NA	0.203150153512675	NA	NA	NA
Volume	Spleen	25837	Volume of grey matter in Paracingulate Gyrus (right)	Physical Measures	Brain MRI	LINEAR	-0.0100520094384504	-0.0256095163326047	0.00550549745570384	0.205366982313808	19587	NA	NA
Volume	Spleen	25050	Median z-statistic (in group-defined mask) for faces-shapes contrast	Physical Measures	Brain MRI	LINEAR	-0.0117287151546434	-0.0298844527747995	0.00642702246551282	0.205444819719079	17232	NA	NA
Volume	Spleen	25892	Volume of grey matter in Brain-Stem	Physical Measures	Brain MRI	LINEAR	0.00987619046015853	-0.00565371242823953	0.0254060933485566	0.212591902429283	19587	NA	NA
Volume	Spleen	25893	Volume of grey matter in I-IV Cerebellum (left)	Physical Measures	Brain MRI	LINEAR	0.0103977776792385	-0.00602511892210975	0.0268206742805868	0.214626678233073	19587	NA	NA
Volume	Spleen	25038	Median T2star in accumbens (left)	Physical Measures	Brain MRI	LINEAR	-0.0110792509243364	-0.0291436483794781	0.00698514653080522	0.229314967114619	18120	NA	NA
Volume	Spleen	25793	"Volume of grey matter in Inferior Frontal Gyrus, pars opercularis (right)"	Physical Measures	Brain MRI	LINEAR	0.0101289097388934	-0.00646249662368016	0.026720316101467	0.231470769732088	19587	NA	NA
Volume	Spleen	20021	Speech-reception-threshold (SRT) estimate (right)	Physical Measures	Hearing test	LINEAR	0.0128469084131606	-0.00833651200939382	0.034030328835715	0.234557811043186	12530	NA	NA
Volume	Spleen	25805	"Volume of grey matter in Middle Temporal Gyrus, posterior division (right)"	Physical Measures	Brain MRI	LINEAR	0.00971458231481525	-0.00649376663987674	0.0259229312695072	0.24009258783553	19587	NA	NA
Volume	Spleen	25853	Volume of grey matter in Lingual Gyrus (right)	Physical Measures	Brain MRI	LINEAR	0.00882938934595245	-0.00599404785177434	0.0236528265436792	0.243022554480159	19587	NA	NA
Volume	Spleen	47	Hand grip strength (right)	Physical Measures	Hand grip strength	LINEAR	0.00475570298973585	-0.00336420894549018	0.0128756149249619	0.250993756033657	38562	NA	NA
Volume	Spleen	25031	Median T2star in putamen (right)	Physical Measures	Brain MRI	LINEAR	0.0103010870471619	-0.00746171842488426	0.028063892519208	0.255675304410391	18120	NA	NA
Volume	Spleen	4247	Time to press 'next' (right)	Physical Measures	Hearing test	LINEAR	-0.0117973414369772	-0.0323414206945797	0.00874673782062529	0.260352331003848	12669	NA	NA
Volume	Spleen	25838	"Volume of grey matter in Cingulate Gyrus, anterior division (left)"	Physical Measures	Brain MRI	LINEAR	-0.00953851818891784	-0.0262169191113342	0.00713988273349854	0.262305783793351	19587	NA	NA
Volume	Spleen	25022	Volume of amygdala (right)	Physical Measures	Brain MRI	LINEAR	0.00949487948562561	-0.00714370505211434	0.0261334640233656	0.263353585197593	19577	NA	NA
Volume	Spleen	25765	90th percentile of BOLD effect (in group-defined mask) for faces-shapes contrast	Physical Measures	Brain MRI	LINEAR	-0.0104778142188587	-0.0288673301956197	0.00791170175790228	0.264090990645416	17232	NA	NA
Volume	Spleen	25894	Volume of grey matter in I-IV Cerebellum (right)	Physical Measures	Brain MRI	LINEAR	0.00916554004564097	-0.00721911532240277	0.0255501954136847	0.272887387620334	19587	NA	NA
Volume	Spleen	5183	Current eye infection	Physical Measures	Eye measures	LOGISTIC-BINARY	0.147584218413356	-0.13862777915957	0.385124113414667	0.273901399512367	8933	64	8869
Volume	Spleen	3082	Fractured heel	Physical Measures	Bone-densitometry of heel	ORDERED-LOGISTIC	0.171814172997411	-0.136180354999456	0.479808700994279	0.274236804366173	25049	NA	NA
Volume	Spleen	4230	Signal-to-noise-ratio (SNR) of triplet (left)	Physical Measures	Hearing test	LINEAR	-0.0115252201811646	-0.0323118016047893	0.0092613612424602	0.277138590082906	12718	NA	NA
Volume	Spleen	12700	Vicorder results plausible	Physical Measures	Heart MRI	LOGISTIC-BINARY	-0.0581632636991068	-0.16065591500712	0.0496933223220158	0.278890714481946	34131	33620	511
Volume	Spleen	25913	Volume of grey matter in Vermis VIIIb Cerebellum	Physical Measures	Brain MRI	LINEAR	0.00911785427882069	-0.0074783656864624	0.0257140742441038	0.281556586987661	19587	NA	NA
Volume	Spleen	46	Hand grip strength (left)	Physical Measures	Hand grip strength	LINEAR	0.00444894256045972	-0.00365733565455981	0.0125552207754792	0.282061462674797	38570	NA	NA
Volume	Spleen	5263	"Intra-ocular pressure, Goldmann-correlated (left)"	Physical Measures	Eye measures	LINEAR	-0.0140416349579511	-0.0397287758446615	0.0116455059287594	0.283953169516784	8593	NA	NA
Volume	Spleen	4233	"Mean signal-to-noise ratio (SNR), (left)"	Physical Measures	Hearing test	LINEAR	-0.0115577534422566	-0.0327309569496996	0.00961545006518636	0.284647261913211	12703	NA	NA
Volume	Spleen	25018	Volume of pallidum (right)	Physical Measures	Brain MRI	LINEAR	-0.00866110415372567	-0.0245288715275108	0.00720666322005945	0.284689062264151	19577	NA	NA
Volume	Spleen	25871	Volume of grey matter in Heschl's Gyrus (includes H1 and H2) (right)	Physical Measures	Brain MRI	LINEAR	-0.00840248455337139	-0.0238418904774235	0.00703692137068072	0.286109195331026	19587	NA	NA
Volume	Spleen	25028	Median T2star in caudate (left)	Physical Measures	Brain MRI	LINEAR	-0.00951692481297639	-0.0272686932709155	0.00823484364496269	0.293350585337467	18120	NA	NA
Volume	Spleen	4194	Pulse rate	Physical Measures	Arterial stiffness	LINEAR	0.0111087982771803	-0.0100290625515454	0.0322466591059059	0.302964272932369	12807	NA	NA
Volume	Spleen	25037	Median T2star in amygdala (right)	Physical Measures	Brain MRI	LINEAR	-0.00911488286080793	-0.0265247967828438	0.00829503106122789	0.304811011238915	18120	NA	NA
Volume	Spleen	25762	90th percentile of z-statistic (in group-defined mask) for shapes activation	Physical Measures	Brain MRI	LINEAR	-0.00961309160398153	-0.0280735151438102	0.00884733193584718	0.307408275168616	17232	NA	NA
Volume	Spleen	25822	Volume of grey matter in Angular Gyrus (left)	Physical Measures	Brain MRI	LINEAR	0.00854578472365006	-0.00823156090914152	0.0253231303564416	0.318098358297695	19587	NA	NA
Volume	Spleen	5265	Corneal resistance factor (left)	Physical Measures	Eye measures	LINEAR	0.0128750656888038	-0.0128282493300252	0.0385783807076327	0.326173609308072	8593	NA	NA
Volume	Spleen	6032	Maximum workload during fitness test	Physical Measures	ECG during exercise	LINEAR	-0.0104957719644535	-0.0314517478684313	0.0104602039395244	0.326217377545908	6160	NA	NA
Volume	Spleen	25916	Volume of grey matter in Vermis IX Cerebellum	Physical Measures	Brain MRI	LINEAR	-0.00828981947791901	-0.0250840873206678	0.00850444836482984	0.333296760905051	19587	NA	NA
Volume	Spleen	25876	Volume of grey matter in Occipital Pole (left)	Physical Measures	Brain MRI	LINEAR	0.00776947019710168	-0.00815371675965526	0.0236926571538586	0.338885101790556	19587	NA	NA
Volume	Spleen	25877	Volume of grey matter in Occipital Pole (right)	Physical Measures	Brain MRI	LINEAR	0.00740398822943915	-0.00801805693131379	0.0228260333901921	0.3467059299998	19587	NA	NA
Volume	Spleen	25844	Volume of grey matter in Cuneal Cortex (left)	Physical Measures	Brain MRI	LINEAR	0.00783937461211802	-0.00857812745431943	0.0242568766785555	0.349313741221167	19587	NA	NA
Volume	Spleen	25806	"Volume of grey matter in Middle Temporal Gyrus, temporooccipital part (left)"	Physical Measures	Brain MRI	LINEAR	0.0080428399537382	-0.00884024866385807	0.0249259285713345	0.350441853031974	19587	NA	NA
Volume	Spleen	6039	Duration of fitness test	Physical Measures	ECG during exercise	ORDERED-LOGISTIC	0.0281746500791829	-0.0311355953134844	0.0874848954718501	0.351851503993327	6160	NA	NA
Volume	Spleen	25766	90th percentile of z-statistic (in group-defined mask) for faces-shapes contrast	Physical Measures	Brain MRI	LINEAR	-0.00847573799805029	-0.0265850398175142	0.0096335638214136	0.358950130498945	17232	NA	NA
Volume	Spleen	25810	"Volume of grey matter in Inferior Temporal Gyrus, posterior division (left)"	Physical Measures	Brain MRI	LINEAR	0.00751941860174546	-0.00864017514249593	0.0236790123459868	0.361741964504456	19587	NA	NA
Volume	Spleen	25768	90th percentile of z-statistic (in group-defined amygdala activation mask) for faces-shapes contrast	Physical Measures	Brain MRI	LINEAR	0.00860181706336221	-0.00988651401647691	0.0270901481432013	0.361807162493735	17232	NA	NA
Volume	Spleen	25794	Volume of grey matter in Precentral Gyrus (left)	Physical Measures	Brain MRI	LINEAR	0.00723158712611114	-0.00831653184373682	0.0227797060959591	0.361960894929194	19587	NA	NA
Volume	Spleen	25027	Median T2star in thalamus (right)	Physical Measures	Brain MRI	LINEAR	0.00832564275638642	-0.00963042514131563	0.0262817106540885	0.363450336693041	18120	NA	NA
Volume	Spleen	4244	"Mean signal-to-noise ratio (SNR), (right)"	Physical Measures	Hearing test	LINEAR	0.00972342630352735	-0.0113932391723308	0.0308400917793855	0.366767724996495	12705	NA	NA
Volume	Spleen	25801	"Volume of grey matter in Superior Temporal Gyrus, posterior division (right)"	Physical Measures	Brain MRI	LINEAR	0.00723141977877979	-0.00880074831181065	0.0232635878693702	0.376647259834879	19587	NA	NA
Volume	Spleen	25767	90th percentile of BOLD effect (in group-defined amygdala activation mask) for faces-shapes contrast	Physical Measures	Brain MRI	LINEAR	0.00836533593130323	-0.0102751266431032	0.0270057985057096	0.379065697069905	17232	NA	NA
Volume	Spleen	25042	Median z-statistic (in group-defined mask) for shapes activation	Physical Measures	Brain MRI	LINEAR	-0.00827905314791913	-0.0267569818345341	0.0101988755386958	0.379833096530881	17232	NA	NA
Volume	Spleen	25808	"Volume of grey matter in Inferior Temporal Gyrus, anterior division (left)"	Physical Measures	Brain MRI	LINEAR	0.00730009090671541	-0.00905747542178664	0.0236576572352175	0.381719570633651	19587	NA	NA
Volume	Spleen	25783	Volume of grey matter in Frontal Pole (right)	Physical Measures	Brain MRI	LINEAR	0.00652036140204989	-0.00827168267895082	0.0213124054830506	0.387592880785958	19587	NA	NA
Volume	Spleen	12686	Stroke volume during PWA	Physical Measures	Heart MRI	LINEAR	0.00546821288178728	-0.00695944379527213	0.0178958695588467	0.388460950730408	33109	NA	NA
Volume	Spleen	4199	Position of pulse wave notch	Physical Measures	Arterial stiffness	LINEAR	0.00914240601715029	-0.0117960615449149	0.0300808735792155	0.392088311208941	12807	NA	NA
Volume	Spleen	25008	Volume of white matter	Physical Measures	Brain MRI	LINEAR	0.00583919737185205	-0.00759701119126681	0.0192754059349709	0.394320100217956	19592	NA	NA
Volume	Spleen	25867	Volume of grey matter in Parietal Operculum Cortex (right)	Physical Measures	Brain MRI	LINEAR	-0.00678418585121896	-0.0225611293949028	0.00899275769246489	0.399322673976796	19587	NA	NA
Volume	Spleen	25800	"Volume of grey matter in Superior Temporal Gyrus, posterior division (left)"	Physical Measures	Brain MRI	LINEAR	0.00692513264594566	-0.00925202099528208	0.0231022862871734	0.401436821665137	19587	NA	NA
Volume	Spleen	25914	Volume of grey matter in VIIIb Cerebellum (right)	Physical Measures	Brain MRI	LINEAR	0.00685902588750024	-0.00925414926666616	0.0229722010416666	0.404084832782314	19587	NA	NA
Volume	Spleen	25030	Median T2star in putamen (left)	Physical Measures	Brain MRI	LINEAR	0.00748804719628179	-0.0101571922730639	0.0251332866656275	0.405533120046474	18120	NA	NA
Volume	Spleen	25791	"Volume of grey matter in Inferior Frontal Gyrus, pars triangularis (right)"	Physical Measures	Brain MRI	LINEAR	0.00697534516841303	-0.00963682868825703	0.0235875190250831	0.41050207236808	19587	NA	NA
Volume	Spleen	50	Standing height	Physical Measures	Body size measures	LINEAR	-7.44212179226978e-4	-0.00258073312537496	0.001092308766921	0.427048808795517	38644	NA	NA
Volume	Spleen	12654	Number of automated diagnostic comments recorded during 12-lead ECG	Physical Measures	ECG at rest	ORDERED-LOGISTIC	-0.0101523619737117	-0.0354183780702535	0.0151136541228302	0.430956893203438	33667	NA	NA
Volume	Spleen	25909	Volume of grey matter in VIIIa Cerebellum (left)	Physical Measures	Brain MRI	LINEAR	0.00624748590210741	-0.00982691409861083	0.0223218859028256	0.446183368349379	19587	NA	NA
Volume	Spleen	25864	Volume of grey matter in Central Opercular Cortex (left)	Physical Measures	Brain MRI	LINEAR	0.00594654407084634	-0.00938773907409765	0.0212808272157903	0.447197854691245	19587	NA	NA
Volume	Spleen	25020	Volume of hippocampus (right)	Physical Measures	Brain MRI	LINEAR	0.00623085409082905	-0.00992621942718598	0.0223879276088441	0.449722468552079	19577	NA	NA
Volume	Spleen	4270	Volume level set by participant (left)	Physical Measures	Hearing test	ORDERED-LOGISTIC	-0.0152050932914343	-0.054761362545534	0.0243511759626653	0.451219483235102	12718	NA	NA
Volume	Spleen	25032	Median T2star in pallidum (left)	Physical Measures	Brain MRI	LINEAR	0.0068987378468377	-0.0111971764353643	0.0249946521290397	0.454921514663414	18120	NA	NA
Volume	Spleen	4234	Time to press first digit (left)	Physical Measures	Hearing test	LINEAR	-0.00785674699676942	-0.0287535881588609	0.013040094165322	0.46115162844565	12703	NA	NA
Volume	Spleen	12338	P duration	Physical Measures	ECG at rest	LINEAR	0.00483118173255289	-0.00846844413283067	0.0181308075979364	0.476471175277112	31864	NA	NA
Volume	Spleen	4269	Number of triplets attempted (left)	Physical Measures	Hearing test	ORDERED-LOGISTIC	-0.0581337964314532	-0.218330563966515	0.102062971103609	0.47693378388528	12780	NA	NA
Volume	Spleen	12684	End systolic pressure index during PWA	Physical Measures	Heart MRI	LINEAR	-0.00467731230283111	-0.0177756796054393	0.00842105499977704	0.483987141229163	33073	NA	NA
Volume	Spleen	5986	"ECG, phase time"	Physical Measures	ECG during exercise	LINEAR	-0.0090036578349422	-0.0350210078340013	0.0170136921641169	0.497539334359772	6160	NA	NA
Volume	Spleen	25033	Median T2star in pallidum (right)	Physical Measures	Brain MRI	LINEAR	0.00625023498206248	-0.0118588749312123	0.024359344895337198	0.49872289832394	18120	NA	NA
Volume	Spleen	20019	Speech-reception-threshold (SRT) estimate (left)	Physical Measures	Hearing test	LINEAR	-0.0072996474665203	-0.0285302494333741	0.0139309545003335	0.500352902407892	12537	NA	NA
Volume	Spleen	5984	"ECG, load"	Physical Measures	ECG during exercise	LINEAR	-0.00690986135627272	-0.0273655344510517	0.0135458117385062	0.507867030015713	6139	NA	NA
Volume	Spleen	25868	Volume of grey matter in Planum Polare (left)	Physical Measures	Brain MRI	LINEAR	0.00530223632326212	-0.0105271616732169	0.0211316343197411	0.511475780288934	19587	NA	NA
Volume	Spleen	25845	Volume of grey matter in Cuneal Cortex (right)	Physical Measures	Brain MRI	LINEAR	0.0052941014392508	-0.0108550337227173	0.0214432366012189	0.520512620944524	19587	NA	NA
Volume	Spleen	12702	Cardiac index during PWA	Physical Measures	Heart MRI	LINEAR	-0.00373331473571066	-0.0151443466349077	0.00767771716348638	0.52135789270022	31684	NA	NA
Volume	Spleen	25819	"Volume of grey matter in Supramarginal Gyrus, anterior division (right)"	Physical Measures	Brain MRI	LINEAR	0.00548542324891968	-0.0113960970901546	0.022366943587994	0.524194780555092	19587	NA	NA
Volume	Spleen	25790	"Volume of grey matter in Inferior Frontal Gyrus, pars triangularis (left)"	Physical Measures	Brain MRI	LINEAR	0.0053771011678056	-0.0113003023327284	0.0220545046683395	0.527415053347091	19587	NA	NA
Volume	Spleen	20153	"Forced expiratory volume in 1-second (FEV1), predicted"	Physical Measures	Spirometry	LINEAR	-0.00120796898560636	-0.00495467257899757	0.00253873460778484	0.527417440732102	12626	NA	NA
Volume	Spleen	25908	Volume of grey matter in VIIb Cerebellum (right)	Physical Measures	Brain MRI	LINEAR	0.00520015403160798	-0.0111219666124664	0.0215222746756823	0.532322955611889	19587	NA	NA
Volume	Spleen	25802	"Volume of grey matter in Middle Temporal Gyrus, anterior division (left)"	Physical Measures	Brain MRI	LINEAR	0.00500527832524545	-0.010976787031942	0.0209873436824329	0.539313637220496	19587	NA	NA
Volume	Spleen	25835	Volume of grey matter in Subcallosal Cortex (right)	Physical Measures	Brain MRI	LINEAR	-0.00477675773950245	-0.0200658209077209	0.010512305428716	0.540287157460177	19587	NA	NA
Volume	Spleen	25862	Volume of grey matter in Frontal Operculum Cortex (left)	Physical Measures	Brain MRI	LINEAR	-0.00496544458227245	-0.0209734377752203	0.0110425486106754	0.543200924280367	19587	NA	NA
Volume	Spleen	25888	Volume of grey matter in Amygdala (left)	Physical Measures	Brain MRI	LINEAR	-0.00466206422940447	-0.0198419426904054	0.0105178142315964	0.547191342489532	19587	NA	NA
Volume	Spleen	4241	Signal-to-noise-ratio (SNR) of triplet (right)	Physical Measures	Hearing test	LINEAR	0.00605388134055989	-0.0147445713234049	0.0268523340045247	0.568315380428804	12717	NA	NA
Volume	Spleen	20258	FEV1/ FVC ratio Z-score	Physical Measures	Spirometry	LINEAR	-0.00389949712075395	-0.0172958948305212	0.00949690058901327	0.568316035119778	31781	NA	NA
Volume	Spleen	25873	Volume of grey matter in Planum Temporale (right)	Physical Measures	Brain MRI	LINEAR	-0.00443273823968407	-0.019980476245269	0.0111149997659009	0.57628360304115	19587	NA	NA
Volume	Spleen	4096	Fractured heel (right)	Physical Measures	Bone-densitometry of heel	ORDERED-LOGISTIC	-0.107689063820207	-0.486964697657217	0.271586570016802	0.577872716845106	12471	NA	NA
Volume	Spleen	5181	Ever had eye surgery	Physical Measures	Eye measures	ORDERED-LOGISTIC	0.0276687840998835	-0.0706625424208225	0.12600011062059	0.581297352258301	8933	NA	NA
Volume	Spleen	23099	Body fat percentage	Physical Measures	Impedance	LINEAR	0.00171673127659967	-0.00444292713961077	0.00787638969281011	0.584883131001563	38184	NA	NA
Volume	Spleen	25830	Volume of grey matter in Frontal Medial Cortex (left)	Physical Measures	Brain MRI	LINEAR	0.00444277255644919	-0.0116986115340041	0.0205841566469025	0.589550336176312	19587	NA	NA
Volume	Spleen	25012	Volume of thalamus (right)	Physical Measures	Brain MRI	LINEAR	0.00376571828776794	-0.0104057569263002	0.017937193501836	0.602480866678092	19577	NA	NA
Volume	Spleen	25860	Volume of grey matter in Occipital Fusiform Gyrus (left)	Physical Measures	Brain MRI	LINEAR	0.00422067825427258	-0.0116765162152688	0.020117872723814	0.602790755947686	19587	NA	NA
Volume	Spleen	25872	Volume of grey matter in Planum Temporale (left)	Physical Measures	Brain MRI	LINEAR	0.00404243418510782	-0.0114411566449308	0.0195260250151464	0.608840934043725	19587	NA	NA
Volume	Spleen	25782	Volume of grey matter in Frontal Pole (left)	Physical Measures	Brain MRI	LINEAR	0.00381471003975564	-0.0109368363870045	0.0185662564665158	0.612249410052579	19587	NA	NA
Volume	Spleen	25834	Volume of grey matter in Subcallosal Cortex (left)	Physical Measures	Brain MRI	LINEAR	-0.00392800521778014	-0.0191615585536634	0.0113055481181031	0.61327457190707	19587	NA	NA
Volume	Spleen	25910	Volume of grey matter in Vermis VIIIa Cerebellum	Physical Measures	Brain MRI	LINEAR	0.00423741927409737	-0.0122400914727515	0.0207149300209463	0.614222394098585	19587	NA	NA
Volume	Spleen	6014	Doctor restricts physical activity due to heart condition	Physical Measures	ECG during exercise	ORDERED-LOGISTIC	0.0419335484582329	-0.127393493338538	0.211260590255004	0.627416572951046	6236	NA	NA
Volume	Spleen	25915	Volume of grey matter in IX Cerebellum (left)	Physical Measures	Brain MRI	LINEAR	-0.00406690451885808	-0.0207132457913473	0.0125794367536311	0.632034099083327	19587	NA	NA
Volume	Spleen	25879	Volume of grey matter in Thalamus (right)	Physical Measures	Brain MRI	LINEAR	0.00377872844522063	-0.0122098933393148	0.0197673502297561	0.643194390537944	19587	NA	NA
Volume	Spleen	5985	Bicycle speed	Physical Measures	ECG during exercise	LINEAR	-0.00686586091071289	-0.0361982170105157	0.0224664951890899	0.646349110127804	6139	NA	NA
Volume	Spleen	5327	Ever had laser treatment for glaucoma or high eye pressure	Physical Measures	Eye measures	LOGISTIC-BINARY	-0.203228681923954	-1.20393314595257	0.636365170607943	0.660670665047822	560	10	550
Volume	Spleen	25781	Total volume of white matter hyperintensities (from T1 and T2_FLAIR images)	Physical Measures	Brain MRI	LINEAR	0.00304635119092496	-0.012055177133239	0.0181478795150889	0.692552637291098	18540	NA	NA
Volume	Spleen	4277	Volume level set by participant (right)	Physical Measures	Hearing test	ORDERED-LOGISTIC	0.00773587184004238	-0.0317697362261227	0.0472414799062075	0.701132208075604	12717	NA	NA
Volume	Spleen	25016	Volume of putamen (right)	Physical Measures	Brain MRI	LINEAR	-0.00269870626391376	-0.0173304756532762	0.0119330631254486	0.71771345900108	19577	NA	NA
Volume	Spleen	25017	Volume of pallidum (left)	Physical Measures	Brain MRI	LINEAR	0.00293688069496438	-0.0130122232386216	0.0188859846285503	0.718154104451463	19577	NA	NA
Volume	Spleen	25875	Volume of grey matter in Supracalcarine Cortex (right)	Physical Measures	Brain MRI	LINEAR	-0.00300976368589577	-0.0194555742661319	0.0134360468943403	0.719810287950425	19587	NA	NA
Volume	Spleen	5992	"ECG, phase duration"	Physical Measures	ECG during exercise	LOGISTIC-BINARY	0.0167785018812967	-0.0739422415673136	0.110485426579847	0.721417805408128	6160	5326	834
Volume	Spleen	25919	Volume of grey matter in Vermis X Cerebellum	Physical Measures	Brain MRI	LINEAR	-0.00304486845873071	-0.0198243864923446	0.0137346495748831	0.722080938480561	19587	NA	NA
Volume	Spleen	12682	Cardiac output during PWA	Physical Measures	Heart MRI	LINEAR	-0.00219702252402206	-0.0144593091963823	0.0100652641483381	0.725457024057345	33105	NA	NA
Volume	Spleen	25029	Median T2star in caudate (right)	Physical Measures	Brain MRI	LINEAR	-0.00308582540876143	-0.0209113632032935	0.0147397123857706	0.734374403519897	18120	NA	NA
Volume	Spleen	25788	Volume of grey matter in Middle Frontal Gyrus (left)	Physical Measures	Brain MRI	LINEAR	0.00275477783221234	-0.0134847805391314	0.0189943362035561	0.739517499962662	19587	NA	NA
Volume	Spleen	25866	Volume of grey matter in Parietal Operculum Cortex (left)	Physical Measures	Brain MRI	LINEAR	-0.00268658881151692	-0.0185399525644695	0.0131667749414356	0.739767426355305	19587	NA	NA
Volume	Spleen	5324-0	Ever had cataract surgery	Physical Measures	Eye measures	MULTINOMIAL-LOGISTIC	NA	NA	NA	0.740462428695879	NA	NA	NA
Volume	Spleen	5325-0	Ever had refractive laser eye surgery	Physical Measures	Eye measures	MULTINOMIAL-LOGISTIC	NA	NA	NA	0.75475382823618	NA	NA	NA
Volume	Spleen	25785	Volume of grey matter in Insular Cortex (right)	Physical Measures	Brain MRI	LINEAR	-0.0020166564869009	-0.0172002350478361	0.0131669220740343	0.794607785961248	19587	NA	NA
Volume	Spleen	25901	Volume of grey matter in Vermis Crus I Cerebellum	Physical Measures	Brain MRI	LINEAR	-0.00226680454586684	-0.01941718830826	0.0148835792165263	0.795584603300433	19587	NA	NA
Volume	Spleen	25007	Volume of white matter (normalised for head size)	Physical Measures	Brain MRI	LINEAR	0.00198330824408139	-0.0143799939624687	0.0183466104506315	0.812215771056528	19592	NA	NA
Volume	Spleen	5257	Corneal resistance factor (right)	Physical Measures	Eye measures	LINEAR	-0.00308414207171628	-0.0287114942454505	0.0225432101020179	0.81351060949031	8612	NA	NA
Volume	Spleen	25889	Volume of grey matter in Amygdala (right)	Physical Measures	Brain MRI	LINEAR	0.00182469657358292	-0.0133460743731044	0.0169954675202703	0.813626274656795	19587	NA	NA
Volume	Spleen	25911	Volume of grey matter in VIIIa Cerebellum (right)	Physical Measures	Brain MRI	LINEAR	0.00191047765448565	-0.0141814735862106	0.0180024288951819	0.815991659958338	19587	NA	NA
Volume	Spleen	25784	Volume of grey matter in Insular Cortex (left)	Physical Measures	Brain MRI	LINEAR	-0.00178422828423181	-0.0169996242553564	0.0134311676868928	0.818211497080731	19587	NA	NA
Volume	Spleen	25014	Volume of caudate (right)	Physical Measures	Brain MRI	LINEAR	-0.00180470196164591	-0.0178753399991857	0.0142659360758939	0.825784586667218	19577	NA	NA
Volume	Spleen	4249	Number of times 'clear' was pressed (right)	Physical Measures	Hearing test	ORDERED-LOGISTIC	-0.00397816604020918	-0.0445631045986451	0.0366067725182267	0.847650831755512	12717	NA	NA
Volume	Spleen	6019-1	ECG/bike method for fitness test	Physical Measures	ECG during exercise	MULTINOMIAL-LOGISTIC	NA	NA	NA	0.847998268118743	NA	NA	NA
Volume	Spleen	25865	Volume of grey matter in Central Opercular Cortex (right)	Physical Measures	Brain MRI	LINEAR	0.00148599935339856	-0.0140680946345688	0.0170400933413659	0.851457246348757	19587	NA	NA
Volume	Spleen	5208	"logMAR, final (left)"	Physical Measures	Eye measures	LINEAR	0.0021920917894853	-0.0227006881602779	0.0270848717392485	0.862953293417398	8820	NA	NA
Volume	Spleen	25841	"Volume of grey matter in Cingulate Gyrus, posterior division (right)"	Physical Measures	Brain MRI	LINEAR	0.00132152327429526	-0.0137981759837619	0.0164412225323524	0.863974208887189	19587	NA	NA
Volume	Spleen	20152	Reproduciblity of spirometry measurement using ERS/ATS criteria	Physical Measures	Spirometry	LOGISTIC-BINARY	0.00263230773693454	-0.0306096913458644	0.0361261303133415	0.877107449345128	29663	23539	6124
Volume	Spleen	25021	Volume of amygdala (left)	Physical Measures	Brain MRI	LINEAR	0.00109221145386345	-0.0154312904118037	0.0176157133195306	0.896913712127097	19577	NA	NA
Volume	Spleen	25912	Volume of grey matter in VIIIb Cerebellum (left)	Physical Measures	Brain MRI	LINEAR	-0.00102590057682565	-0.0171722428226036	0.0151204416689523	0.900889520814738	19587	NA	NA
Volume	Spleen	25863	Volume of grey matter in Frontal Operculum Cortex (right)	Physical Measures	Brain MRI	LINEAR	-0.00100538604716876	-0.0171315672115974	0.0151207951172599	0.902740631696793	19587	NA	NA
Volume	Spleen	25804	"Volume of grey matter in Middle Temporal Gyrus, posterior division (left)"	Physical Measures	Brain MRI	LINEAR	-8.82886970305175e-4	-0.0169742807298352	0.0152085067892249	0.914358375077178	19587	NA	NA
Volume	Spleen	25015	Volume of putamen (left)	Physical Measures	Brain MRI	LINEAR	-7.76920984711156e-4	-0.0154492668792202	0.0138954249097979	0.917337580130523	19577	NA	NA
Volume	Spleen	25054	Median z-statistic (in group-defined amygdala activation mask) for faces-shapes contrast	Physical Measures	Brain MRI	LINEAR	8.98131363414862e-4	-0.0175075062814539	0.0193037690082836	0.923802591769736	17232	NA	NA
Volume	Spleen	25832	Volume of grey matter in Juxtapositional Lobule Cortex (formerly Supplementary Motor Cortex) (left)	Physical Measures	Brain MRI	LINEAR	7.78433986054655e-4	-0.0158044452758773	0.0173613132479866	0.926690646686527	19587	NA	NA
Volume	Spleen	25052	Median BOLD effect (in group-defined amygdala activation mask) for faces-shapes contrast	Physical Measures	Brain MRI	LINEAR	8.65651063539268e-4	-0.0176919229528894	0.019423225079968	0.927149947945662	17232	NA	NA
Volume	Spleen	25833	Volume of grey matter in Juxtapositional Lobule Cortex (formerly Supplementary Motor Cortex) (right)	Physical Measures	Brain MRI	LINEAR	-6.22955701648224e-4	-0.0171616901499131	0.0159157787466167	0.94114674593935	19587	NA	NA
Volume	Spleen	25917	Volume of grey matter in IX Cerebellum (right)	Physical Measures	Brain MRI	LINEAR	-4.89507583718632e-4	-0.0170950633628422	0.0161160481954049	0.953924038781791	19587	NA	NA
Volume	Spleen	3089	Caffeine drink within last hour	Physical Measures	Spirometry	LOGISTIC-BINARY	-0.00244578182193891	-0.0946040408580795	0.0862466445573438	0.957748907494746	36401	740	35661
Volume	Spleen	25840	"Volume of grey matter in Cingulate Gyrus, posterior division (left)"	Physical Measures	Brain MRI	LINEAR	-3.77542379725105e-4	-0.0153519606568657	0.0145968758974155	0.960586136789068	19587	NA	NA
Volume	Spleen	5201	"logMAR, final (right)"	Physical Measures	Eye measures	LINEAR	5.65123765816037e-4	-0.0242722680088155	0.0254025155404476	0.964426246151037	8819	NA	NA
Volume	Spleen	25789	Volume of grey matter in Middle Frontal Gyrus (right)	Physical Measures	Brain MRI	LINEAR	-2.47826750165962e-4	-0.0164409121473523	0.0159452586470203	0.976068856575401	19587	NA	NA
Volume	Spleen	25013	Volume of caudate (left)	Physical Measures	Brain MRI	LINEAR	9.15756486544461e-5	-0.0159076650278133	0.0160908163251222	0.991048794204534	19577	NA	NA
Volume	Spleen	6016	Chest pain felt outside physical activity	Physical Measures	ECG during exercise	ORDERED-LOGISTIC	-7.5243822237122e-4	-0.174363878557728	0.172859002112985	0.993222558500588	6236	NA	NA
Volume	Spleen	25807	"Volume of grey matter in Middle Temporal Gyrus, temporooccipital part (right)"	Physical Measures	Brain MRI	LINEAR	6.70647511795277e-5	-0.0160732842301989	0.016207413732558	0.99350189678897	19587	NA	NA
Volume	Spleen	25011	Volume of thalamus (left)	Physical Measures	Brain MRI	LINEAR	-1.44080413346205e-5	-0.0143686395268628	0.0143398234441935	0.998430234641539	19577	NA	NA
Volume	Spleen	25740	NA	Physical Measures	Brain MRI	NA	NA	NA	NA	NA	NA	NA	NA
Volume	Spleen	25742	NA	Physical Measures	Brain MRI	NA	NA	NA	NA	NA	NA	NA	NA
Volume	Spleen	25745	NA	Physical Measures	Brain MRI	NA	NA	NA	NA	NA	NA	NA	NA
Volume	Spleen	22420	NA	Physical Measures	Heart MRI	NA	NA	NA	NA	NA	NA	NA	NA
Volume	Spleen	22421	NA	Physical Measures	Heart MRI	NA	NA	NA	NA	NA	NA	NA	NA
Volume	Spleen	22422	NA	Physical Measures	Heart MRI	NA	NA	NA	NA	NA	NA	NA	NA
Volume	Spleen	22423	NA	Physical Measures	Heart MRI	NA	NA	NA	NA	NA	NA	NA	NA
Volume	Spleen	22424	NA	Physical Measures	Heart MRI	NA	NA	NA	NA	NA	NA	NA	NA
Volume	Spleen	22425	NA	Physical Measures	Heart MRI	NA	NA	NA	NA	NA	NA	NA	NA
Volume	Spleen	22426	NA	Physical Measures	Heart MRI	NA	NA	NA	NA	NA	NA	NA	NA
Volume	Spleen	22427	NA	Physical Measures	Heart MRI	NA	NA	NA	NA	NA	NA	NA	NA
Volume	Spleen	12673	NA	Physical Measures	Heart MRI	NA	NA	NA	NA	NA	NA	NA	NA
Volume	Spleen	12674	NA	Physical Measures	Heart MRI	NA	NA	NA	NA	NA	NA	NA	NA
Volume	Spleen	12675	NA	Physical Measures	Heart MRI	NA	NA	NA	NA	NA	NA	NA	NA
Volume	Spleen	12676	NA	Physical Measures	Heart MRI	NA	NA	NA	NA	NA	NA	NA	NA
Volume	Spleen	12677	NA	Physical Measures	Heart MRI	NA	NA	NA	NA	NA	NA	NA	NA
Volume	Spleen	3137	NA	Physical Measures	Spirometry	NA	NA	NA	NA	NA	NA	NA	NA
Volume	Lungs	20257	Forced vital capacity (FVC) Z-score	Physical Measures	Spirometry	LINEAR	-0.297538479595811	-0.311780109778017	-0.283296849413605	1e-300	31781	NA	NA
Volume	Lungs	20258	FEV1/ FVC ratio Z-score	Physical Measures	Spirometry	LINEAR	0.432087952224331	0.418154149027863	0.446021755420799	1e-300	31781	NA	NA
Volume	Lungs	3062	Forced vital capacity (FVC)	Physical Measures	Spirometry	LINEAR	0.183399274953883	0.174790079146667	0.1920084707611	1e-300	35719	NA	NA
Volume	Lungs	20151	"Forced vital capacity (FVC), Best measure"	Physical Measures	Spirometry	LINEAR	0.179809021592516	0.170723745314393	0.188894297870638	1e-300	29663	NA	NA
Volume	Lungs	23099	Body fat percentage	Physical Measures	Impedance	LINEAR	-0.100484082157381	-0.107161451596938	-0.0938067127178235	5.0354278488749e-189	38184	NA	NA
Volume	Lungs	23127	Trunk fat percentage	Physical Measures	Impedance	LINEAR	-0.129683258107507	-0.138377662053161	-0.120988854161853	8.89968283971149e-186	38167	NA	NA
Volume	Lungs	23128	Trunk fat mass	Physical Measures	Impedance	LINEAR	-0.10804453805943	-0.115991310297673	-0.100097765821187	5.36623605328976e-155	38164	NA	NA
Volume	Lungs	23100	Whole body fat mass	Physical Measures	Impedance	LINEAR	-0.0956427981216848	-0.102903070178976	-0.0883825260643932	1.0198348752724e-145	38155	NA	NA
Volume	Lungs	23106	Impedance of whole body	Physical Measures	Impedance	LINEAR	-0.101734046614717	-0.109972253196906	-0.0934958400325275	1.97690172490239e-128	38200	NA	NA
Volume	Lungs	23111	Leg fat percentage (right)	Physical Measures	Impedance	LINEAR	-0.0675699850831976	-0.0730463310443472	-0.0620936391220479	3.23592394676186e-128	38199	NA	NA
Volume	Lungs	23115	Leg fat percentage (left)	Physical Measures	Impedance	LINEAR	-0.0650066108192866	-0.0703616099558669	-0.0596516116827063	3.3149045875391e-124	38194	NA	NA
Volume	Lungs	23123	Arm fat percentage (left)	Physical Measures	Impedance	LINEAR	-0.0743305525681939	-0.0806577114904825	-0.0680033936459052	1.67518868006709e-116	38184	NA	NA
Volume	Lungs	23107	Impedance of leg (right)	Physical Measures	Impedance	LINEAR	-0.116279275199783	-0.126394951056472	-0.106163599343093	1.17222077575637e-111	38201	NA	NA
Volume	Lungs	23119	Arm fat percentage (right)	Physical Measures	Impedance	LINEAR	-0.0738898056813513	-0.0803245185713528	-0.0674550927913498	1.97633378930467e-111	38188	NA	NA
Volume	Lungs	23108	Impedance of leg (left)	Physical Measures	Impedance	LINEAR	-0.116649820014734	-0.126871358647801	-0.106428281381667	4.29759078272646e-110	38199	NA	NA
Volume	Lungs	23112	Leg fat mass (right)	Physical Measures	Impedance	LINEAR	-0.061895772364172597	-0.0676960749951263	-0.0560954697332189	1.39069727038179e-96	38197	NA	NA
Volume	Lungs	23129	Trunk fat-free mass	Physical Measures	Impedance	LINEAR	0.0554035604249682	0.0501453211818004	0.0606617996681359	3.18587913885018e-94	38156	NA	NA
Volume	Lungs	23130	Trunk predicted mass	Physical Measures	Impedance	LINEAR	0.0550458913143647	0.0497801285541575	0.060311654074571897	8.77466752157065e-93	38153	NA	NA
Volume	Lungs	23116	Leg fat mass (left)	Physical Measures	Impedance	LINEAR	-0.0589232319446635	-0.0645881161574788	-0.0532583477318482	6.92503798627546e-92	38194	NA	NA
Volume	Lungs	23110	Impedance of arm (left)	Physical Measures	Impedance	LINEAR	-0.0785011072764174	-0.086561103411578	-0.0704411111412567	7.48328297707392e-81	38198	NA	NA
Volume	Lungs	23109	Impedance of arm (right)	Physical Measures	Impedance	LINEAR	-0.0780723031407807	-0.0861225260595354	-0.0700220802220261	3.47872081149196e-80	38196	NA	NA
Volume	Lungs	23102	Whole body water mass	Physical Measures	Impedance	LINEAR	0.0463876825218026	0.0415560243294372	0.051219340714168	1.25437713794972e-78	38202	NA	NA
Volume	Lungs	23101	Whole body fat-free mass	Physical Measures	Impedance	LINEAR	0.0454500633355444	0.0406585927264665	0.0502415339446223	8.31934564484439e-77	38202	NA	NA
Volume	Lungs	23120	Arm fat mass (right)	Physical Measures	Impedance	LINEAR	-0.0615514027798882	-0.0687133997523673	-0.0543894058074091	1.971408021798e-63	38186	NA	NA
Volume	Lungs	23124	Arm fat mass (left)	Physical Measures	Impedance	LINEAR	-0.0604913769983286	-0.067655686849596	-0.0533270671470612	2.68408226578915e-61	38181	NA	NA
Volume	Lungs	23105	Basal metabolic rate	Physical Measures	Impedance	LINEAR	0.0360159186652261	0.0315794721766349	0.0404523651538174	8.07990521009106e-57	38201	NA	NA
Volume	Lungs	23126	Arm predicted mass (left)	Physical Measures	Impedance	LINEAR	0.0370376880812281	0.0318792200556622	0.0421961561067941	7.26459589489456e-45	38178	NA	NA
Volume	Lungs	23113	Leg fat-free mass (right)	Physical Measures	Impedance	LINEAR	0.0357339077212959	0.0307372653819553	0.0407305500606365	1.58684603366518e-44	38195	NA	NA
Volume	Lungs	23114	Leg predicted mass (right)	Physical Measures	Impedance	LINEAR	0.0352776713520937	0.030299062836755	0.0402562798674323	9.57521115810496e-44	38195	NA	NA
Volume	Lungs	23125	Arm fat-free mass (left)	Physical Measures	Impedance	LINEAR	0.0363811925722693	0.0312241908856075	0.0415381942589311	2.23059270092852e-43	38180	NA	NA
Volume	Lungs	48	Waist circumference	Physical Measures	Body size measures	LINEAR	-0.0498534988579884	-0.0569617162663627	-0.0427452814496142	6.77556290367129e-43	38648	NA	NA
Volume	Lungs	50	Standing height	Physical Measures	Body size measures	LINEAR	0.0140654033986465	0.0120577029081707	0.0160731038891222	8.35410662472124e-43	38644	NA	NA
Volume	Lungs	23121	Arm fat-free mass (right)	Physical Measures	Impedance	LINEAR	0.034520466920694	0.0292913846746238	0.0397495491667643	3.26379350686902e-38	38184	NA	NA
Volume	Lungs	51	Seated height	Physical Measures	Body size measures	LINEAR	0.0502515946916843	0.0423885854899474	0.0581146038934212	6.3379058117054e-36	38130	NA	NA
Volume	Lungs	23122	Arm predicted mass (right)	Physical Measures	Impedance	LINEAR	0.0331681871901716	0.0279480512644747	0.0383883231158686	1.57019573944584e-35	38184	NA	NA
Volume	Lungs	23118	Leg predicted mass (left)	Physical Measures	Impedance	LINEAR	0.02767831281006	0.0228765535599912	0.0324800720601287	1.50021486408832e-29	38190	NA	NA
Volume	Lungs	23117	Leg fat-free mass (left)	Physical Measures	Impedance	LINEAR	0.0277320324703737	0.0229203915564529	0.0325436733842945	1.52284993737962e-29	38190	NA	NA
Volume	Lungs	46	Hand grip strength (left)	Physical Measures	Hand grip strength	LINEAR	0.0492071759180554	0.0403374664432673	0.0580768853928434	1.68911807184402e-27	38570	NA	NA
Volume	Lungs	4079	"Diastolic blood pressure, automated reading"	Physical Measures	Blood pressure	LINEAR	-0.0713159608329798	-0.0843826569761894	-0.0582492646897703	1.14814414492573e-26	36318	NA	NA
Volume	Lungs	21001	Body mass index (BMI)	Physical Measures	Body size measures	LINEAR	-0.0321337476513867	-0.0384555262518624	-0.0258119690509109	2.36886659878163e-23	38627	NA	NA
Volume	Lungs	47	Hand grip strength (right)	Physical Measures	Hand grip strength	LINEAR	0.0445341340279524	0.0356447967150696	0.0534234713408352	9.89329336523682e-23	38562	NA	NA
Volume	Lungs	20256	Forced expiratory volume in 1-second (FEV1) Z-score	Physical Measures	Spirometry	LINEAR	-0.0738361540203017	-0.0885952368834052	-0.0590770711571982	1.14921061222817e-22	31781	NA	NA
Volume	Lungs	3063	Forced expiratory volume in 1-second (FEV1)	Physical Measures	Spirometry	LINEAR	0.0456276456034622	0.0362665637363088	0.0549887274706156	1.33219991706796e-21	35719	NA	NA
Volume	Lungs	3064	Peak expiratory flow (PEF)	Physical Measures	Spirometry	LINEAR	-0.0443552931463462	-0.0552880600756897	-0.0334225262170027	1.88986652615926e-15	35719	NA	NA
Volume	Lungs	22670	Minimum carotid IMT (intima-medial thickness) at 120 degrees	Physical Measures	Carotid ultrasound	LINEAR	0.0657033896289664	0.049226636995235	0.0821801422626979	5.69274857878844e-15	22733	NA	NA
Volume	Lungs	22673	Minimum carotid IMT (intima-medial thickness) at 150 degrees	Physical Measures	Carotid ultrasound	LINEAR	0.0646398809038519	0.0482550592108786	0.0810247025968253	1.09770117803799e-14	22816	NA	NA
Volume	Lungs	22674	Mean carotid IMT (intima-medial thickness) at 150 degrees	Physical Measures	Carotid ultrasound	LINEAR	0.0579763806209037	0.0419404049521201	0.0740123562896872	1.41740001942988e-12	22816	NA	NA
Volume	Lungs	22671	Mean carotid IMT (intima-medial thickness) at 120 degrees	Physical Measures	Carotid ultrasound	LINEAR	0.0533220422071159	0.0372513772352502	0.0693927071789816	8.01706571677769e-11	22733	NA	NA
Volume	Lungs	102	"Pulse rate, automated reading"	Physical Measures	Blood pressure	LINEAR	-0.0442429290868469	-0.057850972921402	-0.0306348852522918	1.88233844506429e-10	36318	NA	NA
Volume	Lungs	20150	"Forced expiratory volume in 1-second (FEV1), Best measure"	Physical Measures	Spirometry	LINEAR	0.0322184422909861	0.0221375653311511	0.0422993192508212	3.79781788296959e-10	29663	NA	NA
Volume	Lungs	22676	Minimum carotid IMT (intima-medial thickness) at 210 degrees	Physical Measures	Carotid ultrasound	LINEAR	0.0522751855014101	0.0356906640220147	0.0688597069808056	6.59545796005337e-10	22743	NA	NA
Volume	Lungs	25005	Volume of grey matter (normalised for head size)	Physical Measures	Brain MRI	LINEAR	-0.0426553807619366	-0.0566692641435023	-0.028641497380371	2.47270813526206e-9	19592	NA	NA
Volume	Lungs	12681	Augmentation index for PWA	Physical Measures	Heart MRI	LINEAR	-0.0404214717120553	-0.0540675449696078	-0.0267753984545029	6.46127910273134e-9	33874	NA	NA
Volume	Lungs	25001	Volume of peripheral cortical grey matter (normalised for head size)	Physical Measures	Brain MRI	LINEAR	-0.0411806578368675	-0.0557175577637187	-0.0266437579100164	2.85185815797477e-8	19592	NA	NA
Volume	Lungs	12679	Number of beats in waveform average for PWA	Physical Measures	Heart MRI	LINEAR	-0.0387379543191989	-0.0528574867234214	-0.0246184219149763	7.60400650771495e-8	33879	NA	NA
Volume	Lungs	25879	Volume of grey matter in Thalamus (right)	Physical Measures	Brain MRI	LINEAR	0.0480984763019368	0.0305351838113674	0.0656617687925062	8.06076624598782e-8	19587	NA	NA
Volume	Lungs	25046	Median z-statistic (in group-defined mask) for faces activation	Physical Measures	Brain MRI	LINEAR	-0.054017985533885	-0.0740314046729589	-0.0340045663948111	1.23516142777395e-7	17232	NA	NA
Volume	Lungs	20153	"Forced expiratory volume in 1-second (FEV1), predicted"	Physical Measures	Spirometry	LINEAR	0.0107727669799837	0.00672062747138125	0.0148249064885863	1.90710244079358e-7	12626	NA	NA
Volume	Lungs	25042	Median z-statistic (in group-defined mask) for shapes activation	Physical Measures	Brain MRI	LINEAR	-0.0527613367646346	-0.0727924476179541	-0.0327302259113151	2.45985582757471e-7	17232	NA	NA
Volume	Lungs	4194	Pulse rate	Physical Measures	Arterial stiffness	LINEAR	-0.0603194426179468	-0.0834763716852299	-0.0371625135506637	3.34188536696613e-7	12807	NA	NA
Volume	Lungs	12336	Ventricular rate	Physical Measures	ECG at rest	LINEAR	-0.0352960848336318	-0.0491025262906213	-0.0214896433766422	5.44793634879324e-7	33695	NA	NA
Volume	Lungs	25764	90th percentile of z-statistic (in group-defined mask) for faces activation	Physical Measures	Brain MRI	LINEAR	-0.050491669011164	-0.0704396758562688	-0.0305436621660592	7.06910834701762e-7	17232	NA	NA
Volume	Lungs	22677	Mean carotid IMT (intima-medial thickness) at 210 degrees	Physical Measures	Carotid ultrasound	LINEAR	0.0409780346367131	0.0247536764838155	0.0572023927896106	7.45403359957771e-7	22743	NA	NA
Volume	Lungs	12698	Diastolic brachial blood pressure	Physical Measures	Heart MRI	LINEAR	-0.0340957555940346	-0.0479907757070379	-0.0202007354810313	1.51928944568741e-6	34022	NA	NA
Volume	Lungs	22679	Minimum carotid IMT (intima-medial thickness) at 240 degrees	Physical Measures	Carotid ultrasound	LINEAR	0.040536959082714	0.0238498315302273	0.0572240866352008	1.93409067886802e-6	22572	NA	NA
Volume	Lungs	25878	Volume of grey matter in Thalamus (left)	Physical Measures	Brain MRI	LINEAR	0.0418022486945465	0.0239023187782533	0.0597021786108396	4.73638392252295e-6	19587	NA	NA
Volume	Lungs	25892	Volume of grey matter in Brain-Stem	Physical Measures	Brain MRI	LINEAR	0.0398195276948553	0.0227560100122394	0.0568830453774711	4.81339077928447e-6	19587	NA	NA
Volume	Lungs	22675	Maximum carotid IMT (intima-medial thickness) at 150 degrees	Physical Measures	Carotid ultrasound	LINEAR	0.0369030394008843	0.0207002512314725	0.0531058275702962	8.07627011965677e-6	22816	NA	NA
Volume	Lungs	25920	Volume of grey matter in X Cerebellum (right)	Physical Measures	Brain MRI	LINEAR	0.0398290448885178	0.0223014139923242	0.0573566757847113	8.47552250405004e-6	19587	NA	NA
Volume	Lungs	25762	90th percentile of z-statistic (in group-defined mask) for shapes activation	Physical Measures	Brain MRI	LINEAR	-0.0454165523302771	-0.0654329429674049	-0.0254001616931493	8.74674490288995e-6	17232	NA	NA
Volume	Lungs	12680	Central augmentation pressure during PWA	Physical Measures	Heart MRI	LINEAR	-0.029719194589908	-0.0430107655005322	-0.0164276236792839	1.17673551994502e-5	33655	NA	NA
Volume	Lungs	25885	Volume of grey matter in Pallidum (right)	Physical Measures	Brain MRI	LINEAR	-0.0411253549359152	-0.0595624364545691	-0.0226882734172613	1.23690698526382e-5	19587	NA	NA
Volume	Lungs	22680	Mean carotid IMT (intima-medial thickness) at 240 degrees	Physical Measures	Carotid ultrasound	LINEAR	0.0362515902600931	0.0199924889854463	0.0525106915347399	1.24695882567605e-5	22572	NA	NA
Volume	Lungs	12687	Mean arterial pressure during PWA	Physical Measures	Heart MRI	LINEAR	-0.0302616021712691	-0.0442593981351496	-0.0162638062073886	2.26770747284499e-5	33664	NA	NA
Volume	Lungs	25008	Volume of white matter	Physical Measures	Brain MRI	LINEAR	0.0319104493857517	0.0171478367402818	0.0466730620312216	2.27718403422065e-5	19592	NA	NA
Volume	Lungs	25883	Volume of grey matter in Putamen (right)	Physical Measures	Brain MRI	LINEAR	-0.0390202937035429	-0.057398366585057	-0.0206422208220289	3.17332096931532e-5	19587	NA	NA
Volume	Lungs	5983	"ECG, heart rate"	Physical Measures	ECG during exercise	LINEAR	-0.0701391802454298	-0.103189832219377	-0.0370885282714827	3.22354020537858e-5	6129	NA	NA
Volume	Lungs	25027	Median T2star in thalamus (right)	Physical Measures	Brain MRI	LINEAR	0.0403460618382127	0.0208457655137773	0.0598463581626482	5.02552791972597e-5	18120	NA	NA
Volume	Lungs	25766	90th percentile of z-statistic (in group-defined mask) for faces-shapes contrast	Physical Measures	Brain MRI	LINEAR	-0.0403749005903943	-0.0600125260328736	-0.020737275147915	5.60298076584601e-5	17232	NA	NA
Volume	Lungs	22672	Maximum carotid IMT (intima-medial thickness) at 120 degrees	Physical Measures	Carotid ultrasound	LINEAR	0.0330634379449059	0.0169145089404744	0.0492123669493374	6.0133100749335e-5	22733	NA	NA
Volume	Lungs	3159	Smoked cigarette or pipe within last hour	Physical Measures	Spirometry	LOGISTIC-BINARY	0.275782412920468	0.136741311162269	0.411449560012111	8.10626323079097e-5	2295	234	2061
Volume	Lungs	12683	End systolic pressure during PWA	Physical Measures	Heart MRI	LINEAR	-0.0273768204218713	-0.0412852450055318	-0.0134683958382107	1.14508658000757e-4	33591	NA	NA
Volume	Lungs	25781	Total volume of white matter hyperintensities (from T1 and T2_FLAIR images)	Physical Measures	Brain MRI	LINEAR	0.0320001369906229	0.0153328399596486	0.0486674340215972	1.68245557645769e-4	18540	NA	NA
Volume	Lungs	12684	End systolic pressure index during PWA	Physical Measures	Heart MRI	LINEAR	-0.0272840146769008	-0.0415542218967068	-0.0130138074570949	1.78912795789367e-4	33073	NA	NA
Volume	Lungs	25026	Median T2star in thalamus (left)	Physical Measures	Brain MRI	LINEAR	0.0360797141349804	0.0166784214484854	0.0554810068214754	2.68047931775414e-4	18120	NA	NA
Volume	Lungs	25037	Median T2star in amygdala (right)	Physical Measures	Brain MRI	LINEAR	0.0348028619549209	0.0158937303701083	0.0537119935397335	3.09867628335398e-4	18120	NA	NA
Volume	Lungs	4080	"Systolic blood pressure, automated reading"	Physical Measures	Blood pressure	LINEAR	-0.0224531418502766	-0.035153008368956	-0.00975327533159709	5.30266832001344e-4	36318	NA	NA
Volume	Lungs	25918	Volume of grey matter in X Cerebellum (left)	Physical Measures	Brain MRI	LINEAR	0.0308561988129981	0.0133668108697631	0.0483455867562331	5.45090627006553e-4	19587	NA	NA
Volume	Lungs	4199	Position of pulse wave notch	Physical Measures	Arterial stiffness	LINEAR	-0.0403700215420213	-0.0633212134558754	-0.0174188296281672	5.67004101159341e-4	12807	NA	NA
Volume	Lungs	4247	Time to press 'next' (right)	Physical Measures	Hearing test	LINEAR	0.039568436848427	0.0170480291908049	0.0620888445060492	5.75074760002508e-4	12669	NA	NA
Volume	Lungs	3143	Ankle spacing width	Physical Measures	Bone-densitometry of heel	LINEAR	0.020985210081315	0.00861829031077677	0.0333521298518532	8.82504514052065e-4	20747	NA	NA
Volume	Lungs	22681	Maximum carotid IMT (intima-medial thickness) at 240 degrees	Physical Measures	Carotid ultrasound	LINEAR	0.0273598256339457	0.0110696851347274	0.043649966133164	9.96329029655915e-4	22572	NA	NA
Volume	Lungs	22678	Maximum carotid IMT (intima-medial thickness) at 210 degrees	Physical Measures	Carotid ultrasound	LINEAR	0.0270786752811242	0.0107939523314627	0.0433633982307857	0.0011187239108948	22743	NA	NA
Volume	Lungs	12686	Stroke volume during PWA	Physical Measures	Heart MRI	LINEAR	0.0224582636283715	0.00891372552399095	0.036002801732752	0.00115544528960336	33109	NA	NA
Volume	Lungs	3090	Used an inhaler for chest within last hour	Physical Measures	Spirometry	LOGISTIC-BINARY	0.275674835823519	0.101479671697	0.440186788346409	0.00142311927164419	36401	198	36203
Volume	Lungs	25038	Median T2star in accumbens (left)	Physical Measures	Brain MRI	LINEAR	0.0318615313349491	0.012239735942028	0.0514833267278701	0.00146124445578282	18120	NA	NA
Volume	Lungs	25854	"Volume of grey matter in Temporal Fusiform Cortex, anterior division (left)"	Physical Measures	Brain MRI	LINEAR	0.0270844682651696	0.00994259780959127	0.0442263387207478	0.00195789675563785	19587	NA	NA
Volume	Lungs	25050	Median z-statistic (in group-defined mask) for faces-shapes contrast	Physical Measures	Brain MRI	LINEAR	-0.0310380044966507	-0.0507303575744015	-0.0113456514188998	0.00200882056351808	17232	NA	NA
Volume	Lungs	25054	Median z-statistic (in group-defined amygdala activation mask) for faces-shapes contrast	Physical Measures	Brain MRI	LINEAR	-0.0312064044668957	-0.0511689520900975	-0.011243856843694	0.00218650282292466	17232	NA	NA
Volume	Lungs	25802	"Volume of grey matter in Middle Temporal Gyrus, anterior division (left)"	Physical Measures	Brain MRI	LINEAR	0.0274445957810951	0.0098794975980003	0.0450096939641899	0.00219771977784495	19587	NA	NA
Volume	Lungs	25009	"Volume of brain, grey+white matter (normalised for head size)"	Physical Measures	Brain MRI	LINEAR	-0.0239978918389099	-0.0395390436011368	-0.00845674007668304	0.00247590742687437	19592	NA	NA
Volume	Lungs	25028	Median T2star in caudate (left)	Physical Measures	Brain MRI	LINEAR	0.0297081396769987	0.0104255606809071	0.0489907186730903	0.00253244991941014	18120	NA	NA
Volume	Lungs	25889	Volume of grey matter in Amygdala (right)	Physical Measures	Brain MRI	LINEAR	-0.025632783234529	-0.0423062180518086	-0.00895934841724946	0.00258738924489866	19587	NA	NA
Volume	Lungs	4246	Time to press last digit (right)	Physical Measures	Hearing test	LINEAR	0.0339010453624058	0.0113298500501665	0.0564722406746451	0.00324521484126746	12705	NA	NA
Volume	Lungs	12338	P duration	Physical Measures	ECG at rest	LINEAR	-0.0216489261110393	-0.0362124211618077	-0.00708543106027093	0.00357497208949122	31864	NA	NA
Volume	Lungs	25876	Volume of grey matter in Occipital Pole (left)	Physical Measures	Brain MRI	LINEAR	-0.0258604277919248	-0.043361516233733	-0.00835933935011671	0.00377998042707969	19587	NA	NA
Volume	Lungs	25834	Volume of grey matter in Subcallosal Cortex (left)	Physical Measures	Brain MRI	LINEAR	0.0244790128899308	0.00773610898936674	0.0412219167904949	0.00416473323896655	19587	NA	NA
Volume	Lungs	25010	"Volume of brain, grey+white matter"	Physical Measures	Brain MRI	LINEAR	0.0209275203886854	0.0063681742580915	0.0354868665192792	0.00484609633253758	19592	NA	NA
Volume	Lungs	25882	Volume of grey matter in Putamen (left)	Physical Measures	Brain MRI	LINEAR	-0.0261855794792569	-0.0446673436237755	-0.0077038153347382	0.00548966877168804	19587	NA	NA
Volume	Lungs	25849	"Volume of grey matter in Parahippocampal Gyrus, anterior division (right)"	Physical Measures	Brain MRI	LINEAR	0.0235687110230409	0.0068997745437915	0.0402376475022903	0.00558650803676263	19587	NA	NA
Volume	Lungs	25898	Volume of grey matter in Vermis VI Cerebellum	Physical Measures	Brain MRI	LINEAR	0.0255830316058577	0.0073122829402916	0.0438537802714237	0.00606503934389096	19587	NA	NA
Volume	Lungs	25855	"Volume of grey matter in Temporal Fusiform Cortex, anterior division (right)"	Physical Measures	Brain MRI	LINEAR	0.0237631128672368	0.00678206178808868	0.0407441639463848	0.00609508550982665	19587	NA	NA
Volume	Lungs	25036	Median T2star in amygdala (left)	Physical Measures	Brain MRI	LINEAR	0.0261906916960529	0.00725554093568987	0.0451258424564159	0.00671119594705768	18120	NA	NA
Volume	Lungs	25796	Volume of grey matter in Temporal Pole (left)	Physical Measures	Brain MRI	LINEAR	0.0229516561989236	0.0063424160440883	0.0395608963537589	0.00676343120767238	19587	NA	NA
Volume	Lungs	4200	Position of the shoulder on the pulse waveform	Physical Measures	Arterial stiffness	LINEAR	-0.0310465210703888	-0.0535478621853917	-0.00854517995538586	0.00684900393838003	12807	NA	NA
Volume	Lungs	25029	Median T2star in caudate (right)	Physical Measures	Brain MRI	LINEAR	0.0264386032320657	0.00707536294509119	0.0458018435190402	0.00745038673274264	18120	NA	NA
Volume	Lungs	25034	Median T2star in hippocampus (left)	Physical Measures	Brain MRI	LINEAR	0.0244371082118145	0.00598694636768097	0.042887270055948	0.00943567498595686	18120	NA	NA
Volume	Lungs	6032	Maximum workload during fitness test	Physical Measures	ECG during exercise	LINEAR	0.031251413309884	0.0075772256277182	0.0549256009920498	0.00968234309121913	6160	NA	NA
Volume	Lungs	4269	Number of triplets attempted (left)	Physical Measures	Hearing test	ORDERED-LOGISTIC	-0.221737254207763	-0.390831780634704	-0.0526427277808231	0.0101757911656547	12780	NA	NA
Volume	Lungs	5993	"ECG, number of stages in a phase"	Physical Measures	ECG during exercise	ORDERED-LOGISTIC	0.102017758527536	0.0241648267037583	0.179870690351313	0.010241592247452	6160	NA	NA
Volume	Lungs	25035	Median T2star in hippocampus (right)	Physical Measures	Brain MRI	LINEAR	0.0237334051658334	0.00540349544277083	0.042063314888896	0.011159933055221	18120	NA	NA
Volume	Lungs	12697	Systolic brachial blood pressure	Physical Measures	Heart MRI	LINEAR	-0.0174186737219737	-0.0310229515389774	-0.0038143959049699	0.0120917185214974	34020	NA	NA
Volume	Lungs	25860	Volume of grey matter in Occipital Fusiform Gyrus (left)	Physical Measures	Brain MRI	LINEAR	0.022044500282713	0.00457123433798475	0.0395177662274413	0.0134118227078237	19587	NA	NA
Volume	Lungs	25869	Volume of grey matter in Planum Polare (right)	Physical Measures	Brain MRI	LINEAR	-0.0213609722712526	-0.0384572605937287	-0.0042646839487764	0.0143329210226292	19587	NA	NA
Volume	Lungs	6038	Number of trend entries	Physical Measures	ECG during exercise	LINEAR	0.0361983700411932	0.00677271883255296	0.0656240212498334	0.0159140285286652	6160	NA	NA
Volume	Lungs	25767	90th percentile of BOLD effect (in group-defined amygdala activation mask) for faces-shapes contrast	Physical Measures	Brain MRI	LINEAR	0.0245981348585579	0.00437820808487426	0.0448180616322415	0.017112192018071	17232	NA	NA
Volume	Lungs	25044	Median BOLD effect (in group-defined mask) for faces activation	Physical Measures	Brain MRI	LINEAR	-0.0242486631731802	-0.0443483735774214	-0.00414895276893897	0.0180556339241004	17232	NA	NA
Volume	Lungs	25040	Median BOLD effect (in group-defined mask) for shapes activation	Physical Measures	Brain MRI	LINEAR	-0.0241634137315398	-0.0442105318226323	-0.00411629564044728	0.0181597723168971	17232	NA	NA
Volume	Lungs	25886	Volume of grey matter in Hippocampus (left)	Physical Measures	Brain MRI	LINEAR	0.0201576304068361	0.00319267817619993	0.0371225826374722	0.0198714437661649	19587	NA	NA
Volume	Lungs	5992	"ECG, phase duration"	Physical Measures	ECG during exercise	LOGISTIC-BINARY	0.128736178342142	0.0213579609708837	0.238124777748837	0.0199052806590397	6160	5326	834
Volume	Lungs	25787	Volume of grey matter in Superior Frontal Gyrus (right)	Physical Measures	Brain MRI	LINEAR	0.0211518951269999	0.00323639749063114	0.0390673927633686	0.0206687346306139	19587	NA	NA
Volume	Lungs	25858	Volume of grey matter in Temporal Occipital Fusiform Cortex (left)	Physical Measures	Brain MRI	LINEAR	0.020971312719661	0.00320389725988596	0.038738728179436	0.0207035463405058	19587	NA	NA
Volume	Lungs	25830	Volume of grey matter in Frontal Medial Cortex (left)	Physical Measures	Brain MRI	LINEAR	0.0205192040581346	0.00277707604653698	0.0382613320697323	0.0234080889551653	19587	NA	NA
Volume	Lungs	25852	Volume of grey matter in Lingual Gyrus (left)	Physical Measures	Brain MRI	LINEAR	0.0186923086741437	0.00248095106224863	0.0349036662860387	0.0238290001557951	19587	NA	NA
Volume	Lungs	25768	90th percentile of z-statistic (in group-defined amygdala activation mask) for faces-shapes contrast	Physical Measures	Brain MRI	LINEAR	-0.0229438001151777	-0.0429991322642941	-0.00288846796606138	0.024947929165741	17232	NA	NA
Volume	Lungs	25868	Volume of grey matter in Planum Polare (left)	Physical Measures	Brain MRI	LINEAR	-0.0196408080153921	-0.0370401848967746	-0.00224143113400974	0.0269375959774228	19587	NA	NA
Volume	Lungs	25848	"Volume of grey matter in Parahippocampal Gyrus, anterior division (left)"	Physical Measures	Brain MRI	LINEAR	0.0188766257686626	0.00199537860794792	0.0357578729293773	0.0284079771144268	19587	NA	NA
Volume	Lungs	6019-1	ECG/bike method for fitness test	Physical Measures	ECG during exercise	MULTINOMIAL-LOGISTIC	NA	NA	NA	0.0300634081574325	NA	NA	NA
Volume	Lungs	25865	Volume of grey matter in Central Opercular Cortex (right)	Physical Measures	Brain MRI	LINEAR	0.018884507063269	0.00178782337124035	0.0359811907552976	0.0303956431718284	19587	NA	NA
Volume	Lungs	25846	Volume of grey matter in Frontal Orbital Cortex (left)	Physical Measures	Brain MRI	LINEAR	0.0180303197893717	0.00159950641726047	0.0344611331614829	0.0314966946807391	19587	NA	NA
Volume	Lungs	399	Number of incorrect matches in round	Physical Measures	Cognitive function	LINEAR	0.0144096998695298	0.0010428395113462	0.0277765602277135	0.0346123060586838	38152	NA	NA
Volume	Lungs	25019	Volume of hippocampus (left)	Physical Measures	Brain MRI	LINEAR	-0.0187955530135124	-0.0366262302158645	-9.64875811160368e-4	0.0388273055433995	19577	NA	NA
Volume	Lungs	25835	Volume of grey matter in Subcallosal Cortex (right)	Physical Measures	Brain MRI	LINEAR	0.0170305797323799	2.24735124144775e-4	0.0338364243406151	0.0470143629144323	19587	NA	NA
Volume	Lungs	20154	"Forced expiratory volume in 1-second (FEV1), predicted percentage"	Physical Measures	Spirometry	LINEAR	0.0237576489618124	2.92390130282778e-4	0.047222907793342	0.0472132337282645	12626	NA	NA
Volume	Lungs	25893	Volume of grey matter in I-IV Cerebellum (left)	Physical Measures	Brain MRI	LINEAR	0.0182298917804757	1.77165467519266e-4	0.0362826180934321	0.0477938673063659	19587	NA	NA
Volume	Lungs	25884	Volume of grey matter in Pallidum (left)	Physical Measures	Brain MRI	LINEAR	-0.018704299846757	-0.037260925117107	-1.47674576406954e-4	0.04820464524566	19587	NA	NA
Volume	Lungs	25887	Volume of grey matter in Hippocampus (right)	Physical Measures	Brain MRI	LINEAR	0.0171079057139783	4.97286229614174e-5	0.0341660828049953	0.049335914102483	19587	NA	NA
Volume	Lungs	5984	"ECG, load"	Physical Measures	ECG during exercise	LINEAR	0.0231695292990392	5.93074565394917e-5	0.0462797511415389	0.0494151387323533	6139	NA	NA
Volume	Lungs	12685	Total peripheral resistance during PWA	Physical Measures	Heart MRI	LINEAR	-0.0134244053143057	-0.0270168229851459	1.68012356534403e-4	0.0528997030883924	33590	NA	NA
Volume	Lungs	12340	QRS duration	Physical Measures	ECG at rest	LINEAR	0.012927733263821	-2.41323459140111e-4	0.0260967899867821	0.0543483649080206	33690	NA	NA
Volume	Lungs	25039	Median T2star in accumbens (right)	Physical Measures	Brain MRI	LINEAR	0.0192676173524151	-4.45562258164754e-4	0.038980796962995	0.0554072351356772	18120	NA	NA
Volume	Lungs	25031	Median T2star in putamen (right)	Physical Measures	Brain MRI	LINEAR	0.0187266714380388	-5.71006012871977e-4	0.0380243488889496	0.0571743013509671	18120	NA	NA
Volume	Lungs	25799	"Volume of grey matter in Superior Temporal Gyrus, anterior division (right)"	Physical Measures	Brain MRI	LINEAR	-0.0173110343508604	-0.0352547140718608	6.32645370140007e-4	0.0586420239576246	19587	NA	NA
Volume	Lungs	12699	Number of PWA tests performed	Physical Measures	Heart MRI	ORDERED-LOGISTIC	-0.0629707072225979	-0.128882760573238	0.00294134612804202	0.0611414839043817	34131	NA	NA
Volume	Lungs	21002	Weight	Physical Measures	Body size measures	LINEAR	-0.00461924395932632	-0.00951892935377933	2.80441435126685e-4	0.0646330868242758	38632	NA	NA
Volume	Lungs	5181	Ever had eye surgery	Physical Measures	Eye measures	ORDERED-LOGISTIC	-0.108943399998105	-0.226233317027151	0.00834651703094004	0.0687132051324917	8933	NA	NA
Volume	Lungs	4196	Pulse wave peak to peak time	Physical Measures	Arterial stiffness	LINEAR	0.0207578757391352	-0.00185903577934532	0.0433747872576157	0.0720371595531582	12802	NA	NA
Volume	Lungs	4198	Position of the pulse wave peak	Physical Measures	Arterial stiffness	LINEAR	-0.0205746505862083	-0.0431034486986181	0.0019541475262015	0.0734571942585776	12807	NA	NA
Volume	Lungs	25831	Volume of grey matter in Frontal Medial Cortex (right)	Physical Measures	Brain MRI	LINEAR	0.0162932898552943	-0.00156048779372142	0.0341470675043101	0.0736678553847166	19587	NA	NA
Volume	Lungs	5264	Corneal hysteresis (left)	Physical Measures	Eye measures	LINEAR	0.0257162072318732	-0.00260707066628496	0.0540394851300314	0.07514296320759	8593	NA	NA
Volume	Lungs	4237	Time to press 'next' (left)	Physical Measures	Hearing test	LINEAR	0.0206248886808307	-0.00209365146032102	0.0433434288219825	0.0751798289448287	12681	NA	NA
Volume	Lungs	49	Hip circumference	Physical Measures	Body size measures	LINEAR	0.00743764265023039	-8.06437389359843e-4	0.0156817226898206	0.0770193923359247	38649	NA	NA
Volume	Lungs	25030	Median T2star in putamen (left)	Physical Measures	Brain MRI	LINEAR	0.0170948733941327	-0.00207505885855335	0.0362648056468188	0.0804941295722124	18120	NA	NA
Volume	Lungs	25797	Volume of grey matter in Temporal Pole (right)	Physical Measures	Brain MRI	LINEAR	0.0150071731761493	-0.00184371490849438	0.0318580612607931	0.0808916803325221	19587	NA	NA
Volume	Lungs	25901	Volume of grey matter in Vermis Crus I Cerebellum	Physical Measures	Brain MRI	LINEAR	-0.0163321227842361	-0.0351843162984599	0.00252007072998768	0.0895102671950919	19587	NA	NA
Volume	Lungs	25023	Volume of accumbens (left)	Physical Measures	Brain MRI	LINEAR	0.0148459797895032	-0.00257264079665477	0.0322646003756612	0.0948184271909921	19577	NA	NA
Volume	Lungs	25836	Volume of grey matter in Paracingulate Gyrus (left)	Physical Measures	Brain MRI	LINEAR	-0.0144719754110346	-0.0314944762546802	0.00255052543261101	0.0956495468364166	19587	NA	NA
Volume	Lungs	25832	Volume of grey matter in Juxtapositional Lobule Cortex (formerly Supplementary Motor Cortex) (left)	Physical Measures	Brain MRI	LINEAR	-0.0152585065350703	-0.033486946242618	0.00296993317247745	0.100869130919736	19587	NA	NA
Volume	Lungs	25894	Volume of grey matter in I-IV Cerebellum (right)	Physical Measures	Brain MRI	LINEAR	0.0150093345676256	-0.00300178563844584	0.0330204547736971	0.102398390115865	19587	NA	NA
Volume	Lungs	4096	Fractured heel (right)	Physical Measures	Bone-densitometry of heel	ORDERED-LOGISTIC	-0.352216312616061	-0.783291912181978	0.0788592869498563	0.109304320715324	12471	NA	NA
Volume	Lungs	6033	Maximum heart rate during fitness test	Physical Measures	ECG during exercise	LINEAR	-0.0266256627941964	-0.059243305889867	0.00599198030147427	0.109599525742696	6160	NA	NA
Volume	Lungs	25819	"Volume of grey matter in Supramarginal Gyrus, anterior division (right)"	Physical Measures	Brain MRI	LINEAR	0.0150494101528126	-0.0035075789466679	0.0336063992522931	0.111941769673328	19587	NA	NA
Volume	Lungs	25818	"Volume of grey matter in Supramarginal Gyrus, anterior division (left)"	Physical Measures	Brain MRI	LINEAR	0.0149400889536477	-0.00349382350005942	0.0333740014073548	0.112169987087626	19587	NA	NA
Volume	Lungs	25786	Volume of grey matter in Superior Frontal Gyrus (left)	Physical Measures	Brain MRI	LINEAR	0.0144031701354356	-0.0035057141315221	0.0323120544023933	0.114951251006933	19587	NA	NA
Volume	Lungs	6016	Chest pain felt outside physical activity	Physical Measures	ECG during exercise	ORDERED-LOGISTIC	-0.179396868376772	-0.403220246422921	0.0444265096693773	0.116243042587462	6236	NA	NA
Volume	Lungs	4245	Time to press first digit (right)	Physical Measures	Hearing test	LINEAR	0.0181849085557209	-0.00464628023214692	0.0410160973435888	0.118489756537826	12705	NA	NA
Volume	Lungs	25853	Volume of grey matter in Lingual Gyrus (right)	Physical Measures	Brain MRI	LINEAR	0.0127262783333072	-0.00356885263891408	0.0290214093055285	0.125834755557042	19587	NA	NA
Volume	Lungs	21021	Pulse wave Arterial Stiffness index	Physical Measures	Arterial stiffness	LINEAR	-0.0172016268109167	-0.0393600272331369	0.00495677361130354	0.128116375472673	12792	NA	NA
Volume	Lungs	12702	Cardiac index during PWA	Physical Measures	Heart MRI	LINEAR	0.00957676641153235	-0.00291801355163796	0.0220715463747027	0.133031001692674	31684	NA	NA
Volume	Lungs	25801	"Volume of grey matter in Superior Temporal Gyrus, posterior division (right)"	Physical Measures	Brain MRI	LINEAR	-0.0134362060666028	-0.0310598550412132	0.00418744290800754	0.135096983684059	19587	NA	NA
Volume	Lungs	25850	"Volume of grey matter in Parahippocampal Gyrus, posterior division (left)"	Physical Measures	Brain MRI	LINEAR	-0.0132409006247538	-0.0311147554383773	0.00463295418886964	0.146510309727551	19587	NA	NA
Volume	Lungs	6015	Chest pain felt during physical activity	Physical Measures	ECG during exercise	ORDERED-LOGISTIC	0.132792371472354	-0.0492784949551836	0.314863237899892	0.152906997902802	6236	NA	NA
Volume	Lungs	4230	Signal-to-noise-ratio (SNR) of triplet (left)	Physical Measures	Hearing test	LINEAR	0.0165676293310856	-0.00623783085572939	0.0393730895179007	0.154469722991187	12718	NA	NA
Volume	Lungs	25862	Volume of grey matter in Frontal Operculum Cortex (left)	Physical Measures	Brain MRI	LINEAR	0.0127262078498196	-0.00487077960739953	0.0303231953070388	0.156340479220276	19587	NA	NA
Volume	Lungs	20016	Fluid intelligence score	Physical Measures	Cognitive function	ORDERED-LOGISTIC	-0.0300848566041216	-0.0718349208604156	0.0116652076521724	0.157867466067725	12834	NA	NA
Volume	Lungs	6020-1	Completion status of test	Physical Measures	ECG during exercise	MULTINOMIAL-LOGISTIC	NA	NA	NA	0.157879984551022	NA	NA	NA
Volume	Lungs	25861	Volume of grey matter in Occipital Fusiform Gyrus (right)	Physical Measures	Brain MRI	LINEAR	-0.0125969295116139	-0.0301123930237274	0.00491853400049967	0.158652249951891	19587	NA	NA
Volume	Lungs	5265	Corneal resistance factor (left)	Physical Measures	Eye measures	LINEAR	0.0203683867948821	-0.00822751367160017	0.0489642872613644	0.162675996521569	8593	NA	NA
Volume	Lungs	25804	"Volume of grey matter in Middle Temporal Gyrus, posterior division (left)"	Physical Measures	Brain MRI	LINEAR	0.0125900988660376	-0.00509843097304344	0.0302786287051186	0.162994463567894	19587	NA	NA
Volume	Lungs	25812	"Volume of grey matter in Inferior Temporal Gyrus, temporooccipital part (left)"	Physical Measures	Brain MRI	LINEAR	0.0127053797126317	-0.00532014085353345	0.0307309002787969	0.167117426969439	19587	NA	NA
Volume	Lungs	5255	"Intra-ocular pressure, Goldmann-correlated (right)"	Physical Measures	Eye measures	LINEAR	-0.0201290484480187	-0.0487005077035151	0.00844241080747776	0.167308323129759	8612	NA	NA
Volume	Lungs	25888	Volume of grey matter in Amygdala (left)	Physical Measures	Brain MRI	LINEAR	-0.0116557221722784	-0.0283424499217403	0.00503100557718357	0.170975782844311	19587	NA	NA
Volume	Lungs	3146	Speed of sound through heel	Physical Measures	Bone-densitometry of heel	LINEAR	0.012508375192113	-0.00548898259553493	0.0305057329797609	0.173124804501124	20747	NA	NA
Volume	Lungs	25052	Median BOLD effect (in group-defined amygdala activation mask) for faces-shapes contrast	Physical Measures	Brain MRI	LINEAR	-0.0138809953839968	-0.0340128657328617	0.00625087496486814	0.176553684240096	17232	NA	NA
Volume	Lungs	4186-1	Stiffness method	Physical Measures	Arterial stiffness	MULTINOMIAL-LOGISTIC	NA	NA	NA	0.177742888727572	NA	NA	NA
Volume	Lungs	25839	"Volume of grey matter in Cingulate Gyrus, anterior division (right)"	Physical Measures	Brain MRI	LINEAR	-0.0124695447038983	-0.030785463547174	0.00584637413937737	0.182077158227685	19587	NA	NA
Volume	Lungs	12700	Vicorder results plausible	Physical Measures	Heart MRI	LOGISTIC-BINARY	-0.0783960651971873	-0.191787719862787	0.038500544357129	0.182144682093388	34131	33620	511
Volume	Lungs	4235	Time to press last digit (left)	Physical Measures	Hearing test	LINEAR	0.0152685485574878	-0.00746407326154391	0.0380011703765195	0.188012453000367	12703	NA	NA
Volume	Lungs	25875	Volume of grey matter in Supracalcarine Cortex (right)	Physical Measures	Brain MRI	LINEAR	-0.012130008982775	-0.0302082910661353	0.00594827310058535	0.188470910060464	19587	NA	NA
Volume	Lungs	25024	Volume of accumbens (right)	Physical Measures	Brain MRI	LINEAR	0.0114988539078681	-0.00570941272943581	0.028707120545172	0.190291427689827	19577	NA	NA
Volume	Lungs	4195	Pulse wave reflection index	Physical Measures	Arterial stiffness	LINEAR	0.0147466967094082	-0.00754186354515465	0.0370352569639711	0.19469323571843	12807	NA	NA
Volume	Lungs	25867	Volume of grey matter in Parietal Operculum Cortex (right)	Physical Measures	Brain MRI	LINEAR	0.0114603126151213	-0.00588299623671901	0.0288036214669616	0.195263510799071	19587	NA	NA
Volume	Lungs	25919	Volume of grey matter in Vermis X Cerebellum	Physical Measures	Brain MRI	LINEAR	-0.0119455397729239	-0.0303907104448068	0.00649963089895899	0.204313662475597	19587	NA	NA
Volume	Lungs	25012	Volume of thalamus (right)	Physical Measures	Brain MRI	LINEAR	0.010059190031044	-0.00552891259788758	0.0256472926599756	0.205933892574996	19577	NA	NA
Volume	Lungs	25896	Volume of grey matter in V Cerebellum (right)	Physical Measures	Brain MRI	LINEAR	0.0113762130133004	-0.0062840952971661	0.0290365213237669	0.206738688814283	19587	NA	NA
Volume	Lungs	4093	Fractured heel (left)	Physical Measures	Bone-densitometry of heel	ORDERED-LOGISTIC	-0.299895935972285	-0.766245260807788	0.166453388863217	0.20754205375143	12479	NA	NA
Volume	Lungs	25784	Volume of grey matter in Insular Cortex (left)	Physical Measures	Brain MRI	LINEAR	0.0106803218955599	-0.00604544833719901	0.0274060921283189	0.210722277356191	19587	NA	NA
Volume	Lungs	25015	Volume of putamen (left)	Physical Measures	Brain MRI	LINEAR	0.0102761405914143	-0.00586280907215642	0.0264150902549851	0.21202971227925899	19577	NA	NA
Volume	Lungs	5262	"Intra-ocular pressure, corneal-compensated (left)"	Physical Measures	Eye measures	LINEAR	-0.0179183434628996	-0.0462184981981684	0.0103818112723691	0.214590082584842	8593	NA	NA
Volume	Lungs	25837	Volume of grey matter in Paracingulate Gyrus (right)	Physical Measures	Brain MRI	LINEAR	-0.0108083484137398	-0.0279108990143165	0.00629420218683698	0.215463452706709	19587	NA	NA
Volume	Lungs	12682	Cardiac output during PWA	Physical Measures	Heart MRI	LINEAR	0.00827467618442909	-0.00509141936693248	0.0216407717357907	0.224978500926741	33105	NA	NA
Volume	Lungs	4233	"Mean signal-to-noise ratio (SNR), (left)"	Physical Measures	Hearing test	LINEAR	-0.0143422205872051	-0.0375941004612882	0.00890965928687807	0.226661810436691	12703	NA	NA
Volume	Lungs	25789	Volume of grey matter in Middle Frontal Gyrus (right)	Physical Measures	Brain MRI	LINEAR	-0.0108761109999626	-0.0286766596294156	0.00692443762949045	0.231083254582376	19587	NA	NA
Volume	Lungs	25798	"Volume of grey matter in Superior Temporal Gyrus, anterior division (left)"	Physical Measures	Brain MRI	LINEAR	-0.0108408426550978	-0.0287089010654795	0.00702721575528387	0.234368861224977	19587	NA	NA
Volume	Lungs	25863	Volume of grey matter in Frontal Operculum Cortex (right)	Physical Measures	Brain MRI	LINEAR	0.0105643134866265	-0.00716272836857196	0.0282913553418249	0.242780347128041	19587	NA	NA
Volume	Lungs	25913	Volume of grey matter in Vermis VIIIb Cerebellum	Physical Measures	Brain MRI	LINEAR	0.0108609770202361	-0.00738331337171634	0.0291052674121886	0.243282790982198	19587	NA	NA
Volume	Lungs	25864	Volume of grey matter in Central Opercular Cortex (left)	Physical Measures	Brain MRI	LINEAR	0.00999455541163319	-0.00686223068725507	0.0268513415105214	0.245186732435427	19587	NA	NA
Volume	Lungs	25847	Volume of grey matter in Frontal Orbital Cortex (right)	Physical Measures	Brain MRI	LINEAR	0.00981547294925194	-0.00679599337163164	0.0264269392701355	0.246801995870161	19587	NA	NA
Volume	Lungs	25843	Volume of grey matter in Precuneous Cortex (right)	Physical Measures	Brain MRI	LINEAR	0.0100126064799753	-0.00702023880934283	0.0270454517692935	0.249244925317658	19587	NA	NA
Volume	Lungs	25842	Volume of grey matter in Precuneous Cortex (left)	Physical Measures	Brain MRI	LINEAR	0.00991311016667939	-0.0071535496333204	0.0269797699666792	0.254921671204324	19587	NA	NA
Volume	Lungs	25022	Volume of amygdala (right)	Physical Measures	Brain MRI	LINEAR	-0.0105527932912171	-0.0288552505314468	0.00774966394901269	0.258429874848471	19577	NA	NA
Volume	Lungs	25904	Volume of grey matter in Vermis Crus II Cerebellum	Physical Measures	Brain MRI	LINEAR	0.0107756632266217	-0.00794350900578565	0.0294948354590291	0.259198194180236	19587	NA	NA
Volume	Lungs	25011	Volume of thalamus (left)	Physical Measures	Brain MRI	LINEAR	0.00884044434426049	-0.00694873486877899	0.0246296235573	0.272452564729622	19577	NA	NA
Volume	Lungs	4234	Time to press first digit (left)	Physical Measures	Hearing test	LINEAR	0.0126471508370281	-0.0103009507136483	0.0355952523877045	0.280038415851055	12703	NA	NA
Volume	Lungs	3147	"Heel quantitative ultrasound index (QUI), direct entry"	Physical Measures	Bone-densitometry of heel	LINEAR	0.00983469117900035	-0.00801296221898173	0.0276823445769824	0.280121838621653	20747	NA	NA
Volume	Lungs	78	"Heel bone mineral density (BMD) T-score, automated"	Physical Measures	Bone-densitometry of heel	LINEAR	0.00982604985899615	-0.00802159101302056	0.0276736907310129	0.280544276273056	20747	NA	NA
Volume	Lungs	25840	"Volume of grey matter in Cingulate Gyrus, posterior division (left)"	Physical Measures	Brain MRI	LINEAR	0.00904694012356071	-0.00741408487375932	0.0255079651208807	0.281377805669729	19587	NA	NA
Volume	Lungs	3148	Heel bone mineral density (BMD)	Physical Measures	Bone-densitometry of heel	LINEAR	0.00978149160350452	-0.00806076925424949	0.0276237524612585	0.282586039665804	20738	NA	NA
Volume	Lungs	5986	"ECG, phase time"	Physical Measures	ECG during exercise	LINEAR	0.0160378988683287	-0.0133663762212105	0.0454421739578678	0.285008032155736	6160	NA	NA
Volume	Lungs	25806	"Volume of grey matter in Middle Temporal Gyrus, temporooccipital part (left)"	Physical Measures	Brain MRI	LINEAR	0.0100230230942139	-0.00853660044965603	0.0285826466380839	0.289825019929642	19587	NA	NA
Volume	Lungs	25912	Volume of grey matter in VIIIb Cerebellum (left)	Physical Measures	Brain MRI	LINEAR	0.00941480575503701	-0.00833453069373198	0.027164142203806	0.298495993389433	19587	NA	NA
Volume	Lungs	25871	Volume of grey matter in Heschl's Gyrus (includes H1 and H2) (right)	Physical Measures	Brain MRI	LINEAR	0.00897447589635268	-0.00799824237560832	0.0259471941683137	0.300022107956242	19587	NA	NA
Volume	Lungs	4204	Absence of notch position in the pulse waveform	Physical Measures	Arterial stiffness	LOGISTIC-BINARY	0.0450090207307574	-0.0417786950620093	0.130648461884092	0.306151855241388	12807	1263	11544
Volume	Lungs	25845	Volume of grey matter in Cuneal Cortex (right)	Physical Measures	Brain MRI	LINEAR	-0.0092454055772438	-0.0269980151652393	0.00850720401075173	0.307363546843345	19587	NA	NA
Volume	Lungs	25828	Volume of grey matter in Intracalcarine Cortex (left)	Physical Measures	Brain MRI	LINEAR	0.0092563673439855	-0.00887237928420215	0.0273851139721732	0.316934925618945	19587	NA	NA
Volume	Lungs	25906	Volume of grey matter in VIIb Cerebellum (left)	Physical Measures	Brain MRI	LINEAR	-0.00912210888342336	-0.02705131044019	0.00880709267334332	0.31864925307074	19587	NA	NA
Volume	Lungs	5254	"Intra-ocular pressure, corneal-compensated (right)"	Physical Measures	Eye measures	LINEAR	-0.0142869604686497	-0.0426969184465308	0.0141229975092315	0.324270013983179	8612	NA	NA
Volume	Lungs	25827	"Volume of grey matter in Lateral Occipital Cortex, inferior division (right)"	Physical Measures	Brain MRI	LINEAR	-0.00859260635386065	-0.0258969443559694	0.00871173164824809	0.330417849871728	19587	NA	NA
Volume	Lungs	25899	Volume of grey matter in VI Cerebellum (right)	Physical Measures	Brain MRI	LINEAR	0.00848184340068137	-0.00889464738517818	0.0258583341865409	0.338699633380467	19587	NA	NA
Volume	Lungs	25816	Volume of grey matter in Superior Parietal Lobule (left)	Physical Measures	Brain MRI	LINEAR	0.00890556529370622	-0.00938585907744678	0.0271969896648592	0.339938691908002	19587	NA	NA
Volume	Lungs	20018	Prospective memory result	Physical Measures	Cognitive function	ORDERED-LOGISTIC	0.0344892753086389	-0.0364113040397089	0.105389854656987	0.340388806655119	12925	NA	NA
Volume	Lungs	25791	"Volume of grey matter in Inferior Frontal Gyrus, pars triangularis (right)"	Physical Measures	Brain MRI	LINEAR	0.00886944426987889	-0.00939237139487825	0.027131259934636	0.341118884675014	19587	NA	NA
Volume	Lungs	5194-1	Intra-ocular pressure (IOP) method (right)	Physical Measures	Eye measures	MULTINOMIAL-LOGISTIC	NA	NA	NA	0.342756293837658	NA	NA	NA
Volume	Lungs	25808	"Volume of grey matter in Inferior Temporal Gyrus, anterior division (left)"	Physical Measures	Brain MRI	LINEAR	0.00865076502147237	-0.00933120920337567	0.0266327392463204	0.345713842808954	19587	NA	NA
Volume	Lungs	25859	Volume of grey matter in Temporal Occipital Fusiform Cortex (right)	Physical Measures	Brain MRI	LINEAR	0.00829930310122916	-0.00902849320215223	0.0256270994046106	0.347844378968311	19587	NA	NA
Volume	Lungs	25018	Volume of pallidum (right)	Physical Measures	Brain MRI	LINEAR	0.00835633125208633	-0.00909835922086892	0.0258110217250416	0.348060593666223	19577	NA	NA
Volume	Lungs	20152	Reproduciblity of spirometry measurement using ERS/ATS criteria	Physical Measures	Spirometry	LOGISTIC-BINARY	-0.0174871522223125	-0.0544296142085436	0.0196164328272193	0.354537728942441	29663	23539	6124
Volume	Lungs	25914	Volume of grey matter in VIIIb Cerebellum (right)	Physical Measures	Brain MRI	LINEAR	0.00835265257186979	-0.00936064507581235	0.0260659502195519	0.355355475890711	19587	NA	NA
Volume	Lungs	5257	Corneal resistance factor (right)	Physical Measures	Eye measures	LINEAR	-0.0133469306803171	-0.0418965118693583	0.015202650508724	0.359475886164399	8612	NA	NA
Volume	Lungs	25866	Volume of grey matter in Parietal Operculum Cortex (left)	Physical Measures	Brain MRI	LINEAR	0.0080632507536915	-0.00936418190106489	0.0254906834084479	0.364478875666602	19587	NA	NA
Volume	Lungs	25016	Volume of putamen (right)	Physical Measures	Brain MRI	LINEAR	0.0073672601362757	-0.00872742523653445	0.0234619455090858	0.369612617613259	19577	NA	NA
Volume	Lungs	25911	Volume of grey matter in VIIIa Cerebellum (right)	Physical Measures	Brain MRI	LINEAR	0.007968044219333	-0.00972165896471874	0.0256577474033847	0.377306576710595	19587	NA	NA
Volume	Lungs	3089	Caffeine drink within last hour	Physical Measures	Spirometry	LOGISTIC-BINARY	0.0434976269024623	-0.0556683161439179	0.140236305507296	0.384177574197434	36401	740	35661
Volume	Lungs	25763	90th percentile of BOLD effect (in group-defined mask) for faces activation	Physical Measures	Brain MRI	LINEAR	-0.00870318866980354	-0.0285342247154316	0.0111278473758245	0.389676929850264	17232	NA	NA
Volume	Lungs	25800	"Volume of grey matter in Superior Temporal Gyrus, posterior division (left)"	Physical Measures	Brain MRI	LINEAR	-0.00777756519364637	-0.0255612540496263	0.0100061236623335	0.391328458150457	19587	NA	NA
Volume	Lungs	25897	Volume of grey matter in VI Cerebellum (left)	Physical Measures	Brain MRI	LINEAR	0.00756457140789069	-0.0097538334615315	0.0248829762773129	0.391923150016465	19587	NA	NA
Volume	Lungs	25003	Volume of ventricular cerebrospinal fluid (normalised for head size)	Physical Measures	Brain MRI	LINEAR	-0.00698882611840922	-0.0231038440627016	0.00912619182588319	0.395302944119479	19592	NA	NA
Volume	Lungs	12654	Number of automated diagnostic comments recorded during 12-lead ECG	Physical Measures	ECG at rest	ORDERED-LOGISTIC	-0.0117774796168213	-0.0394966979499313	0.0159417387162886	0.404977940929908	33667	NA	NA
Volume	Lungs	20021	Speech-reception-threshold (SRT) estimate (right)	Physical Measures	Hearing test	LINEAR	-0.00976991293648667	-0.0329972757247683	0.0134574498517949	0.409681074432432	12530	NA	NA
Volume	Lungs	25032	Median T2star in pallidum (left)	Physical Measures	Brain MRI	LINEAR	0.00826303647647768	-0.0113977620098737	0.0279238349628291	0.410070150170792	18120	NA	NA
Volume	Lungs	25783	Volume of grey matter in Frontal Pole (right)	Physical Measures	Brain MRI	LINEAR	0.00671976055004398	-0.00954131669565233	0.0229808377957403	0.417955524412256	19587	NA	NA
Volume	Lungs	4270	Volume level set by participant (left)	Physical Measures	Hearing test	ORDERED-LOGISTIC	-0.0178183436653506	-0.0617355771360384	0.0260988898053372	0.426499547029743	12718	NA	NA
Volume	Lungs	25006	Volume of grey matter	Physical Measures	Brain MRI	LINEAR	0.00581276533992306	-0.00910580884206385	0.02073133952191	0.44504676723772	19592	NA	NA
Volume	Lungs	25824	"Volume of grey matter in Lateral Occipital Cortex, superior division (left)"	Physical Measures	Brain MRI	LINEAR	-0.00690031120484825	-0.0246804174101477	0.0108797950004512	0.446849285479903	19587	NA	NA
Volume	Lungs	25829	Volume of grey matter in Intracalcarine Cortex (right)	Physical Measures	Brain MRI	LINEAR	-0.0070097052487975596	-0.0251218517476832	0.0111024412500881	0.448108940884887	19587	NA	NA
Volume	Lungs	25033	Median T2star in pallidum (right)	Physical Measures	Brain MRI	LINEAR	0.00755008133231003	-0.0121250606894221	0.0272252233540422	0.451963418620946	18120	NA	NA
Volume	Lungs	25007	Volume of white matter (normalised for head size)	Physical Measures	Brain MRI	LINEAR	0.00682125993947574	-0.01116528132548	0.0248078012044315	0.457279758366559	19592	NA	NA
Volume	Lungs	25915	Volume of grey matter in IX Cerebellum (left)	Physical Measures	Brain MRI	LINEAR	-0.00693137896271906	-0.025230710383336	0.0113679524578979	0.457831279772593	19587	NA	NA
Volume	Lungs	25014	Volume of caudate (right)	Physical Measures	Brain MRI	LINEAR	0.00668115454347699	-0.0109963412913372	0.0243586503782911	0.458818195045588	19577	NA	NA
Volume	Lungs	25020	Volume of hippocampus (right)	Physical Measures	Brain MRI	LINEAR	-0.00670710038807291	-0.024479918543363	0.0110657177672172	0.459492658607832	19577	NA	NA
Volume	Lungs	4276	Number of triplets attempted (right)	Physical Measures	Hearing test	ORDERED-LOGISTIC	-0.0634934950279794	-0.233513941067093	0.106526951011134	0.464210016779994	12794	NA	NA
Volume	Lungs	25895	Volume of grey matter in V Cerebellum (left)	Physical Measures	Brain MRI	LINEAR	0.00648763170085078	-0.0112373019533134	0.024212565355015	0.473119966412999	19587	NA	NA
Volume	Lungs	25917	Volume of grey matter in IX Cerebellum (right)	Physical Measures	Brain MRI	LINEAR	-0.00654214200135841	-0.0247965574447883	0.0117122734420715	0.48239478149223203	19587	NA	NA
Volume	Lungs	5325-0	Ever had refractive laser eye surgery	Physical Measures	Eye measures	MULTINOMIAL-LOGISTIC	NA	NA	NA	0.492612526982715	NA	NA	NA
Volume	Lungs	25851	"Volume of grey matter in Parahippocampal Gyrus, posterior division (right)"	Physical Measures	Brain MRI	LINEAR	-0.00626241488793368	-0.0242573305161948	0.0117325007403274	0.495164525941143	19587	NA	NA
Volume	Lungs	25807	"Volume of grey matter in Middle Temporal Gyrus, temporooccipital part (right)"	Physical Measures	Brain MRI	LINEAR	0.00613112377052515	-0.0116119064745357	0.023874154015586	0.498217062455263	19587	NA	NA
Volume	Lungs	25910	Volume of grey matter in Vermis VIIIa Cerebellum	Physical Measures	Brain MRI	LINEAR	0.00603771044929944	-0.0120760962616209	0.0241515171602198	0.513546007890832	19587	NA	NA
Volume	Lungs	4241	Signal-to-noise-ratio (SNR) of triplet (right)	Physical Measures	Hearing test	LINEAR	-0.00757862229561223	-0.0303765113011208	0.0152192667098964	0.514666461222002	12717	NA	NA
Volume	Lungs	6039	Duration of fitness test	Physical Measures	ECG during exercise	ORDERED-LOGISTIC	0.0219282048774246	-0.0444377239633301	0.0882941337181794	0.517261270458474	6160	NA	NA
Volume	Lungs	25903	Volume of grey matter in Crus II Cerebellum (left)	Physical Measures	Brain MRI	LINEAR	-0.00580117366173786	-0.0236841992256121	0.0120818519021364	0.524885798335641	19587	NA	NA
Volume	Lungs	25785	Volume of grey matter in Insular Cortex (right)	Physical Measures	Brain MRI	LINEAR	0.0053683463763651	-0.0113229658603091	0.0220596586130393	0.528431457518198	19587	NA	NA
Volume	Lungs	25905	Volume of grey matter in Crus II Cerebellum (right)	Physical Measures	Brain MRI	LINEAR	-0.0056920427990715	-0.0234987543766579	0.0121146687785149	0.530957645405954	19587	NA	NA
Volume	Lungs	25013	Volume of caudate (left)	Physical Measures	Brain MRI	LINEAR	0.00558279990710806	-0.0120162122737369	0.023181812087953	0.534091453092736	19577	NA	NA
Volume	Lungs	25765	90th percentile of BOLD effect (in group-defined mask) for faces-shapes contrast	Physical Measures	Brain MRI	LINEAR	0.00626897578826958	-0.013682176468065	0.0262201280446041	0.537970911153129	17232	NA	NA
Volume	Lungs	25788	Volume of grey matter in Middle Frontal Gyrus (left)	Physical Measures	Brain MRI	LINEAR	-0.00554857250158949	-0.0234007559503982	0.0123036109472192	0.542393864217942	19587	NA	NA
Volume	Lungs	25811	"Volume of grey matter in Inferior Temporal Gyrus, posterior division (right)"	Physical Measures	Brain MRI	LINEAR	-0.00535177029374005	-0.0231948717591685	0.0124913311716883	0.556607012138963	19587	NA	NA
Volume	Lungs	25002	Volume of peripheral cortical grey matter	Physical Measures	Brain MRI	LINEAR	0.00435586138889321	-0.0106739983370595	0.0193857211148459	0.570000425335627	19592	NA	NA
Volume	Lungs	25782	Volume of grey matter in Frontal Pole (left)	Physical Measures	Brain MRI	LINEAR	0.0045189257527573	-0.011697575901266	0.0207354274067806	0.584933142694023	19587	NA	NA
Volume	Lungs	25803	"Volume of grey matter in Middle Temporal Gyrus, anterior division (right)"	Physical Measures	Brain MRI	LINEAR	0.00486206218344183	-0.0130648967457086	0.0227890211125923	0.595005393841822	19587	NA	NA
Volume	Lungs	6017	Able to walk or cycle unaided for 10 minutes	Physical Measures	ECG during exercise	ORDERED-LOGISTIC	0.0701668921352145	-0.192532513580616	0.332866297851045	0.600634685353599	6236	NA	NA
Volume	Lungs	3144	"Heel Broadband ultrasound attenuation, direct entry"	Physical Measures	Bone-densitometry of heel	LINEAR	0.00452536471378685	-0.0128715499294873	0.021922279357061	0.610151337837827	20747	NA	NA
Volume	Lungs	25872	Volume of grey matter in Planum Temporale (left)	Physical Measures	Brain MRI	LINEAR	0.00438126109023588	-0.0126400050013411	0.0214025271818128	0.61389814453396	19587	NA	NA
Volume	Lungs	25795	Volume of grey matter in Precentral Gyrus (right)	Physical Measures	Brain MRI	LINEAR	0.00442582124594469	-0.0127794252353231	0.0216310677272125	0.614121957296949	19587	NA	NA
Volume	Lungs	5201	"logMAR, final (right)"	Physical Measures	Eye measures	LINEAR	0.00704089035056104	-0.0205688546835759	0.034650635384698	0.617165783599503	8819	NA	NA
Volume	Lungs	25874	Volume of grey matter in Supracalcarine Cortex (left)	Physical Measures	Brain MRI	LINEAR	-0.0043720977489118	-0.0225242130053857	0.0137800175075621	0.636857505653781	19587	NA	NA
Volume	Lungs	25844	Volume of grey matter in Cuneal Cortex (left)	Physical Measures	Brain MRI	LINEAR	-0.0043437993054416	-0.0223920288782683	0.0137044302673851	0.637111510579334	19587	NA	NA
Volume	Lungs	25025	Volume of brain stem + 4th ventricle	Physical Measures	Brain MRI	LINEAR	-0.00394608356320927	-0.0205779007659766	0.012685733639558	0.641898983248143	19577	NA	NA
Volume	Lungs	5263	"Intra-ocular pressure, Goldmann-correlated (left)"	Physical Measures	Eye measures	LINEAR	-0.00671651535554452	-0.0352976607458203	0.0218646300347312	0.645058944340934	8593	NA	NA
Volume	Lungs	25809	"Volume of grey matter in Inferior Temporal Gyrus, anterior division (right)"	Physical Measures	Brain MRI	LINEAR	0.00410756348495605	-0.0138576851822766	0.0220728121521887	0.654047584014856	19587	NA	NA
Volume	Lungs	25916	Volume of grey matter in Vermis IX Cerebellum	Physical Measures	Brain MRI	LINEAR	0.00417390437608239	-0.0142885563294024	0.0226363650815672	0.657678651965224	19587	NA	NA
Volume	Lungs	25017	Volume of pallidum (left)	Physical Measures	Brain MRI	LINEAR	-0.00393962294727368	-0.0214836337533751	0.0136043878588278	0.659832931045105	19577	NA	NA
Volume	Lungs	25813	"Volume of grey matter in Inferior Temporal Gyrus, temporooccipital part (right)"	Physical Measures	Brain MRI	LINEAR	0.00356011298819263	-0.0137457305467753	0.0208659565231606	0.686787776776835	19587	NA	NA
Volume	Lungs	25810	"Volume of grey matter in Inferior Temporal Gyrus, posterior division (left)"	Physical Measures	Brain MRI	LINEAR	0.00363128030338347	-0.0141334316080409	0.0213959922148079	0.688674096682138	19587	NA	NA
Volume	Lungs	25048	Median BOLD effect (in group-defined mask) for faces-shapes contrast	Physical Measures	Brain MRI	LINEAR	-0.00400461666430893	-0.0239949526041961	0.0159857192755783	0.694573191032013	17232	NA	NA
Volume	Lungs	5208	"logMAR, final (left)"	Physical Measures	Eye measures	LINEAR	0.00549627374501075	-0.022210608367349	0.0332031558573705	0.697391924890631	8820	NA	NA
Volume	Lungs	25790	"Volume of grey matter in Inferior Frontal Gyrus, pars triangularis (left)"	Physical Measures	Brain MRI	LINEAR	0.00336894547010958	-0.0149648168284253	0.0217027077686445	0.718717490493784	19587	NA	NA
Volume	Lungs	5256	Corneal hysteresis (right)	Physical Measures	Eye measures	LINEAR	-0.00520517519637086	-0.0335796137843067	0.023169263391565	0.719156227907811	8612	NA	NA
Volume	Lungs	25822	Volume of grey matter in Angular Gyrus (left)	Physical Measures	Brain MRI	LINEAR	-0.00309563305261709	-0.0215395625728232	0.0153482964675891	0.742173177179798	19587	NA	NA
Volume	Lungs	25902	Volume of grey matter in Crus I Cerebellum (right)	Physical Measures	Brain MRI	LINEAR	-0.00287150359585287	-0.0200954918018548	0.0143524846101491	0.743840253642417	19587	NA	NA
Volume	Lungs	25900	Volume of grey matter in Crus I Cerebellum (left)	Physical Measures	Brain MRI	LINEAR	0.0027110703833367	-0.0148498968529532	0.0202720376196266	0.762198504391134	19587	NA	NA
Volume	Lungs	25817	Volume of grey matter in Superior Parietal Lobule (right)	Physical Measures	Brain MRI	LINEAR	0.00280239280735316	-0.0155574477316501	0.0211622333463564	0.764804292826643	19587	NA	NA
Volume	Lungs	6014	Doctor restricts physical activity due to heart condition	Physical Measures	ECG during exercise	ORDERED-LOGISTIC	-0.0314386211032783	-0.240162701584561	0.177285459378005	0.767835144377428	6236	NA	NA
Volume	Lungs	25761	90th percentile of BOLD effect (in group-defined mask) for shapes activation	Physical Measures	Brain MRI	LINEAR	-0.00296427937840238	-0.0228182712797129	0.0168897125229081	0.769792185131583	17232	NA	NA
Volume	Lungs	25823	Volume of grey matter in Angular Gyrus (right)	Physical Measures	Brain MRI	LINEAR	-0.00259589993718603	-0.0206912432156201	0.0154994433412481	0.778569268481735	19587	NA	NA
Volume	Lungs	25891	Volume of grey matter in Ventral Striatum (right)	Physical Measures	Brain MRI	LINEAR	-0.00242451899052981	-0.019477514346939	0.0146284763658794	0.78049601651451	19587	NA	NA
Volume	Lungs	4277	Volume level set by participant (right)	Physical Measures	Hearing test	ORDERED-LOGISTIC	0.00590542318767773	-0.0377262507457931	0.0495370971211485	0.790797843894672	12717	NA	NA
Volume	Lungs	25793	"Volume of grey matter in Inferior Frontal Gyrus, pars opercularis (right)"	Physical Measures	Brain MRI	LINEAR	-0.00231482608285475	-0.0205545760539848	0.0159249238882753	0.803551514329457	19587	NA	NA
Volume	Lungs	4244	"Mean signal-to-noise ratio (SNR), (right)"	Physical Measures	Hearing test	LINEAR	-0.00281292955475414	-0.0259638732599156	0.0203380141504073	0.811755901140499	12705	NA	NA
Volume	Lungs	5183	Current eye infection	Physical Measures	Eye measures	LOGISTIC-BINARY	0.0371793631425622	-0.291684322671279	0.341891629784295	0.818535247352931	8933	64	8869
Volume	Lungs	25814	Volume of grey matter in Postcentral Gyrus (left)	Physical Measures	Brain MRI	LINEAR	-0.00203971490172906	-0.0197077234255851	0.015628293622127	0.820981482650869	19587	NA	NA
Volume	Lungs	25877	Volume of grey matter in Occipital Pole (right)	Physical Measures	Brain MRI	LINEAR	0.00193910321164179	-0.0150148728795164	0.0188930793028	0.822616378975164	19587	NA	NA
Volume	Lungs	25805	"Volume of grey matter in Middle Temporal Gyrus, posterior division (right)"	Physical Measures	Brain MRI	LINEAR	0.00196760463901743	-0.0158510143190742	0.019786223597109	0.828646361511814	19587	NA	NA
Volume	Lungs	25908	Volume of grey matter in VIIb Cerebellum (right)	Physical Measures	Brain MRI	LINEAR	0.00184421459476304	-0.0160990165087214	0.0197874456982475	0.84034191695527	19587	NA	NA
Volume	Lungs	25841	"Volume of grey matter in Cingulate Gyrus, posterior division (right)"	Physical Measures	Brain MRI	LINEAR	-0.00166246134065143	-0.0182836906434783	0.0149587679621754	0.84457410604091	19587	NA	NA
Volume	Lungs	25821	"Volume of grey matter in Supramarginal Gyrus, posterior division (right)"	Physical Measures	Brain MRI	LINEAR	-0.00180063713848039	-0.0198845254577614	0.0162832511808006	0.845263010366209	19587	NA	NA
Volume	Lungs	25856	"Volume of grey matter in Temporal Fusiform Cortex, posterior division (left)"	Physical Measures	Brain MRI	LINEAR	0.00165091067913432	-0.0151286501555143	0.018430471513783	0.847078850647068	19587	NA	NA
Volume	Lungs	25815	Volume of grey matter in Postcentral Gyrus (right)	Physical Measures	Brain MRI	LINEAR	0.00171823397998155	-0.0160894091197716	0.0195258770797347	0.849995986479758	19587	NA	NA
Volume	Lungs	25833	Volume of grey matter in Juxtapositional Lobule Cortex (formerly Supplementary Motor Cortex) (right)	Physical Measures	Brain MRI	LINEAR	-0.00150533883666597	-0.0196865214082131	0.0166758437348812	0.871080379817947	19587	NA	NA
Volume	Lungs	12678	Central pulse pressure during PWA	Physical Measures	Heart MRI	LINEAR	-0.00107365070925376	-0.0143014653039351	0.0121541638854276	0.873600054045662	33660	NA	NA
Volume	Lungs	5327	Ever had laser treatment for glaucoma or high eye pressure	Physical Measures	Eye measures	LOGISTIC-BINARY	0.0709344415876099	-0.926156734872528	0.851233896772583	0.874984825195663	560	10	550
Volume	Lungs	25890	Volume of grey matter in Ventral Striatum (left)	Physical Measures	Brain MRI	LINEAR	9.80101690173054e-4	-0.0159742866858256	0.0179344900661717	0.909786724175049	19587	NA	NA
Volume	Lungs	25870	Volume of grey matter in Heschl's Gyrus (includes H1 and H2) (left)	Physical Measures	Brain MRI	LINEAR	-8.32461092816919e-4	-0.0179261253655412	0.0162612031799073	0.923953433699772	19587	NA	NA
Volume	Lungs	25792	"Volume of grey matter in Inferior Frontal Gyrus, pars opercularis (left)"	Physical Measures	Brain MRI	LINEAR	-8.12864547924585e-4	-0.0189293570989722	0.017303628003123	0.929919937438294	19587	NA	NA
Volume	Lungs	25004	Volume of ventricular cerebrospinal fluid	Physical Measures	Brain MRI	LINEAR	6.59685307964214e-4	-0.0150048852638572	0.0163242558797856	0.934213720983899	19592	NA	NA
Volume	Lungs	25880	Volume of grey matter in Caudate (left)	Physical Measures	Brain MRI	LINEAR	-7.77274000153068e-4	-0.0192658919260467	0.0177113439257405	0.93432676660249	19587	NA	NA
Volume	Lungs	20023	Mean time to correctly identify matches	Physical Measures	Cognitive function	LINEAR	5.29854558282394e-4	-0.0122930719440013	0.0133527810605661	0.935450304620264	38588	NA	NA
Volume	Lungs	20019	Speech-reception-threshold (SRT) estimate (left)	Physical Measures	Hearing test	LINEAR	9.30829818732951e-4	-0.022385566718753	0.0242472263562189	0.937628236141376	12537	NA	NA
Volume	Lungs	25825	"Volume of grey matter in Lateral Occipital Cortex, superior division (right)"	Physical Measures	Brain MRI	LINEAR	6.95681930624405e-4	-0.0167505313251482	0.018141895186397	0.937701508819355	19587	NA	NA
Volume	Lungs	25838	"Volume of grey matter in Cingulate Gyrus, anterior division (left)"	Physical Measures	Brain MRI	LINEAR	6.8761379402129e-4	-0.0176477165160582	0.0190229441041008	0.941403069784456	19587	NA	NA
Volume	Lungs	4239	Number of times 'clear' was pressed (left)	Physical Measures	Hearing test	ORDERED-LOGISTIC	-0.00137157921270851	-0.0465603691857224	0.0438172107603054	0.952562539088883	12718	NA	NA
Volume	Lungs	4249	Number of times 'clear' was pressed (right)	Physical Measures	Hearing test	ORDERED-LOGISTIC	0.00131897618261036	-0.0433892879926756	0.0460272403578964	0.953890061378569	12717	NA	NA
Volume	Lungs	25909	Volume of grey matter in VIIIa Cerebellum (left)	Physical Measures	Brain MRI	LINEAR	-4.88335899106602e-4	-0.0181593483625461	0.0171826765643329	0.956802870757283	19587	NA	NA
Volume	Lungs	3082	Fractured heel	Physical Measures	Bone-densitometry of heel	ORDERED-LOGISTIC	0.0103956740618643	-0.377346762252513	0.398138110376242	0.958091594818511	25049	NA	NA
Volume	Lungs	5985	Bicycle speed	Physical Measures	ECG during exercise	LINEAR	-8.03222041972653e-4	-0.033951992970218	0.0323455488862727	0.962115473589712	6139	NA	NA
Volume	Lungs	25021	Volume of amygdala (left)	Physical Measures	Brain MRI	LINEAR	-3.32881219053776e-4	-0.0185087672456277	0.0178430048075201	0.971364125515741	19577	NA	NA
Volume	Lungs	25857	"Volume of grey matter in Temporal Fusiform Cortex, posterior division (right)"	Physical Measures	Brain MRI	LINEAR	-3.07380729446491e-4	-0.0172388723058687	0.0166241108469757	0.971614288965809	19587	NA	NA
Volume	Lungs	6034	Target heart rate achieved	Physical Measures	ECG during exercise	LOGISTIC-BINARY	0.00199573695169468	-0.128534442666909	0.129590788376005	0.975824272109455	6160	544	5616
Volume	Lungs	25820	"Volume of grey matter in Supramarginal Gyrus, posterior division (left)"	Physical Measures	Brain MRI	LINEAR	-2.79129150701601e-4	-0.0184669922277278	0.0179087339263246	0.976002387869156	19587	NA	NA
Volume	Lungs	25826	"Volume of grey matter in Lateral Occipital Cortex, inferior division (left)"	Physical Measures	Brain MRI	LINEAR	-2.4657979281976e-4	-0.0182209573081034	0.0177277977224639	0.978548320546971	19587	NA	NA
Volume	Lungs	25881	Volume of grey matter in Caudate (right)	Physical Measures	Brain MRI	LINEAR	-2.06010466196994e-4	-0.0184772625430091	0.0180652416106151	0.982368241392422	19587	NA	NA
Volume	Lungs	25873	Volume of grey matter in Planum Temporale (right)	Physical Measures	Brain MRI	LINEAR	-1.87479443441199e-4	-0.0172793995292132	0.0169044406423308	0.982847029053074	19587	NA	NA
Volume	Lungs	5324-0	Ever had cataract surgery	Physical Measures	Eye measures	MULTINOMIAL-LOGISTIC	NA	NA	NA	0.984059854722865	NA	NA	NA
Volume	Lungs	5196-1	Intra-ocular pressure (IOP) method (left)	Physical Measures	Eye measures	MULTINOMIAL-LOGISTIC	NA	NA	NA	0.987048212936484	NA	NA	NA
Volume	Lungs	25794	Volume of grey matter in Precentral Gyrus (left)	Physical Measures	Brain MRI	LINEAR	-8.89766324686628e-5	-0.0171815480265555	0.0170035947616182	0.991859125949062	19587	NA	NA
Volume	Lungs	25907	Volume of grey matter in Vermis VIIb Cerebellum	Physical Measures	Brain MRI	LINEAR	-4.84987726050465e-6	-0.0184457305575024	0.0184360308029814	0.999588699648933	19587	NA	NA
Volume	Lungs	25740	NA	Physical Measures	Brain MRI	NA	NA	NA	NA	NA	NA	NA	NA
Volume	Lungs	25742	NA	Physical Measures	Brain MRI	NA	NA	NA	NA	NA	NA	NA	NA
Volume	Lungs	25745	NA	Physical Measures	Brain MRI	NA	NA	NA	NA	NA	NA	NA	NA
Volume	Lungs	22420	NA	Physical Measures	Heart MRI	NA	NA	NA	NA	NA	NA	NA	NA
Volume	Lungs	22421	NA	Physical Measures	Heart MRI	NA	NA	NA	NA	NA	NA	NA	NA
Volume	Lungs	22422	NA	Physical Measures	Heart MRI	NA	NA	NA	NA	NA	NA	NA	NA
Volume	Lungs	22423	NA	Physical Measures	Heart MRI	NA	NA	NA	NA	NA	NA	NA	NA
Volume	Lungs	22424	NA	Physical Measures	Heart MRI	NA	NA	NA	NA	NA	NA	NA	NA
Volume	Lungs	22425	NA	Physical Measures	Heart MRI	NA	NA	NA	NA	NA	NA	NA	NA
Volume	Lungs	22426	NA	Physical Measures	Heart MRI	NA	NA	NA	NA	NA	NA	NA	NA
Volume	Lungs	22427	NA	Physical Measures	Heart MRI	NA	NA	NA	NA	NA	NA	NA	NA
Volume	Lungs	12673	NA	Physical Measures	Heart MRI	NA	NA	NA	NA	NA	NA	NA	NA
Volume	Lungs	12674	NA	Physical Measures	Heart MRI	NA	NA	NA	NA	NA	NA	NA	NA
Volume	Lungs	12675	NA	Physical Measures	Heart MRI	NA	NA	NA	NA	NA	NA	NA	NA
Volume	Lungs	12676	NA	Physical Measures	Heart MRI	NA	NA	NA	NA	NA	NA	NA	NA
Volume	Lungs	12677	NA	Physical Measures	Heart MRI	NA	NA	NA	NA	NA	NA	NA	NA
Volume	Lungs	3137	NA	Physical Measures	Spirometry	NA	NA	NA	NA	NA	NA	NA	NA
Volume	ASAT	23099	Body fat percentage	Physical Measures	Impedance	LINEAR	0.397553780961244	0.385332009263465	0.409775552659023	1e-300	38184	NA	NA
Volume	ASAT	23100	Whole body fat mass	Physical Measures	Impedance	LINEAR	0.281232760692706	0.267577323025756	0.294888198359655	1e-300	38155	NA	NA
Volume	ASAT	23101	Whole body fat-free mass	Physical Measures	Impedance	LINEAR	-0.312629273423281	-0.321237254169294	-0.304021292677267	1e-300	38202	NA	NA
Volume	ASAT	23102	Whole body water mass	Physical Measures	Impedance	LINEAR	-0.315237270070439	-0.323918734437939	-0.306555805702938	1e-300	38202	NA	NA
Volume	ASAT	23105	Basal metabolic rate	Physical Measures	Impedance	LINEAR	-0.25315051791412	-0.261236766592073	-0.245064269236167	1e-300	38201	NA	NA
Volume	ASAT	23106	Impedance of whole body	Physical Measures	Impedance	LINEAR	0.669303433795408	0.655013833262181	0.683593034328634	1e-300	38200	NA	NA
Volume	ASAT	23107	Impedance of leg (right)	Physical Measures	Impedance	LINEAR	0.659326701773991	0.641106269051317	0.677547134496665	1e-300	38201	NA	NA
Volume	ASAT	23108	Impedance of leg (left)	Physical Measures	Impedance	LINEAR	0.653521458186106	0.635064423154663	0.671978493217548	1e-300	38199	NA	NA
Volume	ASAT	23109	Impedance of arm (right)	Physical Measures	Impedance	LINEAR	0.60098966080754	0.58683227781677	0.615147043798309	1e-300	38196	NA	NA
Volume	ASAT	23110	Impedance of arm (left)	Physical Measures	Impedance	LINEAR	0.600416209983208	0.586235239993481	0.614597179972935	1e-300	38198	NA	NA
Volume	ASAT	23111	Leg fat percentage (right)	Physical Measures	Impedance	LINEAR	0.229247432226877	0.218988201606903	0.239506662846852	1e-300	38199	NA	NA
Volume	ASAT	23113	Leg fat-free mass (right)	Physical Measures	Impedance	LINEAR	-0.26543943025128	-0.274600107555626	-0.256278752946934	1e-300	38195	NA	NA
Volume	ASAT	23114	Leg predicted mass (right)	Physical Measures	Impedance	LINEAR	-0.2642006261913	-0.273328604262679	-0.255072648119921	1e-300	38195	NA	NA
Volume	ASAT	23115	Leg fat percentage (left)	Physical Measures	Impedance	LINEAR	0.206441699983879	0.196372722745816	0.216510677221943	1e-300	38194	NA	NA
Volume	ASAT	23117	Leg fat-free mass (left)	Physical Measures	Impedance	LINEAR	-0.237611333950211	-0.246475675597171	-0.22874699230325	1e-300	38190	NA	NA
Volume	ASAT	23118	Leg predicted mass (left)	Physical Measures	Impedance	LINEAR	-0.2360931032828	-0.244942093561872	-0.227244113003727	1e-300	38190	NA	NA
Volume	ASAT	23119	Arm fat percentage (right)	Physical Measures	Impedance	LINEAR	0.305899246180096	0.29394827020283	0.317850222157361	1e-300	38188	NA	NA
Volume	ASAT	23121	Arm fat-free mass (right)	Physical Measures	Impedance	LINEAR	-0.313696304485432	-0.323163640367838	-0.304228968603026	1e-300	38184	NA	NA
Volume	ASAT	23122	Arm predicted mass (right)	Physical Measures	Impedance	LINEAR	-0.311092031295718	-0.320548492195728	-0.301635570395708	1e-300	38184	NA	NA
Volume	ASAT	23123	Arm fat percentage (left)	Physical Measures	Impedance	LINEAR	0.302642175928533	0.290891582863716	0.314392768993351	1e-300	38184	NA	NA
Volume	ASAT	23125	Arm fat-free mass (left)	Physical Measures	Impedance	LINEAR	-0.284833452542857	-0.294252952834875	-0.275413952250839	1e-300	38180	NA	NA
Volume	ASAT	23126	Arm predicted mass (left)	Physical Measures	Impedance	LINEAR	-0.28388778433416	-0.293314352018392	-0.274461216649928	1e-300	38178	NA	NA
Volume	ASAT	23127	Trunk fat percentage	Physical Measures	Impedance	LINEAR	0.539376057811267	0.523534717046729	0.555217398575806	1e-300	38167	NA	NA
Volume	ASAT	23128	Trunk fat mass	Physical Measures	Impedance	LINEAR	0.374935175070471	0.360124154865229	0.389746195275713	1e-300	38164	NA	NA
Volume	ASAT	23129	Trunk fat-free mass	Physical Measures	Impedance	LINEAR	-0.338328933525106	-0.3478050144012	-0.328852852649011	1e-300	38156	NA	NA
Volume	ASAT	23130	Trunk predicted mass	Physical Measures	Impedance	LINEAR	-0.336443099293244	-0.345940775794703	-0.326945422791785	1e-300	38153	NA	NA
Volume	ASAT	46	Hand grip strength (left)	Physical Measures	Hand grip strength	LINEAR	-0.293722436712094	-0.310346749708929	-0.27709812371526	1.07329828050027e-258	38570	NA	NA
Volume	ASAT	47	Hand grip strength (right)	Physical Measures	Hand grip strength	LINEAR	-0.283026673010611	-0.299706063445433	-0.266347282575789	4.57521697564072e-239	38562	NA	NA
Volume	ASAT	48	Waist circumference	Physical Measures	Body size measures	LINEAR	0.192847210203699	0.179437366189809	0.20625705421759	5.33111423514086e-173	38648	NA	NA
Volume	ASAT	23120	Arm fat mass (right)	Physical Measures	Impedance	LINEAR	0.186105456078534	0.172532654437644	0.199678257719425	1.38447426812184e-157	38186	NA	NA
Volume	ASAT	23124	Arm fat mass (left)	Physical Measures	Impedance	LINEAR	0.179976357439284	0.16639173369158	0.193560981186988	2.3960269826635e-147	38181	NA	NA
Volume	ASAT	49	Hip circumference	Physical Measures	Body size measures	LINEAR	0.190984836975709	0.175426699692926	0.206542974258492	5.94293827658471e-127	38649	NA	NA
Volume	ASAT	20257	Forced vital capacity (FVC) Z-score	Physical Measures	Spirometry	LINEAR	0.335911643524814	0.308183307076716	0.363639979972912	1.59365902224349e-123	31781	NA	NA
Volume	ASAT	23112	Leg fat mass (right)	Physical Measures	Impedance	LINEAR	0.131225227050427	0.120183586524085	0.142266867576768	3.64600789248676e-119	38197	NA	NA
Volume	ASAT	3062	Forced vital capacity (FVC)	Physical Measures	Spirometry	LINEAR	-0.192481336464101	-0.209087706126148	-0.175874966802054	1.98490203157782e-113	35719	NA	NA
Volume	ASAT	20151	"Forced vital capacity (FVC), Best measure"	Physical Measures	Spirometry	LINEAR	-0.191550984096123	-0.209168947667797	-0.17393302052445	5.34503680307148e-100	29663	NA	NA
Volume	ASAT	23116	Leg fat mass (left)	Physical Measures	Impedance	LINEAR	0.112835069977287	0.102036885541977	0.123633254412596	1.03161660283128e-92	38194	NA	NA
Volume	ASAT	3143	Ankle spacing width	Physical Measures	Bone-densitometry of heel	LINEAR	-0.241239858275066	-0.264410482117162	-0.218069234432971	1.21820004596207e-91	20747	NA	NA
Volume	ASAT	12336	Ventricular rate	Physical Measures	ECG at rest	LINEAR	0.26130277641143	0.235067763049585	0.287537789773275	2.14537760374264e-84	33695	NA	NA
Volume	ASAT	20256	Forced expiratory volume in 1-second (FEV1) Z-score	Physical Measures	Spirometry	LINEAR	0.247260712683976	0.219110383790324	0.275411041577628	4.08643493526755e-66	31781	NA	NA
Volume	ASAT	12679	Number of beats in waveform average for PWA	Physical Measures	Heart MRI	LINEAR	0.226543677039861	0.199679947385223	0.253407406694499	3.99075109396111e-61	33879	NA	NA
Volume	ASAT	3063	Forced expiratory volume in 1-second (FEV1)	Physical Measures	Spirometry	LINEAR	-0.143487252123759	-0.161196610129127	-0.125777894118392	1.36151511290469e-56	35719	NA	NA
Volume	ASAT	102	"Pulse rate, automated reading"	Physical Measures	Blood pressure	LINEAR	0.2053692759363	0.17942281243297	0.23131573943963	4.21553985825965e-54	36318	NA	NA
Volume	ASAT	12340	QRS duration	Physical Measures	ECG at rest	LINEAR	-0.188324629246938	-0.21340028229477	-0.163248976199105	6.8304816661791e-49	33690	NA	NA
Volume	ASAT	20150	"Forced expiratory volume in 1-second (FEV1), Best measure"	Physical Measures	Spirometry	LINEAR	-0.141332943010174	-0.16048432929732	-0.122181556723028	2.96320185803228e-47	29663	NA	NA
Volume	ASAT	25008	Volume of white matter	Physical Measures	Brain MRI	LINEAR	-0.203860987831687	-0.232096967673109	-0.175625007990265	3.08984939135704e-45	19592	NA	NA
Volume	ASAT	22671	Mean carotid IMT (intima-medial thickness) at 120 degrees	Physical Measures	Carotid ultrasound	LINEAR	-0.215344077156624	-0.246465395952994	-0.184222758360255	9.79227017408708e-42	22733	NA	NA
Volume	ASAT	25849	"Volume of grey matter in Parahippocampal Gyrus, anterior division (right)"	Physical Measures	Brain MRI	LINEAR	-0.220204273964794	-0.252090379855285	-0.188318168074303	1.48522756851712e-41	19587	NA	NA
Volume	ASAT	25848	"Volume of grey matter in Parahippocampal Gyrus, anterior division (left)"	Physical Measures	Brain MRI	LINEAR	-0.214509299603448	-0.246810670450663	-0.182207928756233	1.43544718843955e-38	19587	NA	NA
Volume	ASAT	25010	"Volume of brain, grey+white matter"	Physical Measures	Brain MRI	LINEAR	-0.184563492721696	-0.212426294113379	-0.156700691330012	2.20290556510979e-38	19592	NA	NA
Volume	ASAT	22670	Minimum carotid IMT (intima-medial thickness) at 120 degrees	Physical Measures	Carotid ultrasound	LINEAR	-0.20976648566289	-0.241700802529934	-0.177832168795846	8.50420549154178e-38	22733	NA	NA
Volume	ASAT	6033	Maximum heart rate during fitness test	Physical Measures	ECG during exercise	LINEAR	0.401051659829679	0.338881755242531	0.463221564416827	3.35023345278995e-36	6160	NA	NA
Volume	ASAT	22674	Mean carotid IMT (intima-medial thickness) at 150 degrees	Physical Measures	Carotid ultrasound	LINEAR	-0.191447709487407	-0.222498032124992	-0.160397386849823	1.61120559674663e-33	22816	NA	NA
Volume	ASAT	22680	Mean carotid IMT (intima-medial thickness) at 240 degrees	Physical Measures	Carotid ultrasound	LINEAR	-0.192544041658242	-0.224047445159474	-0.161040638157011	5.75688009257843e-33	22572	NA	NA
Volume	ASAT	5983	"ECG, heart rate"	Physical Measures	ECG during exercise	LINEAR	0.377331266486452	0.314137044399697	0.440525488573208	2.60199285117447e-31	6129	NA	NA
Volume	ASAT	22672	Maximum carotid IMT (intima-medial thickness) at 120 degrees	Physical Measures	Carotid ultrasound	LINEAR	-0.184983955368693	-0.216273238616396	-0.15369467212099	5.82413589727156e-31	22733	NA	NA
Volume	ASAT	25854	"Volume of grey matter in Temporal Fusiform Cortex, anterior division (left)"	Physical Measures	Brain MRI	LINEAR	-0.191381375441149	-0.224218767952752	-0.158543982929546	3.98934387123435e-30	19587	NA	NA
Volume	ASAT	3064	Peak expiratory flow (PEF)	Physical Measures	Spirometry	LINEAR	-0.119906364348468	-0.140617295494972	-0.0991954332019636	8.59784172503767e-30	35719	NA	NA
Volume	ASAT	22679	Minimum carotid IMT (intima-medial thickness) at 240 degrees	Physical Measures	Carotid ultrasound	LINEAR	-0.185182887850565	-0.217531171624267	-0.152834604076863	3.87298063568817e-29	22572	NA	NA
Volume	ASAT	22673	Minimum carotid IMT (intima-medial thickness) at 150 degrees	Physical Measures	Carotid ultrasound	LINEAR	-0.181096598640066	-0.212844209476424	-0.149348987803708	6.05554942773498e-29	22816	NA	NA
Volume	ASAT	20258	FEV1/ FVC ratio Z-score	Physical Measures	Spirometry	LINEAR	-0.156365380462869	-0.184520945813917	-0.12820981511182	1.51933419310203e-27	31781	NA	NA
Volume	ASAT	22681	Maximum carotid IMT (intima-medial thickness) at 240 degrees	Physical Measures	Carotid ultrasound	LINEAR	-0.174243466976516	-0.205820057189494	-0.142666876763537	3.38977679986377e-27	22572	NA	NA
Volume	ASAT	25797	Volume of grey matter in Temporal Pole (right)	Physical Measures	Brain MRI	LINEAR	-0.177433930893248	-0.209720536482587	-0.14514732530391	5.59035591528152e-27	19587	NA	NA
Volume	ASAT	25011	Volume of thalamus (left)	Physical Measures	Brain MRI	LINEAR	-0.165289504877257	-0.195527596799974	-0.13505141295454	1.03821659474131e-26	19577	NA	NA
Volume	ASAT	25796	Volume of grey matter in Temporal Pole (left)	Physical Measures	Brain MRI	LINEAR	-0.173445202795144	-0.205273995060265	-0.141616410530024	1.48252798758769e-26	19587	NA	NA
Volume	ASAT	25878	Volume of grey matter in Thalamus (left)	Physical Measures	Brain MRI	LINEAR	-0.185875189807801	-0.220190821001891	-0.151559558613711	2.93828701783683e-26	19587	NA	NA
Volume	ASAT	22675	Maximum carotid IMT (intima-medial thickness) at 150 degrees	Physical Measures	Carotid ultrasound	LINEAR	-0.167881444905597	-0.199258747384829	-0.136504142426365	1.13627541452467e-25	22816	NA	NA
Volume	ASAT	25005	Volume of grey matter (normalised for head size)	Physical Measures	Brain MRI	LINEAR	0.139431614490044	0.112547700820446	0.166315528159642	3.24595221312444e-24	19592	NA	NA
Volume	ASAT	12338	P duration	Physical Measures	ECG at rest	LINEAR	-0.143577519818277	-0.171285607986538	-0.115869431650016	3.38135267881384e-24	31864	NA	NA
Volume	ASAT	25012	Volume of thalamus (right)	Physical Measures	Brain MRI	LINEAR	-0.154301318632966	-0.184164150510328	-0.124438486755604	4.78532636752759e-24	19577	NA	NA
Volume	ASAT	25846	Volume of grey matter in Frontal Orbital Cortex (left)	Physical Measures	Brain MRI	LINEAR	-0.162352721835509	-0.193847193358151	-0.130858250312868	6.08164981490019e-24	19587	NA	NA
Volume	ASAT	25887	Volume of grey matter in Hippocampus (right)	Physical Measures	Brain MRI	LINEAR	-0.167016484772091	-0.199714412714116	-0.134318556830066	1.54537899914282e-23	19587	NA	NA
Volume	ASAT	25855	"Volume of grey matter in Temporal Fusiform Cortex, anterior division (right)"	Physical Measures	Brain MRI	LINEAR	-0.165004918409079	-0.197559430992959	-0.132450405825198	3.34296803104559e-23	19587	NA	NA
Volume	ASAT	22677	Mean carotid IMT (intima-medial thickness) at 210 degrees	Physical Measures	Carotid ultrasound	LINEAR	-0.158933533780289	-0.190309977600768	-0.12755708995981	3.49967600324811e-23	22743	NA	NA
Volume	ASAT	25006	Volume of grey matter	Physical Measures	Brain MRI	LINEAR	-0.142360168394558	-0.170959482914644	-0.113760853874472	1.94610520878499e-22	19592	NA	NA
Volume	ASAT	25886	Volume of grey matter in Hippocampus (left)	Physical Measures	Brain MRI	LINEAR	-0.161000528881054	-0.193526261233593	-0.128474796528516	3.31665056914419e-22	19587	NA	NA
Volume	ASAT	51	Seated height	Physical Measures	Body size measures	LINEAR	-0.0725605844556171	-0.0875328749734882	-0.0575882939377461	2.24272000514576e-21	38130	NA	NA
Volume	ASAT	25002	Volume of peripheral cortical grey matter	Physical Measures	Brain MRI	LINEAR	-0.139392250205384	-0.168208685059778	-0.110575815350989	2.79376540534266e-21	19592	NA	NA
Volume	ASAT	25016	Volume of putamen (right)	Physical Measures	Brain MRI	LINEAR	-0.147264313826282	-0.178109049992281	-0.116419577660284	8.98649598946686e-21	19577	NA	NA
Volume	ASAT	4194	Pulse rate	Physical Measures	Arterial stiffness	LINEAR	0.21033227021521	0.166005767965577	0.254658772464844	1.61955835641286e-20	12807	NA	NA
Volume	ASAT	22676	Minimum carotid IMT (intima-medial thickness) at 210 degrees	Physical Measures	Carotid ultrasound	LINEAR	-0.151547911148859	-0.18364012026812	-0.119455702029598	2.31067697907625e-20	22743	NA	NA
Volume	ASAT	20154	"Forced expiratory volume in 1-second (FEV1), predicted percentage"	Physical Measures	Spirometry	LINEAR	-0.209466745978097	-0.253882492848477	-0.165050999107717	2.75726629143566e-20	12626	NA	NA
Volume	ASAT	25879	Volume of grey matter in Thalamus (right)	Physical Measures	Brain MRI	LINEAR	-0.15747462336754	-0.191177150699255	-0.12377209603582599	5.78217749793419e-20	19587	NA	NA
Volume	ASAT	25025	Volume of brain stem + 4th ventricle	Physical Measures	Brain MRI	LINEAR	-0.144830096835928	-0.17671062397201	-0.112949569699845	5.83465513624952e-19	19577	NA	NA
Volume	ASAT	25014	Volume of caudate (right)	Physical Measures	Brain MRI	LINEAR	-0.152651251758708	-0.186537644411303	-0.118764859106113	1.13769598265365e-18	19577	NA	NA
Volume	ASAT	25018	Volume of pallidum (right)	Physical Measures	Brain MRI	LINEAR	-0.150656780831093	-0.184116428942264	-0.117197132719922	1.18127002297663e-18	19577	NA	NA
Volume	ASAT	50	Standing height	Physical Measures	Body size measures	LINEAR	-0.017127705213058	-0.0209513535933642	-0.0133040568327519	1.70573230153837e-18	38644	NA	NA
Volume	ASAT	25015	Volume of putamen (left)	Physical Measures	Brain MRI	LINEAR	-0.138303593158817	-0.16924249301687	-0.107364693300763	2.07557016369921e-18	19577	NA	NA
Volume	ASAT	12682	Cardiac output during PWA	Physical Measures	Heart MRI	LINEAR	0.113045902961788	0.0875638611035583	0.138527944820017	3.6196283590904e-18	33105	NA	NA
Volume	ASAT	25017	Volume of pallidum (left)	Physical Measures	Brain MRI	LINEAR	-0.14924616729832	-0.182878393792996	-0.115613940803645	3.6450158390699e-18	19577	NA	NA
Volume	ASAT	25802	"Volume of grey matter in Middle Temporal Gyrus, anterior division (left)"	Physical Measures	Brain MRI	LINEAR	-0.149287721154202	-0.182984014692011	-0.115591427616392	4.12530212033454e-18	19587	NA	NA
Volume	ASAT	25001	Volume of peripheral cortical grey matter (normalised for head size)	Physical Measures	Brain MRI	LINEAR	0.122459874322152	0.0945547405691542	0.15036500807515	8.45139094619135e-18	19592	NA	NA
Volume	ASAT	25847	Volume of grey matter in Frontal Orbital Cortex (right)	Physical Measures	Brain MRI	LINEAR	-0.13935315433817	-0.171214919113901	-0.107491389562439	1.08593380167525e-17	19587	NA	NA
Volume	ASAT	25835	Volume of grey matter in Subcallosal Cortex (right)	Physical Measures	Brain MRI	LINEAR	-0.140511289650726	-0.172748506226942	-0.10827407307451	1.4002464673001e-17	19587	NA	NA
Volume	ASAT	25852	Volume of grey matter in Lingual Gyrus (left)	Physical Measures	Brain MRI	LINEAR	-0.134693004712522	-0.165791559876407	-0.103594449548637	2.22581506698416e-17	19587	NA	NA
Volume	ASAT	25784	Volume of grey matter in Insular Cortex (left)	Physical Measures	Brain MRI	LINEAR	-0.138923837541306	-0.171006250194586	-0.106841424888027	2.2615512414134e-17	19587	NA	NA
Volume	ASAT	25853	Volume of grey matter in Lingual Gyrus (right)	Physical Measures	Brain MRI	LINEAR	-0.134875734826118	-0.166133168551375	-0.103618301100862	2.91915906504109e-17	19587	NA	NA
Volume	ASAT	25013	Volume of caudate (left)	Physical Measures	Brain MRI	LINEAR	-0.144068193175091	-0.177810980882579	-0.110325405467604	6.21806214293739e-17	19577	NA	NA
Volume	ASAT	25859	Volume of grey matter in Temporal Occipital Fusiform Cortex (right)	Physical Measures	Brain MRI	LINEAR	-0.141290094812076	-0.17452895578628	-0.108051233837872	8.49185913532007e-17	19587	NA	NA
Volume	ASAT	22678	Maximum carotid IMT (intima-medial thickness) at 210 degrees	Physical Measures	Carotid ultrasound	LINEAR	-0.132982884276737	-0.164487574870738	-0.101478193682736	1.37295615543079e-16	22743	NA	NA
Volume	ASAT	12702	Cardiac index during PWA	Physical Measures	Heart MRI	LINEAR	0.0970107097392645	0.0732941497054701	0.120727269773059	1.11804102044169e-15	31684	NA	NA
Volume	ASAT	25856	"Volume of grey matter in Temporal Fusiform Cortex, posterior division (left)"	Physical Measures	Brain MRI	LINEAR	-0.130533151414007	-0.1627249072254	-0.0983413956026141	2.00203030190731e-15	19587	NA	NA
Volume	ASAT	25920	Volume of grey matter in X Cerebellum (right)	Physical Measures	Brain MRI	LINEAR	-0.136394594571609	-0.170038995381347	-0.102750193761871	2.02926063990504e-15	19587	NA	NA
Volume	ASAT	6034	Target heart rate achieved	Physical Measures	ECG during exercise	LOGISTIC-BINARY	0.983217235134637	0.738379842478506	1.22949168126612	4.16143777380924e-15	6160	544	5616
Volume	ASAT	25842	Volume of grey matter in Precuneous Cortex (left)	Physical Measures	Brain MRI	LINEAR	-0.129347151095539	-0.162093548138623	-0.0966007540524558	1.02503993100104e-14	19587	NA	NA
Volume	ASAT	25873	Volume of grey matter in Planum Temporale (right)	Physical Measures	Brain MRI	LINEAR	-0.129400843008785	-0.162194700505308	-0.0966069855122616	1.09134346290311e-14	19587	NA	NA
Volume	ASAT	25804	"Volume of grey matter in Middle Temporal Gyrus, posterior division (left)"	Physical Measures	Brain MRI	LINEAR	-0.133133297199771	-0.167074212569576	-0.0991923818299655	1.56129331804771e-14	19587	NA	NA
Volume	ASAT	25785	Volume of grey matter in Insular Cortex (right)	Physical Measures	Brain MRI	LINEAR	-0.125230390170461	-0.157256844680292	-0.0932039356606301	1.88290011907918e-14	19587	NA	NA
Volume	ASAT	25881	Volume of grey matter in Caudate (right)	Physical Measures	Brain MRI	LINEAR	-0.137082309096552	-0.172139908897389	-0.102024709295715	1.88332307732903e-14	19587	NA	NA
Volume	ASAT	25840	"Volume of grey matter in Cingulate Gyrus, posterior division (left)"	Physical Measures	Brain MRI	LINEAR	-0.122849892505612	-0.154435629262691	-0.0912641557485331	2.58249605781755e-14	19587	NA	NA
Volume	ASAT	25880	Volume of grey matter in Caudate (left)	Physical Measures	Brain MRI	LINEAR	-0.137585133260357	-0.173060689686226	-0.102109576834487	3.0546933065443e-14	19587	NA	NA
Volume	ASAT	12685	Total peripheral resistance during PWA	Physical Measures	Heart MRI	LINEAR	-0.100176935291687	-0.126103891723044	-0.074249978860331	3.73678295254051e-14	33590	NA	NA
Volume	ASAT	4199	Position of pulse wave notch	Physical Measures	Arterial stiffness	LINEAR	0.167662586779791	0.123701252656534	0.211623920903048	8.18742957014886e-14	12807	NA	NA
Volume	ASAT	25834	Volume of grey matter in Subcallosal Cortex (left)	Physical Measures	Brain MRI	LINEAR	-0.122314691770656	-0.154449300690888	-0.0901800828504227	8.97322270592116e-14	19587	NA	NA
Volume	ASAT	25843	Volume of grey matter in Precuneous Cortex (right)	Physical Measures	Brain MRI	LINEAR	-0.123569827048063	-0.156255666361368	-0.0908839877347585	1.31392646599062e-13	19587	NA	NA
Volume	ASAT	25860	Volume of grey matter in Occipital Fusiform Gyrus (left)	Physical Measures	Brain MRI	LINEAR	-0.124990576595331	-0.158527136744795	-0.0914540164458664	2.87675428577677e-13	19587	NA	NA
Volume	ASAT	4195	Pulse wave reflection index	Physical Measures	Arterial stiffness	LINEAR	-0.156633364937894	-0.199315097219667	-0.113951632656121	6.681745413343e-13	12807	NA	NA
Volume	ASAT	25918	Volume of grey matter in X Cerebellum (left)	Physical Measures	Brain MRI	LINEAR	-0.123120973943192	-0.156695106390469	-0.0895468414959155	6.82170851835008e-13	19587	NA	NA
Volume	ASAT	25858	Volume of grey matter in Temporal Occipital Fusiform Cortex (left)	Physical Measures	Brain MRI	LINEAR	-0.122854252670204	-0.156957821570617	-0.0887506837697903	1.70996092565367e-12	19587	NA	NA
Volume	ASAT	25787	Volume of grey matter in Superior Frontal Gyrus (right)	Physical Measures	Brain MRI	LINEAR	-0.12267594780574	-0.157064622575613	-0.0882872730358671	2.79371346821692e-12	19587	NA	NA
Volume	ASAT	25803	"Volume of grey matter in Middle Temporal Gyrus, anterior division (right)"	Physical Measures	Brain MRI	LINEAR	-0.121425060592102	-0.155832100538509	-0.0870180206456951	4.74912049765132e-12	19587	NA	NA
Volume	ASAT	25798	"Volume of grey matter in Superior Temporal Gyrus, anterior division (left)"	Physical Measures	Brain MRI	LINEAR	-0.118327154687801	-0.152624062904575	-0.084030246471026	1.39590158658624e-11	19587	NA	NA
Volume	ASAT	25857	"Volume of grey matter in Temporal Fusiform Cortex, posterior division (right)"	Physical Measures	Brain MRI	LINEAR	-0.109235515203753	-0.141735502042441	-0.0767355283650641	4.57298917270403e-11	19587	NA	NA
Volume	ASAT	25871	Volume of grey matter in Heschl's Gyrus (includes H1 and H2) (right)	Physical Measures	Brain MRI	LINEAR	-0.107895142569378	-0.140476260897214	-0.075314024241543	8.73676562649514e-11	19587	NA	NA
Volume	ASAT	25021	Volume of amygdala (left)	Physical Measures	Brain MRI	LINEAR	-0.114835783457156	-0.149710125801045	-0.0799614411132664	1.11363013147934e-10	19577	NA	NA
Volume	ASAT	25841	"Volume of grey matter in Cingulate Gyrus, posterior division (right)"	Physical Measures	Brain MRI	LINEAR	-0.104779782365832	-0.136685893679371	-0.0728736710522933	1.24811342027447e-10	19587	NA	NA
Volume	ASAT	5992	"ECG, phase duration"	Physical Measures	ECG during exercise	LOGISTIC-BINARY	-0.628973286105922	-0.82295800637471	-0.435935476466142	1.86534844212607e-10	6160	5326	834
Volume	ASAT	25020	Volume of hippocampus (right)	Physical Measures	Brain MRI	LINEAR	-0.109467698028519	-0.143571004984471	-0.0753643910725664	3.20929634714034e-10	19577	NA	NA
Volume	ASAT	25786	Volume of grey matter in Superior Frontal Gyrus (left)	Physical Measures	Brain MRI	LINEAR	-0.108729696267453	-0.143112502692598	-0.0743468898423067	5.8194950004461e-10	19587	NA	NA
Volume	ASAT	25851	"Volume of grey matter in Parahippocampal Gyrus, posterior division (right)"	Physical Measures	Brain MRI	LINEAR	-0.108991933046761	-0.14353824251971	-0.0744456235738126	6.37743656114052e-10	19587	NA	NA
Volume	ASAT	25813	"Volume of grey matter in Inferior Temporal Gyrus, temporooccipital part (right)"	Physical Measures	Brain MRI	LINEAR	-0.104652428869022	-0.13787571162936	-0.0714291461086827	6.78322173735844e-10	19587	NA	NA
Volume	ASAT	25783	Volume of grey matter in Frontal Pole (right)	Physical Measures	Brain MRI	LINEAR	-0.0982966052342537	-0.129514602857358	-0.067078607611149	6.88955572910748e-10	19587	NA	NA
Volume	ASAT	25810	"Volume of grey matter in Inferior Temporal Gyrus, posterior division (left)"	Physical Measures	Brain MRI	LINEAR	-0.105804967928242	-0.139910192812029	-0.0716997430444552	1.21858760886381e-9	19587	NA	NA
Volume	ASAT	21002	Weight	Physical Measures	Body size measures	LINEAR	-0.0285928882835203	-0.037907083075181	-0.0192786934918596	1.79399971890533e-9	38632	NA	NA
Volume	ASAT	25019	Volume of hippocampus (left)	Physical Measures	Brain MRI	LINEAR	-0.102264785463145	-0.136487178623322	-0.0680423923029671	4.78418580457746e-9	19577	NA	NA
Volume	ASAT	25865	Volume of grey matter in Central Opercular Cortex (right)	Physical Measures	Brain MRI	LINEAR	-0.0980777329873211	-0.130906655588755	-0.0652488103858874	4.82382744790129e-9	19587	NA	NA
Volume	ASAT	25809	"Volume of grey matter in Inferior Temporal Gyrus, anterior division (right)"	Physical Measures	Brain MRI	LINEAR	-0.102611039129729	-0.13710398151837	-0.0681180967410884	5.60011890515426e-9	19587	NA	NA
Volume	ASAT	6020-1	Completion status of test	Physical Measures	ECG during exercise	MULTINOMIAL-LOGISTIC	NA	NA	NA	5.60237743687097e-9	NA	NA	NA
Volume	ASAT	25867	Volume of grey matter in Parietal Operculum Cortex (right)	Physical Measures	Brain MRI	LINEAR	-0.0983995974846768	-0.131700111133286	-0.0650990838360676	7.0705248924301e-9	19587	NA	NA
[truncated: 2,093 more rows]
