# Supplementary material for: Genetic architecture of 11 organ traits derived from abdominal MRI using deep learning
Source: eLife. 2021 Jun 15;10:e65554. doi: 10.7554/eLife.65554 (PMC8205492; doi:10.7554/eLife.65554)
Supplement: Figure 2—source data 1. [file elife-65554-fig2-data1.zip › figure2_source/figure2_supplement2_source.csv]

Trait	Organ	UK Biobank Field	Description	Category	Subcategory	model	beta	lower	upper	pvalue	n	n_cases	n_controls
Volume	Liver	20116-0	Smoking status	Lifestyle and History	Lifestyle and environment	MULTINOMIAL-LOGISTIC	NA	NA	NA	6.01297501482809e-65	NA	NA	NA
Volume	Liver	1558	Alcohol intake frequency.	Lifestyle and History	Lifestyle and environment	ORDERED-LOGISTIC	-0.24085366422079801	-0.269115000885344	-0.212592327556252	2.06409142473832e-62	38661	NA	NA
Volume	Liver	1249	Past tobacco smoking	Lifestyle and History	Lifestyle and environment	ORDERED-LOGISTIC	-0.22080691925639	-0.250824510673411	-0.190789327839369	5.42244960518176e-47	37033	NA	NA
Volume	Liver	1498	Coffee intake	Lifestyle and History	Lifestyle and environment	ORDERED-LOGISTIC	0.206977273357367	0.17619867491331	0.237755871801424	1.4168008484684e-39	35578	NA	NA
Volume	Liver	20160	Ever smoked	Lifestyle and History	Lifestyle and environment	LOGISTIC-BINARY	0.215763825526176	0.183104699030821	0.248557067889235	3.33797385130874e-38	38594	21998	16596
Volume	Liver	2149	Lifetime number of sexual partners	Lifestyle and History	Lifestyle and environment	ORDERED-LOGISTIC	0.213056812445649	0.18075720977806	0.245356415113238	3.84200635402302e-38	33786	NA	NA
Volume	Liver	2040	Risk taking	Lifestyle and History	Psychosocial factors	LOGISTIC-BINARY	0.208221619456967	0.173844053010651	0.242637045861347	1.78594862663754e-32	37525	10672	26853
Volume	Liver	1239	Current tobacco smoking	Lifestyle and History	Lifestyle and environment	ORDERED-LOGISTIC	0.324165938412715	0.268957013934213	0.379374862891218	1.34712079534913e-30	38660	NA	NA
Volume	Liver	1528	Water intake	Lifestyle and History	Lifestyle and environment	ORDERED-LOGISTIC	0.174696550004149	0.143937131308608	0.205455968699689	9.84756012733471e-29	35290	NA	NA
Volume	Liver	1458	Cereal intake	Lifestyle and History	Lifestyle and environment	ORDERED-LOGISTIC	-0.163964709260026	-0.193781456636772	-0.13414796188328	4.79882566182954e-27	37014	NA	NA
Volume	Liver	1508-2	Coffee type	Lifestyle and History	Lifestyle and environment	MULTINOMIAL-LOGISTIC	NA	NA	NA	1.84619049872677e-24	NA	NA	NA
Volume	Liver	6164#3	Types of physical activity in last 4 weeks: Strenuous sports	Lifestyle and History	Lifestyle and environment	LOGISTIC-BINARY	0.229126420334082	0.184879553328172	0.273192391248587	2.66682442277821e-24	38127	5653	32474
Volume	Liver	22040	Summed MET minutes per week for all activity	Lifestyle and History	Lifestyle and environment	LINEAR	0.0848505731535799	0.068204396637849607	0.10149674966931	1.80830783282772e-23	32885	NA	NA
Volume	Liver	22032	IPAQ activity group	Lifestyle and History	Lifestyle and environment	ORDERED-LOGISTIC	0.155397258708514	0.123590100085361	0.187204417331667	1.08089664590728e-21	32885	NA	NA
Volume	Liver	904	Number of days/week of vigorous physical activity 10+ minutes	Lifestyle and History	Lifestyle and environment	ORDERED-LOGISTIC	0.137888851337587	0.109510074756488	0.166267627918687	1.77417171333757e-21	37971	NA	NA
Volume	Liver	1568	Average weekly red wine intake	Lifestyle and History	Lifestyle and environment	ORDERED-LOGISTIC	0.161383530706068	0.127314949144434	0.195452112267701	1.73515978850983e-20	29406	NA	NA
Volume	Liver	2139	Age first had sexual intercourse	Lifestyle and History	Lifestyle and environment	LINEAR	-0.0728677452233296	-0.0883473240284796	-0.0573881664181796	2.94727215927121e-20	35828	NA	NA
Volume	Liver	22033	Summed days activity	Lifestyle and History	Lifestyle and environment	LINEAR	0.0766636633883546	0.0602310668891004	0.0930962598876089	6.34155819499115e-20	33698	NA	NA
Volume	Liver	1110	Length of mobile phone use	Lifestyle and History	Lifestyle and environment	ORDERED-LOGISTIC	0.127172600627485	0.0979090148139669	0.156436186441003	1.68740376030024e-17	38470	NA	NA
Volume	Liver	6162#4	Types of transport used (excluding work): Cycle	Lifestyle and History	Lifestyle and environment	LOGISTIC-BINARY	0.239683569926865	0.18332654581048	0.295537012122091	5.57634803180884e-17	38128	3246	34882
Volume	Liver	1120	Weekly usage of mobile phone in last 3 months	Lifestyle and History	Lifestyle and environment	ORDERED-LOGISTIC	0.127836787890958	0.097910483883	0.157763091898916	5.86318383712948e-17	33021	NA	NA
Volume	Liver	22034	Summed minutes activity	Lifestyle and History	Lifestyle and environment	LINEAR	0.0708030531488317	0.0541285414209882	0.0874775648766751	8.93710341149834e-17	32885	NA	NA
Volume	Liver	884	Number of days/week of moderate physical activity 10+ minutes	Lifestyle and History	Lifestyle and environment	ORDERED-LOGISTIC	0.116583308255443	0.0887774900280183	0.144389126482867	2.13952840585425e-16	37745	NA	NA
Volume	Liver	1428-3	Spread type	Lifestyle and History	Lifestyle and environment	MULTINOMIAL-LOGISTIC	NA	NA	NA	5.80983547282069e-16	NA	NA	NA
Volume	Liver	1100	Drive faster than motorway speed limit	Lifestyle and History	Lifestyle and environment	ORDERED-LOGISTIC	0.12080611680174	0.0908117263021236	0.150800507301357	3.00638363273e-15	36631	NA	NA
Volume	Liver	22039	MET minutes per week for vigorous activity	Lifestyle and History	Lifestyle and environment	ORDERED-LOGISTIC	0.122955808392422	0.091598893965273	0.154312722819572	1.56759143910819e-14	32885	NA	NA
Volume	Liver	22035	Above moderate/vigorous recommendation	Lifestyle and History	Lifestyle and environment	LOGISTIC-BINARY	0.133501746501246	0.0994025242832764	0.167671787972622	1.77084185850871e-14	32885	17759	15126
Volume	Liver	2159	Ever had same-sex intercourse	Lifestyle and History	Lifestyle and environment	LOGISTIC-BINARY	0.276570621421745	0.204960152879934	0.347188647407861	2.45862709156183e-14	36628	1436	35192
Volume	Liver	1060	Time spent outdoors in winter	Lifestyle and History	Lifestyle and environment	ORDERED-LOGISTIC	0.127800683764298	0.0944370499916885	0.161164317536908	6.18734742253809e-14	29128	NA	NA
Volume	Liver	1488	Tea intake	Lifestyle and History	Lifestyle and environment	LINEAR	-0.0605151539270981	-0.0763271749430336	-0.0447031329111627	6.46076954322106e-14	37255	NA	NA
Volume	Liver	1070	Time spent watching television (TV)	Lifestyle and History	Lifestyle and environment	ORDERED-LOGISTIC	-0.107997909803798	-0.136609156242522	-0.079386663365074	1.40986168636735e-13	35925	NA	NA
Volume	Liver	22038	MET minutes per week for moderate activity	Lifestyle and History	Lifestyle and environment	LINEAR	0.0622739843444276	0.0456616601268	0.0788863085620551	2.06738076306418e-13	32885	NA	NA
Volume	Liver	6144#4	"Never eat eggs, dairy, wheat, sugar": Sugar or foods/drinks containing sugar	Lifestyle and History	Lifestyle and environment	LOGISTIC-BINARY	0.156036244778547	0.114077158794159	0.197803364515644	2.74954824162157e-13	38114	5842	32272
Volume	Liver	1379	Lamb/mutton intake	Lifestyle and History	Lifestyle and environment	ORDERED-LOGISTIC	0.111339302963354	0.0808360978400768	0.14184250808663	8.57210786008934e-13	38575	NA	NA
Volume	Liver	6139#3	Gas or solid-fuel cooking/heating: An open solid fuel fire that you use regularly in winter time	Lifestyle and History	Sociodemographics	LOGISTIC-BINARY	0.184447265671781	0.133427750881919	0.235037354064818	1.1087796052787e-12	38104	3968	34136
Volume	Liver	1160	Sleep duration	Lifestyle and History	Lifestyle and environment	ORDERED-LOGISTIC	-0.101925828301931	-0.130843442196186	-0.073008214407676	4.97932308289243e-12	38577	NA	NA
Volume	Liver	864	Number of days/week walked 10+ minutes	Lifestyle and History	Lifestyle and environment	ORDERED-LOGISTIC	0.100065667063181	0.071512529265062	0.1286188048613	6.57085889318716e-12	38431	NA	NA
Volume	Liver	1299	Salad / raw vegetable intake	Lifestyle and History	Lifestyle and environment	ORDERED-LOGISTIC	0.112376233611435	0.0802002566880065	0.144552210534865	7.75042723599577e-12	36384	NA	NA
Volume	Liver	1588	Average weekly beer plus cider intake	Lifestyle and History	Lifestyle and environment	ORDERED-LOGISTIC	0.124737800845487	0.0878350611700699	0.161640540520904	3.53051799911855e-11	29425	NA	NA
Volume	Liver	1468-3	Cereal type	Lifestyle and History	Lifestyle and environment	MULTINOMIAL-LOGISTIC	NA	NA	NA	1.47137591339487e-10	NA	NA	NA
Volume	Liver	22037	MET minutes per week for walking	Lifestyle and History	Lifestyle and environment	LINEAR	0.0545761866754374	0.0378688293983224	0.0712835439525523	1.54815486085326e-10	32885	NA	NA
Volume	Liver	767	Length of working week for main job	Lifestyle and History	Sociodemographics	LINEAR	0.0559900339176522	0.0386755416422199	0.0733045261930846	2.36249917214088e-10	26306	NA	NA
Volume	Liver	20162	Pack years adult smoking as proportion of life span exposed to smoking	Lifestyle and History	Lifestyle and environment	LINEAR	0.0890406610477488	0.0615040417393972	0.1165772803561	2.42859419625762e-10	9632	NA	NA
Volume	Liver	6143#4	Transport type for commuting to job workplace: Cycle	Lifestyle and History	Sociodemographics	LOGISTIC-BINARY	0.232294104373716	0.159797223922317	0.303972264798732	2.67522514453814e-10	24407	1999	22408
Volume	Liver	22036	Above moderate/vigorous/walking recommendation	Lifestyle and History	Lifestyle and environment	LOGISTIC-BINARY	0.135001310767936	0.092766978671482	0.177520767507378	4.25498885993908e-10	32885	26628	6257
Volume	Liver	3637	Frequency of other exercises in last 4 weeks	Lifestyle and History	Lifestyle and environment	ORDERED-LOGISTIC	0.125665278530882	0.0860309271176472	0.165299629944117	5.25028023829752e-10	21274	NA	NA
Volume	Liver	874	Duration of walks	Lifestyle and History	Lifestyle and environment	LINEAR	0.05249562687384	0.0359094889759094	0.0690817647717707	5.58485327110862e-10	34023	NA	NA
Volume	Liver	738	Average total household income before tax	Lifestyle and History	Sociodemographics	ORDERED-LOGISTIC	0.0926048635071696	0.0631385305791839	0.122071196435155	7.36711940865463e-10	34927	NA	NA
Volume	Liver	1478	Salt added to food	Lifestyle and History	Lifestyle and environment	ORDERED-LOGISTIC	0.0937960608931446	0.0635109007900729	0.124081220996216	1.28883423412148e-9	38668	NA	NA
Volume	Liver	6144#5	"Never eat eggs, dairy, wheat, sugar": I eat all of the above	Lifestyle and History	Lifestyle and environment	LOGISTIC-BINARY	-0.121147487210633	-0.160555099397998	-0.0815759622619877	1.81565298405766e-9	38114	31102	7012
Volume	Liver	20161	Pack years of smoking	Lifestyle and History	Lifestyle and environment	LINEAR	0.0836701711343387	0.0563833308212452	0.110957011447432	1.91704495361931e-9	9632	NA	NA
Volume	Liver	6160#2	Leisure/social activities: Pub or social club	Lifestyle and History	Psychosocial factors	LOGISTIC-BINARY	0.104931742979603	0.0700921262572389	0.139730492096726	3.4817387891149e-9	38620	9982	28638
Volume	Liver	6160#3	Leisure/social activities: Religious group	Lifestyle and History	Psychosocial factors	LOGISTIC-BINARY	-0.135946746064371	-0.182574913220544	-0.0896768953573702	9.66121097689168e-9	38620	5954	32666
Volume	Liver	1289	Cooked vegetable intake	Lifestyle and History	Lifestyle and environment	ORDERED-LOGISTIC	0.0867519216511447	0.0567651031739895	0.1167387401283	1.43628675853382e-8	37779	NA	NA
Volume	Liver	914	Duration of vigorous activity	Lifestyle and History	Lifestyle and environment	LINEAR	0.059436233899246	0.0388779226553097	0.0799945451431824	1.47266607909824e-8	23575	NA	NA
Volume	Liver	1727	Ease of skin tanning	Lifestyle and History	Lifestyle and environment	ORDERED-LOGISTIC	-0.0838448715145573	-0.112894695804418	-0.0547950472246969	1.55161326304227e-8	37452	NA	NA
Volume	Liver	1408	Cheese intake	Lifestyle and History	Lifestyle and environment	ORDERED-LOGISTIC	0.0820588901061213	0.0530288395026651	0.111088940709578	3.03992524398054e-8	38018	NA	NA
Volume	Liver	6145#6	"Illness, injury, bereavement, stress in last 2 years": Financial difficulties	Lifestyle and History	Psychosocial factors	LOGISTIC-BINARY	0.13381386492085	0.085190553613882	0.182145001289892	6.27279620052584e-8	38078	3581	34497
Volume	Liver	894	Duration of moderate activity	Lifestyle and History	Lifestyle and environment	ORDERED-LOGISTIC	0.0911421173652666	0.057850829260402	0.124433405470131	8.11436708523517e-8	30252	NA	NA
Volume	Liver	1269	Exposure to tobacco smoke at home	Lifestyle and History	Lifestyle and environment	ORDERED-LOGISTIC	0.194215304627924	0.121545275061406	0.266885334194442	1.63045464220301e-7	36739	NA	NA
Volume	Liver	1548	Variation in diet	Lifestyle and History	Lifestyle and environment	ORDERED-LOGISTIC	0.0830730144871273	0.0517315431310108	0.114414485843244	2.056550773378e-7	38096	NA	NA
Volume	Liver	806	Job involves mainly walking or standing	Lifestyle and History	Sociodemographics	ORDERED-LOGISTIC	0.0893407313643385	0.0553743895041765	0.1233070732245	2.55037600927206e-7	26603	NA	NA
Volume	Liver	2744	Birth weight of first child	Lifestyle and History	Sex-specific factors	ORDERED-LOGISTIC	0.133044133894763	0.08170048762876	0.184387780160765	3.84285764979148e-7	15483	NA	NA
Volume	Liver	1538-0	Major dietary changes in the last 5 years	Lifestyle and History	Lifestyle and environment	MULTINOMIAL-LOGISTIC	NA	NA	NA	4.78199305551334e-7	NA	NA	NA
Volume	Liver	6160#1	Leisure/social activities: Sports club or gym	Lifestyle and History	Psychosocial factors	LOGISTIC-BINARY	0.0823482392866519	0.049815563668319	0.11484147504372	6.88217836927128e-7	38620	13933	24687
Volume	Liver	1050	Time spend outdoors in summer	Lifestyle and History	Lifestyle and environment	ORDERED-LOGISTIC	0.0789741777290809	0.047523213247415	0.110425142210747	8.62372069473547e-7	34873	NA	NA
Volume	Liver	1677	Breastfed as a baby	Lifestyle and History	Early life factors	LOGISTIC-BINARY	0.0996936776553174	0.0593770090722518	0.140212205770268	1.33285882731148e-6	30904	22382	8522
Volume	Liver	3647	Duration of other exercises	Lifestyle and History	Lifestyle and environment	ORDERED-LOGISTIC	0.0986209955664147	0.0585783026089473	0.138663688523882	1.39399526156973e-6	21287	NA	NA
Volume	Liver	6141#1	How are people in household related to participant: Husband, wife or partner	Lifestyle and History	Sociodemographics	LOGISTIC-BINARY	-0.0904001878251409	-0.127254309604157	-0.0534195893934453	1.58858830305542e-6	38559	29886	8673
Volume	Liver	2644	"Light smokers, at least 100 smokes in lifetime"	Lifestyle and History	Lifestyle and environment	LOGISTIC-BINARY	0.149524934394895	0.0874505921048554	0.21175885207931	2.40406835075583e-6	11219	4719	6500
Volume	Liver	2070	Frequency of tenseness / restlessness in last 2 weeks	Lifestyle and History	Psychosocial factors	ORDERED-LOGISTIC	0.0862595111917042	0.0502593122417411	0.122259710141667	2.65841184364519e-6	37728	NA	NA
Volume	Liver	20117-2	Alcohol drinker status	Lifestyle and History	Lifestyle and environment	MULTINOMIAL-LOGISTIC	NA	NA	NA	2.73278022199139e-6	NA	NA	NA
Volume	Liver	1418-2	Milk type used	Lifestyle and History	Lifestyle and environment	MULTINOMIAL-LOGISTIC	NA	NA	NA	3.07272998034004e-6	NA	NA	NA
Volume	Liver	924	Usual walking pace	Lifestyle and History	Lifestyle and environment	ORDERED-LOGISTIC	0.075749712497341	0.043889286454821	0.107610138539861	3.17300469891799e-6	38610	NA	NA
Volume	Liver	1717	Skin colour	Lifestyle and History	Lifestyle and environment	ORDERED-LOGISTIC	0.079721499682274	0.046055685789954	0.113387313574594	3.47350259528874e-6	38374	NA	NA
Volume	Liver	981	Duration walking for pleasure	Lifestyle and History	Lifestyle and environment	ORDERED-LOGISTIC	0.0782105817127788	0.045170902245986	0.111250261179572	3.50552208324031e-6	29078	NA	NA
Volume	Liver	1210	Snoring	Lifestyle and History	Lifestyle and environment	LOGISTIC-BINARY	-0.0804013588195823	-0.114601207254508	-0.046249429958158	4.00216498311215e-6	36512	23229	13283
Volume	Liver	2020	"Loneliness, isolation"	Lifestyle and History	Psychosocial factors	LOGISTIC-BINARY	0.0996295419615493	0.0570543139771596	0.141967198854102	4.22956502776932e-6	38252	5573	32679
Volume	Liver	1220	Daytime dozing / sleeping (narcolepsy)	Lifestyle and History	Lifestyle and environment	ORDERED-LOGISTIC	0.087517995196897	0.0497344002038295	0.125301590189964	5.6444619390901e-6	38611	NA	NA
Volume	Liver	6164#2	Types of physical activity in last 4 weeks: Other exercises (eg: swimming, cycling, keep fit, bowling)	Lifestyle and History	Lifestyle and environment	LOGISTIC-BINARY	0.0735777070100251	0.0417657949769709	0.105432127641343	5.88122274145588e-6	38127	21422	16705
Volume	Liver	1598	Average weekly spirits intake	Lifestyle and History	Lifestyle and environment	ORDERED-LOGISTIC	0.0836879436686439	0.0473366843916878	0.1200392029456	6.43790434105515e-6	29374	NA	NA
Volume	Liver	1737	Childhood sunburn occasions	Lifestyle and History	Lifestyle and environment	ORDERED-LOGISTIC	0.0784775538271784	0.0440896202464104	0.112865487407946	7.74417047908781e-6	29202	NA	NA
Volume	Liver	991	Frequency of strenuous sports in last 4 weeks	Lifestyle and History	Lifestyle and environment	ORDERED-LOGISTIC	0.1753376602633	0.097574304068715	0.253101016457885	1.00933918316942e-5	5588	NA	NA
Volume	Liver	2050	Frequency of depressed mood in last 2 weeks	Lifestyle and History	Psychosocial factors	ORDERED-LOGISTIC	0.0853826271401056	0.0471986221815742	0.123566632098637	1.17530954985324e-5	37567	NA	NA
Volume	Liver	1920	Mood swings	Lifestyle and History	Psychosocial factors	LOGISTIC-BINARY	0.0714752352244009	0.039289049577953	0.103671852564034	1.34790603229792e-5	38027	15559	22468
Volume	Liver	1259	Smoking/smokers in household	Lifestyle and History	Lifestyle and environment	ORDERED-LOGISTIC	0.118331892139173	0.0642442663158421	0.172419517962504	1.80721941800923e-5	36588	NA	NA
Volume	Liver	1940	Irritability	Lifestyle and History	Psychosocial factors	LOGISTIC-BINARY	0.0739717979856691	0.0394823256628971	0.108404661906022	2.58232886790946e-5	37370	10593	26777
Volume	Liver	1279	Exposure to tobacco smoke outside home	Lifestyle and History	Lifestyle and environment	ORDERED-LOGISTIC	0.0871812644069411	0.046308396431847	0.128054132382035	2.91396684912939e-5	35108	NA	NA
Volume	Liver	2897	Age stopped smoking	Lifestyle and History	Lifestyle and environment	LINEAR	0.0631546336645729	0.0334350125511744	0.0928742547779714	3.13712457787909e-5	8671	NA	NA
Volume	Liver	2624	Frequency of heavy DIY in last 4 weeks	Lifestyle and History	Lifestyle and environment	ORDERED-LOGISTIC	0.0887459238670827	0.046805524701767	0.130686323032398	3.37943526906759e-5	17660	NA	NA
Volume	Liver	6145#100	"Illness, injury, bereavement, stress in last 2 years"	Lifestyle and History	Psychosocial factors	LOGISTIC-BINARY	-0.0664378878313252	-0.0983088726672038	-0.0345816253398795	4.36844305417616e-5	38078	22243	15835
Volume	Liver	2395-1	Hair/balding pattern	Lifestyle and History	Sex-specific factors	MULTINOMIAL-LOGISTIC	NA	NA	NA	5.61209341437545e-5	NA	NA	NA
Volume	Liver	2277	Frequency of solarium/sunlamp use	Lifestyle and History	Lifestyle and environment	ORDERED-LOGISTIC	0.138057567210531	0.0706439082074008	0.20547122621366	5.9843866450361e-5	35928	NA	NA
Volume	Liver	1369	Beef intake	Lifestyle and History	Lifestyle and environment	ORDERED-LOGISTIC	0.0578335481064345	0.0289966102915354	0.0866704859213336	8.47967930883003e-5	38613	NA	NA
Volume	Liver	1329	Oily fish intake	Lifestyle and History	Lifestyle and environment	ORDERED-LOGISTIC	0.0571169211649047	0.0284885891513079	0.0857452531785015	9.22928416863262e-5	38600	NA	NA
Volume	Liver	699	Length of time at current address	Lifestyle and History	Sociodemographics	LINEAR	-0.0287053939768782	-0.0431456123277266	-0.0142651756260299	9.78472274124433e-5	37794	NA	NA
Volume	Liver	3849	Number of pregnancy terminations	Lifestyle and History	Sex-specific factors	ORDERED-LOGISTIC	0.172273002761049	0.0845361948112019	0.260009810710896	1.20053483356883e-4	6324	NA	NA
Volume	Liver	1697	Comparative height size at age 10	Lifestyle and History	Early life factors	ORDERED-LOGISTIC	-0.061164215013829	-0.092471419952903	-0.0298570100747551	1.28765831237468e-4	38263	NA	NA
Volume	Liver	2030	Guilty feelings	Lifestyle and History	Psychosocial factors	LOGISTIC-BINARY	0.0669012782582146	0.0313031205370388	0.102391964677613	2.24847168880289e-4	37981	10526	27455
Volume	Liver	1389	Pork intake	Lifestyle and History	Lifestyle and environment	ORDERED-LOGISTIC	0.0577202325986767	0.0270535885578497	0.0883868766395037	2.25385478280649e-4	38590	NA	NA
Volume	Liver	2110	Able to confide	Lifestyle and History	Psychosocial factors	ORDERED-LOGISTIC	-0.0559576787724771	-0.0860051496199629	-0.0259102079249912	2.62474810036467e-4	37799	NA	NA
Volume	Liver	971	Frequency of walking for pleasure in last 4 weeks	Lifestyle and History	Lifestyle and environment	ORDERED-LOGISTIC	0.0615331011391758	0.0283768877472346	0.094689314531117	2.75812938256735e-4	29119	NA	NA
Volume	Liver	680-1	Own or rent accommodation lived in	Lifestyle and History	Sociodemographics	MULTINOMIAL-LOGISTIC	NA	NA	NA	3.25928746865395e-4	NA	NA	NA
Volume	Liver	6145#5	"Illness, injury, bereavement, stress in last 2 years": Marital separation/divorce	Lifestyle and History	Psychosocial factors	LOGISTIC-BINARY	0.148715230519295	0.0663794642046493	0.229493209708962	3.51354984565482e-4	38078	1192	36886
Volume	Liver	816	Job involves heavy manual or physical work	Lifestyle and History	Sociodemographics	ORDERED-LOGISTIC	0.0731466254180486	0.032696410537489	0.113596840298608	3.94360911078196e-4	26612	NA	NA
Volume	Liver	2100	"Seen a psychiatrist for nerves, anxiety, tension or depression"	Lifestyle and History	Psychosocial factors	LOGISTIC-BINARY	0.0912066612282554	0.0402629469050102	0.141676016538275	4.22336376388802e-4	38577	3643	34934
Volume	Liver	4642	Ever manic/hyper for 2 days	Lifestyle and History	Psychosocial factors	LOGISTIC-BINARY	0.203125834589556	0.08772585383588	0.316414425113537	4.95779785744726e-4	12738	591	12147
Volume	Liver	1011	Frequency of light DIY in last 4 weeks	Lifestyle and History	Lifestyle and environment	ORDERED-LOGISTIC	0.0666327030960667	0.0286572871022527	0.104608119089881	5.84872702129177e-4	21164	NA	NA
Volume	Liver	6138#1	Qualifications: College or University degree	Lifestyle and History	Sociodemographics	LOGISTIC-BINARY	0.0565140324223246	0.0242806316919939	0.0887351067058726	5.87510268201794e-4	38035	17653	20382
Volume	Liver	6141#8	How are people in household related to participant: Other unrelated	Lifestyle and History	Sociodemographics	LOGISTIC-BINARY	0.190759826335216	0.0796605411801394	0.298643842099314	6.38214254446656e-4	38559	646	37913
Volume	Liver	6160#100	Leisure/social activities	Lifestyle and History	Psychosocial factors	LOGISTIC-BINARY	-0.0606033435509017	-0.095463076344443	-0.0258828290794625	6.39152921209201e-4	38620	10661	27959
Volume	Liver	1170	Getting up in morning	Lifestyle and History	Lifestyle and environment	ORDERED-LOGISTIC	0.0521140787631557	0.0219086640485972	0.0823194934777141	7.21310227874529e-4	38127	NA	NA
Volume	Liver	24506	"Natural environment percentage, buffer 1000m"	Lifestyle and History	Greenspace and coastal proximity	LINEAR	-0.0262508414736102	-0.0415362811274717	-0.0109654018197488	7.63150336403919e-4	38316	NA	NA
Volume	Liver	24504	"Domestic garden percentage, buffer 300m"	Lifestyle and History	Greenspace and coastal proximity	LINEAR	-0.0271632043968652	-0.0430425965475374	-0.0112838122461931	8.0077427910878e-4	35918	NA	NA
Volume	Liver	1990	Tense / 'highly strung'	Lifestyle and History	Psychosocial factors	LOGISTIC-BINARY	0.075616079067291	0.0310027623836019	0.119917853763626	8.56493476943599e-4	37770	5615	32155
Volume	Liver	2060	Frequency of unenthusiasm / disinterest in last 2 weeks	Lifestyle and History	Psychosocial factors	ORDERED-LOGISTIC	0.0665078639019592	0.0273385486015993	0.105677179202319	8.75580177344609e-4	37888	NA	NA
Volume	Liver	1130	Hands-free device/speakerphone use with mobile phone in last 3 month	Lifestyle and History	Lifestyle and environment	ORDERED-LOGISTIC	0.0645775326412335	0.0260265371208401	0.103128528161627	0.00102732527466882	33103	NA	NA
Volume	Liver	1578	Average weekly champagne plus white wine intake	Lifestyle and History	Lifestyle and environment	ORDERED-LOGISTIC	0.0568170495445306	0.0228086996324268	0.0908253994566344	0.00105963088700762	29395	NA	NA
Volume	Liver	1930	Miserableness	Lifestyle and History	Psychosocial factors	LOGISTIC-BINARY	0.0540837202248663	0.0216550934623262	0.0865004556576619	0.00107684185327926	38235	15407	22828
Volume	Liver	6138#6	Qualifications: Other professional qualifications eg: nursing, teaching	Lifestyle and History	Sociodemographics	LOGISTIC-BINARY	0.0540985805861615	0.0215075914849186	0.0866410491756155	0.00112934356561198	38035	14136	23899
Volume	Liver	4559	Family relationship satisfaction	Lifestyle and History	Psychosocial factors	ORDERED-LOGISTIC	0.0837416494110184	0.0331805595650971	0.13430273925694	0.00117245514029314	12860	NA	NA
Volume	Liver	20022	Birth weight	Lifestyle and History	Early life factors	LINEAR	0.0310239085685272	0.0117323548586462	0.0503154622784083	0.00162310491381193	23122	NA	NA
Volume	Liver	826	Job involves shift work	Lifestyle and History	Sociodemographics	ORDERED-LOGISTIC	0.0792065861161996	0.0297755622293662	0.128637610003033	0.00168770338261893	26586	NA	NA
Volume	Liver	943	Frequency of stair climbing in last 4 weeks	Lifestyle and History	Lifestyle and environment	ORDERED-LOGISTIC	0.0450304020361229	0.016906445765491	0.0731543583067548	0.00170101910879105	38043	NA	NA
Volume	Liver	4609	Longest period of depression	Lifestyle and History	Psychosocial factors	LINEAR	0.0650948151864804	0.0243189372337697	0.105870693139191	0.00175975750322135	5582	NA	NA
Volume	Liver	2936	Likelihood of resuming smoking	Lifestyle and History	Lifestyle and environment	ORDERED-LOGISTIC	-0.15387054633647	-0.250674297334747	-0.0570667953381935	0.00184307824140675	8443	NA	NA
Volume	Liver	2090	"Seen doctor (GP) for nerves, anxiety, tension or depression"	Lifestyle and History	Psychosocial factors	LOGISTIC-BINARY	0.0534258644784669	0.0197308457010301	0.0870593576994849	0.00186636934455689	38516	12429	26087
Volume	Liver	20126-0	Bipolar and major depression status	Lifestyle and History	Psychosocial factors	MULTINOMIAL-LOGISTIC	NA	NA	NA	0.00238741472183193	NA	NA	NA
Volume	Liver	2887	Number of cigarettes previously smoked daily	Lifestyle and History	Lifestyle and environment	ORDERED-LOGISTIC	0.0976335916716062	0.0332501975406066	0.162016985802606	0.00296533537693382	8253	NA	NA
Volume	Liver	4620	Number of depression episodes	Lifestyle and History	Psychosocial factors	ORDERED-LOGISTIC	0.122176847137618	0.0409966470941746	0.203357047181062	0.00319443236179921	5122	NA	NA
Volume	Liver	1960	Fed-up feelings	Lifestyle and History	Psychosocial factors	LOGISTIC-BINARY	0.0493917574690322	0.0164981562580917	0.0822660079593008	0.00323819960629342	38087	13531	24556
Volume	Liver	6140#5	Heating type(s) in home: Solid fuel central heating	Lifestyle and History	Sociodemographics	LOGISTIC-BINARY	0.42715500560015	0.123792502081943	0.709941384539142	0.00421848157885492	12916	87	12829
Volume	Liver	6158#2	Why reduced smoking: Doctor's advice	Lifestyle and History	Lifestyle and environment	LOGISTIC-BINARY	0.467820201580807	0.139359957856996	0.794871076579863	0.00491345142653445	678	82	596
Volume	Liver	6146#3	Attendance/disability/mobility allowance: Blue badge	Lifestyle and History	Sociodemographics	LOGISTIC-BINARY	0.187967474306634	0.0519461431742946	0.318497728577928	0.00569075357700471	38549	343	38206
Volume	Liver	845	Age completed full time education	Lifestyle and History	Sociodemographics	ORDERED-LOGISTIC	0.0553589135611778	0.0159112179876018	0.0948066091347539	0.00595462167385024	20501	NA	NA
Volume	Liver	24500	"Greenspace percentage, buffer 1000m"	Lifestyle and History	Greenspace and coastal proximity	LINEAR	-0.0218702235850091	-0.0375018805257947	-0.00623856664422341	0.00610458645245591	35918	NA	NA
Volume	Liver	6138#4	Qualifications: CSEs or equivalent	Lifestyle and History	Sociodemographics	LOGISTIC-BINARY	-0.063260867599459	-0.10915071822898301	-0.0176720087130613	0.00670859170278305	38035	5318	32717
Volume	Liver	1309	Fresh fruit intake	Lifestyle and History	Lifestyle and environment	ORDERED-LOGISTIC	0.0405971951910914	0.0108912729317434	0.0703031174504394	0.00739622985202965	37331	NA	NA
Volume	Liver	1180	Morning/evening person (chronotype)	Lifestyle and History	Lifestyle and environment	ORDERED-LOGISTIC	-0.0411602725011928	-0.0714928533919546	-0.010827691610431	0.00782588032821705	34135	NA	NA
Volume	Liver	6146#100	Attendance/disability/mobility allowance	Lifestyle and History	Sociodemographics	LOGISTIC-BINARY	-0.145046886523498	-0.253060443427841	-0.0336484481295606	0.00954924746466927	38549	37977	572
Volume	Liver	3466	Time from waking to first cigarette	Lifestyle and History	Lifestyle and environment	ORDERED-LOGISTIC	-0.166147858140467	-0.293511045066492	-0.0387846712144417	0.010673322317507	1387	NA	NA
Volume	Liver	1090	Time spent driving	Lifestyle and History	Lifestyle and environment	ORDERED-LOGISTIC	0.046047530376612	0.0105882189381427	0.0815068418150812	0.0109258716396195	24607	NA	NA
Volume	Liver	2704	Years since last cervical smear test	Lifestyle and History	Sex-specific factors	ORDERED-LOGISTIC	0.0694758065249116	0.0157284422618906	0.123223170787933	0.0113008002792071	15614	NA	NA
Volume	Liver	4581	Financial situation satisfaction	Lifestyle and History	Psychosocial factors	ORDERED-LOGISTIC	0.0649287949159926	0.0139340619841129	0.115923527847872	0.0125885276526012	12910	NA	NA
Volume	Liver	6162#1	Types of transport used (excluding work): Car/motor vehicle	Lifestyle and History	Lifestyle and environment	LOGISTIC-BINARY	-0.055301716739606	-0.0998886770474245	-0.010414256482422	0.0153950119618213	38128	32040	6088
Volume	Liver	5386	Number of unenthusiastic/disinterested episodes	Lifestyle and History	Psychosocial factors	ORDERED-LOGISTIC	0.12473012960641	0.0235338970379689	0.225926362174852	0.0157562224477349	3274	NA	NA
Volume	Liver	2684	Years since last breast cancer screening / mammogram	Lifestyle and History	Sex-specific factors	ORDERED-LOGISTIC	-0.0838829983856383	-0.152470603224598	-0.0152953935466787	0.0165427918995488	11128	NA	NA
Volume	Liver	1448-3	Bread type	Lifestyle and History	Lifestyle and environment	MULTINOMIAL-LOGISTIC	NA	NA	NA	0.0167642402699933	NA	NA	NA
Volume	Liver	6140#3	Heating type(s) in home: Oil (kerosene) central heating	Lifestyle and History	Sociodemographics	LOGISTIC-BINARY	0.200696172540687	0.0304683067594204	0.365412855221699	0.0188151971462398	12916	355	12561
Volume	Liver	6138#2	Qualifications: A levels/AS levels or equivalent	Lifestyle and History	Sociodemographics	LOGISTIC-BINARY	0.0395853418391456	0.00644961661278543	0.0726671372545204	0.0191008273509163	38035	13996	24039
Volume	Liver	6142#1	Current employment status: In paid employment or self-employed	Lifestyle and History	Sociodemographics	LOGISTIC-BINARY	0.0483887512901601	0.0077226907491434	0.0891913756553513	0.0198899110087902	38603	26621	11982
Volume	Liver	24003	Nitrogen dioxide air pollution; 2010	Lifestyle and History	Residential air pollution	LINEAR	0.0179310858240323	0.00254842513123906	0.0333137465168256	0.0223335076639091	38224	NA	NA
Volume	Liver	1628	Alcohol intake versus 10 years previously	Lifestyle and History	Lifestyle and environment	ORDERED-LOGISTIC	-0.0353119204001709	-0.0656455456822685	-0.00497829511807331	0.0225146117448757	36693	NA	NA
Volume	Liver	20127	Neuroticism score	Lifestyle and History	Psychosocial factors	ORDERED-LOGISTIC	0.0341022997823433	0.00456069620563577	0.0636439033590509	0.0236677793574743	32592	NA	NA
Volume	Liver	24007	Particulate matter air pollution (pm2.5) absorbance; 2010	Lifestyle and History	Residential air pollution	LINEAR	0.0180244332230606	0.00239616325551559	0.0336527031906057	0.0237933411866632	36068	NA	NA
Volume	Liver	1349	Processed meat intake	Lifestyle and History	Lifestyle and environment	ORDERED-LOGISTIC	0.0325755325808963	0.00426849730430535	0.0608825678574874	0.0241043088897577	38642	NA	NA
Volume	Liver	6141#3	How are people in household related to participant: Brother and/or sister	Lifestyle and History	Sociodemographics	LOGISTIC-BINARY	-0.305533350132358	-0.577464756471891	-0.0470896056747816	0.0241183567078051	38559	146	38413
Volume	Liver	2877-1	Type of tobacco previously smoked	Lifestyle and History	Lifestyle and environment	MULTINOMIAL-LOGISTIC	NA	NA	NA	0.0244886605571805	NA	NA	NA
Volume	Liver	1200	Sleeplessness / insomnia	Lifestyle and History	Lifestyle and environment	ORDERED-LOGISTIC	0.0335693563409407	0.00409162365380953	0.0630470890280719	0.0256171560100623	38649	NA	NA
Volume	Liver	24017	Nitrogen dioxide air pollution; 2006	Lifestyle and History	Residential air pollution	LINEAR	0.0169932315222162	0.00190492799053108	0.0320815350539014	0.0272862671234754	38224	NA	NA
Volume	Liver	24016	Nitrogen dioxide air pollution; 2005	Lifestyle and History	Residential air pollution	LINEAR	0.0163219698255787	0.00145183136821786	0.0311921082829394	0.0314516005233765	38224	NA	NA
Volume	Liver	4548	Health satisfaction	Lifestyle and History	Psychosocial factors	ORDERED-LOGISTIC	0.0567680726494582	0.00504430597946149	0.108491839319455	0.0314835674359552	12912	NA	NA
Volume	Liver	4653	Ever highly irritable/argumentative for 2 days	Lifestyle and History	Psychosocial factors	LOGISTIC-BINARY	0.0784230242142179	0.00668114309348213	0.149644657101055	0.0314959290878146	12711	2056	10655
Volume	Liver	2926	Number of unsuccessful stop-smoking attempts	Lifestyle and History	Lifestyle and environment	ORDERED-LOGISTIC	0.0659439906641642	0.00580154512774452	0.126086436200584	0.0316605056314752	7859	NA	NA
Volume	Liver	670-1	Type of accommodation lived in	Lifestyle and History	Sociodemographics	MULTINOMIAL-LOGISTIC	NA	NA	NA	0.032920789358325	NA	NA	NA
Volume	Liver	3456	Number of cigarettes currently smoked daily (current cigarette smokers)	Lifestyle and History	Lifestyle and environment	LINEAR	0.0717937888273221	0.00491450358447772	0.138673074070166	0.0353995781187772	1399	NA	NA
Volume	Liver	2267	Use of sun/uv protection	Lifestyle and History	Lifestyle and environment	ORDERED-LOGISTIC	-0.0312666900015742	-0.0604895713558736	-0.00204380864727488	0.0359932903746311	38025	NA	NA
Volume	Liver	4674	Private healthcare	Lifestyle and History	Sociodemographics	ORDERED-LOGISTIC	-0.0598526141407736	-0.116344373089424	-0.00336085519212295	0.0378582141411177	12881	NA	NA
Volume	Liver	6140#1	Heating type(s) in home: Gas central heating	Lifestyle and History	Sociodemographics	LOGISTIC-BINARY	-0.117006019250006	-0.227005873715936	-0.00482632484880495	0.0389552142132165	12916	12127	789
Volume	Liver	6146#2	Attendance/disability/mobility allowance: Disability living allowance	Lifestyle and History	Sociodemographics	LOGISTIC-BINARY	0.13890989919795	0.00411911350723049	0.268674493120273	0.0395665223916265	38549	406	38143
Volume	Liver	24012	Inverse distance to the nearest major road	Lifestyle and History	Residential air pollution	LINEAR	0.0163483810231284	7.72320210143626e-4	0.0319244418361132	0.039672661327206	38224	NA	NA
Volume	Liver	1747-4	"Hair colour (natural, before greying)"	Lifestyle and History	Lifestyle and environment	MULTINOMIAL-LOGISTIC	NA	NA	NA	0.0398820396573288	NA	NA	NA
Volume	Liver	24018	Nitrogen dioxide air pollution; 2007	Lifestyle and History	Residential air pollution	LINEAR	0.0149792764419306	3.38091010051817e-4	0.0296204618738093	0.0449394667669557	38224	NA	NA
Volume	Liver	2664-5	Reason for reducing amount of alcohol drunk	Lifestyle and History	Lifestyle and environment	MULTINOMIAL-LOGISTIC	NA	NA	NA	0.0522624736688015	NA	NA	NA
Volume	Liver	6139#100	Gas or solid-fuel cooking/heating	Lifestyle and History	Sociodemographics	LOGISTIC-BINARY	-0.0434421214727782	-0.0876877980249043	4.7783801942362e-4	0.0534115422973121	38104	5838	32266
Volume	Liver	6139#2	Gas or solid-fuel cooking/heating: A gas fire that you use regularly in winter time	Lifestyle and History	Sociodemographics	LOGISTIC-BINARY	-0.0315416416163476	-0.0636290025250635	4.97728253819287e-4	0.0538250470937789	38104	16080	22024
Volume	Liver	1001	Duration of strenuous sports	Lifestyle and History	Lifestyle and environment	ORDERED-LOGISTIC	0.0766538492588058	-0.0012516954255814	0.154559393943193	0.0538438194830638	5593	NA	NA
Volume	Liver	5375	Longest period of unenthusiasm / disinterest	Lifestyle and History	Psychosocial factors	LINEAR	0.0485591493059108	-0.0017131889437309	0.0988314875555525	0.0583302098191166	3483	NA	NA
Volume	Liver	6145#4	"Illness, injury, bereavement, stress in last 2 years": Death of a spouse or partner	Lifestyle and History	Psychosocial factors	LOGISTIC-BINARY	0.134430430439506	-0.00756430262692435	0.271127474509094	0.0587419404918301	38078	470	37608
Volume	Liver	1438	Bread intake	Lifestyle and History	Lifestyle and environment	LINEAR	0.0144347199647229	-5.38810844325294e-4	0.0294082507737712	0.058832932818756	37534	NA	NA
Volume	Liver	4526	Happiness	Lifestyle and History	Psychosocial factors	ORDERED-LOGISTIC	0.0504958084964979	-0.00201814939332551	0.103009766386321	0.0594966581972583	12896	NA	NA
Volume	Liver	24019	Particulate matter air pollution (pm10); 2007	Lifestyle and History	Residential air pollution	LINEAR	0.0127588095567878	-6.41164841087659e-4	0.0261587839546634	0.0620151067043081	38164	NA	NA
Volume	Liver	1140	Difference in mobile phone use compared to two years previously	Lifestyle and History	Lifestyle and environment	ORDERED-LOGISTIC	0.0304528093787576	-0.00193267721132513	0.0628382959688402	0.0653335412307752	32733	NA	NA
Volume	Liver	1767	Adopted as a child	Lifestyle and History	Early life factors	LOGISTIC-BINARY	0.118540430865798	-0.0125412544497725	0.245136674670834	0.0713824549173254	38639	468	38171
Volume	Liver	709	Number in household	Lifestyle and History	Sociodemographics	ORDERED-LOGISTIC	-0.0266510743226702	-0.0556316861461878	0.00232953750084737	0.0714826490160566	38566	NA	NA
Volume	Liver	1970	Nervous feelings	Lifestyle and History	Psychosocial factors	LOGISTIC-BINARY	-0.0379033362335828	-0.079469819436999	0.00340213977008016	0.072980143249877	37934	7603	30331
Volume	Liver	4631	Ever unenthusiastic/disinterested for a whole week	Lifestyle and History	Psychosocial factors	LOGISTIC-BINARY	0.0526686109481981	-0.00525398718445093	0.110484034695604	0.074399915327531	12545	4342	8203
Volume	Liver	3476	Difficulty not smoking for 1 day	Lifestyle and History	Lifestyle and environment	ORDERED-LOGISTIC	0.116394116227398	-0.0114603737138757	0.244248606168673	0.0746023946741449	1387	NA	NA
Volume	Liver	2375	Relative age of first facial hair	Lifestyle and History	Sex-specific factors	ORDERED-LOGISTIC	0.0447011865467715	-0.00489141421170303	0.0942937873052461	0.0772990538835843	17952	NA	NA
Volume	Liver	6157#2	Why stopped smoking: Doctor's advice	Lifestyle and History	Lifestyle and environment	LOGISTIC-BINARY	0.125844356741127	-0.0164012794783282	0.263567280552841	0.077941608894653	8525	378	8147
Volume	Liver	6164#100	Types of physical activity in last 4 weeks	Lifestyle and History	Lifestyle and environment	LOGISTIC-BINARY	-0.0712636501249567	-0.152542251003445	0.0085252316633657	0.0828490692065512	38127	1318	36809
Volume	Liver	6139#1	Gas or solid-fuel cooking/heating: A gas hob or gas cooker	Lifestyle and History	Sociodemographics	LOGISTIC-BINARY	0.031743468772648	-0.00405752658399332	0.0676998773288582	0.0828860758741773	38104	27880	10224
Volume	Liver	2129	Answered sexual history questions	Lifestyle and History	Lifestyle and environment	LOGISTIC-BINARY	-0.0740175828242669	-0.159814153465438	0.0103961060920747	0.0882964259530433	38671	1547	37124
Volume	Liver	728	Number of vehicles in household	Lifestyle and History	Sociodemographics	ORDERED-LOGISTIC	0.0247757521210522	-0.00470216143561673	0.054253665677721	0.0994942735186489	38547	NA	NA
Volume	Liver	3486	Ever tried to stop smoking	Lifestyle and History	Lifestyle and environment	ORDERED-LOGISTIC	-0.103559504126204	-0.227409396610883	0.0202903883584748	0.101446817097009	1559	NA	NA
Volume	Liver	2634	Duration of heavy DIY	Lifestyle and History	Lifestyle and environment	ORDERED-LOGISTIC	0.034149791725522	-0.00730703937964582	0.0756066228306897	0.106429320676265	17676	NA	NA
Volume	Liver	2654-7	Non-butter spread type details	Lifestyle and History	Lifestyle and environment	MULTINOMIAL-LOGISTIC	NA	NA	NA	0.117487247334914	NA	NA	NA
Volume	Liver	4598	Ever depressed for a whole week	Lifestyle and History	Psychosocial factors	LOGISTIC-BINARY	0.0429939965492983	-0.0121959041521925	0.0982720838673367	0.127038055222417	12747	6671	6076
Volume	Liver	796	Distance between home and job workplace	Lifestyle and History	Sociodemographics	LINEAR	0.0151530479024321	-0.00461190637011108	0.0349180021749753	0.132927280793607	22496	NA	NA
Volume	Liver	6157#4	Why stopped smoking: Financial reasons	Lifestyle and History	Lifestyle and environment	LOGISTIC-BINARY	0.0560502583169459	-0.017292462218181	0.128979677932078	0.132950321105682	8525	2111	6414
Volume	Liver	24013	Total traffic load on major roads	Lifestyle and History	Residential air pollution	ORDERED-LOGISTIC	0.0334294446589072	-0.0106026364762264	0.0774615257940408	0.136747548882212	38224	NA	NA
Volume	Liver	6156#15	Manic/hyper symptoms: All of the above	Lifestyle and History	Psychosocial factors	LOGISTIC-BINARY	0.154677361489457	-0.0569179673655344	0.361139650416044	0.146422657654703	2373	208	2165
Volume	Liver	24505	"Water percentage, buffer 300m"	Lifestyle and History	Greenspace and coastal proximity	LINEAR	0.0116132319969243	-0.00430064838171205	0.0275271123755606	0.152627598165689	35918	NA	NA
Volume	Liver	2405	Number of children fathered	Lifestyle and History	Sex-specific factors	ORDERED-LOGISTIC	0.0277800917351625	-0.0103538702617535	0.0659140537320786	0.153357105689171	18279	NA	NA
Volume	Liver	777	Frequency of travelling from home to job workplace	Lifestyle and History	Sociodemographics	ORDERED-LOGISTIC	0.0281409592046856	-0.0108415973417874	0.0671235157511586	0.157111054622926	26222	NA	NA
Volume	Liver	6157#100	Why stopped smoking	Lifestyle and History	Lifestyle and environment	LOGISTIC-BINARY	-0.0594825970479773	-0.143331640556145	0.0232948769940507	0.161631301521949	8525	1647	6878
Volume	Liver	1787	Maternal smoking around birth	Lifestyle and History	Early life factors	LOGISTIC-BINARY	0.0245961289723845	-0.011209515859788	0.0603237752371258	0.177666892114778	34084	10306	23778
Volume	Liver	1980	Worrier / anxious feelings	Lifestyle and History	Psychosocial factors	LOGISTIC-BINARY	-0.0215667243740909	-0.0533812607787716	0.010221583530383	0.183752817338583	37850	19896	17954
Volume	Liver	1031	Frequency of friend/family visits	Lifestyle and History	Psychosocial factors	ORDERED-LOGISTIC	-0.0192198218335881	-0.0476997749649585	0.00926013129778232	0.185938472013739	38041	NA	NA
Volume	Liver	24501	"Domestic garden percentage, buffer 1000m"	Lifestyle and History	Greenspace and coastal proximity	LINEAR	-0.0105373432443659	-0.0263248712941192	0.00525018480538734	0.190807993680824	35918	NA	NA
Volume	Liver	6156#14	Manic/hyper symptoms: I was more creative or had more ideas than usual	Lifestyle and History	Psychosocial factors	LOGISTIC-BINARY	0.123052689320358	-0.0673377626684291	0.309366327636243	0.199891631963246	2373	292	2081
Volume	Liver	6164#5	Types of physical activity in last 4 weeks: Heavy DIY (eg: weeding, lawn mowing, carpentry, digging)	Lifestyle and History	Lifestyle and environment	LOGISTIC-BINARY	0.020531483008053	-0.0117291150762949	0.0527998546269758	0.212281286128786	38127	18548	19579
Volume	Liver	6157#1	Why stopped smoking: Illness or ill health	Lifestyle and History	Lifestyle and environment	LOGISTIC-BINARY	0.0702897927555268	-0.0423935446223961	0.180561697649757	0.216362034392633	8525	681	7844
Volume	Liver	24004	Nitrogen oxides air pollution; 2010	Lifestyle and History	Residential air pollution	LINEAR	0.00969991122017504	-0.00572751928233753	0.0251273417226876	0.217823702815748	38224	NA	NA
Volume	Liver	24006	Particulate matter air pollution (pm2.5); 2010	Lifestyle and History	Residential air pollution	LINEAR	0.00977930277147268	-0.00602225005289339	0.0255808555958388	0.225126906291226	36068	NA	NA
Volume	Liver	6162#3	Types of transport used (excluding work): Public transport	Lifestyle and History	Lifestyle and environment	LOGISTIC-BINARY	0.0222369199702349	-0.0147443933854168	0.0590659855062258	0.23758259849707	38128	9826	28302
Volume	Liver	1707-1	Handedness (chirality/laterality)	Lifestyle and History	Early life factors	MULTINOMIAL-LOGISTIC	NA	NA	NA	0.239866414498468	NA	NA	NA
Volume	Liver	3506	Smoking compared to 10 years previous	Lifestyle and History	Lifestyle and environment	ORDERED-LOGISTIC	-0.0735046696144116	-0.19753477055541	0.0505254313265864	0.245597699674438	1560	NA	NA
Volume	Liver	1190	Nap during day	Lifestyle and History	Lifestyle and environment	ORDERED-LOGISTIC	0.0187239436696384	-0.0129182326614858	0.0503661200007626	0.246133315623678	38661	NA	NA
Volume	Liver	4407	Average monthly red wine intake	Lifestyle and History	Lifestyle and environment	ORDERED-LOGISTIC	0.068028231574646	-0.0477052365064668	0.183761699655759	0.249397090117274	2526	NA	NA
Volume	Liver	1150-2	Usual side of head for mobile phone use	Lifestyle and History	Lifestyle and environment	MULTINOMIAL-LOGISTIC	NA	NA	NA	0.255944646824991	NA	NA	NA
Volume	Liver	6141#7	How are people in household related to participant: Other related	Lifestyle and History	Sociodemographics	LOGISTIC-BINARY	0.104620597874268	-0.0804578463646579	0.280884083104301	0.25652499178182	38559	226	38333
Volume	Liver	5674	Severity of manic/irritable episodes	Lifestyle and History	Psychosocial factors	LOGISTIC-BINARY	0.0806147795088218	-0.0598312433114358	0.21996115670343	0.258192282183018	2117	534	1583
Volume	Liver	24008	Particulate matter air pollution 2.5-10um; 2010	Lifestyle and History	Residential air pollution	LINEAR	0.00885827621521374	-0.00700632578944148	0.024722878219869	0.273779360954821	36068	NA	NA
Volume	Liver	24507	"Natural environment percentage, buffer 300m"	Lifestyle and History	Greenspace and coastal proximity	LINEAR	-0.00824541652651421	-0.0236498934574331	0.0071590604044047	0.294126722006567	38316	NA	NA
Volume	Liver	4451	Average monthly fortified wine intake	Lifestyle and History	Lifestyle and environment	ORDERED-LOGISTIC	-0.11905850490234	-0.343208179784541	0.105091169979861	0.297947213326119	2540	NA	NA
Volume	Liver	6145#3	"Illness, injury, bereavement, stress in last 2 years": Death of a close relative	Lifestyle and History	Psychosocial factors	LOGISTIC-BINARY	-0.020449349928997	-0.0591215454802242	0.0180139609546295	0.298672115775685	38078	7909	30169
Volume	Liver	2907	Ever stopped smoking for 6+ months	Lifestyle and History	Lifestyle and environment	LOGISTIC-BINARY	0.0335098584374483	-0.0297824425741891	0.0967793173559885	0.299186591210183	8448	3478	4970
Volume	Liver	6142#5	Current employment status: Unemployed	Lifestyle and History	Sociodemographics	LOGISTIC-BINARY	-0.0669271003651501	-0.198187067795018	0.0605642958740674	0.310704883715734	38603	487	38116
Volume	Liver	1080	Time spent using computer	Lifestyle and History	Lifestyle and environment	ORDERED-LOGISTIC	0.0169766602686787	-0.0159080780601332	0.0498613985974907	0.311621106070371	28348	NA	NA
Volume	Liver	6160#5	Leisure/social activities: Other group activity	Lifestyle and History	Psychosocial factors	LOGISTIC-BINARY	0.0196169813715114	-0.0185802719808657	0.0576302722902426	0.312936143489405	38620	9106	29514
Volume	Liver	6142#4	Current employment status: Unable to work because of sickness or disability	Lifestyle and History	Sociodemographics	LOGISTIC-BINARY	0.05915185994139	-0.0577833762628593	0.172515268830391	0.314006211859487	38603	542	38061
Volume	Liver	6144#2	"Never eat eggs, dairy, wheat, sugar": Dairy products	Lifestyle and History	Lifestyle and environment	LOGISTIC-BINARY	0.0644318568193391	-0.0629693264932806	0.188060640957365	0.314505957755997	38114	616	37498
Volume	Liver	24503	"Greenspace percentage, buffer 300m"	Lifestyle and History	Greenspace and coastal proximity	LINEAR	-0.0080801626227371	-0.0238687483018994	0.00770842305642516	0.315824289286373	35918	NA	NA
Volume	Liver	1319	Dried fruit intake	Lifestyle and History	Lifestyle and environment	ORDERED-LOGISTIC	-0.0167007439629456	-0.049539828597208	0.0161383406713167	0.318876729849049	34782	NA	NA
Volume	Liver	1618	Alcohol usually taken with meals	Lifestyle and History	Lifestyle and environment	LOGISTIC-BINARY	0.0251299106513141	-0.0245263452710051	0.074929539192894	0.321884775533446	20137	14555	5582
Volume	Liver	3829	Number of stillbirths	Lifestyle and History	Sex-specific factors	ORDERED-LOGISTIC	-0.104237556717945	-0.311118902490837	0.102643789054946	0.323412036729072	6359	NA	NA
Volume	Liver	6164#1	Types of physical activity in last 4 weeks: Walking for pleasure (not as a means of transport)	Lifestyle and History	Lifestyle and environment	LOGISTIC-BINARY	0.017998200168877	-0.0180065217309137	0.0541306113928704	0.328024772519975	38127	29171	8956
Volume	Liver	3731	Former alcohol drinker	Lifestyle and History	Lifestyle and environment	LOGISTIC-BINARY	-0.0683313417999839	-0.205494996179516	0.0689280404746492	0.328339877927265	1830	841	989
Volume	Liver	6157#3	Why stopped smoking: Health precaution	Lifestyle and History	Lifestyle and environment	LOGISTIC-BINARY	0.0346809329593855	-0.0350257314481787	0.104839738450012	0.330930562118933	8525	5871	2654
Volume	Liver	6162#100	Types of transport used (excluding work)	Lifestyle and History	Lifestyle and environment	LOGISTIC-BINARY	0.171210958938909	-0.193811740759973	0.503368641341688	0.336397713992889	38128	55	38073
Volume	Liver	6156#100	Manic/hyper symptoms	Lifestyle and History	Psychosocial factors	LOGISTIC-BINARY	-0.0650281419188314	-0.198999959239833	0.0677359652494583	0.338880727171483	2373	952	1421
Volume	Liver	3710	Length of menstrual cycle	Lifestyle and History	Sex-specific factors	ORDERED-LOGISTIC	-0.0500197168002443	-0.154179197066079	0.0541397634655906	0.346635512116165	4571	NA	NA
Volume	Liver	6145#2	"Illness, injury, bereavement, stress in last 2 years": Serious illness, injury or assault of a close relative	Lifestyle and History	Psychosocial factors	LOGISTIC-BINARY	0.0223141641612734	-0.0245242550698535	0.0687827995832775	0.348504522838203	38078	5053	33025
Volume	Liver	24014	Close to major road	Lifestyle and History	Residential air pollution	LOGISTIC-BINARY	-0.0284500168861436	-0.0891472691102729	0.0315120530863019	0.35534063763205	38224	2740	35484
Volume	Liver	3426	Job involve night shift work	Lifestyle and History	Sociodemographics	ORDERED-LOGISTIC	0.0390526073551197	-0.0450687632248235	0.123173977935063	0.362928163717655	3800	NA	NA
Volume	Liver	6145#1	"Illness, injury, bereavement, stress in last 2 years": Serious illness, injury or assault to yourself	Lifestyle and History	Psychosocial factors	LOGISTIC-BINARY	0.02774155969399	-0.0328779883235181	0.0876037282566896	0.366717131350498	38078	2366	35712
Volume	Liver	6143#3	Transport type for commuting to job workplace: Public transport	Lifestyle and History	Sociodemographics	LOGISTIC-BINARY	-0.0222028690714562	-0.0728234864545257	0.0280573949883791	0.388242313138772	24407	4844	19563
Volume	Liver	6140#2	Heating type(s) in home: Electric storage heaters	Lifestyle and History	Sociodemographics	LOGISTIC-BINARY	-0.0850748025789293	-0.286019588302135	0.108885270398117	0.398558351386369	12916	255	12661
Volume	Liver	3669	Lifetime number of same-sex sexual partners	Lifestyle and History	Lifestyle and environment	ORDERED-LOGISTIC	0.0603049695925074	-0.0821832491566456	0.20279318834166	0.406968875017983	1272	NA	NA
Volume	Liver	6142#100	Current employment status	Lifestyle and History	Sociodemographics	LOGISTIC-BINARY	0.0978713943685442	-0.141037413405762	0.322675849340308	0.408599859359463	38603	164	38439
Volume	Liver	24508	Distance (Euclidean) to coast	Lifestyle and History	Greenspace and coastal proximity	LINEAR	-0.00541293851051345	-0.0182817433613083	0.00745586634028135	0.409697003649648	38316	NA	NA
Volume	Liver	6138#5	Qualifications: NVQ or HND or HNC or equivalent	Lifestyle and History	Sociodemographics	LOGISTIC-BINARY	-0.0161264640770557	-0.0546545439482978	0.0222253332191563	0.410891300240414	38035	7423	30612
Volume	Liver	6138#100	Qualifications	Lifestyle and History	Sociodemographics	LOGISTIC-BINARY	-0.0271910415177593	-0.0925311594453181	0.037307782021797103	0.411680529406291	38035	2463	35572
Volume	Liver	1359	Poultry intake	Lifestyle and History	Lifestyle and environment	ORDERED-LOGISTIC	-0.0122229875750161	-0.0416812589878591	0.017235283837827	0.416077623435011	38646	NA	NA
Volume	Liver	1647-1	Country of birth (UK/elsewhere)	Lifestyle and History	Early life factors	MULTINOMIAL-LOGISTIC	NA	NA	NA	0.434618820777984	NA	NA	NA
Volume	Liver	6143#1	Transport type for commuting to job workplace: Car/motor vehicle	Lifestyle and History	Sociodemographics	LOGISTIC-BINARY	-0.0220645024763435	-0.0774371446947858	0.033760323833168	0.436646931674921	24407	20320	4087
Volume	Liver	6142#6	Current employment status: Doing unpaid or voluntary work	Lifestyle and History	Sociodemographics	LOGISTIC-BINARY	-0.0317435012262904	-0.11500846759114	0.0502102867127877	0.451411538052081	38603	1695	36908
Volume	Liver	24015	Sum of road length of major roads within 100m	Lifestyle and History	Residential air pollution	ORDERED-LOGISTIC	0.0162532493459378	-0.0265574523913614	0.059063951083237	0.456807604470607	38224	NA	NA
Volume	Liver	6142#2	Current employment status: Retired	Lifestyle and History	Sociodemographics	LOGISTIC-BINARY	-0.0181935418899284	-0.0666543941286729	0.0301302951359039	0.461169714319534	38603	10615	27988
Volume	Liver	757	Time employed in main current job	Lifestyle and History	Sociodemographics	LINEAR	-0.00701314484543697	-0.0257405692315809	0.011714279540707	0.46294728464443	25166	NA	NA
Volume	Liver	3496	Wants to stop smoking	Lifestyle and History	Lifestyle and environment	ORDERED-LOGISTIC	-0.0460326441049889	-0.169903850792672	0.0778385625826937	0.466504764765001	1524	NA	NA
Volume	Liver	2080	Frequency of tiredness / lethargy in last 2 weeks	Lifestyle and History	Psychosocial factors	ORDERED-LOGISTIC	0.0113262037648379	-0.0192846354476532	0.041937042977329	0.468326344799115	37990	NA	NA
Volume	Liver	1950	Sensitivity / hurt feelings	Lifestyle and History	Psychosocial factors	LOGISTIC-BINARY	0.0115078070322111	-0.020378048359826	0.0433969560745956	0.479322268219062	37715	19722	17993
Volume	Liver	6144#1	"Never eat eggs, dairy, wheat, sugar": Eggs or foods containing eggs	Lifestyle and History	Lifestyle and environment	LOGISTIC-BINARY	-0.0408082522497305	-0.156906997784698	0.0724394615491436	0.48559227670026	38114	732	37382
Volume	Liver	6156#11	Manic/hyper symptoms: I was more active than usual	Lifestyle and History	Psychosocial factors	LOGISTIC-BINARY	-0.053228814375995	-0.204446706979533	0.0954874037088752	0.486342153053805	2373	620	1753
Volume	Liver	2734	Number of live births	Lifestyle and History	Sex-specific factors	ORDERED-LOGISTIC	0.0156084606192937	-0.0295453968353081	0.0607623180738956	0.49808497879619	20021	NA	NA
Volume	Liver	1021	Duration of light DIY	Lifestyle and History	Lifestyle and environment	ORDERED-LOGISTIC	0.0128722916542038	-0.0253498834916733	0.0510944668000809	0.509209938263785	21067	NA	NA
Volume	Liver	4570	Friendships satisfaction	Lifestyle and History	Psychosocial factors	ORDERED-LOGISTIC	0.0169479093594929	-0.0350928857100405	0.0689887044290263	0.523286819241421	12815	NA	NA
Volume	Liver	6144#3	"Never eat eggs, dairy, wheat, sugar": Wheat products	Lifestyle and History	Lifestyle and environment	LOGISTIC-BINARY	-0.0404196057230077	-0.167073586256188	0.0829643634861501	0.526426653227813	38114	690	37424
Volume	Liver	2000	Worry too long after embarrassment	Lifestyle and History	Psychosocial factors	LOGISTIC-BINARY	-0.01007444350836	-0.0420954959668461	0.0219140770306528	0.537238174573683	37369	18070	19299
Volume	Liver	6146#1	Attendance/disability/mobility allowance: Attendance allowance	Lifestyle and History	Sociodemographics	LOGISTIC-BINARY	-0.119691088572101	-0.518465016326788	0.24167519614476	0.538302765361139	38549	57	38492
Volume	Liver	1518	Hot drink temperature	Lifestyle and History	Lifestyle and environment	ORDERED-LOGISTIC	-0.0101626338619657	-0.0429452229128775	0.0226199551889461	0.543455263667416	38310	NA	NA
Volume	Liver	2385	Relative age voice broke	Lifestyle and History	Sex-specific factors	ORDERED-LOGISTIC	0.0197659811345673	-0.0446173783460117	0.0841493406151463	0.547362742559364	17343	NA	NA
Volume	Liver	4537	Work/job satisfaction	Lifestyle and History	Psychosocial factors	ORDERED-LOGISTIC	-0.0169507197840058	-0.074880177391207	0.0409787378231953	0.566309369048382	9939	NA	NA
Volume	Liver	6141#6	How are people in household related to participant: Grandchild	Lifestyle and History	Sociodemographics	LOGISTIC-BINARY	0.0583407637436854	-0.147151812250659	0.253387075223122	0.568333967101584	38559	218	38341
Volume	Liver	6162#2	Types of transport used (excluding work): Walk	Lifestyle and History	Lifestyle and environment	LOGISTIC-BINARY	0.00916616520734049	-0.0224788490798335	0.0407910153972809	0.57006822481842	38128	19380	18748
Volume	Liver	6143#100	Transport type for commuting to job workplace	Lifestyle and History	Sociodemographics	LOGISTIC-BINARY	-0.0834039910603037	-0.39443840770063	0.206763959783302	0.587111941729032	24407	87	24320
Volume	Liver	24020	Average daytime sound level of noise pollution	Lifestyle and History	Residential noise pollution	LINEAR	0.00415946957097914	-0.0114370010749701	0.0197559402169284	0.601168267875515	38224	NA	NA
Volume	Liver	24022	Average night-time sound level of noise pollution	Lifestyle and History	Residential noise pollution	LINEAR	0.00415494189283588	-0.0114417391164646	0.0197516229021364	0.601569246488219	38224	NA	NA
Volume	Liver	3659	Year immigrated to UK (United Kingdom)	Lifestyle and History	Sociodemographics	LINEAR	0.0123278009302923	-0.0345296841951634	0.059185286055748	0.605957033219795	2351	NA	NA
Volume	Liver	4418	Average monthly champagne plus white wine intake	Lifestyle and History	Lifestyle and environment	ORDERED-LOGISTIC	-0.0296050267067727	-0.142231271724183	0.0830212183106373	0.606455024178626	2520	NA	NA
Volume	Liver	24024	Average 24-hour sound level of noise pollution	Lifestyle and History	Residential noise pollution	LINEAR	0.00400491569226083	-0.0115914729466631	0.0196013043311848	0.614752576048851	38224	NA	NA
Volume	Liver	24023	Average 16-hour sound level of noise pollution	Lifestyle and History	Residential noise pollution	LINEAR	0.00400301178010455	-0.0115932733517426	0.0195992969119517	0.614918434307616	38224	NA	NA
Volume	Liver	24021	Average evening sound level of noise pollution	Lifestyle and History	Residential noise pollution	LINEAR	0.00395536432775446	-0.0116410281126244	0.0195517567681333	0.619136965677412	38224	NA	NA
Volume	Liver	6158#4	Why reduced smoking: Financial reasons	Lifestyle and History	Lifestyle and environment	LOGISTIC-BINARY	0.0625978216788161	-0.204897479601487	0.323141293130588	0.640986990723225	678	158	520
Volume	Liver	4462	Average monthly intake of other alcoholic drinks	Lifestyle and History	Lifestyle and environment	ORDERED-LOGISTIC	-0.0690913341328651	-0.363367032299167	0.225184364033437	0.645429787368337	2530	NA	NA
Volume	Liver	4440	Average monthly spirits intake	Lifestyle and History	Lifestyle and environment	ORDERED-LOGISTIC	0.0308835209268646	-0.10118314072024	0.162950182573969	0.646747288609655	2543	NA	NA
Volume	Liver	6138#3	Qualifications: O levels/GCSEs or equivalent	Lifestyle and History	Sociodemographics	LOGISTIC-BINARY	-0.00731167145919064	-0.0392370475756666	0.0246294352750709	0.653566264327101	38035	20717	17318
Volume	Liver	2867	Age started smoking in former smokers	Lifestyle and History	Lifestyle and environment	LINEAR	0.00678075955619616	-0.0232718823466819	0.0368334014590742	0.658291262845815	8674	NA	NA
Volume	Liver	24005	Particulate matter air pollution (pm10); 2010	Lifestyle and History	Residential air pollution	LINEAR	-0.00353777210992501	-0.0193614549992186	0.0122859107793686	0.661234534210518	36068	NA	NA
Volume	Liver	6142#7	Current employment status: Full or part-time student	Lifestyle and History	Sociodemographics	LOGISTIC-BINARY	0.0334714455236494	-0.121285352131787	0.182674648004548	0.666091824074185	38603	399	38204
Volume	Liver	6156#12	Manic/hyper symptoms: I was more talkative than usual	Lifestyle and History	Psychosocial factors	LOGISTIC-BINARY	0.0338615770214829	-0.127645761450713	0.192538354415176	0.678211477841077	2373	477	1896
Volume	Liver	2237	Plays computer games	Lifestyle and History	Lifestyle and environment	ORDERED-LOGISTIC	-0.00725598188117882	-0.043123323271137	0.0286113595087794	0.691731802435396	38666	NA	NA
Volume	Liver	6142#3	Current employment status: Looking after home and/or family	Lifestyle and History	Sociodemographics	LOGISTIC-BINARY	-0.0159753931071076	-0.0963667724736868	0.0632714568377841	0.69486576953005	38603	2024	36579
Volume	Liver	6158#3	Why reduced smoking: Health precaution	Lifestyle and History	Lifestyle and environment	LOGISTIC-BINARY	-0.0446117114777513	-0.275352812764124	0.185056369422647	0.703205447710955	678	374	304
Volume	Liver	6141#4	How are people in household related to participant: Mother and/or father	Lifestyle and History	Sociodemographics	LOGISTIC-BINARY	-0.0213532131049515	-0.132773838895725	0.0872065154795635	0.70359897900722	38559	709	37850
Volume	Liver	6140#4	Heating type(s) in home: Portable gas or paraffin heaters	Lifestyle and History	Sociodemographics	LOGISTIC-BINARY	-0.107509081670935	-0.738769284853081	0.456104507376886	0.725591759175443	12916	23	12893
Volume	Liver	1757	Facial ageing	Lifestyle and History	Lifestyle and environment	ORDERED-LOGISTIC	0.0064628583725735	-0.0300284511374721	0.0429541678826191	0.728496314234614	35323	NA	NA
Volume	Liver	24009	Traffic intensity on the nearest road	Lifestyle and History	Residential air pollution	ORDERED-LOGISTIC	-0.0099979393698768591	-0.0730409681682327	0.053045089428479	0.755928028831585	38224	NA	NA
Volume	Liver	3446-1	Type of tobacco currently smoked	Lifestyle and History	Lifestyle and environment	MULTINOMIAL-LOGISTIC	NA	NA	NA	0.760395508735848	NA	NA	NA
Volume	Liver	3680	Age when last ate meat	Lifestyle and History	Lifestyle and environment	LINEAR	-0.01100183921035	-0.0834599643809107	0.0614562859602107	0.76589654537105	1922	NA	NA
Volume	Liver	6140#100	Heating type(s) in home	Lifestyle and History	Sociodemographics	LOGISTIC-BINARY	0.0367503774234359	-0.215212674743871	0.27585061664709	0.769272898487338	12916	138	12778
Volume	Liver	3859-5	Reason former drinker stopped drinking alcohol	Lifestyle and History	Lifestyle and environment	MULTINOMIAL-LOGISTIC	NA	NA	NA	0.777417539926055	NA	NA	NA
Volume	Liver	1777	Part of a multiple birth	Lifestyle and History	Early life factors	LOGISTIC-BINARY	-0.0163777418128522	-0.134918623522587	0.0992188501908801	0.78398708195315	38169	731	37438
Volume	Liver	20121	Cascot confidence score	Lifestyle and History	Employment	LINEAR	0.00989570444707719	-0.0703180774506564	0.0901094863448107	0.808813525539377	1489	NA	NA
Volume	Liver	6158#100	Why reduced smoking	Lifestyle and History	Lifestyle and environment	LOGISTIC-BINARY	0.0291402671357516	-0.216783847172331	0.27060728032441	0.814118589134585	678	209	469
Volume	Liver	6141#2	How are people in household related to participant: Son and/or daughter (include step-children)	Lifestyle and History	Sociodemographics	LOGISTIC-BINARY	0.00383831860128516	-0.0309430957212928	0.0385981405611661	0.828695527050109	38559	15542	23017
Volume	Liver	2010	Suffer from 'nerves'	Lifestyle and History	Psychosocial factors	LOGISTIC-BINARY	-0.00413376011145329	-0.0450910461573633	0.036578496357929	0.842713384326186	37578	6798	30780
Volume	Liver	6143#2	Transport type for commuting to job workplace: Walk	Lifestyle and History	Sociodemographics	LOGISTIC-BINARY	0.00488135256232211	-0.0532237808705652	0.0624357389043303	0.868591109171845	24407	3586	20821
Volume	Liver	4429	Average monthly beer plus cider intake	Lifestyle and History	Lifestyle and environment	ORDERED-LOGISTIC	0.00914693456731649	-0.109608502957707	0.12790237209234	0.880015297277621	2527	NA	NA
Volume	Liver	5364	Average weekly intake of other alcoholic drinks	Lifestyle and History	Lifestyle and environment	ORDERED-LOGISTIC	0.0239067001220654	-0.311855283380481	0.359668683624611	0.889014870135122	9728	NA	NA
Volume	Liver	24010	Inverse distance to the nearest road	Lifestyle and History	Residential air pollution	LINEAR	-8.77492594400146e-4	-0.016462932705364	0.0147079475165637	0.912129522592108	38224	NA	NA
Volume	Liver	6164#4	Types of physical activity in last 4 weeks: Light DIY (eg: pruning, watering the lawn)	Lifestyle and History	Lifestyle and environment	LOGISTIC-BINARY	0.0014545420055193	-0.0301691996570923	0.0330967785708432	0.928185080777948	38127	21578	16549
Volume	Liver	3839	Number of spontaneous miscarriages	Lifestyle and History	Sex-specific factors	ORDERED-LOGISTIC	-0.00375019967609381	-0.08745419843162	0.0799537990794324	0.930027294132317	6347	NA	NA
Volume	Liver	1687	Comparative body size at age 10	Lifestyle and History	Early life factors	ORDERED-LOGISTIC	-0.0011763057867391	-0.0314401781942015	0.0290875666207233	0.939274791273254	38234	NA	NA
Volume	Liver	1339	Non-oily fish intake	Lifestyle and History	Lifestyle and environment	ORDERED-LOGISTIC	-0.00102804397416039	-0.0302564744156429	0.0282003864673221	0.94503888449499	38601	NA	NA
Volume	Liver	24011	Traffic intensity on the nearest major road	Lifestyle and History	Residential air pollution	LINEAR	5.38902140767918e-4	-0.0150170337298214	0.0160948380113573	0.94586482954447	38224	NA	NA
Volume	Liver	6160#4	Leisure/social activities: Adult education class	Lifestyle and History	Psychosocial factors	LOGISTIC-BINARY	-0.00165558878643411	-0.0639216684423535	0.0598968259106799	0.95819942852642	38620	3107	35513
Volume	Liver	24502	"Water percentage, buffer 1000m"	Lifestyle and History	Greenspace and coastal proximity	LINEAR	-4.12438573664648e-4	-0.0162872266058689	0.0154623494585396	0.959387125435155	35918	NA	NA
Volume	Liver	2714	Age when periods started (menarche)	Lifestyle and History	Sex-specific factors	ORDERED-LOGISTIC	0.0010940471300927	-0.0430300116466069	0.0452181059067923	0.961240331528563	19548	NA	NA
Volume	Liver	1608	Average weekly fortified wine intake	Lifestyle and History	Lifestyle and environment	ORDERED-LOGISTIC	-0.00130042297877599	-0.0619088518923123	0.0593080059347603	0.966455915269243	29427	NA	NA
Volume	Liver	5663	Length of longest manic/irritable episode	Lifestyle and History	Psychosocial factors	LOGISTIC-BINARY	-0.00266867942465525	-0.166758646683912	0.157913734877311	0.974269573385238	1988	378	1610
Volume	Liver	3436	Age started smoking in current smokers	Lifestyle and History	Lifestyle and environment	LINEAR	-9.97028689734538e-4	-0.0662948956160869	0.0643008382366178	0.976110119123961	1547	NA	NA
Volume	Liver	6156#13	Manic/hyper symptoms: I needed less sleep than usual	Lifestyle and History	Psychosocial factors	LOGISTIC-BINARY	0.00269402049570427	-0.187996926913785	0.18844998555075201	0.97760213174747	2373	309	2064
Volume	Liver	6158#1	Why reduced smoking: Illness or ill health	Lifestyle and History	Lifestyle and environment	LOGISTIC-BINARY	-0.00336505540176431	-0.393803388253523	0.364486504566496	0.986045736862423	678	58	620
Volume	Liver	6140#6	Heating type(s) in home: Open fire without central heating	Lifestyle and History	Sociodemographics	LOGISTIC-BINARY	-0.00264753679280533	-0.521006803170211	0.464873716024675	0.991612448304121	12916	37	12879
Volume	Liver	120-1	Birth weight known	Lifestyle and History	Early life factors	MULTINOMIAL-LOGISTIC	NA	NA	NA	0.998053180364377	NA	NA	NA
Volume	Liver	21000-1001	Ethnic background	Lifestyle and History	Sociodemographics	MULTINOMIAL-LOGISTIC	NA	NA	NA	1	NA	NA	NA
Volume	Liver	2674	NA	Lifestyle and History	Sex-specific factors	NA	NA	NA	NA	NA	NA	NA	NA
Volume	Liver	2694	NA	Lifestyle and History	Sex-specific factors	NA	NA	NA	NA	NA	NA	NA	NA
Volume	Liver	2724	NA	Lifestyle and History	Sex-specific factors	NA	NA	NA	NA	NA	NA	NA	NA
Volume	Liver	2754	NA	Lifestyle and History	Sex-specific factors	NA	NA	NA	NA	NA	NA	NA	NA
Volume	Liver	2764	NA	Lifestyle and History	Sex-specific factors	NA	NA	NA	NA	NA	NA	NA	NA
Volume	Liver	2774	NA	Lifestyle and History	Sex-specific factors	NA	NA	NA	NA	NA	NA	NA	NA
Volume	Liver	2784	NA	Lifestyle and History	Sex-specific factors	NA	NA	NA	NA	NA	NA	NA	NA
Volume	Liver	2794	NA	Lifestyle and History	Sex-specific factors	NA	NA	NA	NA	NA	NA	NA	NA
Volume	Liver	2804	NA	Lifestyle and History	Sex-specific factors	NA	NA	NA	NA	NA	NA	NA	NA
Volume	Liver	2814	NA	Lifestyle and History	Sex-specific factors	NA	NA	NA	NA	NA	NA	NA	NA
Volume	Liver	2824	NA	Lifestyle and History	Sex-specific factors	NA	NA	NA	NA	NA	NA	NA	NA
Volume	Liver	2834	NA	Lifestyle and History	Sex-specific factors	NA	NA	NA	NA	NA	NA	NA	NA
Volume	Liver	3536	NA	Lifestyle and History	Sex-specific factors	NA	NA	NA	NA	NA	NA	NA	NA
Volume	Liver	3546	NA	Lifestyle and History	Sex-specific factors	NA	NA	NA	NA	NA	NA	NA	NA
Volume	Liver	3581	NA	Lifestyle and History	Sex-specific factors	NA	NA	NA	NA	NA	NA	NA	NA
Volume	Liver	3591	NA	Lifestyle and History	Sex-specific factors	NA	NA	NA	NA	NA	NA	NA	NA
Volume	Liver	3700	NA	Lifestyle and History	Sex-specific factors	NA	NA	NA	NA	NA	NA	NA	NA
Volume	Liver	3720	NA	Lifestyle and History	Sex-specific factors	NA	NA	NA	NA	NA	NA	NA	NA
Volume	Liver	3872	NA	Lifestyle and History	Sex-specific factors	NA	NA	NA	NA	NA	NA	NA	NA
Volume	Liver	3882	NA	Lifestyle and History	Sex-specific factors	NA	NA	NA	NA	NA	NA	NA	NA
Volume	Liver	20115-212	NA	Lifestyle and History	Early life factors	NA	NA	NA	NA	NA	NA	NA	NA
Volume	Liver	20024-3211	NA	Lifestyle and History	Employment	NA	NA	NA	NA	NA	NA	NA	NA
Volume	Liver	90012	NA	Lifestyle and History	Acceleration averages	NA	NA	NA	NA	NA	NA	NA	NA
Volume	Pancreas	1558	Alcohol intake frequency.	Lifestyle and History	Lifestyle and environment	ORDERED-LOGISTIC	-0.0790023401101289	-0.0986042814884691	-0.0594003987317887	2.87998299999927e-15	37364	NA	NA
Volume	Pancreas	924	Usual walking pace	Lifestyle and History	Lifestyle and environment	ORDERED-LOGISTIC	0.088645496421512	0.0660591406431555	0.111231852199868	1.47954894570234e-14	37315	NA	NA
Volume	Pancreas	6146#100	Attendance/disability/mobility allowance	Lifestyle and History	Sociodemographics	LOGISTIC-BINARY	0.324709314403412	0.239298327081956	0.409069278433891	6.48335089685088e-14	37260	36713	547
Volume	Pancreas	6146#3	Attendance/disability/mobility allowance: Blue badge	Lifestyle and History	Sociodemographics	LOGISTIC-BINARY	-0.39948104283136	-0.504737007937106	-0.292633411947931	1.53050640385763e-13	37260	325	36935
Volume	Pancreas	738	Average total household income before tax	Lifestyle and History	Sociodemographics	ORDERED-LOGISTIC	0.0729176743881739	0.0521291540149201	0.0937061947614277	6.31531307962514e-12	33728	NA	NA
Volume	Pancreas	6146#2	Attendance/disability/mobility allowance: Disability living allowance	Lifestyle and History	Sociodemographics	LOGISTIC-BINARY	-0.344489804382647	-0.443655246651887	-0.243666537012255	1.45016894343131e-11	37260	391	36869
Volume	Pancreas	20022	Birth weight	Lifestyle and History	Early life factors	LINEAR	0.0452111778988384	0.0315285301113756	0.0588938256863011	9.58154137386439e-11	22390	NA	NA
Volume	Pancreas	728	Number of vehicles in household	Lifestyle and History	Sociodemographics	ORDERED-LOGISTIC	0.0635720311957742	0.042733169687697	0.0844108927038514	2.26239795181623e-9	37256	NA	NA
Volume	Pancreas	20116-0	Smoking status	Lifestyle and History	Lifestyle and environment	MULTINOMIAL-LOGISTIC	NA	NA	NA	2.66622246770397e-9	NA	NA	NA
Volume	Pancreas	1538-0	Major dietary changes in the last 5 years	Lifestyle and History	Lifestyle and environment	MULTINOMIAL-LOGISTIC	NA	NA	NA	1.03017438519352e-8	NA	NA	NA
Volume	Pancreas	2080	Frequency of tiredness / lethargy in last 2 weeks	Lifestyle and History	Psychosocial factors	ORDERED-LOGISTIC	-0.0635803309159099	-0.0853695260624536	-0.0417911357693663	1.07862170129976e-8	36717	NA	NA
Volume	Pancreas	6164#100	Types of physical activity in last 4 weeks	Lifestyle and History	Lifestyle and environment	LOGISTIC-BINARY	-0.171219165378828	-0.229781333330288	-0.112255266324621	1.1238354387351e-8	36831	1259	35572
Volume	Pancreas	904	Number of days/week of vigorous physical activity 10+ minutes	Lifestyle and History	Lifestyle and environment	ORDERED-LOGISTIC	0.0572247778730631	0.0374302418037069	0.0770193139424193	1.47091881381036e-8	36692	NA	NA
Volume	Pancreas	22039	MET minutes per week for vigorous activity	Lifestyle and History	Lifestyle and environment	ORDERED-LOGISTIC	0.06252537310236	0.040473839053628	0.084576907151092	2.76048283623749e-8	31747	NA	NA
Volume	Pancreas	1249	Past tobacco smoking	Lifestyle and History	Lifestyle and environment	ORDERED-LOGISTIC	-0.0555512904811542	-0.0764284085947775	-0.0346741723675309	1.84566876640289e-7	35788	NA	NA
Volume	Pancreas	2060	Frequency of unenthusiasm / disinterest in last 2 weeks	Lifestyle and History	Psychosocial factors	ORDERED-LOGISTIC	-0.0744476106253823	-0.10324413371925	-0.0456510875315141	4.05762568154045e-7	36619	NA	NA
Volume	Pancreas	6164#2	Types of physical activity in last 4 weeks: Other exercises (eg: swimming, cycling, keep fit, bowling)	Lifestyle and History	Lifestyle and environment	LOGISTIC-BINARY	0.0584574734100638	0.0358295899244482	0.0811031178511708	4.15271741391458e-7	36831	20715	16116
Volume	Pancreas	6160#1	Leisure/social activities: Sports club or gym	Lifestyle and History	Psychosocial factors	LOGISTIC-BINARY	0.0592747378382756	0.036141520671758	0.0824428219738848	5.20403497045959e-7	37324	13472	23852
Volume	Pancreas	6164#3	Types of physical activity in last 4 weeks: Strenuous sports	Lifestyle and History	Lifestyle and environment	LOGISTIC-BINARY	0.0812409093751902	0.0492488011085962	0.113314545179422	6.66139637459121e-7	36831	5473	31358
Volume	Pancreas	6142#4	Current employment status: Unable to work because of sickness or disability	Lifestyle and History	Sociodemographics	LOGISTIC-BINARY	-0.219818707621529	-0.306800104274361	-0.131643566667607	8.67705671062146e-7	37310	514	36796
Volume	Pancreas	1568	Average weekly red wine intake	Lifestyle and History	Lifestyle and environment	ORDERED-LOGISTIC	0.0587871877428154	0.0353227385967746	0.0822516368888562	9.13499982019188e-7	28425	NA	NA
Volume	Pancreas	22032	IPAQ activity group	Lifestyle and History	Lifestyle and environment	ORDERED-LOGISTIC	0.0556893914041075	0.0332994623143938	0.0780793204938212	1.09342309786621e-6	31747	NA	NA
Volume	Pancreas	2734	Number of live births	Lifestyle and History	Sex-specific factors	ORDERED-LOGISTIC	0.0715495589549908	0.0413457679888503	0.101753349921131	3.45670813327843e-6	19326	NA	NA
Volume	Pancreas	20117-2	Alcohol drinker status	Lifestyle and History	Lifestyle and environment	MULTINOMIAL-LOGISTIC	NA	NA	NA	7.73857681624477e-6	NA	NA	NA
Volume	Pancreas	709	Number in household	Lifestyle and History	Sociodemographics	ORDERED-LOGISTIC	0.0460739131226659	0.0255713393332921	0.0665764869120397	1.06301719808976e-5	37275	NA	NA
Volume	Pancreas	2664-5	Reason for reducing amount of alcohol drunk	Lifestyle and History	Lifestyle and environment	MULTINOMIAL-LOGISTIC	NA	NA	NA	1.23475331454144e-5	NA	NA	NA
Volume	Pancreas	22033	Summed days activity	Lifestyle and History	Lifestyle and environment	LINEAR	0.0256543527993365	0.0140074240375192	0.0373012815611538	1.58414917680258e-5	32541	NA	NA
Volume	Pancreas	22040	Summed MET minutes per week for all activity	Lifestyle and History	Lifestyle and environment	LINEAR	0.0253583927414005	0.0135483787571037	0.0371684067256974	2.57698507135594e-5	31747	NA	NA
Volume	Pancreas	6141#2	How are people in household related to participant: Son and/or daughter (include step-children)	Lifestyle and History	Sociodemographics	LOGISTIC-BINARY	0.0532715864920802	0.0284428110427868	0.0781199543270008	2.62491333595543e-5	37268	15010	22258
Volume	Pancreas	6142#3	Current employment status: Looking after home and/or family	Lifestyle and History	Sociodemographics	LOGISTIC-BINARY	0.111687905725551	0.057910310062464	0.165662906015535	4.84395476540304e-5	37310	1942	35368
Volume	Pancreas	22035	Above moderate/vigorous recommendation	Lifestyle and History	Lifestyle and environment	LOGISTIC-BINARY	0.0495537429027976	0.0254370676787788	0.0736908309038129	5.6772047395304e-5	31747	17176	14571
Volume	Pancreas	845	Age completed full time education	Lifestyle and History	Sociodemographics	ORDERED-LOGISTIC	0.0593379722365663	0.0302769634001104	0.0883989810730223	6.30420439399207e-5	19870	NA	NA
Volume	Pancreas	1628	Alcohol intake versus 10 years previously	Lifestyle and History	Lifestyle and environment	ORDERED-LOGISTIC	-0.0428040752024457	-0.0640953664324661	-0.0215127839724253	8.15099667544201e-5	35462	NA	NA
Volume	Pancreas	6145#1	"Illness, injury, bereavement, stress in last 2 years": Serious illness, injury or assault to yourself	Lifestyle and History	Psychosocial factors	LOGISTIC-BINARY	-0.0877800652661575	-0.131889157599986	-0.04347157491955	9.95331703603364e-5	36786	2289	34497
Volume	Pancreas	4548	Health satisfaction	Lifestyle and History	Psychosocial factors	ORDERED-LOGISTIC	-0.0707610350291694	-0.106731772530443	-0.0347902975278954	1.16001354144015e-4	12558	NA	NA
Volume	Pancreas	1100	Drive faster than motorway speed limit	Lifestyle and History	Lifestyle and environment	ORDERED-LOGISTIC	0.0417919351818244	0.0205317633843497	0.0630521069792991	1.1696422964885e-4	35415	NA	NA
Volume	Pancreas	22034	Summed minutes activity	Lifestyle and History	Lifestyle and environment	LINEAR	0.0229831073546455	0.0111553123748832	0.0348109023344077	1.400033278694e-4	31747	NA	NA
Volume	Pancreas	943	Frequency of stair climbing in last 4 weeks	Lifestyle and History	Lifestyle and environment	ORDERED-LOGISTIC	0.0379717194539509	0.0180112014447114	0.0579322374631904	1.92852825998524e-4	36748	NA	NA
Volume	Pancreas	6138#100	Qualifications	Lifestyle and History	Sociodemographics	LOGISTIC-BINARY	-0.087863352721677307	-0.134238817597474	-0.0413254901937374	2.09777506756386e-4	36744	2392	34352
Volume	Pancreas	680-1	Own or rent accommodation lived in	Lifestyle and History	Sociodemographics	MULTINOMIAL-LOGISTIC	NA	NA	NA	2.561830678094e-4	NA	NA	NA
Volume	Pancreas	1299	Salad / raw vegetable intake	Lifestyle and History	Lifestyle and environment	ORDERED-LOGISTIC	0.041406414754307	0.0189197137164287	0.0638931157921853	3.07710175569679e-4	35165	NA	NA
Volume	Pancreas	1339	Non-oily fish intake	Lifestyle and History	Lifestyle and environment	ORDERED-LOGISTIC	0.0380970744129844	0.0173398747404125	0.0588542740855563	3.21942665208461e-4	37306	NA	NA
Volume	Pancreas	1717	Skin colour	Lifestyle and History	Lifestyle and environment	ORDERED-LOGISTIC	0.0437066381300985	0.0196767907708025	0.0677364854893945	3.6440843208945e-4	37079	NA	NA
Volume	Pancreas	20160	Ever smoked	Lifestyle and History	Lifestyle and environment	LOGISTIC-BINARY	0.040056631076226	0.0175624298366264	0.0625540075221883	4.82593973019669e-4	37298	21258	16040
Volume	Pancreas	6164#5	Types of physical activity in last 4 weeks: Heavy DIY (eg: weeding, lawn mowing, carpentry, digging)	Lifestyle and History	Lifestyle and environment	LOGISTIC-BINARY	0.0396492971207136	0.0167824260447247	0.0625313083775155	6.80085837958692e-4	36831	18013	18818
Volume	Pancreas	2644	"Light smokers, at least 100 smokes in lifetime"	Lifestyle and History	Lifestyle and environment	LOGISTIC-BINARY	0.0721382930833598	0.0301069613372181	0.114266518616022	7.78029394159688e-4	10822	4562	6260
Volume	Pancreas	1528	Water intake	Lifestyle and History	Lifestyle and environment	ORDERED-LOGISTIC	0.0368873310159156	0.0153483551551856	0.0584263068766456	7.89769008328799e-4	34109	NA	NA
Volume	Pancreas	22036	Above moderate/vigorous/walking recommendation	Lifestyle and History	Lifestyle and environment	LOGISTIC-BINARY	0.0511313314452505	0.0210624745170322	0.0811752488300864	8.54647797218353e-4	31747	25696	6051
Volume	Pancreas	1070	Time spent watching television (TV)	Lifestyle and History	Lifestyle and environment	ORDERED-LOGISTIC	-0.0347898602274517	-0.055359538261817	-0.0142201821930864	9.17456009520178e-4	34728	NA	NA
Volume	Pancreas	2050	Frequency of depressed mood in last 2 weeks	Lifestyle and History	Psychosocial factors	ORDERED-LOGISTIC	-0.0467608975539145	-0.0746669398187483	-0.0188548552890808	0.00102341663713833	36306	NA	NA
Volume	Pancreas	3466	Time from waking to first cigarette	Lifestyle and History	Lifestyle and environment	ORDERED-LOGISTIC	0.171915100827588	0.0686893042820651	0.275140897373111	0.0011267376243413	1340	NA	NA
Volume	Pancreas	1369	Beef intake	Lifestyle and History	Lifestyle and environment	ORDERED-LOGISTIC	0.0336934986457771	0.0130708314373088	0.0543161658542454	0.00136469105429397	37317	NA	NA
Volume	Pancreas	6164#1	Types of physical activity in last 4 weeks: Walking for pleasure (not as a means of transport)	Lifestyle and History	Lifestyle and environment	LOGISTIC-BINARY	0.0427810947314036	0.0165689769728651	0.0689820551057914	0.00137553918043564	36831	28214	8617
Volume	Pancreas	2040	Risk taking	Lifestyle and History	Psychosocial factors	LOGISTIC-BINARY	0.040138403953926	0.0152505317870568	0.0650594264461353	0.0015830979133384	36259	10297	25962
Volume	Pancreas	1110	Length of mobile phone use	Lifestyle and History	Lifestyle and environment	ORDERED-LOGISTIC	0.0326460243984762	0.012249574399133	0.0530424743978195	0.0017075076269232	37184	NA	NA
Volume	Pancreas	6142#6	Current employment status: Doing unpaid or voluntary work	Lifestyle and History	Sociodemographics	LOGISTIC-BINARY	0.0892450371942728	0.0332470048827445	0.145446989107026	0.00182221612205576	37310	1639	35671
Volume	Pancreas	1777	Part of a multiple birth	Lifestyle and History	Early life factors	LOGISTIC-BINARY	-0.126454129171244	-0.205718503984335	-0.0463770549120029	0.00186909148885554	36892	704	36188
Volume	Pancreas	6162#4	Types of transport used (excluding work): Cycle	Lifestyle and History	Lifestyle and environment	LOGISTIC-BINARY	0.0637992744251631	0.0232865161440725	0.10442806994864	0.00205498572198025	36832	3136	33696
Volume	Pancreas	1727	Ease of skin tanning	Lifestyle and History	Lifestyle and environment	ORDERED-LOGISTIC	-0.0315641831192649	-0.0520131782875141	-0.0111151879510157	0.00248508022776021	36186	NA	NA
Volume	Pancreas	1697	Comparative height size at age 10	Lifestyle and History	Early life factors	ORDERED-LOGISTIC	-0.035516716718791	-0.0589859261261646	-0.0120475073114175	0.00301770042739697	36979	NA	NA
Volume	Pancreas	6160#2	Leisure/social activities: Pub or social club	Lifestyle and History	Psychosocial factors	LOGISTIC-BINARY	0.0380930119558927	0.0127122218689843	0.063510765176234	0.00328579480188731	37324	9638	27686
Volume	Pancreas	6144#5	"Never eat eggs, dairy, wheat, sugar": I eat all of the above	Lifestyle and History	Lifestyle and environment	LOGISTIC-BINARY	0.0431193188574049	0.0142460222389803	0.0719513216320122	0.0033976540428424	36820	30075	6745
Volume	Pancreas	6140#4	Heating type(s) in home: Portable gas or paraffin heaters	Lifestyle and History	Sociodemographics	LOGISTIC-BINARY	-0.517958837087116	-0.864659136511332	-0.146663364612331	0.00453736782969181	12563	23	12540
Volume	Pancreas	884	Number of days/week of moderate physical activity 10+ minutes	Lifestyle and History	Lifestyle and environment	ORDERED-LOGISTIC	0.0281282472956156	0.00862752919053784	0.0476289654006933	0.00469913472214633	36480	NA	NA
Volume	Pancreas	6141#1	How are people in household related to participant: Husband, wife or partner	Lifestyle and History	Sociodemographics	LOGISTIC-BINARY	0.0385253849904025	0.0117962217044571	0.065226553387145	0.00470567101095498	37268	28910	8358
Volume	Pancreas	1210	Snoring	Lifestyle and History	Lifestyle and environment	LOGISTIC-BINARY	-0.0354749616015773	-0.0601460602081644	-0.0108148864441659	0.00481671482951495	35303	22465	12838
Volume	Pancreas	6144#3	"Never eat eggs, dairy, wheat, sugar": Wheat products	Lifestyle and History	Lifestyle and environment	LOGISTIC-BINARY	-0.118969310982223	-0.203140240380839	-0.0339510895263163	0.00585424146667611	36820	666	36154
Volume	Pancreas	1239	Current tobacco smoking	Lifestyle and History	Lifestyle and environment	ORDERED-LOGISTIC	-0.0614849547707403	-0.105388220904125	-0.0175816886373554	0.00605573173081223	37364	NA	NA
Volume	Pancreas	4653	Ever highly irritable/argumentative for 2 days	Lifestyle and History	Psychosocial factors	LOGISTIC-BINARY	-0.0725061974781834	-0.124346821098254	-0.0205513099438406	0.00616993002545215	12365	1979	10386
Volume	Pancreas	1747-4	"Hair colour (natural, before greying)"	Lifestyle and History	Lifestyle and environment	MULTINOMIAL-LOGISTIC	NA	NA	NA	0.00634501881346818	NA	NA	NA
Volume	Pancreas	6143#3	Transport type for commuting to job workplace: Public transport	Lifestyle and History	Sociodemographics	LOGISTIC-BINARY	-0.048616494235942	-0.0836794733750826	-0.0134963985201205	0.00661690277158914	23608	4641	18967
Volume	Pancreas	1920	Mood swings	Lifestyle and History	Psychosocial factors	LOGISTIC-BINARY	-0.0315534599976291	-0.054479182954772	-0.00863330430168931	0.0069736601063126	36748	15028	21720
Volume	Pancreas	3637	Frequency of other exercises in last 4 weeks	Lifestyle and History	Lifestyle and environment	ORDERED-LOGISTIC	0.036934065750786	0.00995341906643176	0.0639147124351402	0.00730113966187577	20569	NA	NA
Volume	Pancreas	6160#100	Leisure/social activities	Lifestyle and History	Psychosocial factors	LOGISTIC-BINARY	-0.0334622501955087	-0.0580461097518995	-0.00886423280826238	0.00764922802971686	37324	10313	27011
Volume	Pancreas	6139#3	Gas or solid-fuel cooking/heating: An open solid fuel fire that you use regularly in winter time	Lifestyle and History	Sociodemographics	LOGISTIC-BINARY	0.0496879126484752	0.0130400050881821	0.0864377754551769	0.00796159774381907	36809	3866	32943
Volume	Pancreas	914	Duration of vigorous activity	Lifestyle and History	Lifestyle and environment	LINEAR	0.0189715030828381	0.00490872992551336	0.0330342762401629	0.00819297643453328	22800	NA	NA
Volume	Pancreas	1160	Sleep duration	Lifestyle and History	Lifestyle and environment	ORDERED-LOGISTIC	-0.0270211995536838	-0.0472827038867508	-0.00675969522061671	0.00895522667961817	37281	NA	NA
Volume	Pancreas	1508-2	Coffee type	Lifestyle and History	Lifestyle and environment	MULTINOMIAL-LOGISTIC	NA	NA	NA	0.00942276167688703	NA	NA	NA
Volume	Pancreas	1970	Nervous feelings	Lifestyle and History	Psychosocial factors	LOGISTIC-BINARY	-0.0361766759139543	-0.0645219833167171	-0.00779081279606171	0.0124266205084115	36652	7347	29305
Volume	Pancreas	6142#1	Current employment status: In paid employment or self-employed	Lifestyle and History	Sociodemographics	LOGISTIC-BINARY	0.0360150197264391	0.00747578349652496	0.0645497017665418	0.0133726767766634	37310	25760	11550
Volume	Pancreas	3486	Ever tried to stop smoking	Lifestyle and History	Lifestyle and environment	ORDERED-LOGISTIC	0.128216286209285	0.0264729594435208	0.22995961297505	0.0136271973963369	1508	NA	NA
Volume	Pancreas	1379	Lamb/mutton intake	Lifestyle and History	Lifestyle and environment	ORDERED-LOGISTIC	0.027372828769145	0.00553697792840541	0.049208679609884703	0.0140148259348758	37281	NA	NA
Volume	Pancreas	1468-3	Cereal type	Lifestyle and History	Lifestyle and environment	MULTINOMIAL-LOGISTIC	NA	NA	NA	0.0149481207602611	NA	NA	NA
Volume	Pancreas	2405	Number of children fathered	Lifestyle and History	Sex-specific factors	ORDERED-LOGISTIC	0.0344152111153039	0.00668469325495881	0.0621457289756489	0.0150061418801653	17682	NA	NA
Volume	Pancreas	1677	Breastfed as a baby	Lifestyle and History	Early life factors	LOGISTIC-BINARY	0.0352064286636737	0.00676000699419943	0.0636362177093678	0.0152411664604002	29890	21671	8219
Volume	Pancreas	6140#100	Heating type(s) in home	Lifestyle and History	Sociodemographics	LOGISTIC-BINARY	0.22699785561043	0.0424560678185257	0.412792700166787	0.016437583443729	12563	134	12429
Volume	Pancreas	2139	Age first had sexual intercourse	Lifestyle and History	Lifestyle and environment	LINEAR	-0.0134091997130333	-0.0243766705066148	-0.00244172891945182	0.0165622430610842	34640	NA	NA
Volume	Pancreas	2907	Ever stopped smoking for 6+ months	Lifestyle and History	Lifestyle and environment	LOGISTIC-BINARY	0.0575929067568155	0.0100206723415057	0.105257547554715	0.0177419525442574	8170	3372	4798
Volume	Pancreas	1140	Difference in mobile phone use compared to two years previously	Lifestyle and History	Lifestyle and environment	ORDERED-LOGISTIC	0.0279174678767833	0.00483335131893398	0.0510015844346326	0.0177757246640075	31646	NA	NA
Volume	Pancreas	1220	Daytime dozing / sleeping (narcolepsy)	Lifestyle and History	Lifestyle and environment	ORDERED-LOGISTIC	-0.0331233855420158	-0.0605916697453121	-0.00565510133871956	0.0181075094333861	37314	NA	NA
Volume	Pancreas	1200	Sleeplessness / insomnia	Lifestyle and History	Lifestyle and environment	ORDERED-LOGISTIC	-0.0249692904129291	-0.0456865249525164	-0.00425205587334191	0.0181684102050743	37353	NA	NA
Volume	Pancreas	6157#1	Why stopped smoking: Illness or ill health	Lifestyle and History	Lifestyle and environment	LOGISTIC-BINARY	-0.10164596197982	-0.186585420485044	-0.0161824586540865	0.0193646855406474	8246	654	7592
Volume	Pancreas	6145#100	"Illness, injury, bereavement, stress in last 2 years"	Lifestyle and History	Psychosocial factors	LOGISTIC-BINARY	0.0261766926724089	0.00348598622524664	0.0488725692135362	0.0237628717512825	36786	21500	15286
Volume	Pancreas	6144#1	"Never eat eggs, dairy, wheat, sugar": Eggs or foods containing eggs	Lifestyle and History	Lifestyle and environment	LOGISTIC-BINARY	-0.0912377865330957	-0.170592006464629	-0.0110802249442694	0.0249820614825886	36820	711	36109
Volume	Pancreas	1329	Oily fish intake	Lifestyle and History	Lifestyle and environment	ORDERED-LOGISTIC	0.0231128726830939	0.00287216293003013	0.0433535824361576	0.0252189892801738	37308	NA	NA
Volume	Pancreas	1458	Cereal intake	Lifestyle and History	Lifestyle and environment	ORDERED-LOGISTIC	-0.0233902615223353	-0.0443627772418098	-0.00241774580286069	0.0288257766043544	35775	NA	NA
Volume	Pancreas	6146#1	Attendance/disability/mobility allowance: Attendance allowance	Lifestyle and History	Sociodemographics	LOGISTIC-BINARY	-0.288549296689624	-0.545001187188369	-0.0194376747473619	0.0313011113916167	37260	54	37206
Volume	Pancreas	24010	Inverse distance to the nearest road	Lifestyle and History	Residential air pollution	LINEAR	-0.0118570808693537	-0.02290953524776	-8.04626490947438e-4	0.0354970540177534	36964	NA	NA
Volume	Pancreas	2010	Suffer from 'nerves'	Lifestyle and History	Psychosocial factors	LOGISTIC-BINARY	-0.0309322188755815	-0.0598296172873937	-0.00198691833711181	0.036051994275671	36325	6582	29743
Volume	Pancreas	3426	Job involve night shift work	Lifestyle and History	Sociodemographics	ORDERED-LOGISTIC	0.0684099927034657	0.00375681863596132	0.13306316677097	0.0381619701556277	3658	NA	NA
Volume	Pancreas	22037	MET minutes per week for walking	Lifestyle and History	Lifestyle and environment	LINEAR	0.0124098305042188	5.57158917552822e-4	0.0242625020908848	0.0401609246596969	31747	NA	NA
Volume	Pancreas	1170	Getting up in morning	Lifestyle and History	Lifestyle and environment	ORDERED-LOGISTIC	0.0221491895669762	8.3629329980724e-4	0.0434620858341451	0.041666609577935	36831	NA	NA
Volume	Pancreas	4609	Longest period of depression	Lifestyle and History	Psychosocial factors	LINEAR	-0.0291599616831927	-0.0573097766895279	-0.00101014667685753	0.042329157197757	5407	NA	NA
Volume	Pancreas	991	Frequency of strenuous sports in last 4 weeks	Lifestyle and History	Lifestyle and environment	ORDERED-LOGISTIC	0.054209899862893	0.00164830964190001	0.106771490083886	0.0432823825460729	5410	NA	NA
Volume	Pancreas	2090	"Seen doctor (GP) for nerves, anxiety, tension or depression"	Lifestyle and History	Psychosocial factors	LOGISTIC-BINARY	-0.0248385887120871	-0.0489684706934457	-6.97668810192648e-4	0.0436802932959309	37226	11969	25257
Volume	Pancreas	6141#3	How are people in household related to participant: Brother and/or sister	Lifestyle and History	Sociodemographics	LOGISTIC-BINARY	-0.17375559433296	-0.340429195364041	-0.00192544076188706	0.044371520609017	37268	144	37124
Volume	Pancreas	3669	Lifetime number of same-sex sexual partners	Lifestyle and History	Lifestyle and environment	ORDERED-LOGISTIC	0.110541668095301	0.00243741046833924	0.218645925722263	0.0452790736748554	1224	NA	NA
Volume	Pancreas	6158#1	Why reduced smoking: Illness or ill health	Lifestyle and History	Lifestyle and environment	LOGISTIC-BINARY	-0.288742000392745	-0.570275550766221	-4.99137126710144e-4	0.0461719040964012	652	57	595
Volume	Pancreas	1050	Time spend outdoors in summer	Lifestyle and History	Lifestyle and environment	ORDERED-LOGISTIC	0.0226179294758515	3.79294417667715e-4	0.0448565645340352	0.046222785776193	33688	NA	NA
Volume	Pancreas	6138#1	Qualifications: College or University degree	Lifestyle and History	Sociodemographics	LOGISTIC-BINARY	0.0229313771969663	1.11619713655128e-4	0.0457664396044783	0.0489509806587795	36744	16995	19749
Volume	Pancreas	6139#100	Gas or solid-fuel cooking/heating	Lifestyle and History	Sociodemographics	LOGISTIC-BINARY	0.031127779809669	7.8042752167308e-5	0.0622501518434902	0.0496856703549229	36809	5631	31178
Volume	Pancreas	3680	Age when last ate meat	Lifestyle and History	Lifestyle and environment	LINEAR	0.043635108495441	-4.29635755417324e-5	0.0873131805664238	0.0502255372294088	1874	NA	NA
Volume	Pancreas	22038	MET minutes per week for moderate activity	Lifestyle and History	Lifestyle and environment	LINEAR	0.0116754261580533	-1.00709107247713e-4	0.0234515614233543	0.0519915788306815	31747	NA	NA
Volume	Pancreas	767	Length of working week for main job	Lifestyle and History	Sociodemographics	LINEAR	-0.0121913607363696	-0.0245246889585965	1.41967485857371e-4	0.0526958813162317	25459	NA	NA
Volume	Pancreas	5386	Number of unenthusiastic/disinterested episodes	Lifestyle and History	Psychosocial factors	ORDERED-LOGISTIC	-0.0672812472114837	-0.135706827135858	0.00114433271289084	0.0540444523627391	3169	NA	NA
Volume	Pancreas	6141#4	How are people in household related to participant: Mother and/or father	Lifestyle and History	Sociodemographics	LOGISTIC-BINARY	-0.0777484699138807	-0.156469275820541	0.00185824174932646	0.054275922303823	37268	682	36586
Volume	Pancreas	4526	Happiness	Lifestyle and History	Psychosocial factors	ORDERED-LOGISTIC	-0.0353906352862331	-0.0717862266356378	0.00100495606317161	0.0566892284062741	12545	NA	NA
Volume	Pancreas	1438	Bread intake	Lifestyle and History	Lifestyle and environment	LINEAR	-0.0102756288613483	-0.0208969968307062	3.45739108009568e-4	0.0579378373081513	36249	NA	NA
Volume	Pancreas	3476	Difficulty not smoking for 1 day	Lifestyle and History	Lifestyle and environment	ORDERED-LOGISTIC	-0.100205958349908	-0.20380961141231	0.00339769471249432	0.0582228291642225	1340	NA	NA
Volume	Pancreas	2744	Birth weight of first child	Lifestyle and History	Sex-specific factors	ORDERED-LOGISTIC	0.0329358888971881	-0.00122251732075594	0.0670942951151321	0.0587977104072707	14963	NA	NA
Volume	Pancreas	1090	Time spent driving	Lifestyle and History	Lifestyle and environment	ORDERED-LOGISTIC	0.0246764240172954	-9.190326628889e-4	0.0502718806974797	0.0588207873312946	23802	NA	NA
Volume	Pancreas	6143#4	Transport type for commuting to job workplace: Cycle	Lifestyle and History	Sociodemographics	LOGISTIC-BINARY	0.0494090588635789	-0.00215940594107695	0.101160163912272	0.0608498292515776	23608	1928	21680
Volume	Pancreas	2926	Number of unsuccessful stop-smoking attempts	Lifestyle and History	Lifestyle and environment	ORDERED-LOGISTIC	0.0424202301081848	-0.00193175493302804	0.0867722151493976	0.0608831667653285	7599	NA	NA
Volume	Pancreas	864	Number of days/week walked 10+ minutes	Lifestyle and History	Lifestyle and environment	ORDERED-LOGISTIC	0.0189691778042821	-0.00101322991780474	0.0389515855263689	0.0628065596570927	37142	NA	NA
Volume	Pancreas	2887	Number of cigarettes previously smoked daily	Lifestyle and History	Lifestyle and environment	ORDERED-LOGISTIC	-0.0443386744311033	-0.0911473775586414	0.00247002869643467	0.0634099967803785	7992	NA	NA
Volume	Pancreas	2070	Frequency of tenseness / restlessness in last 2 weeks	Lifestyle and History	Psychosocial factors	ORDERED-LOGISTIC	-0.0244354393795501	-0.0503936619070637	0.00152278314796357	0.0650428663024382	36458	NA	NA
Volume	Pancreas	1011	Frequency of light DIY in last 4 weeks	Lifestyle and History	Lifestyle and environment	ORDERED-LOGISTIC	0.0249222049896441	-0.00177931431991028	0.0516237242991986	0.0673560095220971	20499	NA	NA
Volume	Pancreas	24019	Particulate matter air pollution (pm10); 2007	Lifestyle and History	Residential air pollution	LINEAR	-0.00892848563693585	-0.0184982164430439	6.4124516917223e-4	0.0674538921016545	36910	NA	NA
Volume	Pancreas	6156#12	Manic/hyper symptoms: I was more talkative than usual	Lifestyle and History	Psychosocial factors	LOGISTIC-BINARY	-0.101121269946131	-0.210042872971145	0.00819322317122043	0.0691564398076161	2286	455	1831
Volume	Pancreas	1930	Miserableness	Lifestyle and History	Psychosocial factors	LOGISTIC-BINARY	-0.0211886904170308	-0.044285253300722	0.00190812616824201	0.0721528502519931	36956	14870	22086
Volume	Pancreas	6139#1	Gas or solid-fuel cooking/heating: A gas hob or gas cooker	Lifestyle and History	Sociodemographics	LOGISTIC-BINARY	-0.0231961766550787	-0.0485375231422171	0.00210832709738109	0.0725796766594091	36809	26931	9878
Volume	Pancreas	699	Length of time at current address	Lifestyle and History	Sociodemographics	LINEAR	0.00922388394484391	-0.00100683915719498	0.0194546070468828	0.0772137533326916	36532	NA	NA
Volume	Pancreas	4429	Average monthly beer plus cider intake	Lifestyle and History	Lifestyle and environment	ORDERED-LOGISTIC	0.0825529369919659	-0.00910645243477902	0.174212326418711	0.0776474713288857	2449	NA	NA
Volume	Pancreas	4462	Average monthly intake of other alcoholic drinks	Lifestyle and History	Lifestyle and environment	ORDERED-LOGISTIC	-0.187405774701052	-0.397860252713146	0.0230487033110423	0.08105493820447	2451	NA	NA
Volume	Pancreas	1359	Poultry intake	Lifestyle and History	Lifestyle and environment	ORDERED-LOGISTIC	0.0184166144104361	-0.00244228123783604	0.0392755100587083	0.0835473990714088	37349	NA	NA
Volume	Pancreas	1578	Average weekly champagne plus white wine intake	Lifestyle and History	Lifestyle and environment	ORDERED-LOGISTIC	0.0205991113028158	-0.003027812534797	0.0442260351404287	0.0874947935321853	28416	NA	NA
Volume	Pancreas	1588	Average weekly beer plus cider intake	Lifestyle and History	Lifestyle and environment	ORDERED-LOGISTIC	0.0223348995502221	-0.00328478553547731	0.0479545846359215	0.0875174475933385	28446	NA	NA
Volume	Pancreas	3456	Number of cigarettes currently smoked daily (current cigarette smokers)	Lifestyle and History	Lifestyle and environment	LINEAR	-0.0479473355495082	-0.103152504599132	0.00725783350011545	0.0886432042172399	1352	NA	NA
Volume	Pancreas	6156#100	Manic/hyper symptoms	Lifestyle and History	Psychosocial factors	LOGISTIC-BINARY	0.0792192159943168	-0.0117745719672986	0.170843015958021	0.0888615833917069	2286	919	1367
Volume	Pancreas	1190	Nap during day	Lifestyle and History	Lifestyle and environment	ORDERED-LOGISTIC	-0.0196296668227374	-0.042325741053381	0.00306640740790626	0.0900480671460631	37364	NA	NA
Volume	Pancreas	1737	Childhood sunburn occasions	Lifestyle and History	Lifestyle and environment	ORDERED-LOGISTIC	0.0206605294922115	-0.00367370723947714	0.0449947662239001	0.0961036173550723	28215	NA	NA
Volume	Pancreas	1130	Hands-free device/speakerphone use with mobile phone in last 3 month	Lifestyle and History	Lifestyle and environment	ORDERED-LOGISTIC	0.0240498175343929	-0.00466504809852162	0.0527646831673073	0.10068797645015	31997	NA	NA
Volume	Pancreas	6144#4	"Never eat eggs, dairy, wheat, sugar": Sugar or foods/drinks containing sugar	Lifestyle and History	Lifestyle and environment	LOGISTIC-BINARY	-0.0258786153470354	-0.0568485520817165	0.00514993667500173	0.101783898234621	36820	5627	31193
Volume	Pancreas	1428-3	Spread type	Lifestyle and History	Lifestyle and environment	MULTINOMIAL-LOGISTIC	NA	NA	NA	0.104387373258564	NA	NA	NA
Volume	Pancreas	874	Duration of walks	Lifestyle and History	Lifestyle and environment	LINEAR	0.0096003833217337	-0.00211127520040439	0.0213120418438718	0.108130128418996	32855	NA	NA
Volume	Pancreas	4581	Financial situation satisfaction	Lifestyle and History	Psychosocial factors	ORDERED-LOGISTIC	-0.0279235934935884	-0.0631396820878845	0.00729249510070766	0.120180276153978	12558	NA	NA
Volume	Pancreas	6141#6	How are people in household related to participant: Grandchild	Lifestyle and History	Sociodemographics	LOGISTIC-BINARY	0.118401580296221	-0.0303220927082609	0.268578702685358	0.120787411827686	37268	216	37052
Volume	Pancreas	20127	Neuroticism score	Lifestyle and History	Psychosocial factors	ORDERED-LOGISTIC	-0.0166219878056369	-0.0376293131728222	0.00438533756154844	0.120949309757047	31496	NA	NA
Volume	Pancreas	4642	Ever manic/hyper for 2 days	Lifestyle and History	Psychosocial factors	LOGISTIC-BINARY	-0.0689523898034027	-0.155769139366709	0.0187674294399198	0.12148778815676	12393	569	11824
Volume	Pancreas	20126-0	Bipolar and major depression status	Lifestyle and History	Psychosocial factors	MULTINOMIAL-LOGISTIC	NA	NA	NA	0.12416591367399	NA	NA	NA
Volume	Pancreas	24501	"Domestic garden percentage, buffer 1000m"	Lifestyle and History	Greenspace and coastal proximity	LINEAR	0.00875202452117744	-0.00245491175425861	0.0199589607966135	0.125857122878585	34886	NA	NA
Volume	Pancreas	2267	Use of sun/uv protection	Lifestyle and History	Lifestyle and environment	ORDERED-LOGISTIC	0.0160429993472108	-0.00453687645299722	0.0366228751474188	0.126542791561557	36730	NA	NA
Volume	Pancreas	3859-5	Reason former drinker stopped drinking alcohol	Lifestyle and History	Lifestyle and environment	MULTINOMIAL-LOGISTIC	NA	NA	NA	0.127864219185717	NA	NA	NA
Volume	Pancreas	670-1	Type of accommodation lived in	Lifestyle and History	Sociodemographics	MULTINOMIAL-LOGISTIC	NA	NA	NA	0.130610159936743	NA	NA	NA
Volume	Pancreas	2277	Frequency of solarium/sunlamp use	Lifestyle and History	Lifestyle and environment	ORDERED-LOGISTIC	0.0389291204314533	-0.0119750959940978	0.0898333368570045	0.133905151865189	34720	NA	NA
Volume	Pancreas	1080	Time spent using computer	Lifestyle and History	Lifestyle and environment	ORDERED-LOGISTIC	-0.0176451924649154	-0.041074655886077	0.00578427095624623	0.139924948578334	27358	NA	NA
Volume	Pancreas	1259	Smoking/smokers in household	Lifestyle and History	Lifestyle and environment	ORDERED-LOGISTIC	0.0305323071848821	-0.0102569583201761	0.0713215726899403	0.142348759855356	35344	NA	NA
Volume	Pancreas	6160#4	Leisure/social activities: Adult education class	Lifestyle and History	Psychosocial factors	LOGISTIC-BINARY	-0.0312398592093082	-0.0733863327084459	0.0110409060775504	0.146931938484949	37324	2980	34344
Volume	Pancreas	6144#2	"Never eat eggs, dairy, wheat, sugar": Dairy products	Lifestyle and History	Lifestyle and environment	LOGISTIC-BINARY	-0.0664392737634722	-0.15595449116529	0.0240066188173778	0.147958815096408	36820	578	36242
Volume	Pancreas	1787	Maternal smoking around birth	Lifestyle and History	Early life factors	LOGISTIC-BINARY	-0.0189610836962939	-0.0447774720088818	0.00686849056684011	0.150081089647912	32954	9937	23017
Volume	Pancreas	2654-7	Non-butter spread type details	Lifestyle and History	Lifestyle and environment	MULTINOMIAL-LOGISTIC	NA	NA	NA	0.151714735217541	NA	NA	NA
Volume	Pancreas	24503	"Greenspace percentage, buffer 300m"	Lifestyle and History	Greenspace and coastal proximity	LINEAR	-0.00818605273946124	-0.0193935970887418	0.0030214916098193	0.152261906005889	34886	NA	NA
Volume	Pancreas	1180	Morning/evening person (chronotype)	Lifestyle and History	Lifestyle and environment	ORDERED-LOGISTIC	-0.0156432290661707	-0.0370993372139015	0.00581287908156006	0.15301466963986	32969	NA	NA
Volume	Pancreas	5674	Severity of manic/irritable episodes	Lifestyle and History	Psychosocial factors	LOGISTIC-BINARY	-0.0785001411679105	-0.186472333749239	0.0295342464313535	0.153970073157333	2042	517	1525
Volume	Pancreas	6139#2	Gas or solid-fuel cooking/heating: A gas fire that you use regularly in winter time	Lifestyle and History	Sociodemographics	LOGISTIC-BINARY	-0.0164539750308857	-0.0391797050201367	0.00627380347960131	0.155871907599507	36809	15558	21251
Volume	Pancreas	6142#100	Current employment status	Lifestyle and History	Sociodemographics	LOGISTIC-BINARY	0.12572273058337	-0.0470830556774177	0.300244153902413	0.156473429757394	37310	156	37154
Volume	Pancreas	6156#13	Manic/hyper symptoms: I needed less sleep than usual	Lifestyle and History	Psychosocial factors	LOGISTIC-BINARY	-0.0914896214721676	-0.219194126884756	0.0372649694600498	0.161756947409642	2286	298	1988
Volume	Pancreas	1990	Tense / 'highly strung'	Lifestyle and History	Psychosocial factors	LOGISTIC-BINARY	-0.0224215317291637	-0.0540027678013693	0.00922781621118108	0.164514497140452	36521	5432	31089
Volume	Pancreas	24504	"Domestic garden percentage, buffer 300m"	Lifestyle and History	Greenspace and coastal proximity	LINEAR	0.0078961178444764	-0.00337796499189182	0.0191702006808446	0.169834695010981	34886	NA	NA
Volume	Pancreas	6143#2	Transport type for commuting to job workplace: Walk	Lifestyle and History	Sociodemographics	LOGISTIC-BINARY	-0.0275669751783222	-0.0673327773006732	0.0122994787393736	0.174768542138484	23608	3453	20155
Volume	Pancreas	2385	Relative age voice broke	Lifestyle and History	Sex-specific factors	ORDERED-LOGISTIC	0.0320586888881163	-0.0143704264714761	0.0784878042477087	0.175961342897456	16772	NA	NA
Volume	Pancreas	1389	Pork intake	Lifestyle and History	Lifestyle and environment	ORDERED-LOGISTIC	0.0150488469634472	-0.0068095804115272	0.0369072743384215	0.177217287115209	37298	NA	NA
Volume	Pancreas	6164#4	Types of physical activity in last 4 weeks: Light DIY (eg: pruning, watering the lawn)	Lifestyle and History	Lifestyle and environment	LOGISTIC-BINARY	0.0154515638835991	-0.00703990625892955	0.0379439443599629	0.178135601451647	36831	20890	15941
Volume	Pancreas	4407	Average monthly red wine intake	Lifestyle and History	Lifestyle and environment	ORDERED-LOGISTIC	0.0585019267493596	-0.0278821705193693	0.144886024018088	0.184514313326535	2448	NA	NA
Volume	Pancreas	2100	"Seen a psychiatrist for nerves, anxiety, tension or depression"	Lifestyle and History	Psychosocial factors	LOGISTIC-BINARY	-0.0254956123461775	-0.0631032819204267	0.0122360969869517	0.184652865041718	37283	3491	33792
Volume	Pancreas	757	Time employed in main current job	Lifestyle and History	Sociodemographics	LINEAR	0.00900160870471356	-0.00435024258302249	0.0223534599924496	0.18636594266477	24345	NA	NA
Volume	Pancreas	1960	Fed-up feelings	Lifestyle and History	Psychosocial factors	LOGISTIC-BINARY	-0.0158829051812554	-0.0394574638708729	0.00769483807310193	0.186678069754077	36802	13079	23723
Volume	Pancreas	24507	"Natural environment percentage, buffer 300m"	Lifestyle and History	Greenspace and coastal proximity	LINEAR	0.00732537072464692	-0.00360309629305005	0.0182538377423439	0.188918005358577	37034	NA	NA
Volume	Pancreas	1279	Exposure to tobacco smoke outside home	Lifestyle and History	Lifestyle and environment	ORDERED-LOGISTIC	-0.0200620024881901	-0.0500995324378831	0.00997552746150285	0.190516449736204	33929	NA	NA
Volume	Pancreas	1289	Cooked vegetable intake	Lifestyle and History	Lifestyle and environment	ORDERED-LOGISTIC	0.0139078309832245	-0.00724067171053134	0.0350563336769803	0.197424117050748	36503	NA	NA
Volume	Pancreas	4620	Number of depression episodes	Lifestyle and History	Psychosocial factors	ORDERED-LOGISTIC	-0.0362891256497228	-0.0915343766829784	0.0189561253835328	0.19799210808042	4959	NA	NA
Volume	Pancreas	5364	Average weekly intake of other alcoholic drinks	Lifestyle and History	Lifestyle and environment	ORDERED-LOGISTIC	-0.151891128791971	-0.385496413700656	0.0817141561167144	0.202553851962154	9473	NA	NA
Volume	Pancreas	6138#4	Qualifications: CSEs or equivalent	Lifestyle and History	Sociodemographics	LOGISTIC-BINARY	-0.0212185049366376	-0.0540664264333187	0.011680568668194	0.205816066992606	36744	5165	31579
Volume	Pancreas	4631	Ever unenthusiastic/disinterested for a whole week	Lifestyle and History	Psychosocial factors	LOGISTIC-BINARY	-0.0259299115158661	-0.0665499834222944	0.0147093445206606	0.210930420979948	12206	4209	7997
Volume	Pancreas	1647-1	Country of birth (UK/elsewhere)	Lifestyle and History	Early life factors	MULTINOMIAL-LOGISTIC	NA	NA	NA	0.217763583162047	NA	NA	NA
Volume	Pancreas	1687	Comparative body size at age 10	Lifestyle and History	Early life factors	ORDERED-LOGISTIC	-0.0133386810126553	-0.0346445826730749	0.00796722064776428	0.21980465945288	36954	NA	NA
Volume	Pancreas	6157#2	Why stopped smoking: Doctor's advice	Lifestyle and History	Lifestyle and environment	LOGISTIC-BINARY	-0.0689661843748452	-0.178606389876781	0.04183953766931	0.220124825673818	8246	362	7884
Volume	Pancreas	1031	Frequency of friend/family visits	Lifestyle and History	Psychosocial factors	ORDERED-LOGISTIC	-0.0123024010656277	-0.032470921533913	0.00786611940265756	0.231875689178056	36752	NA	NA
Volume	Pancreas	6145#3	"Illness, injury, bereavement, stress in last 2 years": Death of a close relative	Lifestyle and History	Psychosocial factors	LOGISTIC-BINARY	-0.016612280831175	-0.0439610557894993	0.0107769506719741	0.234160368349013	36786	7629	29157
Volume	Pancreas	816	Job involves heavy manual or physical work	Lifestyle and History	Sociodemographics	ORDERED-LOGISTIC	-0.017878443418963	-0.0475205321832339	0.0117636453453079	0.237152690208759	25752	NA	NA
Volume	Pancreas	6145#2	"Illness, injury, bereavement, stress in last 2 years": Serious illness, injury or assault of a close relative	Lifestyle and History	Psychosocial factors	LOGISTIC-BINARY	-0.0192913560471559	-0.0524286160029914	0.013926952883232	0.254427387617093	36786	4860	31926
Volume	Pancreas	6158#100	Why reduced smoking	Lifestyle and History	Lifestyle and environment	LOGISTIC-BINARY	0.110084724615228	-0.0786909405495551	0.303208307064021	0.257355478337227	652	203	449
Volume	Pancreas	1309	Fresh fruit intake	Lifestyle and History	Lifestyle and environment	ORDERED-LOGISTIC	0.0118900857086107	-0.00888490432772667	0.0326650757449481	0.261971880695477	36090	NA	NA
Volume	Pancreas	2714	Age when periods started (menarche)	Lifestyle and History	Sex-specific factors	ORDERED-LOGISTIC	0.0165615451337728	-0.0127891775383663	0.0459122678059118	0.268759838852025	18875	NA	NA
Volume	Pancreas	6158#4	Why reduced smoking: Financial reasons	Lifestyle and History	Lifestyle and environment	LOGISTIC-BINARY	-0.113534222142491	-0.315385662243715	0.0900110832735549	0.271172857877549	652	151	501
Volume	Pancreas	20161	Pack years of smoking	Lifestyle and History	Lifestyle and environment	LINEAR	-0.0115374877044407	-0.0323278098323614	0.00925283442348006	0.276704259908403	9325	NA	NA
Volume	Pancreas	3849	Number of pregnancy terminations	Lifestyle and History	Sex-specific factors	ORDERED-LOGISTIC	-0.031182905433229	-0.0874787166867416	0.0251129058202837	0.277670846944478	6108	NA	NA
Volume	Pancreas	6140#1	Heating type(s) in home: Gas central heating	Lifestyle and History	Sociodemographics	LOGISTIC-BINARY	-0.0443695720763242	-0.126405247909734	0.0371357387783096	0.287610549339181	12563	11803	760
Volume	Pancreas	6162#3	Types of transport used (excluding work): Public transport	Lifestyle and History	Lifestyle and environment	LOGISTIC-BINARY	-0.0140677128878139	-0.0401752808983045	0.012068669881343	0.291165988889119	36832	9394	27438
Volume	Pancreas	1408	Cheese intake	Lifestyle and History	Lifestyle and environment	ORDERED-LOGISTIC	0.0109208447812639	-0.00957640409305164	0.0314180936555795	0.296363197775044	36760	NA	NA
Volume	Pancreas	20162	Pack years adult smoking as proportion of life span exposed to smoking	Lifestyle and History	Lifestyle and environment	LINEAR	-0.0111769228237023	-0.032171660968712	0.00981781532130746	0.296716064429526	9325	NA	NA
Volume	Pancreas	2149	Lifetime number of sexual partners	Lifestyle and History	Lifestyle and environment	ORDERED-LOGISTIC	0.0117800825274957	-0.0104508017161216	0.034010966771113	0.29899945638454	32658	NA	NA
Volume	Pancreas	6138#5	Qualifications: NVQ or HND or HNC or equivalent	Lifestyle and History	Sociodemographics	LOGISTIC-BINARY	0.0147451540554676	-0.0131959254964211	0.0427292421911454	0.301327601995202	36744	7175	29569
Volume	Pancreas	6142#7	Current employment status: Full or part-time student	Lifestyle and History	Sociodemographics	LOGISTIC-BINARY	-0.0563711060932633	-0.163846494447661	0.0526233908962963	0.307549670941001	37310	381	36929
Volume	Pancreas	826	Job involves shift work	Lifestyle and History	Sociodemographics	ORDERED-LOGISTIC	-0.0193549073258475	-0.0565488548300406	0.0178390401783456	0.307766492146013	25727	NA	NA
Volume	Pancreas	4451	Average monthly fortified wine intake	Lifestyle and History	Lifestyle and environment	ORDERED-LOGISTIC	-0.081357068232397	-0.237747757948486	0.0750336214836925	0.308010204279007	2460	NA	NA
Volume	Pancreas	120-1	Birth weight known	Lifestyle and History	Early life factors	MULTINOMIAL-LOGISTIC	NA	NA	NA	0.31007587992577	NA	NA	NA
Volume	Pancreas	5663	Length of longest manic/irritable episode	Lifestyle and History	Psychosocial factors	LOGISTIC-BINARY	-0.0631854819245415	-0.185611950770783	0.060150511863477	0.313178404582339	1910	362	1548
Volume	Pancreas	777	Frequency of travelling from home to job workplace	Lifestyle and History	Sociodemographics	ORDERED-LOGISTIC	-0.0140294385170371	-0.0413948344180245	0.0133359573839503	0.314986322744674	25362	NA	NA
Volume	Pancreas	806	Job involves mainly walking or standing	Lifestyle and History	Sociodemographics	ORDERED-LOGISTIC	-0.0121100098424966	-0.0364131283902199	0.0121931087052267	0.32875234168071	25745	NA	NA
Volume	Pancreas	6138#2	Qualifications: A levels/AS levels or equivalent	Lifestyle and History	Sociodemographics	LOGISTIC-BINARY	0.0115219081898752	-0.0118880282503041	0.0349506719622683	0.334883975071033	36744	13516	23228
Volume	Pancreas	4440	Average monthly spirits intake	Lifestyle and History	Lifestyle and environment	ORDERED-LOGISTIC	-0.0488912804119053	-0.148351804545524	0.0505692437217139	0.335411461033839	2464	NA	NA
Volume	Pancreas	6160#5	Leisure/social activities: Other group activity	Lifestyle and History	Psychosocial factors	LOGISTIC-BINARY	0.0131197526294194	-0.013649638089366	0.039929760746712	0.337107233617129	37324	8825	28499
Volume	Pancreas	2897	Age stopped smoking	Lifestyle and History	Lifestyle and environment	LINEAR	0.0107268370604117	-0.0114537466541393	0.0329074207749627	0.343153934641233	8392	NA	NA
Volume	Pancreas	1598	Average weekly spirits intake	Lifestyle and History	Lifestyle and environment	ORDERED-LOGISTIC	-0.0123224580479285	-0.0380180216995188	0.0133731056036619	0.347261983547213	28397	NA	NA
Volume	Pancreas	6145#6	"Illness, injury, bereavement, stress in last 2 years": Financial difficulties	Lifestyle and History	Psychosocial factors	LOGISTIC-BINARY	-0.0179579125953319	-0.055390393040889	0.0195633599485544	0.347622726920505	36786	3467	33319
Volume	Pancreas	2020	"Loneliness, isolation"	Lifestyle and History	Psychosocial factors	LOGISTIC-BINARY	-0.0150748337094587	-0.0465609162122273	0.0164741157426193	0.348507051016412	36968	5407	31561
Volume	Pancreas	24013	Total traffic load on major roads	Lifestyle and History	Residential air pollution	ORDERED-LOGISTIC	-0.0150320339153089	-0.0467572520366497	0.0166931842060319	0.353057756352637	36964	NA	NA
Volume	Pancreas	6138#3	Qualifications: O levels/GCSEs or equivalent	Lifestyle and History	Sociodemographics	LOGISTIC-BINARY	0.0106937887106736	-0.0120060160566539	0.0333918748479865	0.35579005141947	36744	20064	16680
Volume	Pancreas	1767	Adopted as a child	Lifestyle and History	Early life factors	LOGISTIC-BINARY	-0.0465692604667076	-0.144906045787632	0.0531110767669285	0.35675968146778	37343	448	36895
Volume	Pancreas	1269	Exposure to tobacco smoke at home	Lifestyle and History	Lifestyle and environment	ORDERED-LOGISTIC	-0.0271349536328697	-0.0849145750964475	0.0306446678307082	0.357332740786382	35503	NA	NA
Volume	Pancreas	2877-1	Type of tobacco previously smoked	Lifestyle and History	Lifestyle and environment	MULTINOMIAL-LOGISTIC	NA	NA	NA	0.358523275713976	NA	NA	NA
Volume	Pancreas	2237	Plays computer games	Lifestyle and History	Lifestyle and environment	ORDERED-LOGISTIC	-0.012407583949818	-0.0389110637795113	0.0140958958798753	0.358848820528037	37369	NA	NA
Volume	Pancreas	3710	Length of menstrual cycle	Lifestyle and History	Sex-specific factors	ORDERED-LOGISTIC	0.0310217860387944	-0.0352653205053128	0.0973088925829016	0.359057074648603	4414	NA	NA
Volume	Pancreas	24017	Nitrogen dioxide air pollution; 2006	Lifestyle and History	Residential air pollution	LINEAR	-0.00491955385357349	-0.0156280830021264	0.00578897529497941	0.367887919754711	36964	NA	NA
Volume	Pancreas	981	Duration walking for pleasure	Lifestyle and History	Lifestyle and environment	ORDERED-LOGISTIC	0.0104501567057809	-0.0123304988602096	0.0332308122717715	0.368602195839043	28124	NA	NA
Volume	Pancreas	6162#100	Types of transport used (excluding work)	Lifestyle and History	Lifestyle and environment	LOGISTIC-BINARY	-0.120808349803951	-0.380220675747209	0.150458607778535	0.373191621130852	36832	55	36777
Volume	Pancreas	796	Distance between home and job workplace	Lifestyle and History	Sociodemographics	LINEAR	0.00620300229593712	-0.00784416352310097	0.0202501681149752	0.38675332817037	21765	NA	NA
Volume	Pancreas	24500	"Greenspace percentage, buffer 1000m"	Lifestyle and History	Greenspace and coastal proximity	LINEAR	-0.00489128853747995	-0.0159921913532688	0.00620961427830886	0.387796353169485	34886	NA	NA
Volume	Pancreas	3731	Former alcohol drinker	Lifestyle and History	Lifestyle and environment	LOGISTIC-BINARY	0.0456915011190971	-0.0595702495616019	0.151031979841331	0.394699172256569	1768	813	955
Volume	Pancreas	4570	Friendships satisfaction	Lifestyle and History	Psychosocial factors	ORDERED-LOGISTIC	-0.0157302995543354	-0.0520014135990111	0.0205408144903403	0.395327488115665	12463	NA	NA
Volume	Pancreas	24011	Traffic intensity on the nearest major road	Lifestyle and History	Residential air pollution	LINEAR	0.00478307955490419	-0.00625303424156523	0.0158191933513736	0.395618804517402	36964	NA	NA
Volume	Pancreas	6141#7	How are people in household related to participant: Other related	Lifestyle and History	Sociodemographics	LOGISTIC-BINARY	0.0602615296777214	-0.079571713644198	0.202290868410305	0.402380717566943	37268	216	37052
Volume	Pancreas	5375	Longest period of unenthusiasm / disinterest	Lifestyle and History	Psychosocial factors	LINEAR	-0.0148335035499787	-0.0497048615774014	0.020037854477444	0.404322509001796	3378	NA	NA
Volume	Pancreas	6140#6	Heating type(s) in home: Open fire without central heating	Lifestyle and History	Sociodemographics	LOGISTIC-BINARY	-0.14405773336543	-0.473791401349409	0.205774469193215	0.407751762801222	12563	36	12527
Volume	Pancreas	1940	Irritability	Lifestyle and History	Psychosocial factors	LOGISTIC-BINARY	0.0104334103503819	-0.0144695590187308	0.0353621635473807	0.411776878618386	36109	10212	25897
Volume	Pancreas	2110	Able to confide	Lifestyle and History	Psychosocial factors	ORDERED-LOGISTIC	-0.00882926540030914	-0.0301856999998052	0.0125271691991869	0.417766728497745	36532	NA	NA
Volume	Pancreas	1618	Alcohol usually taken with meals	Lifestyle and History	Lifestyle and environment	LOGISTIC-BINARY	0.0146235114984186	-0.0208715474715753	0.0501069706121391	0.419273761585787	19440	14027	5413
Volume	Pancreas	4418	Average monthly champagne plus white wine intake	Lifestyle and History	Lifestyle and environment	ORDERED-LOGISTIC	0.0338718050334613	-0.0491742340775847	0.116917844144507	0.424127130236682	2441	NA	NA
Volume	Pancreas	1021	Duration of light DIY	Lifestyle and History	Lifestyle and environment	ORDERED-LOGISTIC	0.0107575816298092	-0.0160067057527451	0.0375218690123635	0.430824134764049	20401	NA	NA
Volume	Pancreas	24508	Distance (Euclidean) to coast	Lifestyle and History	Greenspace and coastal proximity	LINEAR	0.00365010843975615	-0.00554739258486656	0.0128476094643789	0.436659619104185	37034	NA	NA
Volume	Pancreas	1498	Coffee intake	Lifestyle and History	Lifestyle and environment	ORDERED-LOGISTIC	0.00839636566006472	-0.013027607942147	0.0298203392622764	0.442402089658458	34384	NA	NA
Volume	Pancreas	6162#1	Types of transport used (excluding work): Car/motor vehicle	Lifestyle and History	Lifestyle and environment	LOGISTIC-BINARY	0.0119033282360056	-0.0193743260880898	0.0431236857766401	0.455296293418424	36832	31024	5808
Volume	Pancreas	1488	Tea intake	Lifestyle and History	Lifestyle and environment	LINEAR	0.00419593261583994	-0.00698156915185094	0.0153734343835308	0.461870650476427	36022	NA	NA
Volume	Pancreas	24016	Nitrogen dioxide air pollution; 2005	Lifestyle and History	Residential air pollution	LINEAR	-0.00395726749748248	-0.0145145057983882	0.00659997080342321	0.462529293665218	36964	NA	NA
Volume	Pancreas	1448-3	Bread type	Lifestyle and History	Lifestyle and environment	MULTINOMIAL-LOGISTIC	NA	NA	NA	0.465795877133201	NA	NA	NA
Volume	Pancreas	3829	Number of stillbirths	Lifestyle and History	Sex-specific factors	ORDERED-LOGISTIC	0.0470969087627218	-0.0835768141917844	0.177770631717228	0.479957562409308	6143	NA	NA
Volume	Pancreas	6143#1	Transport type for commuting to job workplace: Car/motor vehicle	Lifestyle and History	Sociodemographics	LOGISTIC-BINARY	0.013455072081369	-0.0250062399340134	0.0518350117386621	0.492449059636885	23608	19712	3896
Volume	Pancreas	24015	Sum of road length of major roads within 100m	Lifestyle and History	Residential air pollution	ORDERED-LOGISTIC	-0.0106677720517035	-0.0414684472163558	0.0201329031129489	0.497241512321062	36964	NA	NA
Volume	Pancreas	1060	Time spent outdoors in winter	Lifestyle and History	Lifestyle and environment	ORDERED-LOGISTIC	0.00819570777108436	-0.0155760407971344	0.0319674563393031	0.499209714159036	28107	NA	NA
Volume	Pancreas	24018	Nitrogen dioxide air pollution; 2007	Lifestyle and History	Residential air pollution	LINEAR	-0.00341483032482446	-0.0138185329847992	0.00698887233515031	0.520004355105685	36964	NA	NA
Volume	Pancreas	6158#2	Why reduced smoking: Doctor's advice	Lifestyle and History	Lifestyle and environment	LOGISTIC-BINARY	-0.0832133543784861	-0.338040262392408	0.179112389486997	0.527406255452666	652	79	573
Volume	Pancreas	3647	Duration of other exercises	Lifestyle and History	Lifestyle and environment	ORDERED-LOGISTIC	0.00869314338895302	-0.0186501058506004	0.0360363926285065	0.533202315153571	20580	NA	NA
Volume	Pancreas	24005	Particulate matter air pollution (pm10); 2010	Lifestyle and History	Residential air pollution	LINEAR	-0.00349800084063222	-0.0147305605868073	0.00773455890554289	0.541610093185833	35043	NA	NA
Volume	Pancreas	1980	Worrier / anxious feelings	Lifestyle and History	Psychosocial factors	LOGISTIC-BINARY	-0.0070023117529428	-0.0295543020602218	0.0155499561460881	0.542795079312531	36584	19225	17359
Volume	Pancreas	3436	Age started smoking in current smokers	Lifestyle and History	Lifestyle and environment	LINEAR	-0.0162712226213918	-0.0693922100635206	0.036849764820737	0.548031604056171	1496	NA	NA
Volume	Pancreas	971	Frequency of walking for pleasure in last 4 weeks	Lifestyle and History	Lifestyle and environment	ORDERED-LOGISTIC	0.00689978853919008	-0.0159364770513374	0.0297360541297176	0.553723063803196	28164	NA	NA
Volume	Pancreas	1518	Hot drink temperature	Lifestyle and History	Lifestyle and environment	ORDERED-LOGISTIC	0.0068864022671574	-0.0162598408437989	0.0300326453781137	0.559807133517289	37029	NA	NA
Volume	Pancreas	1950	Sensitivity / hurt feelings	Lifestyle and History	Psychosocial factors	LOGISTIC-BINARY	-0.00646240596223764	-0.0290889513650725	0.0161607912322292	0.575568262993456	36456	19074	17382
Volume	Pancreas	2395-1	Hair/balding pattern	Lifestyle and History	Sex-specific factors	MULTINOMIAL-LOGISTIC	NA	NA	NA	0.576516765312505	NA	NA	NA
Volume	Pancreas	6157#4	Why stopped smoking: Financial reasons	Lifestyle and History	Lifestyle and environment	LOGISTIC-BINARY	0.0152706728306626	-0.0389728300861464	0.0696506998850675	0.58151452395633	8246	2053	6193
Volume	Pancreas	2936	Likelihood of resuming smoking	Lifestyle and History	Lifestyle and environment	ORDERED-LOGISTIC	-0.020763716749253	-0.0960592568381517	0.0545318233396457	0.588870812915804	8164	NA	NA
Volume	Pancreas	4537	Work/job satisfaction	Lifestyle and History	Psychosocial factors	ORDERED-LOGISTIC	-0.0110646384794926	-0.051446392823363	0.0293171158643779	0.591251428393481	9679	NA	NA
Volume	Pancreas	4674	Private healthcare	Lifestyle and History	Sociodemographics	ORDERED-LOGISTIC	-0.0103484704607716	-0.0499655535409418	0.0292686126193986	0.608676980810611	12531	NA	NA
Volume	Pancreas	1001	Duration of strenuous sports	Lifestyle and History	Lifestyle and environment	ORDERED-LOGISTIC	0.0131731063074094	-0.0395421560654104	0.0658883686802292	0.624304595120388	5414	NA	NA
Volume	Pancreas	3446-1	Type of tobacco currently smoked	Lifestyle and History	Lifestyle and environment	MULTINOMIAL-LOGISTIC	NA	NA	NA	0.625652160379161	NA	NA	NA
Volume	Pancreas	2030	Guilty feelings	Lifestyle and History	Psychosocial factors	LOGISTIC-BINARY	-0.00613329173448998	-0.0314358262906417	0.0191968490441524	0.634889292013746	36705	10183	26522
Volume	Pancreas	6156#11	Manic/hyper symptoms: I was more active than usual	Lifestyle and History	Psychosocial factors	LOGISTIC-BINARY	-0.0243533730369344	-0.125074545503018	0.0768329462793076	0.636162201111331	2286	593	1693
Volume	Pancreas	6156#14	Manic/hyper symptoms: I was more creative or had more ideas than usual	Lifestyle and History	Psychosocial factors	LOGISTIC-BINARY	0.0320356476755474	-0.101686166932621	0.167502109341049	0.640734609821419	2286	276	2010
Volume	Pancreas	6142#5	Current employment status: Unemployed	Lifestyle and History	Sociodemographics	LOGISTIC-BINARY	-0.0214552391323989	-0.11448605184138	0.0727649684120995	0.653428500662202	37310	473	36837
Volume	Pancreas	2624	Frequency of heavy DIY in last 4 weeks	Lifestyle and History	Lifestyle and environment	ORDERED-LOGISTIC	0.00617220382711884	-0.0228659152042342	0.0352103228584719	0.676970360258583	17148	NA	NA
Volume	Pancreas	6145#4	"Illness, injury, bereavement, stress in last 2 years": Death of a spouse or partner	Lifestyle and History	Psychosocial factors	LOGISTIC-BINARY	0.0221745061021446	-0.0816582438473124	0.126934302226712	0.677000693173984	36786	458	36328
Volume	Pancreas	1150-2	Usual side of head for mobile phone use	Lifestyle and History	Lifestyle and environment	MULTINOMIAL-LOGISTIC	NA	NA	NA	0.677165223646424	NA	NA	NA
Volume	Pancreas	6140#2	Heating type(s) in home: Electric storage heaters	Lifestyle and History	Sociodemographics	LOGISTIC-BINARY	-0.0285402503504352	-0.162535302317872	0.107420497691396	0.678740093723112	12563	246	12317
Volume	Pancreas	6157#3	Why stopped smoking: Health precaution	Lifestyle and History	Lifestyle and environment	LOGISTIC-BINARY	0.0103870346391483	-0.0407108728800463	0.0614341493557367	0.690125648620542	8246	5684	2562
Volume	Pancreas	24009	Traffic intensity on the nearest road	Lifestyle and History	Residential air pollution	ORDERED-LOGISTIC	0.00888891936333776	-0.0360453149878823	0.0538231537145578	0.698219286966037	36964	NA	NA
Volume	Pancreas	2634	Duration of heavy DIY	Lifestyle and History	Lifestyle and environment	ORDERED-LOGISTIC	0.00554276662529299	-0.0229905896692067	0.0340761229197927	0.703400196577269	17165	NA	NA
Volume	Pancreas	24022	Average night-time sound level of noise pollution	Lifestyle and History	Residential noise pollution	LINEAR	-0.00213911646199252	-0.0131968106973172	0.00891857777333215	0.704564754583667	36964	NA	NA
Volume	Pancreas	3506	Smoking compared to 10 years previous	Lifestyle and History	Lifestyle and environment	ORDERED-LOGISTIC	0.0198240805402491	-0.0832475715923675	0.122895732672866	0.70624936782685	1509	NA	NA
Volume	Pancreas	24020	Average daytime sound level of noise pollution	Lifestyle and History	Residential noise pollution	LINEAR	-0.00210796756938896	-0.013165561453627	0.00894962631484906	0.708666260770317	36964	NA	NA
Volume	Pancreas	24024	Average 24-hour sound level of noise pollution	Lifestyle and History	Residential noise pollution	LINEAR	-0.00210376415359942	-0.0131613099852122	0.00895378167801333	0.709219532379007	36964	NA	NA
Volume	Pancreas	24021	Average evening sound level of noise pollution	Lifestyle and History	Residential noise pollution	LINEAR	-0.00207106431558305	-0.013128629624761	0.00898650099359487	0.713538748073907	36964	NA	NA
Volume	Pancreas	24023	Average 16-hour sound level of noise pollution	Lifestyle and History	Residential noise pollution	LINEAR	-0.0020570711461333	-0.0131145464233037	0.00900040413103709	0.715387452899662	36964	NA	NA
Volume	Pancreas	24014	Close to major road	Lifestyle and History	Residential air pollution	LOGISTIC-BINARY	-0.00794444047203394	-0.0506761410381692	0.034953951270693	0.71610181506082	36964	2654	34310
Volume	Pancreas	2704	Years since last cervical smear test	Lifestyle and History	Sex-specific factors	ORDERED-LOGISTIC	-0.00656981987792083	-0.0421486343405687	0.029008994584727	0.717413652221598	15073	NA	NA
Volume	Pancreas	6162#2	Types of transport used (excluding work): Walk	Lifestyle and History	Lifestyle and environment	LOGISTIC-BINARY	0.00388097851412568	-0.0185392423511646	0.0263074282800637	0.734420373524658	36832	18690	18142
Volume	Pancreas	2129	Answered sexual history questions	Lifestyle and History	Lifestyle and environment	LOGISTIC-BINARY	-0.00999154854253703	-0.0676301264907108	0.0479298204691693	0.734683557495898	37373	1492	35881
Volume	Pancreas	6145#5	"Illness, injury, bereavement, stress in last 2 years": Marital separation/divorce	Lifestyle and History	Psychosocial factors	LOGISTIC-BINARY	-0.010574041398988	-0.0723137298646904	0.0516055627967342	0.73803495733412	36786	1158	35628
Volume	Pancreas	894	Duration of moderate activity	Lifestyle and History	Lifestyle and environment	ORDERED-LOGISTIC	-0.0038485846595255	-0.0269239930704442	0.0192268237513932	0.743750035008724	29235	NA	NA
Volume	Pancreas	24008	Particulate matter air pollution 2.5-10um; 2010	Lifestyle and History	Residential air pollution	LINEAR	-0.00186489577821614	-0.0131232898328804	0.00939349827644813	0.745433130882026	35043	NA	NA
Volume	Pancreas	6160#3	Leisure/social activities: Religious group	Lifestyle and History	Psychosocial factors	LOGISTIC-BINARY	-0.00503023717220159	-0.0363308429079652	0.0263345772230976	0.753013586996726	37324	5745	31579
Volume	Pancreas	24004	Nitrogen oxides air pollution; 2010	Lifestyle and History	Residential air pollution	LINEAR	-0.0016901708711067	-0.0126225032276378	0.00924216148542438	0.761871460413701	36964	NA	NA
Volume	Pancreas	1120	Weekly usage of mobile phone in last 3 months	Lifestyle and History	Lifestyle and environment	ORDERED-LOGISTIC	0.00320259096813423	-0.0183275114771699	0.0247326934134384	0.770633481652194	31916	NA	NA
Volume	Pancreas	4559	Family relationship satisfaction	Lifestyle and History	Psychosocial factors	ORDERED-LOGISTIC	-0.00474934307354971	-0.0398752757376207	0.0303765895905213	0.791006494554739	12510	NA	NA
Volume	Pancreas	1757	Facial ageing	Lifestyle and History	Lifestyle and environment	ORDERED-LOGISTIC	-0.00350043839414029	-0.0299837790488832	0.0229829022606027	0.795588080769107	34112	NA	NA
Volume	Pancreas	6140#3	Heating type(s) in home: Oil (kerosene) central heating	Lifestyle and History	Sociodemographics	LOGISTIC-BINARY	0.0160756043411925	-0.108098737971255	0.141263546323632	0.800569917967409	12563	341	12222
Volume	Pancreas	6156#15	Manic/hyper symptoms: All of the above	Lifestyle and History	Psychosocial factors	LOGISTIC-BINARY	-0.0192445473474767	-0.167931717969097	0.131629655873256	0.801091228522679	2286	201	2085
Volume	Pancreas	6138#6	Qualifications: Other professional qualifications eg: nursing, teaching	Lifestyle and History	Sociodemographics	LOGISTIC-BINARY	-0.00290204318511085	-0.0259904500433247	0.0202011059633992	0.805459712428268	36744	13663	23081
Volume	Pancreas	6143#100	Transport type for commuting to job workplace	Lifestyle and History	Sociodemographics	LOGISTIC-BINARY	-0.0267552895607225	-0.240444806810378	0.193175152345385	0.80932179620289	23608	85	23523
Volume	Pancreas	2684	Years since last breast cancer screening / mammogram	Lifestyle and History	Sex-specific factors	ORDERED-LOGISTIC	-0.00543842693448993	-0.0510184675109903	0.0401416136420105	0.815098820394818	10760	NA	NA
Volume	Pancreas	1418-2	Milk type used	Lifestyle and History	Lifestyle and environment	MULTINOMIAL-LOGISTIC	NA	NA	NA	0.815630536624397	NA	NA	NA
Volume	Pancreas	1707-1	Handedness (chirality/laterality)	Lifestyle and History	Early life factors	MULTINOMIAL-LOGISTIC	NA	NA	NA	0.820800988987572	NA	NA	NA
Volume	Pancreas	6158#3	Why reduced smoking: Health precaution	Lifestyle and History	Lifestyle and environment	LOGISTIC-BINARY	-0.0200489113123536	-0.197059863609721	0.156271162258231	0.823506117061364	652	358	294
Volume	Pancreas	1349	Processed meat intake	Lifestyle and History	Lifestyle and environment	ORDERED-LOGISTIC	-0.00203843107132542	-0.0221264785155617	0.0180496163729108	0.84234939670975	37346	NA	NA
Volume	Pancreas	6141#8	How are people in household related to participant: Other unrelated	Lifestyle and History	Sociodemographics	LOGISTIC-BINARY	0.00742205885264516	-0.0778523740012215	0.0935147313312937	0.865223570107402	37268	612	36656
Volume	Pancreas	2000	Worry too long after embarrassment	Lifestyle and History	Psychosocial factors	LOGISTIC-BINARY	-0.00193398830905315	-0.0245929203129124	0.0207293372899283	0.8671487391178	36116	17457	18659
Volume	Pancreas	2867	Age started smoking in former smokers	Lifestyle and History	Lifestyle and environment	LINEAR	0.00191167760523957	-0.0205066377491381	0.0243299929596172	0.867250645818873	8396	NA	NA
Volume	Pancreas	24006	Particulate matter air pollution (pm2.5); 2010	Lifestyle and History	Residential air pollution	LINEAR	-9.26714270179231e-4	-0.0121413856435513	0.0102879571031929	0.871333894097856	35043	NA	NA
Volume	Pancreas	24505	"Water percentage, buffer 300m"	Lifestyle and History	Greenspace and coastal proximity	LINEAR	9.02463181561961e-4	-0.0103912416038005	0.0121961679669244	0.87554259018691	34886	NA	NA
Volume	Pancreas	24007	Particulate matter air pollution (pm2.5) absorbance; 2010	Lifestyle and History	Residential air pollution	LINEAR	-8.77395646273318e-4	-0.0119665928103238	0.0102118015177772	0.876758296235609	35043	NA	NA
Volume	Pancreas	2159	Ever had same-sex intercourse	Lifestyle and History	Lifestyle and environment	LOGISTIC-BINARY	0.00398943909701018	-0.0526306668237886	0.0609489620247379	0.890495692868105	35402	1384	34018
Volume	Pancreas	24502	"Water percentage, buffer 1000m"	Lifestyle and History	Greenspace and coastal proximity	LINEAR	-7.543112138567e-4	-0.0120138852178898	0.0105052627901764	0.895532200830121	34886	NA	NA
Volume	Pancreas	6140#5	Heating type(s) in home: Solid fuel central heating	Lifestyle and History	Sociodemographics	LOGISTIC-BINARY	-0.0143275767784092	-0.250315496050935	0.227242304013864	0.906568996560232	12563	85	12478
Volume	Pancreas	3496	Wants to stop smoking	Lifestyle and History	Lifestyle and environment	ORDERED-LOGISTIC	-0.00549040383779403	-0.10389157891656	0.0929107712409724	0.912932249970986	1474	NA	NA
Volume	Pancreas	24003	Nitrogen dioxide air pollution; 2010	Lifestyle and History	Residential air pollution	LINEAR	-5.08232758497029e-4	-0.0114131039525805	0.0103966384355865	0.927215615412273	36964	NA	NA
Volume	Pancreas	6157#100	Why stopped smoking	Lifestyle and History	Lifestyle and environment	LOGISTIC-BINARY	-0.00240930496700679	-0.0623725102444745	0.0577382258360733	0.937318397219782	8246	1592	6654
Volume	Pancreas	24012	Inverse distance to the nearest major road	Lifestyle and History	Residential air pollution	LINEAR	-3.3794572493655e-4	-0.0113770803125099	0.0107011888626368	0.95215339050482	36964	NA	NA
Volume	Pancreas	1548	Variation in diet	Lifestyle and History	Lifestyle and environment	ORDERED-LOGISTIC	-6.63319801070281e-4	-0.022679427244767	0.0213527876426264	0.952910600134331	36804	NA	NA
Volume	Pancreas	24506	"Natural environment percentage, buffer 1000m"	Lifestyle and History	Greenspace and coastal proximity	LINEAR	2.86071909310213e-4	-0.0105566283356775	0.0111287721542979	0.958757594058952	37034	NA	NA
Volume	Pancreas	2375	Relative age of first facial hair	Lifestyle and History	Sex-specific factors	ORDERED-LOGISTIC	-8.9529618487031e-4	-0.0367967781395411	0.0350061857698004	0.961017369259211	17363	NA	NA
Volume	Pancreas	4598	Ever depressed for a whole week	Lifestyle and History	Psychosocial factors	LOGISTIC-BINARY	-8.90086153818212e-4	-0.0391800560087113	0.0373869072521777	0.963649023074261	12398	6455	5943
Volume	Pancreas	3839	Number of spontaneous miscarriages	Lifestyle and History	Sex-specific factors	ORDERED-LOGISTIC	-0.00120763529061461	-0.0550833441169614	0.0526680735357322	0.964958648340053	6132	NA	NA
Volume	Pancreas	1319	Dried fruit intake	Lifestyle and History	Lifestyle and environment	ORDERED-LOGISTIC	4.91067415141576e-4	-0.022334465065585	0.0233165998958681	0.966365551317546	33634	NA	NA
Volume	Pancreas	1608	Average weekly fortified wine intake	Lifestyle and History	Lifestyle and environment	ORDERED-LOGISTIC	6.0731951209036e-4	-0.0408906545568631	0.0421052935810438	0.977116472124397	28446	NA	NA
Volume	Pancreas	1478	Salt added to food	Lifestyle and History	Lifestyle and environment	ORDERED-LOGISTIC	-2.92026639212757e-4	-0.0221313605234509	0.0215473072450254	0.979091325444854	37371	NA	NA
Volume	Pancreas	6142#2	Current employment status: Retired	Lifestyle and History	Sociodemographics	LOGISTIC-BINARY	-2.24571666949422e-4	-0.0341267354662537	0.0336875404537935	0.98964221364539	37310	10242	27068
Volume	Pancreas	20121	Cascot confidence score	Lifestyle and History	Employment	LINEAR	-3.22896370383907e-4	-0.0607576305650193	0.0601118378242515	0.991638795097246	1421	NA	NA
Volume	Pancreas	3659	Year immigrated to UK (United Kingdom)	Lifestyle and History	Sociodemographics	LINEAR	-5.29287220814927e-5	-0.0310226792328269	0.0309168217886639	0.997326171877504	2254	NA	NA
Volume	Pancreas	21000-1001	Ethnic background	Lifestyle and History	Sociodemographics	MULTINOMIAL-LOGISTIC	NA	NA	NA	1	NA	NA	NA
Volume	Pancreas	2674	NA	Lifestyle and History	Sex-specific factors	NA	NA	NA	NA	NA	NA	NA	NA
Volume	Pancreas	2694	NA	Lifestyle and History	Sex-specific factors	NA	NA	NA	NA	NA	NA	NA	NA
Volume	Pancreas	2724	NA	Lifestyle and History	Sex-specific factors	NA	NA	NA	NA	NA	NA	NA	NA
Volume	Pancreas	2754	NA	Lifestyle and History	Sex-specific factors	NA	NA	NA	NA	NA	NA	NA	NA
Volume	Pancreas	2764	NA	Lifestyle and History	Sex-specific factors	NA	NA	NA	NA	NA	NA	NA	NA
Volume	Pancreas	2774	NA	Lifestyle and History	Sex-specific factors	NA	NA	NA	NA	NA	NA	NA	NA
Volume	Pancreas	2784	NA	Lifestyle and History	Sex-specific factors	NA	NA	NA	NA	NA	NA	NA	NA
Volume	Pancreas	2794	NA	Lifestyle and History	Sex-specific factors	NA	NA	NA	NA	NA	NA	NA	NA
Volume	Pancreas	2804	NA	Lifestyle and History	Sex-specific factors	NA	NA	NA	NA	NA	NA	NA	NA
Volume	Pancreas	2814	NA	Lifestyle and History	Sex-specific factors	NA	NA	NA	NA	NA	NA	NA	NA
Volume	Pancreas	2824	NA	Lifestyle and History	Sex-specific factors	NA	NA	NA	NA	NA	NA	NA	NA
Volume	Pancreas	2834	NA	Lifestyle and History	Sex-specific factors	NA	NA	NA	NA	NA	NA	NA	NA
Volume	Pancreas	3536	NA	Lifestyle and History	Sex-specific factors	NA	NA	NA	NA	NA	NA	NA	NA
Volume	Pancreas	3546	NA	Lifestyle and History	Sex-specific factors	NA	NA	NA	NA	NA	NA	NA	NA
Volume	Pancreas	3581	NA	Lifestyle and History	Sex-specific factors	NA	NA	NA	NA	NA	NA	NA	NA
Volume	Pancreas	3591	NA	Lifestyle and History	Sex-specific factors	NA	NA	NA	NA	NA	NA	NA	NA
Volume	Pancreas	3700	NA	Lifestyle and History	Sex-specific factors	NA	NA	NA	NA	NA	NA	NA	NA
Volume	Pancreas	3720	NA	Lifestyle and History	Sex-specific factors	NA	NA	NA	NA	NA	NA	NA	NA
Volume	Pancreas	3872	NA	Lifestyle and History	Sex-specific factors	NA	NA	NA	NA	NA	NA	NA	NA
Volume	Pancreas	3882	NA	Lifestyle and History	Sex-specific factors	NA	NA	NA	NA	NA	NA	NA	NA
Volume	Pancreas	20115-212	NA	Lifestyle and History	Early life factors	NA	NA	NA	NA	NA	NA	NA	NA
Volume	Pancreas	20024-3211	NA	Lifestyle and History	Employment	NA	NA	NA	NA	NA	NA	NA	NA
Volume	Pancreas	90012	NA	Lifestyle and History	Acceleration averages	NA	NA	NA	NA	NA	NA	NA	NA
Volume	Kidney	1558	Alcohol intake frequency.	Lifestyle and History	Lifestyle and environment	ORDERED-LOGISTIC	-0.230349772659485	-0.2564150016005	-0.20428454371847	5.90889789588703e-67	38661	NA	NA
Volume	Kidney	20116-0	Smoking status	Lifestyle and History	Lifestyle and environment	MULTINOMIAL-LOGISTIC	NA	NA	NA	7.54622153963967e-60	NA	NA	NA
Volume	Kidney	1329	Oily fish intake	Lifestyle and History	Lifestyle and environment	ORDERED-LOGISTIC	0.209533907316618	0.182660213986235	0.236407600647002	1.44947802875142e-52	38600	NA	NA
Volume	Kidney	1498	Coffee intake	Lifestyle and History	Lifestyle and environment	ORDERED-LOGISTIC	0.184103118897402	0.155731840500346	0.212474397294458	5.6431323719835e-37	35578	NA	NA
Volume	Kidney	1239	Current tobacco smoking	Lifestyle and History	Lifestyle and environment	ORDERED-LOGISTIC	0.374431946667749	0.316441456100044	0.432422437235454	1.24233563135014e-36	38660	NA	NA
Volume	Kidney	20022	Birth weight	Lifestyle and History	Early life factors	LINEAR	0.109768735433621	0.0916530470951133	0.127884423772128	1.95636442674033e-32	23122	NA	NA
Volume	Kidney	1249	Past tobacco smoking	Lifestyle and History	Lifestyle and environment	ORDERED-LOGISTIC	-0.164360793742399	-0.192119322431073	-0.136602265053726	4.39768377266932e-31	37033	NA	NA
Volume	Kidney	1379	Lamb/mutton intake	Lifestyle and History	Lifestyle and environment	ORDERED-LOGISTIC	0.168388272774104	0.139695158778087	0.197081386770121	1.44304078440605e-30	38575	NA	NA
Volume	Kidney	20160	Ever smoked	Lifestyle and History	Lifestyle and environment	LOGISTIC-BINARY	0.168189603437869	0.138321704708123	0.198110399727811	2.80425287253408e-28	38594	21998	16596
Volume	Kidney	1339	Non-oily fish intake	Lifestyle and History	Lifestyle and environment	ORDERED-LOGISTIC	0.148977759279145	0.121557674600793	0.176397843957497	1.92267077825221e-26	38601	NA	NA
Volume	Kidney	1389	Pork intake	Lifestyle and History	Lifestyle and environment	ORDERED-LOGISTIC	0.153389379757889	0.124668481257877	0.182110278257901	1.31782079466603e-25	38590	NA	NA
Volume	Kidney	1369	Beef intake	Lifestyle and History	Lifestyle and environment	ORDERED-LOGISTIC	0.135904482235004	0.108911592924473	0.162897371545535	6.0944402496275e-23	38613	NA	NA
Volume	Kidney	2139	Age first had sexual intercourse	Lifestyle and History	Lifestyle and environment	LINEAR	-0.0727347611196527	-0.0872084182057657	-0.0582611040335396	7.35767072416867e-23	35828	NA	NA
Volume	Kidney	1528	Water intake	Lifestyle and History	Lifestyle and environment	ORDERED-LOGISTIC	0.143312325914441	0.114787167671523	0.171837484157359	7.55923440981974e-23	35290	NA	NA
Volume	Kidney	738	Average total household income before tax	Lifestyle and History	Sociodemographics	ORDERED-LOGISTIC	0.135380433049443	0.107949968509732	0.162810897589154	4.17742730666861e-22	34927	NA	NA
Volume	Kidney	1110	Length of mobile phone use	Lifestyle and History	Lifestyle and environment	ORDERED-LOGISTIC	0.128308504349311	0.101404364787568	0.155212643911055	9.4601001548951e-21	38470	NA	NA
Volume	Kidney	1359	Poultry intake	Lifestyle and History	Lifestyle and environment	ORDERED-LOGISTIC	0.130446556182705	0.102961110599056	0.157932001766353	1.44741250511946e-20	38646	NA	NA
Volume	Kidney	1568	Average weekly red wine intake	Lifestyle and History	Lifestyle and environment	ORDERED-LOGISTIC	0.146902409206795	0.115594204178536	0.178210614235055	3.93863959329584e-20	29406	NA	NA
Volume	Kidney	2149	Lifetime number of sexual partners	Lifestyle and History	Lifestyle and environment	ORDERED-LOGISTIC	0.130929359765632	0.101461719394743	0.160397000136521	3.21789394959525e-18	33786	NA	NA
Volume	Kidney	2744	Birth weight of first child	Lifestyle and History	Sex-specific factors	ORDERED-LOGISTIC	0.207912022958698	0.160933363727713	0.254890682189684	4.58201744827186e-18	15483	NA	NA
Volume	Kidney	2040	Risk taking	Lifestyle and History	Psychosocial factors	LOGISTIC-BINARY	0.142437056037116	0.109694448431176	0.175226167765742	1.58844947870305e-17	37525	10672	26853
Volume	Kidney	1289	Cooked vegetable intake	Lifestyle and History	Lifestyle and environment	ORDERED-LOGISTIC	0.117291548295712	0.0893578761821628	0.14522522040926	1.93472009253188e-16	37779	NA	NA
Volume	Kidney	6160#2	Leisure/social activities: Pub or social club	Lifestyle and History	Psychosocial factors	LOGISTIC-BINARY	0.137841042340066	0.104653142925985	0.171075277804209	4.11413519913712e-16	38620	9982	28638
Volume	Kidney	1299	Salad / raw vegetable intake	Lifestyle and History	Lifestyle and environment	ORDERED-LOGISTIC	0.116996328523699	0.0872974488991357	0.146695208148263	1.18207506512975e-14	36384	NA	NA
Volume	Kidney	1468-3	Cereal type	Lifestyle and History	Lifestyle and environment	MULTINOMIAL-LOGISTIC	NA	NA	NA	1.3248981725507e-14	NA	NA	NA
Volume	Kidney	20117-2	Alcohol drinker status	Lifestyle and History	Lifestyle and environment	MULTINOMIAL-LOGISTIC	NA	NA	NA	1.66005705756084e-14	NA	NA	NA
Volume	Kidney	1120	Weekly usage of mobile phone in last 3 months	Lifestyle and History	Lifestyle and environment	ORDERED-LOGISTIC	0.110264089852885	0.0820065985290499	0.138521581176719	2.09569507713981e-14	33021	NA	NA
Volume	Kidney	1100	Drive faster than motorway speed limit	Lifestyle and History	Lifestyle and environment	ORDERED-LOGISTIC	0.108683821188427	0.0806592343724267	0.136708408004428	3.00596198456791e-14	36631	NA	NA
Volume	Kidney	6144#4	"Never eat eggs, dairy, wheat, sugar": Sugar or foods/drinks containing sugar	Lifestyle and History	Lifestyle and environment	LOGISTIC-BINARY	0.155534106626112	0.115192153838604	0.195908589943747	4.23259782652162e-14	38114	5842	32272
Volume	Kidney	1210	Snoring	Lifestyle and History	Lifestyle and environment	LOGISTIC-BINARY	-0.123459640298649	-0.155568852353781	-0.0913898914899425	4.66087701481722e-14	36512	23229	13283
Volume	Kidney	1588	Average weekly beer plus cider intake	Lifestyle and History	Lifestyle and environment	ORDERED-LOGISTIC	0.124013007422835	0.089916450730653	0.158109564115016	1.03691458655966e-12	29425	NA	NA
Volume	Kidney	22040	Summed MET minutes per week for all activity	Lifestyle and History	Lifestyle and environment	LINEAR	0.0529923953032273	0.0374309793179771	0.0685538112884775	2.51855092385555e-11	32885	NA	NA
Volume	Kidney	20162	Pack years adult smoking as proportion of life span exposed to smoking	Lifestyle and History	Lifestyle and environment	LINEAR	0.0892099753874348	0.0626420690745691	0.115777881700301	4.89032405982675e-11	9632	NA	NA
Volume	Kidney	728	Number of vehicles in household	Lifestyle and History	Sociodemographics	ORDERED-LOGISTIC	0.0891189958665611	0.0616725569710606	0.116565434762062	1.98639298656527e-10	38547	NA	NA
Volume	Kidney	6144#5	"Never eat eggs, dairy, wheat, sugar": I eat all of the above	Lifestyle and History	Lifestyle and environment	LOGISTIC-BINARY	-0.122076414460412	-0.159798025544804	-0.0843828835140336	2.21539202501807e-10	38114	31102	7012
Volume	Kidney	20161	Pack years of smoking	Lifestyle and History	Lifestyle and environment	LINEAR	0.0852830317067302	0.0589575959908395	0.111608467422621	2.24983091165564e-10	9632	NA	NA
Volume	Kidney	22034	Summed minutes activity	Lifestyle and History	Lifestyle and environment	LINEAR	0.0489356155095778	0.0333535136505656	0.06451771736859	7.57278079509686e-10	32885	NA	NA
Volume	Kidney	1448-3	Bread type	Lifestyle and History	Lifestyle and environment	MULTINOMIAL-LOGISTIC	NA	NA	NA	1.28295044563607e-9	NA	NA	NA
Volume	Kidney	22032	IPAQ activity group	Lifestyle and History	Lifestyle and environment	ORDERED-LOGISTIC	0.0890750138260367	0.0595584531247293	0.118591574527344	3.35481465146077e-9	32885	NA	NA
Volume	Kidney	1458	Cereal intake	Lifestyle and History	Lifestyle and environment	ORDERED-LOGISTIC	-0.0827163799298253	-0.110508537333274	-0.0549242225263769	5.47571002012291e-9	37014	NA	NA
Volume	Kidney	904	Number of days/week of vigorous physical activity 10+ minutes	Lifestyle and History	Lifestyle and environment	ORDERED-LOGISTIC	0.0778948493459145	0.0516513436236869	0.104138355068142	6.01944216828464e-9	37971	NA	NA
Volume	Kidney	1970	Nervous feelings	Lifestyle and History	Psychosocial factors	LOGISTIC-BINARY	-0.109801486608316	-0.147617459427896	-0.0720078070280523	1.24927684968015e-8	37934	7603	30331
Volume	Kidney	22038	MET minutes per week for moderate activity	Lifestyle and History	Lifestyle and environment	LINEAR	0.0443980933081411	0.0288762402963283	0.059919946319954	2.08260934710205e-8	32885	NA	NA
Volume	Kidney	22033	Summed days activity	Lifestyle and History	Lifestyle and environment	LINEAR	0.0425606182128749	0.0272408212970597	0.0578804151286901	5.2099253249298e-8	33698	NA	NA
Volume	Kidney	1508-2	Coffee type	Lifestyle and History	Lifestyle and environment	MULTINOMIAL-LOGISTIC	NA	NA	NA	1.04435136567573e-7	NA	NA	NA
Volume	Kidney	1418-2	Milk type used	Lifestyle and History	Lifestyle and environment	MULTINOMIAL-LOGISTIC	NA	NA	NA	1.17726104487695e-7	NA	NA	NA
Volume	Kidney	1170	Getting up in morning	Lifestyle and History	Lifestyle and environment	ORDERED-LOGISTIC	0.0753299019201263	0.0472498890399903	0.103409914800262	1.46382643551621e-7	38127	NA	NA
Volume	Kidney	1090	Time spent driving	Lifestyle and History	Lifestyle and environment	ORDERED-LOGISTIC	0.0900898439071539	0.0563572463522184	0.123822441462089	1.66753831746379e-7	24607	NA	NA
Volume	Kidney	1160	Sleep duration	Lifestyle and History	Lifestyle and environment	ORDERED-LOGISTIC	-0.0714697549577958	-0.0983332867893181	-0.0446062231262734	1.85258792393444e-7	38577	NA	NA
Volume	Kidney	1130	Hands-free device/speakerphone use with mobile phone in last 3 month	Lifestyle and History	Lifestyle and environment	ORDERED-LOGISTIC	0.0995984419947532	0.0618888176536676	0.137308066335839	2.2715021851382e-7	33103	NA	NA
Volume	Kidney	864	Number of days/week walked 10+ minutes	Lifestyle and History	Lifestyle and environment	ORDERED-LOGISTIC	0.0665818940619512	0.0401583020161362	0.0930054861077661	7.89483521034999e-7	38431	NA	NA
Volume	Kidney	894	Duration of moderate activity	Lifestyle and History	Lifestyle and environment	ORDERED-LOGISTIC	0.075076208915885	0.0445991669306007	0.105553250901169	1.38461429760153e-6	30252	NA	NA
Volume	Kidney	1309	Fresh fruit intake	Lifestyle and History	Lifestyle and environment	ORDERED-LOGISTIC	0.0660386973544282	0.0386490497892476	0.0934283449196088	2.30157415547288e-6	37331	NA	NA
Volume	Kidney	6160#3	Leisure/social activities: Religious group	Lifestyle and History	Psychosocial factors	LOGISTIC-BINARY	-0.0974682520099184	-0.13863206943656	-0.0563163739142009	3.4558565706503e-6	38620	5954	32666
Volume	Kidney	1349	Processed meat intake	Lifestyle and History	Lifestyle and environment	ORDERED-LOGISTIC	0.0625116070188292	0.0361187278081933	0.0889044862294651	3.45773084717198e-6	38642	NA	NA
Volume	Kidney	22039	MET minutes per week for vigorous activity	Lifestyle and History	Lifestyle and environment	ORDERED-LOGISTIC	0.0683793468372728	0.0393328570556353	0.0974258366189102	3.96325208160866e-6	32885	NA	NA
Volume	Kidney	884	Number of days/week of moderate physical activity 10+ minutes	Lifestyle and History	Lifestyle and environment	ORDERED-LOGISTIC	0.0605525296369335	0.0348006524627887	0.0863044068110783	4.06534485075935e-6	37745	NA	NA
Volume	Kidney	943	Frequency of stair climbing in last 4 weeks	Lifestyle and History	Lifestyle and environment	ORDERED-LOGISTIC	0.0614517970206505	0.0351508561438824	0.0877527378974187	4.67574944655561e-6	38043	NA	NA
Volume	Kidney	22035	Above moderate/vigorous recommendation	Lifestyle and History	Lifestyle and environment	LOGISTIC-BINARY	0.0735827135624988	0.0418179993964386	0.105374205129326	5.66079395839055e-6	32885	17759	15126
Volume	Kidney	1070	Time spent watching television (TV)	Lifestyle and History	Lifestyle and environment	ORDERED-LOGISTIC	-0.0620265225854655	-0.0889837442020938	-0.0350693009688372	6.50962219283401e-6	35925	NA	NA
Volume	Kidney	2010	Suffer from 'nerves'	Lifestyle and History	Psychosocial factors	LOGISTIC-BINARY	-0.0875815469853147	-0.125960382137604	-0.0492202751164404	7.67883960925346e-6	37578	6798	30780
Volume	Kidney	1538-0	Major dietary changes in the last 5 years	Lifestyle and History	Lifestyle and environment	MULTINOMIAL-LOGISTIC	NA	NA	NA	8.91161141177269e-6	NA	NA	NA
Volume	Kidney	2926	Number of unsuccessful stop-smoking attempts	Lifestyle and History	Lifestyle and environment	ORDERED-LOGISTIC	0.126739667246565	0.0695963177532591	0.183883016739871	1.3972773258896e-5	7859	NA	NA
Volume	Kidney	2664-5	Reason for reducing amount of alcohol drunk	Lifestyle and History	Lifestyle and environment	MULTINOMIAL-LOGISTIC	NA	NA	NA	1.97214844005156e-5	NA	NA	NA
Volume	Kidney	1060	Time spent outdoors in winter	Lifestyle and History	Lifestyle and environment	ORDERED-LOGISTIC	0.0665587015136792	0.0355472401656768	0.0975701628616816	2.59955818450624e-5	29128	NA	NA
Volume	Kidney	22037	MET minutes per week for walking	Lifestyle and History	Lifestyle and environment	LINEAR	0.0330985393132601	0.0174876038541661	0.0487094747723541	3.25132497410621e-5	32885	NA	NA
Volume	Kidney	924	Usual walking pace	Lifestyle and History	Lifestyle and environment	ORDERED-LOGISTIC	0.062275027869434	0.0326338828341248	0.0919161729047432	3.83169692776676e-5	38610	NA	NA
Volume	Kidney	6139#3	Gas or solid-fuel cooking/heating: An open solid fuel fire that you use regularly in winter time	Lifestyle and History	Sociodemographics	LOGISTIC-BINARY	0.102490620745257	0.0536422639067652	0.151338645884238	3.91715176565982e-5	38104	3968	34136
Volume	Kidney	1737	Childhood sunburn occasions	Lifestyle and History	Lifestyle and environment	ORDERED-LOGISTIC	0.0670471225582472	0.0348060182499382	0.0992882268665561	4.59562327863776e-5	29202	NA	NA
Volume	Kidney	3680	Age when last ate meat	Lifestyle and History	Lifestyle and environment	LINEAR	0.132775896499119	0.0689137655714947	0.196638027426744	4.74268100626901e-5	1922	NA	NA
Volume	Kidney	2624	Frequency of heavy DIY in last 4 weeks	Lifestyle and History	Lifestyle and environment	ORDERED-LOGISTIC	0.0793874758510917	0.040865226448582	0.117909725253601	5.38645020102249e-5	17660	NA	NA
Volume	Kidney	6142#4	Current employment status: Unable to work because of sickness or disability	Lifestyle and History	Sociodemographics	LOGISTIC-BINARY	-0.242991242705701	-0.360885625338603	-0.124241792493723	5.74137536794168e-5	38603	542	38061
Volume	Kidney	2237	Plays computer games	Lifestyle and History	Lifestyle and environment	ORDERED-LOGISTIC	-0.0705260367641188	-0.105114109716856	-0.0359379638113817	6.44099251073982e-5	38666	NA	NA
Volume	Kidney	3637	Frequency of other exercises in last 4 weeks	Lifestyle and History	Lifestyle and environment	ORDERED-LOGISTIC	0.0736475595135593	0.0373613482721679	0.109933770754951	6.97123110146998e-5	21274	NA	NA
Volume	Kidney	1548	Variation in diet	Lifestyle and History	Lifestyle and environment	ORDERED-LOGISTIC	0.0590790306081673	0.0299058612651114	0.0882521999512232	7.22423764603806e-5	38096	NA	NA
Volume	Kidney	6164#100	Types of physical activity in last 4 weeks	Lifestyle and History	Lifestyle and environment	LOGISTIC-BINARY	-0.157892829571843	-0.236608259115919	-0.0791166855711625	8.5122682455225e-5	38127	1318	36809
Volume	Kidney	1050	Time spend outdoors in summer	Lifestyle and History	Lifestyle and environment	ORDERED-LOGISTIC	0.0583394113410484	0.0290344279530308	0.087644394729066	9.56229856138745e-5	34873	NA	NA
Volume	Kidney	1727	Ease of skin tanning	Lifestyle and History	Lifestyle and environment	ORDERED-LOGISTIC	-0.0528630608470812	-0.0797923469956333	-0.0259337746985291	1.19511455335634e-4	37452	NA	NA
Volume	Kidney	874	Duration of walks	Lifestyle and History	Lifestyle and environment	LINEAR	0.0301083207888317	0.0146323357883115	0.0455843057893518	1.37414974499594e-4	34023	NA	NA
Volume	Kidney	1428-3	Spread type	Lifestyle and History	Lifestyle and environment	MULTINOMIAL-LOGISTIC	NA	NA	NA	3.92260447063994e-4	NA	NA	NA
Volume	Kidney	3456	Number of cigarettes currently smoked daily (current cigarette smokers)	Lifestyle and History	Lifestyle and environment	LINEAR	0.123234644544714	0.0542673910497047	0.192201898039722	4.71104786326087e-4	1399	NA	NA
Volume	Kidney	6141#1	How are people in household related to participant: Husband, wife or partner	Lifestyle and History	Sociodemographics	LOGISTIC-BINARY	0.0631735224427123	0.0277554741196877	0.0986064904368502	4.7358125130984e-4	38559	29886	8673
Volume	Kidney	2277	Frequency of solarium/sunlamp use	Lifestyle and History	Lifestyle and environment	ORDERED-LOGISTIC	0.119950168421683	0.0522330077867773	0.18766732905659	5.17552218840209e-4	35928	NA	NA
Volume	Kidney	2734	Number of live births	Lifestyle and History	Sex-specific factors	ORDERED-LOGISTIC	0.0738657425940714	0.0320977302421619	0.115633754945981	5.28984333279509e-4	20021	NA	NA
Volume	Kidney	24508	Distance (Euclidean) to coast	Lifestyle and History	Greenspace and coastal proximity	LINEAR	-0.0211010694122768	-0.0331087113346733	-0.00909342748988025	5.73035946206129e-4	38316	NA	NA
Volume	Kidney	2897	Age stopped smoking	Lifestyle and History	Lifestyle and environment	LINEAR	0.0491120525248726	0.0208264643559011	0.077397640693844	6.68247082894476e-4	8671	NA	NA
Volume	Kidney	2936	Likelihood of resuming smoking	Lifestyle and History	Lifestyle and environment	ORDERED-LOGISTIC	-0.168583665250354	-0.266034474370946	-0.0711328561297614	7.00515661181662e-4	8443	NA	NA
Volume	Kidney	2129	Answered sexual history questions	Lifestyle and History	Lifestyle and environment	LOGISTIC-BINARY	-0.126603287913113	-0.201664234687153	-0.0514112251066071	9.58031619149322e-4	38671	1547	37124
Volume	Kidney	22036	Above moderate/vigorous/walking recommendation	Lifestyle and History	Lifestyle and environment	LOGISTIC-BINARY	0.0652436014655923	0.0257171863004469	0.104798448711056	0.00121977966992151	32885	26628	6257
Volume	Kidney	6160#1	Leisure/social activities: Sports club or gym	Lifestyle and History	Psychosocial factors	LOGISTIC-BINARY	0.0499150776483364	0.0194741816164625	0.0803731003757285	0.00131286438208869	38620	13933	24687
Volume	Kidney	3476	Difficulty not smoking for 1 day	Lifestyle and History	Lifestyle and environment	ORDERED-LOGISTIC	0.212346885980147	0.0814381416724365	0.343255630287857	0.00151053846724364	1387	NA	NA
Volume	Kidney	6164#2	Types of physical activity in last 4 weeks: Other exercises (eg: swimming, cycling, keep fit, bowling)	Lifestyle and History	Lifestyle and environment	LOGISTIC-BINARY	0.0479463591833937	0.0182591430098755	0.0776518859191353	0.00155236035201908	38127	21422	16705
Volume	Kidney	1031	Frequency of friend/family visits	Lifestyle and History	Psychosocial factors	ORDERED-LOGISTIC	-0.0427530966868605	-0.0694781235748224	-0.0160280697988987	0.00171701234896425	38041	NA	NA
Volume	Kidney	1777	Part of a multiple birth	Lifestyle and History	Early life factors	LOGISTIC-BINARY	-0.17007811162237	-0.276321817955126	-0.0632744091632462	0.00175960588652967	38169	731	37438
Volume	Kidney	1021	Duration of light DIY	Lifestyle and History	Lifestyle and environment	ORDERED-LOGISTIC	0.0560298463396432	0.0206820720256925	0.0913776206535939	0.00189382001943854	21067	NA	NA
Volume	Kidney	1757	Facial ageing	Lifestyle and History	Lifestyle and environment	ORDERED-LOGISTIC	0.0547552961415743	0.020018127478062	0.0894924648050866	0.0020065567449975	35323	NA	NA
Volume	Kidney	1687	Comparative body size at age 10	Lifestyle and History	Early life factors	ORDERED-LOGISTIC	0.043470004558354	0.015383440769354	0.0715565683473541	0.00241883796252319	38234	NA	NA
Volume	Kidney	1677	Breastfed as a baby	Lifestyle and History	Early life factors	LOGISTIC-BINARY	0.0584352122616471	0.0204989166164798	0.0963889989899941	0.0025401083335651	30904	22382	8522
Volume	Kidney	1011	Frequency of light DIY in last 4 weeks	Lifestyle and History	Lifestyle and environment	ORDERED-LOGISTIC	0.0541475512314552	0.0187887865259561	0.0895063159369543	0.00268978267886472	21164	NA	NA
Volume	Kidney	2644	"Light smokers, at least 100 smokes in lifetime"	Lifestyle and History	Lifestyle and environment	LOGISTIC-BINARY	0.085708376401658	0.0293826876766837	0.142129231838014	0.00287919537227892	11219	4719	6500
Volume	Kidney	1488	Tea intake	Lifestyle and History	Lifestyle and environment	LINEAR	-0.0219420593995633	-0.0366519382626566	-0.00723218053647009	0.00346126328261152	37255	NA	NA
Volume	Kidney	1578	Average weekly champagne plus white wine intake	Lifestyle and History	Lifestyle and environment	ORDERED-LOGISTIC	0.0462808819176664	0.0148220475413957	0.077739716293937	0.003936165203296	29395	NA	NA
Volume	Kidney	6164#1	Types of physical activity in last 4 weeks: Walking for pleasure (not as a means of transport)	Lifestyle and History	Lifestyle and environment	LOGISTIC-BINARY	0.0497195654630328	0.0154208560168108	0.0840331201353786	0.00450130950304666	38127	29171	8956
Volume	Kidney	6162#4	Types of transport used (excluding work): Cycle	Lifestyle and History	Lifestyle and environment	LOGISTIC-BINARY	0.077684558551637	0.0239149792622284	0.131475223100952	0.00463816671861064	38128	3246	34882
Volume	Kidney	699	Length of time at current address	Lifestyle and History	Sociodemographics	LINEAR	-0.0194462020305134	-0.0329144593321077	-0.00597794472891902	0.00465738563631082	37794	NA	NA
Volume	Kidney	6157#3	Why stopped smoking: Health precaution	Lifestyle and History	Lifestyle and environment	LOGISTIC-BINARY	0.095180342041299	0.0292507726636713	0.161222469140493	0.0046886518018644	8525	5871	2654
Volume	Kidney	709	Number in household	Lifestyle and History	Sociodemographics	ORDERED-LOGISTIC	0.038626940520307	0.0117089327421266	0.0655449482984875	0.00491727298349208	38566	NA	NA
Volume	Kidney	2110	Able to confide	Lifestyle and History	Psychosocial factors	ORDERED-LOGISTIC	0.0400313787288454	0.0117839808419545	0.0682787766157362	0.00547805997663075	37799	NA	NA
Volume	Kidney	2405	Number of children fathered	Lifestyle and History	Sex-specific factors	ORDERED-LOGISTIC	0.0506433861252418	0.0148966720438696	0.0863901002066139	0.0054956445555325	18279	NA	NA
Volume	Kidney	2887	Number of cigarettes previously smoked daily	Lifestyle and History	Lifestyle and environment	ORDERED-LOGISTIC	0.0843247695454011	0.0245115932263785	0.144137945864424	0.00573665099438094	8253	NA	NA
Volume	Kidney	767	Length of working week for main job	Lifestyle and History	Sociodemographics	LINEAR	0.0223190504909737	0.00583613379088331	0.0388019671910641	0.00795794633026137	26306	NA	NA
Volume	Kidney	6143#1	Transport type for commuting to job workplace: Car/motor vehicle	Lifestyle and History	Sociodemographics	LOGISTIC-BINARY	0.0684039397505089	0.0164145438860765	0.120414119387236	0.00992695629516714	24407	20320	4087
Volume	Kidney	3466	Time from waking to first cigarette	Lifestyle and History	Lifestyle and environment	ORDERED-LOGISTIC	-0.170225717691487	-0.299486590643732	-0.0409648447392419	0.00995419054211611	1387	NA	NA
Volume	Kidney	796	Distance between home and job workplace	Lifestyle and History	Sociodemographics	LINEAR	0.0246582697406506	0.00584174996058782	0.0434747895207133	0.0102177780824792	22496	NA	NA
Volume	Kidney	4674	Private healthcare	Lifestyle and History	Sociodemographics	ORDERED-LOGISTIC	-0.0685716823250784	-0.121283241546904	-0.0158601231032532	0.0107922555819797	12881	NA	NA
Volume	Kidney	2634	Duration of heavy DIY	Lifestyle and History	Lifestyle and environment	ORDERED-LOGISTIC	0.0490072850863783	0.0112959500630239	0.0867186201097328	0.010871077834135	17676	NA	NA
Volume	Kidney	6141#2	How are people in household related to participant: Son and/or daughter (include step-children)	Lifestyle and History	Sociodemographics	LOGISTIC-BINARY	0.0421421452460319	0.00933898882696642	0.0749677836251622	0.0118281188336913	38559	15542	23017
Volume	Kidney	6143#3	Transport type for commuting to job workplace: Public transport	Lifestyle and History	Sociodemographics	LOGISTIC-BINARY	-0.0608288111162886	-0.108280528484886	-0.0133978122851116	0.0119644397203194	24407	4844	19563
Volume	Kidney	1259	Smoking/smokers in household	Lifestyle and History	Lifestyle and environment	ORDERED-LOGISTIC	0.0685025112205979	0.0148927391481128	0.122112283293083	0.0122673838163207	36588	NA	NA
Volume	Kidney	971	Frequency of walking for pleasure in last 4 weeks	Lifestyle and History	Lifestyle and environment	ORDERED-LOGISTIC	0.0380367934791688	0.00784732998227797	0.0682262569760597	0.0135370103693398	29119	NA	NA
Volume	Kidney	6145#6	"Illness, injury, bereavement, stress in last 2 years": Financial difficulties	Lifestyle and History	Psychosocial factors	LOGISTIC-BINARY	0.0615841288710591	0.011919212946471	0.111244354371317	0.0150772795582583	38078	3581	34497
Volume	Kidney	3506	Smoking compared to 10 years previous	Lifestyle and History	Lifestyle and environment	ORDERED-LOGISTIC	-0.155438131891452	-0.280902478653419	-0.029973785129486	0.0152895340476597	1560	NA	NA
Volume	Kidney	2385	Relative age voice broke	Lifestyle and History	Sex-specific factors	ORDERED-LOGISTIC	-0.074203715349855	-0.1342049843776	-0.01420244632211	0.0153637140883327	17343	NA	NA
Volume	Kidney	1598	Average weekly spirits intake	Lifestyle and History	Lifestyle and environment	ORDERED-LOGISTIC	0.0415730592159056	0.00755993405955997	0.0755861843722511	0.0165977814443933	29374	NA	NA
Volume	Kidney	1717	Skin colour	Lifestyle and History	Lifestyle and environment	ORDERED-LOGISTIC	0.0379948725711216	0.00645265225625421	0.0695370928859889	0.01823276071205	38374	NA	NA
Volume	Kidney	6138#4	Qualifications: CSEs or equivalent	Lifestyle and History	Sociodemographics	LOGISTIC-BINARY	-0.0528958609841748	-0.0970708658564465	-0.00873458166128376	0.0189071224257916	38035	5318	32717
Volume	Kidney	816	Job involves heavy manual or physical work	Lifestyle and History	Sociodemographics	ORDERED-LOGISTIC	0.0467129798352023	0.00751500199744547	0.0859109576729591	0.0195108403194844	26612	NA	NA
Volume	Kidney	806	Job involves mainly walking or standing	Lifestyle and History	Sociodemographics	ORDERED-LOGISTIC	0.0375931330174714	0.00544523266984198	0.0697410333651007	0.0219144221828214	26603	NA	NA
Volume	Kidney	6142#2	Current employment status: Retired	Lifestyle and History	Sociodemographics	LOGISTIC-BINARY	0.0507180040156293	0.00718360152846634	0.0942534984654176	0.0224009948326778	38603	10615	27988
Volume	Kidney	1980	Worrier / anxious feelings	Lifestyle and History	Psychosocial factors	LOGISTIC-BINARY	-0.0345382268356334	-0.0642535024086334	-0.00483223009258179	0.0226930170284141	37850	19896	17954
Volume	Kidney	826	Job involves shift work	Lifestyle and History	Sociodemographics	ORDERED-LOGISTIC	0.0569156560961303	0.00749238562206467	0.106338926570196	0.0240083227960151	26586	NA	NA
Volume	Kidney	6160#100	Leisure/social activities	Lifestyle and History	Psychosocial factors	LOGISTIC-BINARY	-0.037232347359691	-0.0697152698127749	-0.00475780368731965	0.0246437424922453	38620	10661	27959
Volume	Kidney	6143#2	Transport type for commuting to job workplace: Walk	Lifestyle and History	Sociodemographics	LOGISTIC-BINARY	-0.0606749349980136	-0.114784625367157	-0.0065831461709074	0.0279348899237912	24407	3586	20821
Volume	Kidney	2080	Frequency of tiredness / lethargy in last 2 weeks	Lifestyle and History	Psychosocial factors	ORDERED-LOGISTIC	-0.0317268509011609	-0.0603950357101901	-0.00305866609213178	0.0300802078621536	37990	NA	NA
Volume	Kidney	6138#6	Qualifications: Other professional qualifications eg: nursing, teaching	Lifestyle and History	Sociodemographics	LOGISTIC-BINARY	0.0335664861049558	0.00312265464848137	0.0640218185171287	0.0307142518181384	38035	14136	23899
Volume	Kidney	4548	Health satisfaction	Lifestyle and History	Psychosocial factors	ORDERED-LOGISTIC	0.0520263086997416	0.0040386367937291796	0.100013980605754	0.0336099217107142	12912	NA	NA
Volume	Kidney	1787	Maternal smoking around birth	Lifestyle and History	Early life factors	LOGISTIC-BINARY	0.0367637256968536	0.00283521701460895	0.0707040492325633	0.0337103099506486	34084	10306	23778
Volume	Kidney	1180	Morning/evening person (chronotype)	Lifestyle and History	Lifestyle and environment	ORDERED-LOGISTIC	-0.0301550048378851	-0.05834326715739	-0.00196674251838024	0.0360230395707038	34135	NA	NA
Volume	Kidney	3859-5	Reason former drinker stopped drinking alcohol	Lifestyle and History	Lifestyle and environment	MULTINOMIAL-LOGISTIC	NA	NA	NA	0.037312914013626	NA	NA	NA
Volume	Kidney	6157#4	Why stopped smoking: Financial reasons	Lifestyle and History	Lifestyle and environment	LOGISTIC-BINARY	-0.0731506787009882	-0.143028447399878	-0.00334291570132067	0.0400514999356237	8525	2111	6414
Volume	Kidney	24013	Total traffic load on major roads	Lifestyle and History	Residential air pollution	ORDERED-LOGISTIC	0.0436513613393612	0.00197182816164801	0.0853308945170745	0.0401061277759687	38224	NA	NA
Volume	Kidney	2375	Relative age of first facial hair	Lifestyle and History	Sex-specific factors	ORDERED-LOGISTIC	-0.0483213402807025	-0.0946559607156561	-0.00198671984574881	0.0409645345644711	17952	NA	NA
Volume	Kidney	24010	Inverse distance to the nearest road	Lifestyle and History	Residential air pollution	LINEAR	-0.0150069639923894	-0.0295449642248989	-4.68963759879874e-4	0.043054112114858	38224	NA	NA
Volume	Kidney	1140	Difference in mobile phone use compared to two years previously	Lifestyle and History	Lifestyle and environment	ORDERED-LOGISTIC	0.0308062442202861	5.08195340585771e-4	0.0611042930999864	0.0462836009601993	32733	NA	NA
Volume	Kidney	2030	Guilty feelings	Lifestyle and History	Psychosocial factors	LOGISTIC-BINARY	0.0337725515094962	1.83012553023281e-4	0.0673728946337783	0.0487902416257866	37981	10526	27455
Volume	Kidney	4429	Average monthly beer plus cider intake	Lifestyle and History	Lifestyle and environment	ORDERED-LOGISTIC	0.114598384578984	5.18356030771203e-4	0.228678413127196	0.0490769606091089	2527	NA	NA
Volume	Kidney	1940	Irritability	Lifestyle and History	Psychosocial factors	LOGISTIC-BINARY	0.0328874810894115	9.1454803498139e-5	0.065695752402662	0.0493951542877246	37370	10593	26777
Volume	Kidney	2654-7	Non-butter spread type details	Lifestyle and History	Lifestyle and environment	MULTINOMIAL-LOGISTIC	NA	NA	NA	0.0504561651762318	NA	NA	NA
Volume	Kidney	981	Duration walking for pleasure	Lifestyle and History	Lifestyle and environment	ORDERED-LOGISTIC	0.029416298533605698	-9.01150589278709e-4	0.0597337476564901	0.0572151310823946	29078	NA	NA
Volume	Kidney	6143#4	Transport type for commuting to job workplace: Cycle	Lifestyle and History	Sociodemographics	LOGISTIC-BINARY	0.0674590492128761	-0.00273114587317389	0.137660780461018	0.0596287449318087	24407	1999	22408
Volume	Kidney	6141#3	How are people in household related to participant: Brother and/or sister	Lifestyle and History	Sociodemographics	LOGISTIC-BINARY	-0.224753040999346	-0.457674329330749	0.0112169682282504	0.0608675051764204	38559	146	38413
Volume	Kidney	6142#3	Current employment status: Looking after home and/or family	Lifestyle and History	Sociodemographics	LOGISTIC-BINARY	0.0692932842515158	-0.00391935891840205	0.142380328827425	0.0633697395300113	38603	2024	36579
Volume	Kidney	6138#100	Qualifications	Lifestyle and History	Sociodemographics	LOGISTIC-BINARY	-0.0565985504960842	-0.116418349085804	0.00322432045384279	0.0636867731026131	38035	2463	35572
Volume	Kidney	3731	Former alcohol drinker	Lifestyle and History	Lifestyle and environment	LOGISTIC-BINARY	0.129901302518971	-0.00812063601976795	0.268815621167848	0.0657585068012314	1830	841	989
Volume	Kidney	3436	Age started smoking in current smokers	Lifestyle and History	Lifestyle and environment	LINEAR	-0.0612776022134328	-0.12710803872003	0.00455283429316381	0.0680657977124495	1547	NA	NA
Volume	Kidney	24504	"Domestic garden percentage, buffer 300m"	Lifestyle and History	Greenspace and coastal proximity	LINEAR	-0.0136018630669124	-0.0284270911107507	0.00122336497692587	0.0721394180286581	35918	NA	NA
Volume	Kidney	6146#2	Attendance/disability/mobility allowance: Disability living allowance	Lifestyle and History	Sociodemographics	LOGISTIC-BINARY	-0.127632610159138	-0.266807009499069	0.0120736485744462	0.073005164159476	38549	406	38143
Volume	Kidney	2684	Years since last breast cancer screening / mammogram	Lifestyle and History	Sex-specific factors	ORDERED-LOGISTIC	0.0561459625041924	-0.00599069294632145	0.118282617954706	0.0765834480212627	11128	NA	NA
Volume	Kidney	6141#4	How are people in household related to participant: Mother and/or father	Lifestyle and History	Sociodemographics	LOGISTIC-BINARY	-0.0953288694391252	-0.202088319440837	0.0116252831172783	0.0804728806296751	38559	709	37850
Volume	Kidney	777	Frequency of travelling from home to job workplace	Lifestyle and History	Sociodemographics	ORDERED-LOGISTIC	-0.0325321191966046	-0.0691459217150276	0.00408168332181833	0.0816079316977159	26222	NA	NA
Volume	Kidney	6146#100	Attendance/disability/mobility allowance	Lifestyle and History	Sociodemographics	LOGISTIC-BINARY	0.102961519733719	-0.0132974444979996	0.218959945192981	0.0823769058965616	38549	37977	572
Volume	Kidney	6138#2	Qualifications: A levels/AS levels or equivalent	Lifestyle and History	Sociodemographics	LOGISTIC-BINARY	0.0272852562776766	-0.0036704031108637	0.0582527164063108	0.0841056932044962	38035	13996	24039
Volume	Kidney	20127	Neuroticism score	Lifestyle and History	Psychosocial factors	ORDERED-LOGISTIC	-0.0239024541494904	-0.0515838913629436	0.00377898306396285	0.0905744341537956	32592	NA	NA
Volume	Kidney	6138#1	Qualifications: College or University degree	Lifestyle and History	Sociodemographics	LOGISTIC-BINARY	0.0259261891882462	-0.00409777206673799	0.0559586235156987	0.0905818851250721	38035	17653	20382
Volume	Kidney	3647	Duration of other exercises	Lifestyle and History	Lifestyle and environment	ORDERED-LOGISTIC	0.0313031839922662	-0.00548864769971711	0.0680950156842495	0.0954092933202376	21287	NA	NA
Volume	Kidney	1269	Exposure to tobacco smoke at home	Lifestyle and History	Lifestyle and environment	ORDERED-LOGISTIC	0.0641465866716434	-0.0115736576636911	0.139866831006978	0.096839024146022	36739	NA	NA
Volume	Kidney	6140#3	Heating type(s) in home: Oil (kerosene) central heating	Lifestyle and History	Sociodemographics	LOGISTIC-BINARY	0.136860621546845	-0.0255318611135869	0.298953301847742	0.0983964983198072	12916	355	12561
Volume	Kidney	2267	Use of sun/uv protection	Lifestyle and History	Lifestyle and environment	ORDERED-LOGISTIC	0.0228673901975436	-0.00427219030284189	0.050006970697929	0.0986520211736783	38025	NA	NA
Volume	Kidney	6164#3	Types of physical activity in last 4 weeks: Strenuous sports	Lifestyle and History	Lifestyle and environment	LOGISTIC-BINARY	0.0356549504895359	-0.00669393546350527	0.0780233766196545	0.0989772750995329	38127	5653	32474
Volume	Kidney	4653	Ever highly irritable/argumentative for 2 days	Lifestyle and History	Psychosocial factors	LOGISTIC-BINARY	-0.0578340997330941	-0.1272762517886	0.0115686218241335	0.102479948124395	12711	2056	10655
Volume	Kidney	6139#1	Gas or solid-fuel cooking/heating: A gas hob or gas cooker	Lifestyle and History	Sociodemographics	LOGISTIC-BINARY	0.0271370391630401	-0.00600954886609978	0.0602914208269628	0.108601494204315	38104	27880	10224
Volume	Kidney	4559	Family relationship satisfaction	Lifestyle and History	Psychosocial factors	ORDERED-LOGISTIC	0.0382753274300909	-0.00858879464881501	0.0851394495089968	0.109448512564838	12860	NA	NA
Volume	Kidney	3446-1	Type of tobacco currently smoked	Lifestyle and History	Lifestyle and environment	MULTINOMIAL-LOGISTIC	NA	NA	NA	0.110625976956681	NA	NA	NA
Volume	Kidney	6145#1	"Illness, injury, bereavement, stress in last 2 years": Serious illness, injury or assault to yourself	Lifestyle and History	Psychosocial factors	LOGISTIC-BINARY	-0.0471359966357027	-0.105746782474838	0.0114967503824958	0.115046974596968	38078	2366	35712
Volume	Kidney	1478	Salt added to food	Lifestyle and History	Lifestyle and environment	ORDERED-LOGISTIC	0.0228935691332781	-0.00573068062289882	0.0515178188894551	0.116982748478975	38668	NA	NA
Volume	Kidney	3849	Number of pregnancy terminations	Lifestyle and History	Sex-specific factors	ORDERED-LOGISTIC	0.0631682498751139	-0.0175623986081473	0.143898898358375	0.125175983917138	6324	NA	NA
Volume	Kidney	914	Duration of vigorous activity	Lifestyle and History	Lifestyle and environment	LINEAR	0.0142991385223066	-0.00440654569990862	0.0330048227445219	0.134061470553128	23575	NA	NA
Volume	Kidney	24017	Nitrogen dioxide air pollution; 2006	Lifestyle and History	Residential air pollution	LINEAR	0.0106665025498519	-0.00340904923772826	0.0247420543374322	0.137468628897701	38224	NA	NA
Volume	Kidney	6138#5	Qualifications: NVQ or HND or HNC or equivalent	Lifestyle and History	Sociodemographics	LOGISTIC-BINARY	-0.0273944711139767	-0.0639626604494028	0.00917013429376542	0.14198468956717	38035	7423	30612
Volume	Kidney	2000	Worry too long after embarrassment	Lifestyle and History	Psychosocial factors	LOGISTIC-BINARY	-0.0222121126170232	-0.052087595560618	0.00765882996835878	0.145009592368679	37369	18070	19299
Volume	Kidney	24015	Sum of road length of major roads within 100m	Lifestyle and History	Residential air pollution	ORDERED-LOGISTIC	0.0299159862450242	-0.0104518746901851	0.0702838471802335	0.146364083324743	38224	NA	NA
Volume	Kidney	24016	Nitrogen dioxide air pollution; 2005	Lifestyle and History	Residential air pollution	LINEAR	0.0101203493399759	-0.00375166547716937	0.0239923641571211	0.152742288604839	38224	NA	NA
Volume	Kidney	4570	Friendships satisfaction	Lifestyle and History	Psychosocial factors	ORDERED-LOGISTIC	-0.0351271587018573	-0.0835009126142346	0.0132465952105201	0.154680952746123	12815	NA	NA
Volume	Kidney	24500	"Greenspace percentage, buffer 1000m"	Lifestyle and History	Greenspace and coastal proximity	LINEAR	-0.0105652708918023	-0.0251586889442781	0.00402814716067356	0.155903802765015	35918	NA	NA
Volume	Kidney	1150-2	Usual side of head for mobile phone use	Lifestyle and History	Lifestyle and environment	MULTINOMIAL-LOGISTIC	NA	NA	NA	0.158134093632923	NA	NA	NA
Volume	Kidney	1960	Fed-up feelings	Lifestyle and History	Psychosocial factors	LOGISTIC-BINARY	-0.0223354924864075	-0.0534460187496426	0.00877038952193152	0.159324098631877	38087	13531	24556
Volume	Kidney	24018	Nitrogen dioxide air pollution; 2007	Lifestyle and History	Residential air pollution	LINEAR	0.00952390574839779	-0.00413444491019635	0.0231822564069919	0.171721833285162	38224	NA	NA
Volume	Kidney	2020	"Loneliness, isolation"	Lifestyle and History	Psychosocial factors	LOGISTIC-BINARY	-0.0288414064769463	-0.070554500931481	0.0128618646356931	0.175301082454132	38252	5573	32679
Volume	Kidney	670-1	Type of accommodation lived in	Lifestyle and History	Sociodemographics	MULTINOMIAL-LOGISTIC	NA	NA	NA	0.17842645967371	NA	NA	NA
Volume	Kidney	1279	Exposure to tobacco smoke outside home	Lifestyle and History	Lifestyle and environment	ORDERED-LOGISTIC	0.0270716488421199	-0.0125874805112972	0.0667307781955369	0.180933977996871	35108	NA	NA
Volume	Kidney	6162#3	Types of transport used (excluding work): Public transport	Lifestyle and History	Lifestyle and environment	LOGISTIC-BINARY	-0.0230676489935005	-0.057289672997938	0.0111481910972922	0.186395157273178	38128	9826	28302
Volume	Kidney	1518	Hot drink temperature	Lifestyle and History	Lifestyle and environment	ORDERED-LOGISTIC	0.0204519738362744	-0.010106960271802	0.0510109079443508	0.189610517203229	38310	NA	NA
Volume	Kidney	24003	Nitrogen dioxide air pollution; 2010	Lifestyle and History	Residential air pollution	LINEAR	0.00957636207484309	-0.00477395172015416	0.0239266758698403	0.190887886212226	38224	NA	NA
Volume	Kidney	24012	Inverse distance to the nearest major road	Lifestyle and History	Residential air pollution	LINEAR	0.00966199260298341	-0.00486855135077654	0.0241925365567434	0.192477704193038	38224	NA	NA
Volume	Kidney	680-1	Own or rent accommodation lived in	Lifestyle and History	Sociodemographics	MULTINOMIAL-LOGISTIC	NA	NA	NA	0.19734735526134	NA	NA	NA
Volume	Kidney	24505	"Water percentage, buffer 300m"	Lifestyle and History	Greenspace and coastal proximity	LINEAR	0.00972902307733189	-0.00512679022784051	0.0245848363825043	0.19928403582811	35918	NA	NA
Volume	Kidney	6139#100	Gas or solid-fuel cooking/heating	Lifestyle and History	Sociodemographics	LOGISTIC-BINARY	-0.0263739461353844	-0.0669389392509037	0.0141913734579015	0.202542140604129	38104	5838	32266
Volume	Kidney	6162#2	Types of transport used (excluding work): Walk	Lifestyle and History	Lifestyle and environment	LOGISTIC-BINARY	-0.0191366150350386	-0.0486217343263096	0.0103406986619805	0.20325423050582	38128	19380	18748
Volume	Kidney	6160#5	Leisure/social activities: Other group activity	Lifestyle and History	Psychosocial factors	LOGISTIC-BINARY	-0.0226678488342572	-0.0578738782252565	0.0125338648758412	0.206917849197832	38620	9106	29514
Volume	Kidney	2877-1	Type of tobacco previously smoked	Lifestyle and History	Lifestyle and environment	MULTINOMIAL-LOGISTIC	NA	NA	NA	0.207757016997727	NA	NA	NA
Volume	Kidney	4451	Average monthly fortified wine intake	Lifestyle and History	Lifestyle and environment	ORDERED-LOGISTIC	-0.1307714276523	-0.334240285399139	0.0726974300945387	0.207893208328466	2540	NA	NA
Volume	Kidney	6145#5	"Illness, injury, bereavement, stress in last 2 years": Marital separation/divorce	Lifestyle and History	Psychosocial factors	LOGISTIC-BINARY	0.0535747947033588	-0.0299743530496382	0.137033078281575	0.208631654120153	38078	1192	36886
Volume	Kidney	6140#5	Heating type(s) in home: Solid fuel central heating	Lifestyle and History	Sociodemographics	LOGISTIC-BINARY	0.200143552233454	-0.11425281249472	0.511527695161892	0.210950212289715	12916	87	12829
Volume	Kidney	24020	Average daytime sound level of noise pollution	Lifestyle and History	Residential noise pollution	LINEAR	-0.00924857481394805	-0.023797412556386	0.00530026292848986	0.212782040005896	38224	NA	NA
Volume	Kidney	6140#4	Heating type(s) in home: Portable gas or paraffin heaters	Lifestyle and History	Sociodemographics	LOGISTIC-BINARY	0.35248697405899	-0.207255744646971	0.895734032486	0.212842248970139	12916	23	12893
Volume	Kidney	24022	Average night-time sound level of noise pollution	Lifestyle and History	Residential noise pollution	LINEAR	-0.0092314074018136	-0.0237804423944113	0.00531762759078413	0.21363858161496	38224	NA	NA
Volume	Kidney	24019	Particulate matter air pollution (pm10); 2007	Lifestyle and History	Residential air pollution	LINEAR	0.00789457395301363	-0.00460482893864854	0.0203939768446758	0.21574393233652	38164	NA	NA
Volume	Kidney	6157#100	Why stopped smoking	Lifestyle and History	Lifestyle and environment	LOGISTIC-BINARY	-0.0490990050339652	-0.127001779099693	0.0288133794981905	0.216698201309635	8525	1647	6878
Volume	Kidney	24023	Average 16-hour sound level of noise pollution	Lifestyle and History	Residential noise pollution	LINEAR	-0.00915724342645606	-0.0237059101334559	0.00539142328054378	0.217328622517961	38224	NA	NA
Volume	Kidney	24021	Average evening sound level of noise pollution	Lifestyle and History	Residential noise pollution	LINEAR	-0.00913089616586416	-0.0236796635161616	0.00541787118443327	0.218657880591624	38224	NA	NA
Volume	Kidney	2050	Frequency of depressed mood in last 2 weeks	Lifestyle and History	Psychosocial factors	ORDERED-LOGISTIC	-0.0232949176922681	-0.0604227463043017	0.0138329109197654	0.218797728978337	37567	NA	NA
Volume	Kidney	24024	Average 24-hour sound level of noise pollution	Lifestyle and History	Residential noise pollution	LINEAR	-0.00912304660557635	-0.0236718121376231	0.00542571892647044	0.219054018605938	38224	NA	NA
Volume	Kidney	6145#3	"Illness, injury, bereavement, stress in last 2 years": Death of a close relative	Lifestyle and History	Psychosocial factors	LOGISTIC-BINARY	-0.02252056475909	-0.0585636776538905	0.0135191923730118	0.220669925796591	38078	7909	30169
Volume	Kidney	6145#4	"Illness, injury, bereavement, stress in last 2 years": Death of a spouse or partner	Lifestyle and History	Psychosocial factors	LOGISTIC-BINARY	0.0844101111591265	-0.0513151032680423	0.219740273703771	0.222393744349791	38078	470	37608
Volume	Kidney	1220	Daytime dozing / sleeping (narcolepsy)	Lifestyle and History	Lifestyle and environment	ORDERED-LOGISTIC	0.0223021943693808	-0.0135478108787281	0.0581521996174897	0.222733883148674	38611	NA	NA
Volume	Kidney	4440	Average monthly spirits intake	Lifestyle and History	Lifestyle and environment	ORDERED-LOGISTIC	0.0789124484811083	-0.0479066538807403	0.205731550842957	0.222734185912763	2543	NA	NA
Volume	Kidney	6141#8	How are people in household related to participant: Other unrelated	Lifestyle and History	Sociodemographics	LOGISTIC-BINARY	0.0697108469447826	-0.0433272333947528	0.182534133896097	0.226456669602533	38559	646	37913
Volume	Kidney	2159	Ever had same-sex intercourse	Lifestyle and History	Lifestyle and environment	LOGISTIC-BINARY	0.0465140143838625	-0.0290497449901886	0.122056414809648	0.227608599661735	36628	1436	35192
Volume	Kidney	991	Frequency of strenuous sports in last 4 weeks	Lifestyle and History	Lifestyle and environment	ORDERED-LOGISTIC	0.0438064762129832	-0.0278943562453759	0.115507308671342	0.231169674031609	5588	NA	NA
Volume	Kidney	6158#2	Why reduced smoking: Doctor's advice	Lifestyle and History	Lifestyle and environment	LOGISTIC-BINARY	0.199557291806445	-0.130652623893368	0.527510967196195	0.233434205353446	678	82	596
Volume	Kidney	1647-1	Country of birth (UK/elsewhere)	Lifestyle and History	Early life factors	MULTINOMIAL-LOGISTIC	NA	NA	NA	0.252787673507017	NA	NA	NA
Volume	Kidney	6140#6	Heating type(s) in home: Open fire without central heating	Lifestyle and History	Sociodemographics	LOGISTIC-BINARY	-0.263849499171946	-0.704067262264884	0.200911523971276	0.258352509940927	12916	37	12879
Volume	Kidney	24007	Particulate matter air pollution (pm2.5) absorbance; 2010	Lifestyle and History	Residential air pollution	LINEAR	0.00840582769720953	-0.00619767395417858	0.0230093293485976	0.259242701134412	36068	NA	NA
Volume	Kidney	1628	Alcohol intake versus 10 years previously	Lifestyle and History	Lifestyle and environment	ORDERED-LOGISTIC	-0.0158705738168111	-0.0439395806294974	0.0121984329958752	0.267779053804556	36693	NA	NA
Volume	Kidney	4462	Average monthly intake of other alcoholic drinks	Lifestyle and History	Lifestyle and environment	ORDERED-LOGISTIC	-0.155790169180848	-0.432063639872165	0.120483301510468	0.269163843235781	2530	NA	NA
Volume	Kidney	6144#1	"Never eat eggs, dairy, wheat, sugar": Eggs or foods containing eggs	Lifestyle and History	Lifestyle and environment	LOGISTIC-BINARY	-0.0595908520811197	-0.165403076382749	0.0464799382598441	0.270429977947543	38114	732	37382
Volume	Kidney	1950	Sensitivity / hurt feelings	Lifestyle and History	Psychosocial factors	LOGISTIC-BINARY	-0.0167364857441199	-0.0465258025679253	0.0130508998096577	0.270775247406416	37715	19722	17993
Volume	Kidney	20121	Cascot confidence score	Lifestyle and History	Employment	LINEAR	0.0416644892025383	-0.0325648685376545	0.115893846942731	0.271057366726225	1489	NA	NA
Volume	Kidney	3669	Lifetime number of same-sex sexual partners	Lifestyle and History	Lifestyle and environment	ORDERED-LOGISTIC	-0.0793789132860226	-0.221055350598228	0.0622975240261823	0.272353546783745	1272	NA	NA
Volume	Kidney	1001	Duration of strenuous sports	Lifestyle and History	Lifestyle and environment	ORDERED-LOGISTIC	0.0405808380976332	-0.0318785908648261	0.113040267060093	0.272385736099177	5593	NA	NA
Volume	Kidney	4631	Ever unenthusiastic/disinterested for a whole week	Lifestyle and History	Psychosocial factors	LOGISTIC-BINARY	-0.0304262911627005	-0.0848021184721627	0.0239324360418367	0.272632048638807	12545	4342	8203
Volume	Kidney	24506	"Natural environment percentage, buffer 1000m"	Lifestyle and History	Greenspace and coastal proximity	LINEAR	-0.00793612276165422	-0.0222027631785546	0.00633051765524617	0.275584916411565	38316	NA	NA
Volume	Kidney	1990	Tense / 'highly strung'	Lifestyle and History	Psychosocial factors	LOGISTIC-BINARY	0.023011598539332	-0.0191058390436181	0.0651276429140642	0.284211897462839	37770	5615	32155
Volume	Kidney	6162#100	Types of transport used (excluding work)	Lifestyle and History	Lifestyle and environment	LOGISTIC-BINARY	-0.196699608085295	-0.550080756441551	0.165838578462314	0.284457899285792	38128	55	38073
Volume	Kidney	4526	Happiness	Lifestyle and History	Psychosocial factors	ORDERED-LOGISTIC	-0.0260681166714882	-0.0746787868842785	0.022542553541302	0.293243878435729	12896	NA	NA
Volume	Kidney	24008	Particulate matter air pollution 2.5-10um; 2010	Lifestyle and History	Residential air pollution	LINEAR	0.00791339906446224	-0.00691015137827847	0.0227369495072029	0.295410120892797	36068	NA	NA
Volume	Kidney	2090	"Seen doctor (GP) for nerves, anxiety, tension or depression"	Lifestyle and History	Psychosocial factors	LOGISTIC-BINARY	-0.0167656920070122	-0.048617477146067	0.0150831362739426	0.302191948564976	38516	12429	26087
Volume	Kidney	1200	Sleeplessness / insomnia	Lifestyle and History	Lifestyle and environment	ORDERED-LOGISTIC	0.0143242982454818	-0.0129595731384264	0.04160816962939	0.303477323513891	38649	NA	NA
Volume	Kidney	6142#1	Current employment status: In paid employment or self-employed	Lifestyle and History	Sociodemographics	LOGISTIC-BINARY	0.0191476760526462	-0.0177096586176522	0.0560231958505044	0.308668204879096	38603	26621	11982
Volume	Kidney	24006	Particulate matter air pollution (pm2.5); 2010	Lifestyle and History	Residential air pollution	LINEAR	0.00760999204749557	-0.00715471957132821	0.0223747036663193	0.312389823459535	36068	NA	NA
Volume	Kidney	6156#12	Manic/hyper symptoms: I was more talkative than usual	Lifestyle and History	Psychosocial factors	LOGISTIC-BINARY	0.0761724382423216	-0.072789460662682	0.225277183184538	0.316234938291585	2373	477	1896
Volume	Kidney	4418	Average monthly champagne plus white wine intake	Lifestyle and History	Lifestyle and environment	ORDERED-LOGISTIC	0.0531315831304189	-0.0513853879943524	0.15764855425519	0.319167918999537	2520	NA	NA
Volume	Kidney	6140#100	Heating type(s) in home	Lifestyle and History	Sociodemographics	LOGISTIC-BINARY	-0.120968332595294	-0.358021955692979	0.118445056134736	0.320687453439965	12916	138	12778
Volume	Kidney	2704	Years since last cervical smear test	Lifestyle and History	Sex-specific factors	ORDERED-LOGISTIC	0.0246106073459525	-0.0245217587249673	0.0737429734168722	0.326227787321574	15614	NA	NA
Volume	Kidney	5375	Longest period of unenthusiasm / disinterest	Lifestyle and History	Psychosocial factors	LINEAR	0.0232949280571028	-0.0245225134948524	0.071112369609058	0.339562294743338	3483	NA	NA
Volume	Kidney	3829	Number of stillbirths	Lifestyle and History	Sex-specific factors	ORDERED-LOGISTIC	-0.0882699006742532	-0.26965206547789	0.093112264129384	0.340203643162739	6359	NA	NA
Volume	Kidney	6146#3	Attendance/disability/mobility allowance: Blue badge	Lifestyle and History	Sociodemographics	LOGISTIC-BINARY	-0.0699169203191109	-0.216103478067009	0.076613094459571	0.349438308721092	38549	343	38206
Volume	Kidney	6141#6	How are people in household related to participant: Grandchild	Lifestyle and History	Sociodemographics	LOGISTIC-BINARY	-0.0871701437327722	-0.277989285273271	0.104561687839543	0.372356306644689	38559	218	38341
Volume	Kidney	6139#2	Gas or solid-fuel cooking/heating: A gas fire that you use regularly in winter time	Lifestyle and History	Sociodemographics	LOGISTIC-BINARY	-0.0134908135420624	-0.0433611397864179	0.0163740497498052	0.375966424376878	38104	16080	22024
Volume	Kidney	120-1	Birth weight known	Lifestyle and History	Early life factors	MULTINOMIAL-LOGISTIC	NA	NA	NA	0.376424827229121	NA	NA	NA
Volume	Kidney	2907	Ever stopped smoking for 6+ months	Lifestyle and History	Lifestyle and environment	LOGISTIC-BINARY	0.0269289467999379	-0.0334999924988354	0.0874174540162392	0.382577843371057	8448	3478	4970
Volume	Kidney	6144#2	"Never eat eggs, dairy, wheat, sugar": Dairy products	Lifestyle and History	Lifestyle and environment	LOGISTIC-BINARY	0.052421958086746	-0.0660395793504605	0.170760133475344	0.38568365279123	38114	616	37498
Volume	Kidney	6164#5	Types of physical activity in last 4 weeks: Heavy DIY (eg: weeding, lawn mowing, carpentry, digging)	Lifestyle and History	Lifestyle and environment	LOGISTIC-BINARY	0.0132437291626716	-0.0168519941224214	0.0433385219845206	0.388383799420416	38127	18548	19579
Volume	Kidney	3496	Wants to stop smoking	Lifestyle and History	Lifestyle and environment	ORDERED-LOGISTIC	-0.0548488498391957	-0.18077310530929	0.071075405630899	0.393402038009387	1524	NA	NA
Volume	Kidney	1697	Comparative height size at age 10	Lifestyle and History	Early life factors	ORDERED-LOGISTIC	0.0130578034127994	-0.0177333765565278	0.0438489833821267	0.405872115680004	38263	NA	NA
Volume	Kidney	4609	Longest period of depression	Lifestyle and History	Psychosocial factors	LINEAR	0.016014568380365	-0.0220362983784516	0.0540654351391817	0.409362985912041	5582	NA	NA
Volume	Kidney	6144#3	"Never eat eggs, dairy, wheat, sugar": Wheat products	Lifestyle and History	Lifestyle and environment	LOGISTIC-BINARY	-0.0469355661509564	-0.160576703799621	0.066797639082757	0.418589973474695	38114	690	37424
Volume	Kidney	6142#6	Current employment status: Doing unpaid or voluntary work	Lifestyle and History	Sociodemographics	LOGISTIC-BINARY	-0.0299521798956649	-0.103088964275604	0.0432237125439573	0.422329140718294	38603	1695	36908
Volume	Kidney	6140#1	Heating type(s) in home: Gas central heating	Lifestyle and History	Sociodemographics	LOGISTIC-BINARY	-0.0421123498612956	-0.149371651158469	0.0651062772879154	0.441565063506825	12916	12127	789
Volume	Kidney	4581	Financial situation satisfaction	Lifestyle and History	Psychosocial factors	ORDERED-LOGISTIC	0.0184627427619324	-0.0287370677768471	0.065662553300712	0.443288372422688	12910	NA	NA
Volume	Kidney	24005	Particulate matter air pollution (pm10); 2010	Lifestyle and History	Residential air pollution	LINEAR	0.00565662280030254	-0.00912859425569298	0.0204418398562981	0.453331188178909	36068	NA	NA
Volume	Kidney	1408	Cheese intake	Lifestyle and History	Lifestyle and environment	ORDERED-LOGISTIC	-0.00994669866471372	-0.0370113470886425	0.017117949759215	0.471325226337898	38018	NA	NA
Volume	Kidney	6141#7	How are people in household related to participant: Other related	Lifestyle and History	Sociodemographics	LOGISTIC-BINARY	0.0650674757555331	-0.117219610802488	0.247040263372185	0.484161216290579	38559	226	38333
Volume	Kidney	24004	Nitrogen oxides air pollution; 2010	Lifestyle and History	Residential air pollution	LINEAR	0.00512035923552427	-0.009271240425779	0.0195119588968275	0.485585344202411	38224	NA	NA
Volume	Kidney	1707-1	Handedness (chirality/laterality)	Lifestyle and History	Early life factors	MULTINOMIAL-LOGISTIC	NA	NA	NA	0.487853182038841	NA	NA	NA
Volume	Kidney	24501	"Domestic garden percentage, buffer 1000m"	Lifestyle and History	Greenspace and coastal proximity	LINEAR	-0.00514316882384573	-0.0198812084464824	0.00959487079879091	0.493981622746415	35918	NA	NA
Volume	Kidney	6138#3	Qualifications: O levels/GCSEs or equivalent	Lifestyle and History	Sociodemographics	LOGISTIC-BINARY	-0.010343887086786	-0.0401671492960874	0.0194788356248028	0.496597207106909	38035	20717	17318
Volume	Kidney	1608	Average weekly fortified wine intake	Lifestyle and History	Lifestyle and environment	ORDERED-LOGISTIC	-0.0189751745844119	-0.0738705397225739	0.0359201905537501	0.498097340437443	29427	NA	NA
Volume	Kidney	6160#4	Leisure/social activities: Adult education class	Lifestyle and History	Psychosocial factors	LOGISTIC-BINARY	-0.0193398112373427	-0.0753311711405078	0.0366502015223543	0.498418844717422	38620	3107	35513
Volume	Kidney	2060	Frequency of unenthusiasm / disinterest in last 2 weeks	Lifestyle and History	Psychosocial factors	ORDERED-LOGISTIC	-0.013100654553095	-0.0512737223151165	0.0250724132089266	0.501171385231483	37888	NA	NA
Volume	Kidney	3710	Length of menstrual cycle	Lifestyle and History	Sex-specific factors	ORDERED-LOGISTIC	-0.0331620925863812	-0.130743853628728	0.0644196684559656	0.505391904021766	4571	NA	NA
Volume	Kidney	6146#1	Attendance/disability/mobility allowance: Attendance allowance	Lifestyle and History	Sociodemographics	LOGISTIC-BINARY	-0.121093476075603	-0.481876888586951	0.244629989509556	0.515914380632976	38549	57	38492
Volume	Kidney	1920	Mood swings	Lifestyle and History	Psychosocial factors	LOGISTIC-BINARY	0.0100151576979526	-0.0202080715578003	0.0402454257134975	0.516045770833583	38027	15559	22468
Volume	Kidney	2395-1	Hair/balding pattern	Lifestyle and History	Sex-specific factors	MULTINOMIAL-LOGISTIC	NA	NA	NA	0.51995718489965	NA	NA	NA
Volume	Kidney	6157#2	Why stopped smoking: Doctor's advice	Lifestyle and History	Lifestyle and environment	LOGISTIC-BINARY	0.0441998925426755	-0.097393300563879	0.186051859413334	0.541142693233533	8525	378	8147
Volume	Kidney	5663	Length of longest manic/irritable episode	Lifestyle and History	Psychosocial factors	LOGISTIC-BINARY	0.0475892168553587	-0.112186806506649	0.207401375771679	0.559214821089136	1988	378	1610
Volume	Kidney	3659	Year immigrated to UK (United Kingdom)	Lifestyle and History	Sociodemographics	LINEAR	-0.0119917766380526	-0.0542177306545157	0.0302341773784105	0.577644712797567	2351	NA	NA
Volume	Kidney	2867	Age started smoking in former smokers	Lifestyle and History	Lifestyle and environment	LINEAR	0.00776607456556805	-0.0207761744762086	0.0363083236073447	0.593795400026893	8674	NA	NA
Volume	Kidney	6156#100	Manic/hyper symptoms	Lifestyle and History	Psychosocial factors	LOGISTIC-BINARY	-0.0315940735779433	-0.155131281358011	0.0917943033973632	0.615766220026902	2373	952	1421
Volume	Kidney	2070	Frequency of tenseness / restlessness in last 2 weeks	Lifestyle and History	Psychosocial factors	ORDERED-LOGISTIC	0.00873853886733521	-0.0256691930496516	0.043146270784322	0.618640962337882	37728	NA	NA
Volume	Kidney	6145#100	"Illness, injury, bereavement, stress in last 2 years"	Lifestyle and History	Psychosocial factors	LOGISTIC-BINARY	-0.00741431765326333	-0.0372847030237244	0.022451165508135	0.626560498571623	38078	22243	15835
Volume	Kidney	1767	Adopted as a child	Lifestyle and History	Early life factors	LOGISTIC-BINARY	0.0324364654690147	-0.0987490028702353	0.163542862811296	0.62801401944155	38639	468	38171
Volume	Kidney	24502	"Water percentage, buffer 1000m"	Lifestyle and History	Greenspace and coastal proximity	LINEAR	0.00365949746999898	-0.0111596893788487	0.0184786843188466	0.628377177977955	35918	NA	NA
Volume	Kidney	6142#7	Current employment status: Full or part-time student	Lifestyle and History	Sociodemographics	LOGISTIC-BINARY	0.0331507509305524	-0.115785279264258	0.181604943139453	0.662274358212058	38603	399	38204
Volume	Kidney	6145#2	"Illness, injury, bereavement, stress in last 2 years": Serious illness, injury or assault of a close relative	Lifestyle and History	Psychosocial factors	LOGISTIC-BINARY	0.00957109711018437	-0.034550300092026	0.0536891851126693	0.670697191169908	38078	5053	33025
Volume	Kidney	3426	Job involve night shift work	Lifestyle and History	Sociodemographics	ORDERED-LOGISTIC	-0.017729735262787	-0.100804422378597	0.0653449518530233	0.675750997015133	3800	NA	NA
Volume	Kidney	1747-4	"Hair colour (natural, before greying)"	Lifestyle and History	Lifestyle and environment	MULTINOMIAL-LOGISTIC	NA	NA	NA	0.696946887908656	NA	NA	NA
Volume	Kidney	845	Age completed full time education	Lifestyle and History	Sociodemographics	ORDERED-LOGISTIC	0.00688412369351944	-0.0305713303583538	0.0443395777453927	0.718672888748367	20501	NA	NA
Volume	Kidney	24009	Traffic intensity on the nearest road	Lifestyle and History	Residential air pollution	ORDERED-LOGISTIC	-0.0103511785377943	-0.0690328524196125	0.0483304953440239	0.729543816639438	38224	NA	NA
Volume	Kidney	4407	Average monthly red wine intake	Lifestyle and History	Lifestyle and environment	ORDERED-LOGISTIC	0.0186042730687987	-0.0905201651034837	0.127728711241081	0.73829201713858	2526	NA	NA
Volume	Kidney	24507	"Natural environment percentage, buffer 300m"	Lifestyle and History	Greenspace and coastal proximity	LINEAR	0.00236033726714119	-0.0120156424105558	0.0167363169448382	0.747598849100076	38316	NA	NA
Volume	Kidney	6157#1	Why stopped smoking: Illness or ill health	Lifestyle and History	Lifestyle and environment	LOGISTIC-BINARY	-0.018036254948862	-0.128159923291946	0.0922948937184436	0.748451238835367	8525	681	7844
Volume	Kidney	5674	Severity of manic/irritable episodes	Lifestyle and History	Psychosocial factors	LOGISTIC-BINARY	0.0222878802747975	-0.118998865473647	0.16360257874458	0.757077197094916	2117	534	1583
Volume	Kidney	757	Time employed in main current job	Lifestyle and History	Sociodemographics	LINEAR	-0.00255395451411233	-0.0203678055613635	0.0152598965331388	0.778703565101523	25166	NA	NA
Volume	Kidney	6164#4	Types of physical activity in last 4 weeks: Light DIY (eg: pruning, watering the lawn)	Lifestyle and History	Lifestyle and environment	LOGISTIC-BINARY	-0.00412359703352397	-0.0336892376192386	0.0254402196156354	0.784559925836944	38127	21578	16549
Volume	Kidney	6158#100	Why reduced smoking	Lifestyle and History	Lifestyle and environment	LOGISTIC-BINARY	-0.0318152554572603	-0.272146473394441	0.20685483579822	0.794185983158485	678	209	469
Volume	Kidney	3839	Number of spontaneous miscarriages	Lifestyle and History	Sex-specific factors	ORDERED-LOGISTIC	0.0100767545200686	-0.0657369059484965	0.0858904149886336	0.794476878463128	6347	NA	NA
Volume	Kidney	1930	Miserableness	Lifestyle and History	Psychosocial factors	LOGISTIC-BINARY	0.0039674992950048	-0.026538872902031	0.0344794866294857	0.798805745488951	38235	15407	22828
Volume	Kidney	1319	Dried fruit intake	Lifestyle and History	Lifestyle and environment	ORDERED-LOGISTIC	0.00387805862793194	-0.0262585994714526	0.0340147167273164	0.800874423828894	34782	NA	NA
Volume	Kidney	6142#100	Current employment status	Lifestyle and History	Sociodemographics	LOGISTIC-BINARY	-0.0277851545166422	-0.251052850440015	0.196098937073522	0.807871728540902	38603	164	38439
Volume	Kidney	1190	Nap during day	Lifestyle and History	Lifestyle and environment	ORDERED-LOGISTIC	0.00328484777073054	-0.0263055043454598	0.0328751998869209	0.827756685120724	38661	NA	NA
Volume	Kidney	24014	Close to major road	Lifestyle and History	Residential air pollution	LOGISTIC-BINARY	-0.00623467951690331	-0.0624356145962729	0.0499776398277681	0.827895373811951	38224	2740	35484
Volume	Kidney	6156#14	Manic/hyper symptoms: I was more creative or had more ideas than usual	Lifestyle and History	Psychosocial factors	LOGISTIC-BINARY	-0.0193104455477499	-0.198994861376543	0.160280407660493	0.833072647008951	2373	292	2081
Volume	Kidney	4642	Ever manic/hyper for 2 days	Lifestyle and History	Psychosocial factors	LOGISTIC-BINARY	0.0124398850566763	-0.104708253999955	0.129574032029968	0.835152000928241	12738	591	12147
Volume	Kidney	1618	Alcohol usually taken with meals	Lifestyle and History	Lifestyle and environment	LOGISTIC-BINARY	-0.00459204350175394	-0.0508274701847408	0.0416275867363932	0.845617502285238	20137	14555	5582
Volume	Kidney	4537	Work/job satisfaction	Lifestyle and History	Psychosocial factors	ORDERED-LOGISTIC	-0.0052138868011038	-0.0593683444708308	0.0489405708686231	0.850327963824511	9939	NA	NA
Volume	Kidney	5386	Number of unenthusiastic/disinterested episodes	Lifestyle and History	Psychosocial factors	ORDERED-LOGISTIC	-0.00848959568190992	-0.102728315098158	0.0857491237343377	0.859858437717713	3274	NA	NA
Volume	Kidney	3486	Ever tried to stop smoking	Lifestyle and History	Lifestyle and environment	ORDERED-LOGISTIC	0.0109243304411842	-0.115475372870309	0.137324033752678	0.865507643996421	1559	NA	NA
Volume	Kidney	1438	Bread intake	Lifestyle and History	Lifestyle and environment	LINEAR	-0.00118733107456342	-0.0151551115147194	0.0127804493655926	0.867676078142658	37534	NA	NA
Volume	Kidney	6158#1	Why reduced smoking: Illness or ill health	Lifestyle and History	Lifestyle and environment	LOGISTIC-BINARY	0.0266727544832553	-0.348993661059441	0.394347744289145	0.887836231391484	678	58	620
Volume	Kidney	6158#4	Why reduced smoking: Financial reasons	Lifestyle and History	Lifestyle and environment	LOGISTIC-BINARY	-0.0187416416170921	-0.281291712612418	0.241281022621822	0.888002413314623	678	158	520
Volume	Kidney	6156#11	Manic/hyper symptoms: I was more active than usual	Lifestyle and History	Psychosocial factors	LOGISTIC-BINARY	0.0096111859251648	-0.127827220318788	0.146979899292955	0.890891637848783	2373	620	1753
Volume	Kidney	6156#15	Manic/hyper symptoms: All of the above	Lifestyle and History	Psychosocial factors	LOGISTIC-BINARY	0.0115847249307752	-0.194535755687304	0.217335425874835	0.9122091649756	2373	208	2165
Volume	Kidney	6142#5	Current employment status: Unemployed	Lifestyle and History	Sociodemographics	LOGISTIC-BINARY	-0.00578300273222086	-0.129573809675967	0.118160263742716	0.927124317796878	38603	487	38116
Volume	Kidney	24011	Traffic intensity on the nearest major road	Lifestyle and History	Residential air pollution	LINEAR	6.16910399635186e-4	-0.0138943645477062	0.0151281853469765	0.933593047693337	38224	NA	NA
Volume	Kidney	2714	Age when periods started (menarche)	Lifestyle and History	Sex-specific factors	ORDERED-LOGISTIC	0.00158842664300632	-0.0390514662270139	0.0422283195130265	0.938936686045728	19548	NA	NA
Volume	Kidney	2100	"Seen a psychiatrist for nerves, anxiety, tension or depression"	Lifestyle and History	Psychosocial factors	LOGISTIC-BINARY	-0.00177750421622079	-0.0513438179907684	0.0477857422820049	0.943963788896108	38577	3643	34934
Volume	Kidney	4598	Ever depressed for a whole week	Lifestyle and History	Psychosocial factors	LOGISTIC-BINARY	0.0017317463719149	-0.0494085370779613	0.0528809400595413	0.947080859388625	12747	6671	6076
Volume	Kidney	6158#3	Why reduced smoking: Health precaution	Lifestyle and History	Lifestyle and environment	LOGISTIC-BINARY	0.00694264194985667	-0.217147786424106	0.23104548210734	0.951488239597263	678	374	304
Volume	Kidney	6162#1	Types of transport used (excluding work): Car/motor vehicle	Lifestyle and History	Lifestyle and environment	LOGISTIC-BINARY	0.00120641808284563	-0.0400793716460341	0.0424875403199332	0.954324004139299	38128	32040	6088
Volume	Kidney	6140#2	Heating type(s) in home: Electric storage heaters	Lifestyle and History	Sociodemographics	LOGISTIC-BINARY	0.0052819910753527	-0.175705275626941	0.186522038789976	0.954456900606318	12916	255	12661
Volume	Kidney	20126-0	Bipolar and major depression status	Lifestyle and History	Psychosocial factors	MULTINOMIAL-LOGISTIC	NA	NA	NA	0.95968692234025	NA	NA	NA
Volume	Kidney	6156#13	Manic/hyper symptoms: I needed less sleep than usual	Lifestyle and History	Psychosocial factors	LOGISTIC-BINARY	0.00255344091594369	-0.175576142877158	0.180318154293728	0.977559846773673	2373	309	2064
Volume	Kidney	4620	Number of depression episodes	Lifestyle and History	Psychosocial factors	ORDERED-LOGISTIC	0.00106591371876949	-0.0742414998165103	0.0763733272540493	0.977868902892596	5122	NA	NA
Volume	Kidney	6143#100	Transport type for commuting to job workplace	Lifestyle and History	Sociodemographics	LOGISTIC-BINARY	-0.00231887550994633	-0.28548387153298	0.28217973004768	0.987260329980088	24407	87	24320
Volume	Kidney	5364	Average weekly intake of other alcoholic drinks	Lifestyle and History	Lifestyle and environment	ORDERED-LOGISTIC	-0.00161258676887105	-0.336778712242585	0.333553538704843	0.992476131105086	9728	NA	NA
Volume	Kidney	1080	Time spent using computer	Lifestyle and History	Lifestyle and environment	ORDERED-LOGISTIC	6.34485144409932e-5	-0.0306191599535981	0.0307460569824801	0.996766147658622	28348	NA	NA
Volume	Kidney	24503	"Greenspace percentage, buffer 300m"	Lifestyle and History	Greenspace and coastal proximity	LINEAR	-2.55772060013481e-5	-0.0147645542063893	0.0147133997943866	0.997286155351321	35918	NA	NA
Volume	Kidney	21000-1001	Ethnic background	Lifestyle and History	Sociodemographics	MULTINOMIAL-LOGISTIC	NA	NA	NA	1	NA	NA	NA
Volume	Kidney	2674	NA	Lifestyle and History	Sex-specific factors	NA	NA	NA	NA	NA	NA	NA	NA
Volume	Kidney	2694	NA	Lifestyle and History	Sex-specific factors	NA	NA	NA	NA	NA	NA	NA	NA
Volume	Kidney	2724	NA	Lifestyle and History	Sex-specific factors	NA	NA	NA	NA	NA	NA	NA	NA
Volume	Kidney	2754	NA	Lifestyle and History	Sex-specific factors	NA	NA	NA	NA	NA	NA	NA	NA
Volume	Kidney	2764	NA	Lifestyle and History	Sex-specific factors	NA	NA	NA	NA	NA	NA	NA	NA
Volume	Kidney	2774	NA	Lifestyle and History	Sex-specific factors	NA	NA	NA	NA	NA	NA	NA	NA
Volume	Kidney	2784	NA	Lifestyle and History	Sex-specific factors	NA	NA	NA	NA	NA	NA	NA	NA
Volume	Kidney	2794	NA	Lifestyle and History	Sex-specific factors	NA	NA	NA	NA	NA	NA	NA	NA
Volume	Kidney	2804	NA	Lifestyle and History	Sex-specific factors	NA	NA	NA	NA	NA	NA	NA	NA
Volume	Kidney	2814	NA	Lifestyle and History	Sex-specific factors	NA	NA	NA	NA	NA	NA	NA	NA
Volume	Kidney	2824	NA	Lifestyle and History	Sex-specific factors	NA	NA	NA	NA	NA	NA	NA	NA
Volume	Kidney	2834	NA	Lifestyle and History	Sex-specific factors	NA	NA	NA	NA	NA	NA	NA	NA
Volume	Kidney	3536	NA	Lifestyle and History	Sex-specific factors	NA	NA	NA	NA	NA	NA	NA	NA
Volume	Kidney	3546	NA	Lifestyle and History	Sex-specific factors	NA	NA	NA	NA	NA	NA	NA	NA
Volume	Kidney	3581	NA	Lifestyle and History	Sex-specific factors	NA	NA	NA	NA	NA	NA	NA	NA
Volume	Kidney	3591	NA	Lifestyle and History	Sex-specific factors	NA	NA	NA	NA	NA	NA	NA	NA
Volume	Kidney	3700	NA	Lifestyle and History	Sex-specific factors	NA	NA	NA	NA	NA	NA	NA	NA
Volume	Kidney	3720	NA	Lifestyle and History	Sex-specific factors	NA	NA	NA	NA	NA	NA	NA	NA
Volume	Kidney	3872	NA	Lifestyle and History	Sex-specific factors	NA	NA	NA	NA	NA	NA	NA	NA
Volume	Kidney	3882	NA	Lifestyle and History	Sex-specific factors	NA	NA	NA	NA	NA	NA	NA	NA
Volume	Kidney	20115-212	NA	Lifestyle and History	Early life factors	NA	NA	NA	NA	NA	NA	NA	NA
Volume	Kidney	20024-3211	NA	Lifestyle and History	Employment	NA	NA	NA	NA	NA	NA	NA	NA
Volume	Kidney	90012	NA	Lifestyle and History	Acceleration averages	NA	NA	NA	NA	NA	NA	NA	NA
Volume	Spleen	1329	Oily fish intake	Lifestyle and History	Lifestyle and environment	ORDERED-LOGISTIC	-0.0943973664365498	-0.11711323588698	-0.0716814969861194	3.91163050543713e-16	38600	NA	NA
Volume	Spleen	2734	Number of live births	Lifestyle and History	Sex-specific factors	ORDERED-LOGISTIC	0.110530122569111	0.0706553121853471	0.150404932952875	5.60870171670092e-8	20021	NA	NA
Volume	Spleen	1220	Daytime dozing / sleeping (narcolepsy)	Lifestyle and History	Lifestyle and environment	ORDERED-LOGISTIC	0.0743312576115374	0.0448369045321049	0.10382561069097	7.86330537305051e-7	38611	NA	NA
Volume	Spleen	2237	Plays computer games	Lifestyle and History	Lifestyle and environment	ORDERED-LOGISTIC	0.0684419430974029	0.0400792692677444	0.0968046169270614	2.25695292396372e-6	38666	NA	NA
Volume	Spleen	20116-0	Smoking status	Lifestyle and History	Lifestyle and environment	MULTINOMIAL-LOGISTIC	NA	NA	NA	2.66262777033595e-6	NA	NA	NA
Volume	Spleen	1428-3	Spread type	Lifestyle and History	Lifestyle and environment	MULTINOMIAL-LOGISTIC	NA	NA	NA	9.13792232037809e-6	NA	NA	NA
Volume	Spleen	1249	Past tobacco smoking	Lifestyle and History	Lifestyle and environment	ORDERED-LOGISTIC	-0.0517426227294796	-0.0749828306566445	-0.0285024148023148	1.2817966995543e-5	37033	NA	NA
Volume	Spleen	1558	Alcohol intake frequency.	Lifestyle and History	Lifestyle and environment	ORDERED-LOGISTIC	0.0471688088912336	0.0251075555288854	0.0692300622535817	2.78798029833944e-5	38661	NA	NA
Volume	Spleen	1960	Fed-up feelings	Lifestyle and History	Psychosocial factors	LOGISTIC-BINARY	0.0538115552121303	0.0276549352616934	0.0799162084355639	5.41904815743811e-5	38087	13531	24556
Volume	Spleen	20117-2	Alcohol drinker status	Lifestyle and History	Lifestyle and environment	MULTINOMIAL-LOGISTIC	NA	NA	NA	8.15896003675278e-5	NA	NA	NA
Volume	Spleen	1787	Maternal smoking around birth	Lifestyle and History	Early life factors	LOGISTIC-BINARY	0.0564068979791655	0.0282914208296709	0.0844444270417849	8.2077263776323e-5	34084	10306	23778
Volume	Spleen	904	Number of days/week of vigorous physical activity 10+ minutes	Lifestyle and History	Lifestyle and environment	ORDERED-LOGISTIC	-0.0442583695816384	-0.0665837216430976	-0.0219330175201791	1.02274012713968e-4	37971	NA	NA
Volume	Spleen	2139	Age first had sexual intercourse	Lifestyle and History	Lifestyle and environment	LINEAR	-0.0238425978576279	-0.0361156082602563	-0.0115695874549994	1.40490859427296e-4	35828	NA	NA
Volume	Spleen	6138#1	Qualifications: College or University degree	Lifestyle and History	Sociodemographics	LOGISTIC-BINARY	-0.0492101881987266	-0.0747984551652424	-0.0236817217104771	1.60551443548047e-4	38035	17653	20382
Volume	Spleen	874	Duration of walks	Lifestyle and History	Lifestyle and environment	LINEAR	0.0251296132180298	0.0120049144542557	0.0382543119818039	1.75138714947764e-4	34023	NA	NA
Volume	Spleen	2887	Number of cigarettes previously smoked daily	Lifestyle and History	Lifestyle and environment	ORDERED-LOGISTIC	0.0980959277516437	0.0466810503691985	0.149510805134089	1.85646840239405e-4	8253	NA	NA
Volume	Spleen	1110	Length of mobile phone use	Lifestyle and History	Lifestyle and environment	ORDERED-LOGISTIC	0.0437439048897434	0.0207353124188493	0.0667524973606374	1.94558728945948e-4	38470	NA	NA
Volume	Spleen	6164#2	Types of physical activity in last 4 weeks: Other exercises (eg: swimming, cycling, keep fit, bowling)	Lifestyle and History	Lifestyle and environment	LOGISTIC-BINARY	-0.0467650516666334	-0.0719219871698431	-0.0216253717640744	2.67214722453142e-4	38127	21422	16705
Volume	Spleen	1538-0	Major dietary changes in the last 5 years	Lifestyle and History	Lifestyle and environment	MULTINOMIAL-LOGISTIC	NA	NA	NA	3.00113534166244e-4	NA	NA	NA
Volume	Spleen	1339	Non-oily fish intake	Lifestyle and History	Lifestyle and environment	ORDERED-LOGISTIC	-0.0422321698482127	-0.0654081542214704	-0.0190561854749549	3.55267661249199e-4	38601	NA	NA
Volume	Spleen	6145#100	"Illness, injury, bereavement, stress in last 2 years"	Lifestyle and History	Psychosocial factors	LOGISTIC-BINARY	-0.0449083039941341	-0.0701672677754341	-0.0196340865828733	4.93830174808087e-4	38078	22243	15835
Volume	Spleen	1568	Average weekly red wine intake	Lifestyle and History	Lifestyle and environment	ORDERED-LOGISTIC	-0.0457722609393483	-0.0717621257097292	-0.0197823961689675	5.57520645958488e-4	29406	NA	NA
Volume	Spleen	22039	MET minutes per week for vigorous activity	Lifestyle and History	Lifestyle and environment	ORDERED-LOGISTIC	-0.0432141351801989	-0.0680629083875798	-0.018365361972818	6.53759390965261e-4	32885	NA	NA
Volume	Spleen	816	Job involves heavy manual or physical work	Lifestyle and History	Sociodemographics	ORDERED-LOGISTIC	0.0556722778290567	0.0232538811563354	0.088090674501778	7.64000868962641e-4	26612	NA	NA
Volume	Spleen	1190	Nap during day	Lifestyle and History	Lifestyle and environment	ORDERED-LOGISTIC	0.0423571935261133	0.0174097477069465	0.0673046393452802	8.76187717639336e-4	38661	NA	NA
Volume	Spleen	1488	Tea intake	Lifestyle and History	Lifestyle and environment	LINEAR	-0.0210884539423339	-0.03360886337869	-0.00856804450597783	9.63209526119092e-4	37255	NA	NA
Volume	Spleen	1628	Alcohol intake versus 10 years previously	Lifestyle and History	Lifestyle and environment	ORDERED-LOGISTIC	0.0399418963626075	0.0160366761416312	0.0638471165835838	0.00105817112899048	36693	NA	NA
Volume	Spleen	6145#5	"Illness, injury, bereavement, stress in last 2 years": Marital separation/divorce	Lifestyle and History	Psychosocial factors	LOGISTIC-BINARY	0.110537753907808	0.0432647688940651	0.175824637225663	0.00108231646735455	38078	1192	36886
Volume	Spleen	1408	Cheese intake	Lifestyle and History	Lifestyle and environment	ORDERED-LOGISTIC	0.0378264612521097	0.0149023196481244	0.060750602856095	0.00122117051916909	38018	NA	NA
Volume	Spleen	2664-5	Reason for reducing amount of alcohol drunk	Lifestyle and History	Lifestyle and environment	MULTINOMIAL-LOGISTIC	NA	NA	NA	0.00146178573371517	NA	NA	NA
Volume	Spleen	2159	Ever had same-sex intercourse	Lifestyle and History	Lifestyle and environment	LOGISTIC-BINARY	0.0919483573608565	0.0318465345505381	0.150515893629662	0.00238519691410509	36628	1436	35192
Volume	Spleen	6143#3	Transport type for commuting to job workplace: Public transport	Lifestyle and History	Sociodemographics	LOGISTIC-BINARY	-0.0616547638048006	-0.102438575290874	-0.0212840573823398	0.00289847887398549	24407	4844	19563
Volume	Spleen	806	Job involves mainly walking or standing	Lifestyle and History	Sociodemographics	ORDERED-LOGISTIC	0.0410834816018957	0.0140317973783809	0.0681351658254105	0.0029167757195883	26603	NA	NA
Volume	Spleen	1418-2	Milk type used	Lifestyle and History	Lifestyle and environment	MULTINOMIAL-LOGISTIC	NA	NA	NA	0.00308934410556576	NA	NA	NA
Volume	Spleen	1031	Frequency of friend/family visits	Lifestyle and History	Psychosocial factors	ORDERED-LOGISTIC	-0.0340636363070778	-0.0567521141954789	-0.0113751584186768	0.00325595893105186	38041	NA	NA
Volume	Spleen	2654-7	Non-butter spread type details	Lifestyle and History	Lifestyle and environment	MULTINOMIAL-LOGISTIC	NA	NA	NA	0.00337580519280414	NA	NA	NA
Volume	Spleen	6160#1	Leisure/social activities: Sports club or gym	Lifestyle and History	Psychosocial factors	LOGISTIC-BINARY	-0.0381302005281425	-0.0642381482276097	-0.0121370603057838	0.00411624313913022	38620	13933	24687
Volume	Spleen	6142#2	Current employment status: Retired	Lifestyle and History	Sociodemographics	LOGISTIC-BINARY	-0.0540827321648885	-0.0911352997425666	-0.0171556568630306	0.0041571880829518	38603	10615	27988
Volume	Spleen	20022	Birth weight	Lifestyle and History	Early life factors	LINEAR	-0.02272503289445	-0.0382852027316306	-0.00716486305726927	0.00420560211694693	23122	NA	NA
Volume	Spleen	1468-3	Cereal type	Lifestyle and History	Lifestyle and environment	MULTINOMIAL-LOGISTIC	NA	NA	NA	0.00444540745965545	NA	NA	NA
Volume	Spleen	6144#2	"Never eat eggs, dairy, wheat, sugar": Dairy products	Lifestyle and History	Lifestyle and environment	LOGISTIC-BINARY	-0.161398209119604	-0.274526184812596	-0.0520074595719221	0.00448894514820701	38114	616	37498
Volume	Spleen	1239	Current tobacco smoking	Lifestyle and History	Lifestyle and environment	ORDERED-LOGISTIC	-0.0729069953863261	-0.123570884820503	-0.0222431059521497	0.00479733493911976	38660	NA	NA
Volume	Spleen	2030	Guilty feelings	Lifestyle and History	Psychosocial factors	LOGISTIC-BINARY	0.0408996353037933	0.0122681852792355	0.0693718369186613	0.00498665390430403	37981	10526	27455
Volume	Spleen	2149	Lifetime number of sexual partners	Lifestyle and History	Lifestyle and environment	ORDERED-LOGISTIC	0.0356695740123855	0.0104485253666258	0.0608906226581451	0.00557469707756403	33786	NA	NA
Volume	Spleen	24011	Traffic intensity on the nearest major road	Lifestyle and History	Residential air pollution	LINEAR	0.0166130220799201	0.00429109565657042	0.0289349485032698	0.00823054095177158	38224	NA	NA
Volume	Spleen	1707-1	Handedness (chirality/laterality)	Lifestyle and History	Early life factors	MULTINOMIAL-LOGISTIC	NA	NA	NA	0.00884358159483546	NA	NA	NA
Volume	Spleen	1578	Average weekly champagne plus white wine intake	Lifestyle and History	Lifestyle and environment	ORDERED-LOGISTIC	-0.0352537476674678	-0.0617078872383565	-0.00879960809657901	0.00900699400003283	29395	NA	NA
Volume	Spleen	826	Job involves shift work	Lifestyle and History	Sociodemographics	ORDERED-LOGISTIC	0.0522953682138705	0.0119685288405814	0.0926222075871596	0.0110371049772209	26586	NA	NA
Volume	Spleen	22037	MET minutes per week for walking	Lifestyle and History	Lifestyle and environment	LINEAR	0.0171669394711863	0.00384676580423877	0.0304871131381338	0.0115390273763518	32885	NA	NA
Volume	Spleen	6160#100	Leisure/social activities	Lifestyle and History	Psychosocial factors	LOGISTIC-BINARY	0.0349383943599758	0.00761287880686273	0.0621425095145272	0.0120090983592865	38620	10661	27959
Volume	Spleen	6145#6	"Illness, injury, bereavement, stress in last 2 years": Financial difficulties	Lifestyle and History	Psychosocial factors	LOGISTIC-BINARY	0.051974281131879	0.0108928420059442	0.0925326969078237	0.0125699624291638	38078	3581	34497
Volume	Spleen	24015	Sum of road length of major roads within 100m	Lifestyle and History	Residential air pollution	ORDERED-LOGISTIC	-0.0444321792509248	-0.0795125707019689	-0.00935178779988075	0.0130507866634089	38224	NA	NA
Volume	Spleen	1319	Dried fruit intake	Lifestyle and History	Lifestyle and environment	ORDERED-LOGISTIC	-0.0327858405770243	-0.0587249754657555	-0.00684670568829309	0.0132411462304862	34782	NA	NA
Volume	Spleen	6142#3	Current employment status: Looking after home and/or family	Lifestyle and History	Sociodemographics	LOGISTIC-BINARY	0.0825563394755545	0.0161019033622782	0.14757410022511	0.0138522059424676	38603	2024	36579
Volume	Spleen	6157#100	Why stopped smoking	Lifestyle and History	Lifestyle and environment	LOGISTIC-BINARY	0.0805952108006371	0.014893045641092	0.145291891698992	0.0153552576382556	8525	1647	6878
Volume	Spleen	1011	Frequency of light DIY in last 4 weeks	Lifestyle and History	Lifestyle and environment	ORDERED-LOGISTIC	0.0360778655795005	0.00623945089515841	0.0659162802638425	0.0178043857244991	21164	NA	NA
Volume	Spleen	6140#5	Heating type(s) in home: Solid fuel central heating	Lifestyle and History	Sociodemographics	LOGISTIC-BINARY	0.264703382479603	0.0267296500937346	0.475368501933209	0.0207387687706457	12916	87	12829
Volume	Spleen	709	Number in household	Lifestyle and History	Sociodemographics	ORDERED-LOGISTIC	0.0267034719536219	0.00391934989049643	0.0494875940167474	0.0216150468412063	38566	NA	NA
Volume	Spleen	2129	Answered sexual history questions	Lifestyle and History	Lifestyle and environment	LOGISTIC-BINARY	-0.0785550510350325	-0.147884730402172	-0.0109008897143708	0.0246146356444147	38671	1547	37124
Volume	Spleen	1950	Sensitivity / hurt feelings	Lifestyle and History	Psychosocial factors	LOGISTIC-BINARY	0.0288186369807211	0.00363915711559432	0.0540034714354737	0.024878079429251	37715	19722	17993
Volume	Spleen	2020	"Loneliness, isolation"	Lifestyle and History	Psychosocial factors	LOGISTIC-BINARY	0.039712529428953	0.00438954915583884	0.0746626824400669	0.0267339234344653	38252	5573	32679
Volume	Spleen	1478	Salt added to food	Lifestyle and History	Lifestyle and environment	ORDERED-LOGISTIC	0.0273745782942873	0.00310336262878029	0.0516457939597943	0.0270689039996116	38668	NA	NA
Volume	Spleen	20161	Pack years of smoking	Lifestyle and History	Lifestyle and environment	LINEAR	0.0248965885942072	0.00282218448344546	0.046970992704969	0.0270718012213162	9632	NA	NA
Volume	Spleen	6164#100	Types of physical activity in last 4 weeks	Lifestyle and History	Lifestyle and environment	LOGISTIC-BINARY	0.0732715162526369	0.00696183247129034	0.137780063875927	0.0281520807494087	38127	1318	36809
Volume	Spleen	24010	Inverse distance to the nearest road	Lifestyle and History	Residential air pollution	LINEAR	-0.0137391192744949	-0.0260847868787306	-0.00139345167025923	0.0291707655051856	38224	NA	NA
Volume	Spleen	20162	Pack years adult smoking as proportion of life span exposed to smoking	Lifestyle and History	Lifestyle and environment	LINEAR	0.0245997239269371	0.00231819395490105	0.0468812538989731	0.0304772511330584	9632	NA	NA
Volume	Spleen	6138#4	Qualifications: CSEs or equivalent	Lifestyle and History	Sociodemographics	LOGISTIC-BINARY	0.0402611477455268	0.00331846670245947	0.0768625617996297	0.0318667867604607	38035	5318	32717
Volume	Spleen	3506	Smoking compared to 10 years previous	Lifestyle and History	Lifestyle and environment	ORDERED-LOGISTIC	0.116786729557328	0.0101705810177014	0.223402878096954	0.0319563013990944	1560	NA	NA
Volume	Spleen	1677	Breastfed as a baby	Lifestyle and History	Early life factors	LOGISTIC-BINARY	0.0353136968632546	0.00283038473260661	0.0680270425927798	0.0337215999731793	30904	22382	8522
Volume	Spleen	2405	Number of children fathered	Lifestyle and History	Sex-specific factors	ORDERED-LOGISTIC	0.0300954922125356	0.00206261971109985	0.0581283647139713	0.0353737732277446	18279	NA	NA
Volume	Spleen	4581	Financial situation satisfaction	Lifestyle and History	Psychosocial factors	ORDERED-LOGISTIC	0.0429358846289757	0.00262917282139119	0.0832425964365603	0.0368314876249637	12910	NA	NA
Volume	Spleen	6144#5	"Never eat eggs, dairy, wheat, sugar": I eat all of the above	Lifestyle and History	Lifestyle and environment	LOGISTIC-BINARY	0.0343758787839692	0.00217998725184367	0.0668626839891743	0.0372126951592819	38114	31102	7012
Volume	Spleen	6162#1	Types of transport used (excluding work): Car/motor vehicle	Lifestyle and History	Lifestyle and environment	LOGISTIC-BINARY	0.0381789547089986	0.0023781017943892	0.0743732703702995	0.0376336633335982	38128	32040	6088
Volume	Spleen	20160	Ever smoked	Lifestyle and History	Lifestyle and environment	LOGISTIC-BINARY	0.0267497203899992	0.00145717727133037	0.0521206507033836	0.0384595347266206	38594	21998	16596
Volume	Spleen	1697	Comparative height size at age 10	Lifestyle and History	Early life factors	ORDERED-LOGISTIC	-0.0278024625530242	-0.0541291193819329	-0.00147580572411541	0.0384711550242039	38263	NA	NA
Volume	Spleen	6144#4	"Never eat eggs, dairy, wheat, sugar": Sugar or foods/drinks containing sugar	Lifestyle and History	Lifestyle and environment	LOGISTIC-BINARY	-0.0362302007622703	-0.0709143340342844	-0.00190097122990003	0.039592840795315803	38114	5842	32272
Volume	Spleen	924	Usual walking pace	Lifestyle and History	Lifestyle and environment	ORDERED-LOGISTIC	-0.0261696735072671	-0.051172491504691	-0.00116685550984311	0.0402280050714208	38610	NA	NA
Volume	Spleen	6144#3	"Never eat eggs, dairy, wheat, sugar": Wheat products	Lifestyle and History	Lifestyle and environment	LOGISTIC-BINARY	-0.111097958034035	-0.219065714546498	-0.00673644000157893	0.0403816364848154	38114	690	37424
Volume	Spleen	2050	Frequency of depressed mood in last 2 weeks	Lifestyle and History	Psychosocial factors	ORDERED-LOGISTIC	0.0325519012340389	0.00122347480030239	0.0638803276677754	0.0417029267390519	37567	NA	NA
Volume	Spleen	22033	Summed days activity	Lifestyle and History	Lifestyle and environment	LINEAR	-0.0135839922903193	-0.0266967806075034	-4.71203973135124e-4	0.0423168788754487	33698	NA	NA
Volume	Spleen	1120	Weekly usage of mobile phone in last 3 months	Lifestyle and History	Lifestyle and environment	ORDERED-LOGISTIC	0.0246231911056355	6.94477821817124e-4	0.0485519043894538	0.0437158531843849	33021	NA	NA
Volume	Spleen	24508	Distance (Euclidean) to coast	Lifestyle and History	Greenspace and coastal proximity	LINEAR	0.0103766419995671	1.81018925627578e-4	0.0205722650735065	0.0460690112230168	38316	NA	NA
Volume	Spleen	1647-1	Country of birth (UK/elsewhere)	Lifestyle and History	Early life factors	MULTINOMIAL-LOGISTIC	NA	NA	NA	0.0462703810298689	NA	NA	NA
Volume	Spleen	777	Frequency of travelling from home to job workplace	Lifestyle and History	Sociodemographics	ORDERED-LOGISTIC	-0.0310396542749681	-0.0620161806001764	-6.31279497597705e-5	0.0495415755082955	26222	NA	NA
Volume	Spleen	6141#2	How are people in household related to participant: Son and/or daughter (include step-children)	Lifestyle and History	Sociodemographics	LOGISTIC-BINARY	0.0276862045523973	-1.30891100692026e-5	0.0553289140571684	0.0498508979416531	38559	15542	23017
Volume	Spleen	2070	Frequency of tenseness / restlessness in last 2 weeks	Lifestyle and History	Psychosocial factors	ORDERED-LOGISTIC	0.0286721096435427	-3.65382235749365e-4	0.0577096015228347	0.0529566176642677	37728	NA	NA
Volume	Spleen	2624	Frequency of heavy DIY in last 4 weeks	Lifestyle and History	Lifestyle and environment	ORDERED-LOGISTIC	0.0314614297986797	-4.09321020083703e-4	0.0633321806174432	0.0530278659809838	17660	NA	NA
Volume	Spleen	1349	Processed meat intake	Lifestyle and History	Lifestyle and environment	ORDERED-LOGISTIC	0.0221025574449916	-3.33105954021001e-4	0.0445382208440042	0.0535029864245762	38642	NA	NA
Volume	Spleen	1210	Snoring	Lifestyle and History	Lifestyle and environment	LOGISTIC-BINARY	-0.0256826520237088	-0.0523006124323729	9.28800464179291e-4	0.0585516505432795	36512	23229	13283
Volume	Spleen	1920	Mood swings	Lifestyle and History	Psychosocial factors	LOGISTIC-BINARY	0.0246317956434053	-9.88807299069995e-4	0.0502062248684731	0.05925800529226	38027	15559	22468
Volume	Spleen	6146#1	Attendance/disability/mobility allowance: Attendance allowance	Lifestyle and History	Sociodemographics	LOGISTIC-BINARY	0.240298101897645	-0.0339516366826743	0.464468797059574	0.0599695028727059	38549	57	38492
Volume	Spleen	2090	"Seen doctor (GP) for nerves, anxiety, tension or depression"	Lifestyle and History	Psychosocial factors	LOGISTIC-BINARY	0.025633827430463	-0.00152018421493495	0.0526717720585151	0.0636865872119075	38516	12429	26087
Volume	Spleen	1940	Irritability	Lifestyle and History	Psychosocial factors	LOGISTIC-BINARY	0.025317545710635	-0.00220607335875313	0.052722338976252	0.0707650748957855	37370	10593	26777
Volume	Spleen	2060	Frequency of unenthusiasm / disinterest in last 2 weeks	Lifestyle and History	Psychosocial factors	ORDERED-LOGISTIC	0.0289090838932411	-0.00295181001015918	0.0607699777966414	0.075344410391881	37888	NA	NA
Volume	Spleen	3426	Job involve night shift work	Lifestyle and History	Sociodemographics	ORDERED-LOGISTIC	0.0624917325139038	-0.00640691366529318	0.131390378693101	0.0755294169747725	3800	NA	NA
Volume	Spleen	6142#1	Current employment status: In paid employment or self-employed	Lifestyle and History	Sociodemographics	LOGISTIC-BINARY	0.0283492442970701	-0.00301849470156688	0.0598281466350963	0.0769935683617658	38603	26621	11982
Volume	Spleen	4407	Average monthly red wine intake	Lifestyle and History	Lifestyle and environment	ORDERED-LOGISTIC	-0.0891066068234818	-0.188418204983665	0.010204991336701	0.0787715486042645	2526	NA	NA
Volume	Spleen	1528	Water intake	Lifestyle and History	Lifestyle and environment	ORDERED-LOGISTIC	0.0215043125713209	-0.00254646880659066	0.0455550939492324	0.0797006669037433	35290	NA	NA
Volume	Spleen	5663	Length of longest manic/irritable episode	Lifestyle and History	Psychosocial factors	LOGISTIC-BINARY	-0.127492074852548	-0.274913653163031	0.0148018487689457	0.0843798912993205	1988	378	1610
Volume	Spleen	6138#6	Qualifications: Other professional qualifications eg: nursing, teaching	Lifestyle and History	Sociodemographics	LOGISTIC-BINARY	-0.0225828277847081	-0.0486494341441331	0.00338466122891493	0.0888574456465092	38035	14136	23899
Volume	Spleen	24013	Total traffic load on major roads	Lifestyle and History	Residential air pollution	ORDERED-LOGISTIC	-0.0312013205843558	-0.0672050918178405	0.00480245064912893	0.0894103682055463	38224	NA	NA
Volume	Spleen	1259	Smoking/smokers in household	Lifestyle and History	Lifestyle and environment	ORDERED-LOGISTIC	0.0385137196309762	-0.00650433490313788	0.0835317741650902	0.0935877035139774	36588	NA	NA
Volume	Spleen	20127	Neuroticism score	Lifestyle and History	Psychosocial factors	ORDERED-LOGISTIC	0.0200481923873941	-0.00339960330815028	0.0434959880829384	0.0937818872246348	32592	NA	NA
Volume	Spleen	24022	Average night-time sound level of noise pollution	Lifestyle and History	Residential noise pollution	LINEAR	-0.010481493907885	-0.0228364401659399	0.00187345235016996	0.0963574252170647	38224	NA	NA
Volume	Spleen	24020	Average daytime sound level of noise pollution	Lifestyle and History	Residential noise pollution	LINEAR	-0.0104797547256055	-0.0228345345839551	0.00187502513274411	0.0964081989450875	38224	NA	NA
Volume	Spleen	3637	Frequency of other exercises in last 4 weeks	Lifestyle and History	Lifestyle and environment	ORDERED-LOGISTIC	-0.0263035485311774	-0.0573687837390641	0.00476168667670923	0.0970159884598294	21274	NA	NA
Volume	Spleen	1050	Time spend outdoors in summer	Lifestyle and History	Lifestyle and environment	ORDERED-LOGISTIC	0.021077863847548	-0.00388542117052808	0.0460411488656241	0.097946944529731	34873	NA	NA
Volume	Spleen	24502	"Water percentage, buffer 1000m"	Lifestyle and History	Greenspace and coastal proximity	LINEAR	-0.0105399997672253	-0.0231052857864535	0.00202528625200281	0.100162105068319	35918	NA	NA
Volume	Spleen	1021	Duration of light DIY	Lifestyle and History	Lifestyle and environment	ORDERED-LOGISTIC	0.0250776687579637	-0.00488313871277282	0.0550384762287001	0.100906009907778	21067	NA	NA
Volume	Spleen	2877-1	Type of tobacco previously smoked	Lifestyle and History	Lifestyle and environment	MULTINOMIAL-LOGISTIC	NA	NA	NA	0.101578771927841	NA	NA	NA
Volume	Spleen	24021	Average evening sound level of noise pollution	Lifestyle and History	Residential noise pollution	LINEAR	-0.0102822842011546	-0.0226370149047511	0.00207244650244192	0.102847613006352	38224	NA	NA
Volume	Spleen	24024	Average 24-hour sound level of noise pollution	Lifestyle and History	Residential noise pollution	LINEAR	-0.0102774810979572	-0.0226322102383024	0.00207724804238794	0.103008391105302	38224	NA	NA
Volume	Spleen	3476	Difficulty not smoking for 1 day	Lifestyle and History	Lifestyle and environment	ORDERED-LOGISTIC	-0.0913214747557714	-0.201113746306567	0.0184707967950246	0.103284856258172	1387	NA	NA
Volume	Spleen	24023	Average 16-hour sound level of noise pollution	Lifestyle and History	Residential noise pollution	LINEAR	-0.0102544200748249	-0.0226090691566938	0.00210022900704394	0.103781087561307	38224	NA	NA
Volume	Spleen	1090	Time spent driving	Lifestyle and History	Lifestyle and environment	ORDERED-LOGISTIC	0.0230611751825209	-0.00481086295623941	0.0509332133212812	0.104882174910603	24607	NA	NA
Volume	Spleen	1080	Time spent using computer	Lifestyle and History	Lifestyle and environment	ORDERED-LOGISTIC	0.0212943003960925	-0.00447196504272433	0.0470605658349093	0.105281411541533	28348	NA	NA
Volume	Spleen	1438	Bread intake	Lifestyle and History	Lifestyle and environment	LINEAR	0.00980741887360844	-0.00208086462735062	0.0216957023745675	0.105896532025923	37534	NA	NA
Volume	Spleen	6145#1	"Illness, injury, bereavement, stress in last 2 years": Serious illness, injury or assault to yourself	Lifestyle and History	Psychosocial factors	LOGISTIC-BINARY	0.0395134261763146	-0.00901302358598855	0.0871220472417809	0.107141818446398	38078	2366	35712
Volume	Spleen	1687	Comparative body size at age 10	Lifestyle and History	Early life factors	ORDERED-LOGISTIC	-0.0191884398849741	-0.0430343898565134	0.00465751008656509	0.114762746525379	38234	NA	NA
Volume	Spleen	6140#100	Heating type(s) in home	Lifestyle and History	Sociodemographics	LOGISTIC-BINARY	-0.173518555510214	-0.398323544377601	0.037377816828114	0.119495347995066	12916	138	12778
Volume	Spleen	1269	Exposure to tobacco smoke at home	Lifestyle and History	Lifestyle and environment	ORDERED-LOGISTIC	0.0489485226300068	-0.0129099131011412	0.110806958361155	0.120923439334469	36739	NA	NA
Volume	Spleen	1458	Cereal intake	Lifestyle and History	Lifestyle and environment	ORDERED-LOGISTIC	-0.0184137919454218	-0.0418788473516714	0.00505126346082773	0.124038886742183	37014	NA	NA
Volume	Spleen	6139#2	Gas or solid-fuel cooking/heating: A gas fire that you use regularly in winter time	Lifestyle and History	Sociodemographics	LOGISTIC-BINARY	-0.019900062352979	-0.0453310329219628	0.00547981602445924	0.124682302310323	38104	16080	22024
Volume	Spleen	2395-1	Hair/balding pattern	Lifestyle and History	Sex-specific factors	MULTINOMIAL-LOGISTIC	NA	NA	NA	0.127971907694716	NA	NA	NA
Volume	Spleen	2385	Relative age voice broke	Lifestyle and History	Sex-specific factors	ORDERED-LOGISTIC	-0.0367234280060111	-0.0840742929206486	0.0106274369086265	0.128505267774297	17343	NA	NA
Volume	Spleen	3496	Wants to stop smoking	Lifestyle and History	Lifestyle and environment	ORDERED-LOGISTIC	0.0822743476158451	-0.0271698030139728	0.191718498245663	0.14085283624818	1524	NA	NA
Volume	Spleen	1930	Miserableness	Lifestyle and History	Psychosocial factors	LOGISTIC-BINARY	0.0192932136895091	-0.00661222536878563	0.0451314354656447	0.143810205362367	38235	15407	22828
Volume	Spleen	1100	Drive faster than motorway speed limit	Lifestyle and History	Lifestyle and environment	ORDERED-LOGISTIC	0.0176038541476339	-0.00600695068415612	0.0412146589794239	0.143929336818281	36631	NA	NA
Volume	Spleen	6158#1	Why reduced smoking: Illness or ill health	Lifestyle and History	Lifestyle and environment	LOGISTIC-BINARY	-0.2614459310344	-0.637777024262251	0.0673053477490924	0.147405156983975	678	58	620
Volume	Spleen	2080	Frequency of tiredness / lethargy in last 2 weeks	Lifestyle and History	Psychosocial factors	ORDERED-LOGISTIC	0.0178950507845785	-0.00635661500351314	0.0421467165726702	0.148111784607139	37990	NA	NA
Volume	Spleen	6156#12	Manic/hyper symptoms: I was more talkative than usual	Lifestyle and History	Psychosocial factors	LOGISTIC-BINARY	-0.0972882872811357	-0.232210776040006	0.0334957240895988	0.150981404752417	2373	477	1896
Volume	Spleen	6145#4	"Illness, injury, bereavement, stress in last 2 years": Death of a spouse or partner	Lifestyle and History	Psychosocial factors	LOGISTIC-BINARY	0.0820115443005268	-0.0333735546116318	0.191137253203604	0.152583741461053	38078	470	37608
Volume	Spleen	24012	Inverse distance to the nearest major road	Lifestyle and History	Residential air pollution	LINEAR	-0.0089941050622219	-0.0213334942076617	0.00334528408321787	0.153112612531612	38224	NA	NA
Volume	Spleen	6138#2	Qualifications: A levels/AS levels or equivalent	Lifestyle and History	Sociodemographics	LOGISTIC-BINARY	-0.0191344704462211	-0.0455124848670981	0.00714748051586526	0.154304772782962	38035	13996	24039
Volume	Spleen	24507	"Natural environment percentage, buffer 300m"	Lifestyle and History	Greenspace and coastal proximity	LINEAR	0.00856015648307639	-0.003644825508946	0.0207651384750988	0.169233889447161	38316	NA	NA
Volume	Spleen	1289	Cooked vegetable intake	Lifestyle and History	Lifestyle and environment	ORDERED-LOGISTIC	-0.0164623143493553	-0.039958663519642	0.00703403482093135	0.169685998536242	37779	NA	NA
Volume	Spleen	2897	Age stopped smoking	Lifestyle and History	Lifestyle and environment	LINEAR	0.0163746087616548	-0.00720107581460533	0.039950293337915	0.173392553520927	8671	NA	NA
Volume	Spleen	1389	Pork intake	Lifestyle and History	Lifestyle and environment	ORDERED-LOGISTIC	-0.0169315555052454	-0.0413318028008621	0.00746869179037135	0.173818477746371	38590	NA	NA
Volume	Spleen	3710	Length of menstrual cycle	Lifestyle and History	Sex-specific factors	ORDERED-LOGISTIC	-0.0662939326352337	-0.161932356084856	0.0293444908143882	0.174337059042766	4571	NA	NA
Volume	Spleen	6141#6	How are people in household related to participant: Grandchild	Lifestyle and History	Sociodemographics	LOGISTIC-BINARY	0.106865143246974	-0.0541121955537348	0.254351587513622	0.17535178224612	38559	218	38341
Volume	Spleen	1299	Salad / raw vegetable intake	Lifestyle and History	Lifestyle and environment	ORDERED-LOGISTIC	-0.0173377467135497	-0.042450885031667	0.00777539160456761	0.176014569670463	36384	NA	NA
Volume	Spleen	24014	Close to major road	Lifestyle and History	Residential air pollution	LOGISTIC-BINARY	-0.0334285846533853	-0.0825170045946498	0.0147968865650587	0.178157109435287	38224	2740	35484
Volume	Spleen	1548	Variation in diet	Lifestyle and History	Lifestyle and environment	ORDERED-LOGISTIC	0.0167596495709732	-0.0079157176102029	0.0414350167521494	0.183117214444985	38096	NA	NA
Volume	Spleen	2277	Frequency of solarium/sunlamp use	Lifestyle and History	Lifestyle and environment	ORDERED-LOGISTIC	-0.0407292272129683	-0.100916983835786	0.0194585294098497	0.18473656439761801	35928	NA	NA
Volume	Spleen	1747-4	"Hair colour (natural, before greying)"	Lifestyle and History	Lifestyle and environment	MULTINOMIAL-LOGISTIC	NA	NA	NA	0.184884070474412	NA	NA	NA
Volume	Spleen	6160#2	Leisure/social activities: Pub or social club	Lifestyle and History	Psychosocial factors	LOGISTIC-BINARY	-0.0186019590922519	-0.0462930226263891	0.0089511881935134	0.186812737138614	38620	9982	28638
Volume	Spleen	6146#100	Attendance/disability/mobility allowance	Lifestyle and History	Sociodemographics	LOGISTIC-BINARY	-0.0635058025094753	-0.15650907799366	0.0338444241043335	0.191207777174421	38549	37977	572
Volume	Spleen	6139#1	Gas or solid-fuel cooking/heating: A gas hob or gas cooker	Lifestyle and History	Sociodemographics	LOGISTIC-BINARY	0.0186759583337721	-0.0094983006734776	0.0470188460551216	0.195165373102431	38104	27880	10224
Volume	Spleen	1498	Coffee intake	Lifestyle and History	Lifestyle and environment	ORDERED-LOGISTIC	-0.0157817378987965	-0.0396883131250497	0.00812483732745681	0.19571598899315	35578	NA	NA
Volume	Spleen	1309	Fresh fruit intake	Lifestyle and History	Lifestyle and environment	ORDERED-LOGISTIC	-0.0153913733383165	-0.0388247038914463	0.00804195721481323	0.197977646968523	37331	NA	NA
Volume	Spleen	6138#100	Qualifications	Lifestyle and History	Sociodemographics	LOGISTIC-BINARY	0.032611390868962	-0.0179018121608688	0.0821777982546796	0.201469885904316	38035	2463	35572
Volume	Spleen	1980	Worrier / anxious feelings	Lifestyle and History	Psychosocial factors	LOGISTIC-BINARY	-0.016340604275458	-0.0414392354341158	0.00872607921488405	0.201602775992079	37850	19896	17954
Volume	Spleen	1130	Hands-free device/speakerphone use with mobile phone in last 3 month	Lifestyle and History	Lifestyle and environment	ORDERED-LOGISTIC	0.020084634641644	-0.0107658398178521	0.0509351091011401	0.201956945957315	33103	NA	NA
Volume	Spleen	6156#11	Manic/hyper symptoms: I was more active than usual	Lifestyle and History	Psychosocial factors	LOGISTIC-BINARY	-0.0783811933031744	-0.200380992838272	0.0406923987038246	0.20213492076476	2373	620	1753
Volume	Spleen	1369	Beef intake	Lifestyle and History	Lifestyle and environment	ORDERED-LOGISTIC	0.014764806602651	-0.00798596440821984	0.0375155776135218	0.203380367111667	38613	NA	NA
Volume	Spleen	4429	Average monthly beer plus cider intake	Lifestyle and History	Lifestyle and environment	ORDERED-LOGISTIC	-0.0656789465788779	-0.167701066361887	0.0363431732041314	0.207144151242524	2527	NA	NA
Volume	Spleen	6146#3	Attendance/disability/mobility allowance: Blue badge	Lifestyle and History	Sociodemographics	LOGISTIC-BINARY	0.074961379320963	-0.0465560110548371	0.189374613798318	0.213413627776056	38549	343	38206
Volume	Spleen	1170	Getting up in morning	Lifestyle and History	Lifestyle and environment	ORDERED-LOGISTIC	0.0151811656422089	-0.0088474044451675	0.0392097357295853	0.215604874386385	38127	NA	NA
Volume	Spleen	24008	Particulate matter air pollution 2.5-10um; 2010	Lifestyle and History	Residential air pollution	LINEAR	0.00792427729101863	-0.00463740330863189	0.0204859578906692	0.216301296712569	36068	NA	NA
Volume	Spleen	971	Frequency of walking for pleasure in last 4 weeks	Lifestyle and History	Lifestyle and environment	ORDERED-LOGISTIC	0.0161584018825042	-0.00969437965212385	0.0420111834171323	0.220573596085995	29119	NA	NA
Volume	Spleen	3669	Lifetime number of same-sex sexual partners	Lifestyle and History	Lifestyle and environment	ORDERED-LOGISTIC	0.0741318058992074	-0.044886561628976	0.193150173427391	0.222395361753362	1272	NA	NA
Volume	Spleen	738	Average total household income before tax	Lifestyle and History	Sociodemographics	ORDERED-LOGISTIC	-0.0144583051481497	-0.0377422754860479	0.00882566518974855	0.223585116039472	34927	NA	NA
Volume	Spleen	6143#1	Transport type for commuting to job workplace: Car/motor vehicle	Lifestyle and History	Sociodemographics	LOGISTIC-BINARY	0.0269862384199099	-0.0168416625646748	0.071321556509796	0.230140470684477	24407	20320	4087
Volume	Spleen	3680	Age when last ate meat	Lifestyle and History	Lifestyle and environment	LINEAR	-0.034363506793397	-0.0916206335787294	0.0228936199919354	0.239321027195799	1922	NA	NA
Volume	Spleen	4653	Ever highly irritable/argumentative for 2 days	Lifestyle and History	Psychosocial factors	LOGISTIC-BINARY	0.0351376940435287	-0.0239499949382193	0.0933227847643694	0.240097925934918	12711	2056	10655
Volume	Spleen	5386	Number of unenthusiastic/disinterested episodes	Lifestyle and History	Psychosocial factors	ORDERED-LOGISTIC	-0.0448684669159617	-0.12055254313289	0.0308156093009665	0.245337219945886	3274	NA	NA
Volume	Spleen	796	Distance between home and job workplace	Lifestyle and History	Sociodemographics	LINEAR	0.00948887992127446	-0.0065264241123949	0.0255041839549438	0.245524500634269	22496	NA	NA
Volume	Spleen	3446-1	Type of tobacco currently smoked	Lifestyle and History	Lifestyle and environment	MULTINOMIAL-LOGISTIC	NA	NA	NA	0.252095392809529	NA	NA	NA
Volume	Spleen	6162#2	Types of transport used (excluding work): Walk	Lifestyle and History	Lifestyle and environment	LOGISTIC-BINARY	-0.0146092079444088	-0.0396302444993034	0.0103960560177595	0.252254584892773	38128	19380	18748
Volume	Spleen	6160#4	Leisure/social activities: Adult education class	Lifestyle and History	Psychosocial factors	LOGISTIC-BINARY	-0.0288318857108691	-0.0792127546283065	0.020669004408611	0.257871159191181	38620	3107	35513
Volume	Spleen	1448-3	Bread type	Lifestyle and History	Lifestyle and environment	MULTINOMIAL-LOGISTIC	NA	NA	NA	0.263878195218553	NA	NA	NA
Volume	Spleen	6157#1	Why stopped smoking: Illness or ill health	Lifestyle and History	Lifestyle and environment	LOGISTIC-BINARY	-0.0544073818698538	-0.15237908559387	0.0404044945989693	0.268683039274488	8525	681	7844
Volume	Spleen	6145#3	"Illness, injury, bereavement, stress in last 2 years": Death of a close relative	Lifestyle and History	Psychosocial factors	LOGISTIC-BINARY	0.0171558208321437	-0.0134374555278913	0.0475171262528068	0.269860492185332	38078	7909	30169
Volume	Spleen	22035	Above moderate/vigorous recommendation	Lifestyle and History	Lifestyle and environment	LOGISTIC-BINARY	-0.0151181548362097	-0.0421373177765216	0.0119078754187767	0.272778914257564	32885	17759	15126
Volume	Spleen	1598	Average weekly spirits intake	Lifestyle and History	Lifestyle and environment	ORDERED-LOGISTIC	0.0157237253450555	-0.0123894623021951	0.043836912992306	0.27298765591631	29374	NA	NA
Volume	Spleen	3839	Number of spontaneous miscarriages	Lifestyle and History	Sex-specific factors	ORDERED-LOGISTIC	0.0407792989282695	-0.0323878282522562	0.113946426108795	0.274702247296068	6347	NA	NA
Volume	Spleen	24501	"Domestic garden percentage, buffer 1000m"	Lifestyle and History	Greenspace and coastal proximity	LINEAR	-0.0069254296758951	-0.0194222238178226	0.00557136446603242	0.277396434670186	35918	NA	NA
Volume	Spleen	6140#6	Heating type(s) in home: Open fire without central heating	Lifestyle and History	Sociodemographics	LOGISTIC-BINARY	0.184169037611359	-0.186189750937949	0.479743952878227	0.284815449302666	12916	37	12879
Volume	Spleen	5375	Longest period of unenthusiasm / disinterest	Lifestyle and History	Psychosocial factors	LINEAR	-0.021286303020387	-0.0608498762780304	0.0182772702372564	0.291549736775465	3483	NA	NA
Volume	Spleen	3659	Year immigrated to UK (United Kingdom)	Lifestyle and History	Sociodemographics	LINEAR	0.0202802995701969	-0.0174403819986654	0.0580009811390592	0.29184610724762	2351	NA	NA
Volume	Spleen	6139#3	Gas or solid-fuel cooking/heating: An open solid fuel fire that you use regularly in winter time	Lifestyle and History	Sociodemographics	LOGISTIC-BINARY	0.0221165651359731	-0.0193529465788953	0.0629949950445965	0.292420906897596	38104	3968	34136
Volume	Spleen	1777	Part of a multiple birth	Lifestyle and History	Early life factors	LOGISTIC-BINARY	0.0469587880799141	-0.0431595483343126	0.133301204446276	0.297180400423433	38169	731	37438
Volume	Spleen	1160	Sleep duration	Lifestyle and History	Lifestyle and environment	ORDERED-LOGISTIC	-0.0120861538741131	-0.0348415449520055	0.0106692372037793	0.297872069727589	38577	NA	NA
Volume	Spleen	2684	Years since last breast cancer screening / mammogram	Lifestyle and History	Sex-specific factors	ORDERED-LOGISTIC	-0.0314252465452127	-0.0911990701746725	0.0283485770842472	0.302825516817576	11128	NA	NA
Volume	Spleen	2110	Able to confide	Lifestyle and History	Psychosocial factors	ORDERED-LOGISTIC	-0.0124374672163462	-0.0362921417432433	0.011417207310551	0.306828133948842	37799	NA	NA
Volume	Spleen	728	Number of vehicles in household	Lifestyle and History	Sociodemographics	ORDERED-LOGISTIC	0.0120221988897116	-0.0111307186742655	0.0351751164536887	0.308810983623441	38547	NA	NA
Volume	Spleen	1717	Skin colour	Lifestyle and History	Lifestyle and environment	ORDERED-LOGISTIC	0.0138201398163291	-0.0129107626913761	0.0405510423240344	0.310904691219326	38374	NA	NA
Volume	Spleen	1359	Poultry intake	Lifestyle and History	Lifestyle and environment	ORDERED-LOGISTIC	0.0120374306891942	-0.0112603445171406	0.0353352058955291	0.311216001277847	38646	NA	NA
Volume	Spleen	6164#5	Types of physical activity in last 4 weeks: Heavy DIY (eg: weeding, lawn mowing, carpentry, digging)	Lifestyle and History	Lifestyle and environment	LOGISTIC-BINARY	0.0127296778382762	-0.0127760533053678	0.0382753763579344	0.328301475142069	38127	18548	19579
Volume	Spleen	699	Length of time at current address	Lifestyle and History	Sociodemographics	LINEAR	-0.00569331389694907	-0.0171451169045112	0.00575848911061309	0.329846145175897	37794	NA	NA
Volume	Spleen	24500	"Greenspace percentage, buffer 1000m"	Lifestyle and History	Greenspace and coastal proximity	LINEAR	0.00613271983061034	-0.00624176042683484	0.0185072000880555	0.331365681860177	35918	NA	NA
Volume	Spleen	20126-0	Bipolar and major depression status	Lifestyle and History	Psychosocial factors	MULTINOMIAL-LOGISTIC	NA	NA	NA	0.336302058885257	NA	NA	NA
Volume	Spleen	6142#4	Current employment status: Unable to work because of sickness or disability	Lifestyle and History	Sociodemographics	LOGISTIC-BINARY	-0.0502908911890249	-0.156463423827111	0.0518241276753704	0.344210423119734	38603	542	38061
Volume	Spleen	6141#7	How are people in household related to participant: Other related	Lifestyle and History	Sociodemographics	LOGISTIC-BINARY	0.0705556277723412	-0.082130459086347	0.211893779263763	0.347962458928395	38559	226	38333
Volume	Spleen	6158#4	Why reduced smoking: Financial reasons	Lifestyle and History	Lifestyle and environment	LOGISTIC-BINARY	0.0983970250929491	-0.113607681559305	0.302832793982616	0.350644900072928	678	158	520
Volume	Spleen	24505	"Water percentage, buffer 300m"	Lifestyle and History	Greenspace and coastal proximity	LINEAR	-0.00591315075925101	-0.0185100805726449	0.00668377905414288	0.357546423629219	35918	NA	NA
Volume	Spleen	4674	Private healthcare	Lifestyle and History	Sociodemographics	ORDERED-LOGISTIC	-0.0209913519280977	-0.0658205582120904	0.023837854355895	0.358755162436676	12881	NA	NA
Volume	Spleen	1180	Morning/evening person (chronotype)	Lifestyle and History	Lifestyle and environment	ORDERED-LOGISTIC	0.0112680497862681	-0.0128426213801626	0.0353787209526989	0.359673489763499	34135	NA	NA
Volume	Spleen	1757	Facial ageing	Lifestyle and History	Lifestyle and environment	ORDERED-LOGISTIC	-0.0132177814822446	-0.0421711196535798	0.0157355566890906	0.370911269311006	35323	NA	NA
Volume	Spleen	864	Number of days/week walked 10+ minutes	Lifestyle and History	Lifestyle and environment	ORDERED-LOGISTIC	-0.0101572236270605	-0.0324365994181836	0.0121221521640625	0.371558321424859	38431	NA	NA
Volume	Spleen	4548	Health satisfaction	Lifestyle and History	Psychosocial factors	ORDERED-LOGISTIC	0.018574103858959	-0.02244787905231	0.059596086770228	0.374849886196244	12912	NA	NA
Volume	Spleen	22034	Summed minutes activity	Lifestyle and History	Lifestyle and environment	LINEAR	0.00599164824731219	-0.00730937015452299	0.0192926666491474	0.377281094773939	32885	NA	NA
Volume	Spleen	2375	Relative age of first facial hair	Lifestyle and History	Sex-specific factors	ORDERED-LOGISTIC	-0.0163039641047154	-0.0526719785979722	0.0200640503885415	0.379588040962125	17952	NA	NA
Volume	Spleen	670-1	Type of accommodation lived in	Lifestyle and History	Sociodemographics	MULTINOMIAL-LOGISTIC	NA	NA	NA	0.381718728561571	NA	NA	NA
Volume	Spleen	2040	Risk taking	Lifestyle and History	Psychosocial factors	LOGISTIC-BINARY	-0.0121635984407186	-0.0395400995580777	0.0150954995223833	0.382779602379427	37525	10672	26853
Volume	Spleen	24506	"Natural environment percentage, buffer 1000m"	Lifestyle and History	Greenspace and coastal proximity	LINEAR	0.00535590055097953	-0.00675661557976329	0.0174684166817224	0.386121240839872	38316	NA	NA
Volume	Spleen	1588	Average weekly beer plus cider intake	Lifestyle and History	Lifestyle and environment	ORDERED-LOGISTIC	0.0121153417637415	-0.0157786957121297	0.0400093792396127	0.394612322134184	29425	NA	NA
Volume	Spleen	22036	Above moderate/vigorous/walking recommendation	Lifestyle and History	Lifestyle and environment	LOGISTIC-BINARY	-0.0142979988958827	-0.0474417458076961	0.0191112946845423	0.39965358744409	32885	26628	6257
Volume	Spleen	914	Duration of vigorous activity	Lifestyle and History	Lifestyle and environment	LINEAR	0.00696419621628585	-0.00924356678385437	0.0231719592164261	0.399680796648016	23575	NA	NA
Volume	Spleen	2907	Ever stopped smoking for 6+ months	Lifestyle and History	Lifestyle and environment	LOGISTIC-BINARY	0.0211858081445324	-0.0291040890401094	0.0713379176603025	0.40813501687243	8448	3478	4970
Volume	Spleen	3849	Number of pregnancy terminations	Lifestyle and History	Sex-specific factors	ORDERED-LOGISTIC	-0.0322118205452964	-0.109205818866506	0.0447821777759132	0.412247383013127	6324	NA	NA
Volume	Spleen	2267	Use of sun/uv protection	Lifestyle and History	Lifestyle and environment	ORDERED-LOGISTIC	-0.00964561319028039	-0.0329436435854794	0.0136524172049186	0.417107218437265	38025	NA	NA
Volume	Spleen	3456	Number of cigarettes currently smoked daily (current cigarette smokers)	Lifestyle and History	Lifestyle and environment	LINEAR	-0.0235709941588723	-0.0811722404411776	0.034030252123433	0.422253679503669	1399	NA	NA
Volume	Spleen	24004	Nitrogen oxides air pollution; 2010	Lifestyle and History	Residential air pollution	LINEAR	-0.00499423492269995	-0.017215662855994	0.00722719301059404	0.423161609389005	38224	NA	NA
Volume	Spleen	1767	Adopted as a child	Lifestyle and History	Early life factors	LOGISTIC-BINARY	0.0435212430940248	-0.0670749493882592	0.148672812248058	0.429561475199919	38639	468	38171
Volume	Spleen	24006	Particulate matter air pollution (pm2.5); 2010	Lifestyle and History	Residential air pollution	LINEAR	-0.00502065263421489	-0.0175326210395416	0.00749131577111179	0.431581146304287	36068	NA	NA
Volume	Spleen	3486	Ever tried to stop smoking	Lifestyle and History	Lifestyle and environment	ORDERED-LOGISTIC	0.0434792737892958	-0.0652444988966661	0.152203046475258	0.433272964315315	1559	NA	NA
Volume	Spleen	5674	Severity of manic/irritable episodes	Lifestyle and History	Psychosocial factors	LOGISTIC-BINARY	0.0483282858875563	-0.07427118222458	0.169084833036193	0.435679894316242	2117	534	1583
Volume	Spleen	1379	Lamb/mutton intake	Lifestyle and History	Lifestyle and environment	ORDERED-LOGISTIC	-0.00958261993268307	-0.0337956274532433	0.0146303875878772	0.437933342621168	38575	NA	NA
Volume	Spleen	1970	Nervous feelings	Lifestyle and History	Psychosocial factors	LOGISTIC-BINARY	-0.0129049458099962	-0.0456952681835924	0.019583061981363	0.438351589379248	37934	7603	30331
Volume	Spleen	6145#2	"Illness, injury, bereavement, stress in last 2 years": Serious illness, injury or assault of a close relative	Lifestyle and History	Psychosocial factors	LOGISTIC-BINARY	0.0148313958798444	-0.0232818841462331	0.0524884233063702	0.442895123476208	38078	5053	33025
Volume	Spleen	6140#3	Heating type(s) in home: Oil (kerosene) central heating	Lifestyle and History	Sociodemographics	LOGISTIC-BINARY	0.0530189426768683	-0.0861683674129253	0.185184122781111	0.444085520021882	12916	355	12561
Volume	Spleen	6138#5	Qualifications: NVQ or HND or HNC or equivalent	Lifestyle and History	Sociodemographics	LOGISTIC-BINARY	0.0116732111760874	-0.0187977088909782	0.0419324919957587	0.451118576320797	38035	7423	30612
Volume	Spleen	6156#13	Manic/hyper symptoms: I needed less sleep than usual	Lifestyle and History	Psychosocial factors	LOGISTIC-BINARY	-0.0588049890963477	-0.217103847305665	0.0933578144141938	0.457624368463483	2373	309	2064
Volume	Spleen	6143#100	Transport type for commuting to job workplace	Lifestyle and History	Sociodemographics	LOGISTIC-BINARY	0.0799218730846456	-0.146203698174875	0.279247051770478	0.464132589316485	24407	87	24320
Volume	Spleen	120-1	Birth weight known	Lifestyle and History	Early life factors	MULTINOMIAL-LOGISTIC	NA	NA	NA	0.469866045399891	NA	NA	NA
Volume	Spleen	4559	Family relationship satisfaction	Lifestyle and History	Psychosocial factors	ORDERED-LOGISTIC	0.0147881260827695	-0.025545874548948	0.055122126714487	0.472389886129288	12860	NA	NA
Volume	Spleen	1001	Duration of strenuous sports	Lifestyle and History	Lifestyle and environment	ORDERED-LOGISTIC	0.022184532626197	-0.0384257934621355	0.0827948587145295	0.473159790919431	5593	NA	NA
Volume	Spleen	4418	Average monthly champagne plus white wine intake	Lifestyle and History	Lifestyle and environment	ORDERED-LOGISTIC	0.0348518650859602	-0.0606389220156335	0.130342652187554	0.474459335098684	2520	NA	NA
Volume	Spleen	6162#3	Types of transport used (excluding work): Public transport	Lifestyle and History	Lifestyle and environment	LOGISTIC-BINARY	-0.0106820205714614	-0.0400644777892031	0.018514148999443	0.474678497705523	38128	9826	28302
Volume	Spleen	3466	Time from waking to first cigarette	Lifestyle and History	Lifestyle and environment	ORDERED-LOGISTIC	-0.0378419823530462	-0.145779123938692	0.0700951592325996	0.492101543555992	1387	NA	NA
Volume	Spleen	6140#2	Heating type(s) in home: Electric storage heaters	Lifestyle and History	Sociodemographics	LOGISTIC-BINARY	-0.0559089500733543	-0.2198036089202	0.0985918185606056	0.492184763487676	12916	255	12661
Volume	Spleen	943	Frequency of stair climbing in last 4 weeks	Lifestyle and History	Lifestyle and environment	ORDERED-LOGISTIC	0.00776793707269605	-0.0145387886740291	0.0300746628194212	0.494903983917898	38043	NA	NA
Volume	Spleen	3731	Former alcohol drinker	Lifestyle and History	Lifestyle and environment	LOGISTIC-BINARY	0.0402091585993354	-0.0746835359985694	0.156749698558216	0.495013039881879	1830	841	989
Volume	Spleen	6141#1	How are people in household related to participant: Husband, wife or partner	Lifestyle and History	Sociodemographics	LOGISTIC-BINARY	0.0105422027181251	-0.0198337239115444	0.0411571019670826	0.498029664319031	38559	29886	8673
Volume	Spleen	6141#3	How are people in household related to participant: Brother and/or sister	Lifestyle and History	Sociodemographics	LOGISTIC-BINARY	-0.0737919595867034	-0.295520843313244	0.132251052442896	0.500054911972312	38559	146	38413
Volume	Spleen	2744	Birth weight of first child	Lifestyle and History	Sex-specific factors	ORDERED-LOGISTIC	0.0154065680029919	-0.0293702394834441	0.060183375489428	0.500076028303854	15483	NA	NA
Volume	Spleen	24009	Traffic intensity on the nearest road	Lifestyle and History	Residential air pollution	ORDERED-LOGISTIC	-0.0171570357302658	-0.0676988003679459	0.0333847289074143	0.505832974957107	38224	NA	NA
Volume	Spleen	981	Duration walking for pleasure	Lifestyle and History	Lifestyle and environment	ORDERED-LOGISTIC	0.00867865451965295	-0.017292304354022	0.0346496133933279	0.512493288684414	29078	NA	NA
Volume	Spleen	4631	Ever unenthusiastic/disinterested for a whole week	Lifestyle and History	Psychosocial factors	LOGISTIC-BINARY	0.0151734833793163	-0.0314504823892862	0.061520950785439	0.522210530655113	12545	4342	8203
Volume	Spleen	6146#2	Attendance/disability/mobility allowance: Disability living allowance	Lifestyle and History	Sociodemographics	LOGISTIC-BINARY	0.0382184060416578	-0.0821927069063673	0.152420465783149	0.523518784371587	38549	406	38143
Volume	Spleen	1518	Hot drink temperature	Lifestyle and History	Lifestyle and environment	ORDERED-LOGISTIC	0.00824197593558395	-0.017459220888351	0.0339431727595189	0.529653019023551	38310	NA	NA
Volume	Spleen	1200	Sleeplessness / insomnia	Lifestyle and History	Lifestyle and environment	ORDERED-LOGISTIC	0.00743660665676665	-0.015776259654347	0.0306494729678803	0.530062250011219	38649	NA	NA
Volume	Spleen	3829	Number of stillbirths	Lifestyle and History	Sex-specific factors	ORDERED-LOGISTIC	-0.0572192896788353	-0.23748116154016	0.123042582182489	0.533866700171554	6359	NA	NA
Volume	Spleen	6164#3	Types of physical activity in last 4 weeks: Strenuous sports	Lifestyle and History	Lifestyle and environment	LOGISTIC-BINARY	-0.0110899915192255	-0.046585340841156	0.0240506903544465	0.538242521770058	38127	5653	32474
Volume	Spleen	2644	"Light smokers, at least 100 smokes in lifetime"	Lifestyle and History	Lifestyle and environment	LOGISTIC-BINARY	0.0140850456308928	-0.0326170970768276	0.0607470607027724	0.554099955429648	11219	4719	6500
Volume	Spleen	6142#7	Current employment status: Full or part-time student	Lifestyle and History	Sociodemographics	LOGISTIC-BINARY	-0.039841318776003	-0.177731642878416	0.092205954444687	0.563263324499754	38603	399	38204
Volume	Spleen	4440	Average monthly spirits intake	Lifestyle and History	Lifestyle and environment	ORDERED-LOGISTIC	0.0328015760240034	-0.0796595804230929	0.1452627324711	0.567595347029114	2543	NA	NA
Volume	Spleen	3859-5	Reason former drinker stopped drinking alcohol	Lifestyle and History	Lifestyle and environment	MULTINOMIAL-LOGISTIC	NA	NA	NA	0.574223840630558	NA	NA	NA
Volume	Spleen	1060	Time spent outdoors in winter	Lifestyle and History	Lifestyle and environment	ORDERED-LOGISTIC	0.00742631895760433	-0.0186704056457018	0.0335230435609105	0.577015935990807	29128	NA	NA
Volume	Spleen	6164#4	Types of physical activity in last 4 weeks: Light DIY (eg: pruning, watering the lawn)	Lifestyle and History	Lifestyle and environment	LOGISTIC-BINARY	-0.00689911598849245	-0.0319503265314272	0.0181782885248582	0.589509767499341	38127	21578	16549
Volume	Spleen	6156#14	Manic/hyper symptoms: I was more creative or had more ideas than usual	Lifestyle and History	Psychosocial factors	LOGISTIC-BINARY	0.0403469730523727	-0.11170082595021	0.186980168495111	0.595981090963803	2373	292	2081
Volume	Spleen	767	Length of working week for main job	Lifestyle and History	Sociodemographics	LINEAR	-0.0036663789622625	-0.0174715657027541	0.0101388077782291	0.602683774112266	26306	NA	NA
Volume	Spleen	6141#4	How are people in household related to participant: Mother and/or father	Lifestyle and History	Sociodemographics	LOGISTIC-BINARY	-0.0238471303316227	-0.118046431921291	0.0671898994878904	0.613989535283039	38559	709	37850
Volume	Spleen	4451	Average monthly fortified wine intake	Lifestyle and History	Lifestyle and environment	ORDERED-LOGISTIC	0.0463827838168996	-0.134524475656637	0.227290043290436	0.615343945558313	2540	NA	NA
Volume	Spleen	24019	Particulate matter air pollution (pm10); 2007	Lifestyle and History	Residential air pollution	LINEAR	0.00269205533267295	-0.00792030420584434	0.0133044148711902	0.619048415062485	38164	NA	NA
Volume	Spleen	6143#4	Transport type for commuting to job workplace: Cycle	Lifestyle and History	Sociodemographics	LOGISTIC-BINARY	-0.014559291234052101	-0.0725737142978337	0.042388331574396	0.619575976034842	24407	1999	22408
Volume	Spleen	6142#100	Current employment status	Lifestyle and History	Sociodemographics	LOGISTIC-BINARY	0.0469957774243459	-0.147027059616942	0.223443091935303	0.620309481761253	38603	164	38439
Volume	Spleen	6158#2	Why reduced smoking: Doctor's advice	Lifestyle and History	Lifestyle and environment	LOGISTIC-BINARY	0.0662645730384131	-0.211974059715132	0.318576652265332	0.621833567851317	678	82	596
Volume	Spleen	5364	Average weekly intake of other alcoholic drinks	Lifestyle and History	Lifestyle and environment	ORDERED-LOGISTIC	0.0666909898333545	-0.210842271830345	0.344224251497054	0.637661413656198	9728	NA	NA
Volume	Spleen	4570	Friendships satisfaction	Lifestyle and History	Psychosocial factors	ORDERED-LOGISTIC	0.00971734994274336	-0.0313103322952564	0.0507450321807432	0.642495857221564	12815	NA	NA
Volume	Spleen	680-1	Own or rent accommodation lived in	Lifestyle and History	Sociodemographics	MULTINOMIAL-LOGISTIC	NA	NA	NA	0.654603368186439	NA	NA	NA
Volume	Spleen	1150-2	Usual side of head for mobile phone use	Lifestyle and History	Lifestyle and environment	MULTINOMIAL-LOGISTIC	NA	NA	NA	0.67016970883776	NA	NA	NA
Volume	Spleen	24018	Nitrogen dioxide air pollution; 2007	Lifestyle and History	Residential air pollution	LINEAR	-0.00249579867395742	-0.0140948352726943	0.0091032379247795	0.673213650090267	38224	NA	NA
Volume	Spleen	6142#6	Current employment status: Doing unpaid or voluntary work	Lifestyle and History	Sociodemographics	LOGISTIC-BINARY	-0.0137224775981279	-0.0787955041674229	0.049718405731478	0.67560123194605	38603	1695	36908
Volume	Spleen	1608	Average weekly fortified wine intake	Lifestyle and History	Lifestyle and environment	ORDERED-LOGISTIC	0.00971119950744648	-0.0362215762675849	0.0556439752824779	0.678593720442255	29427	NA	NA
Volume	Spleen	4609	Longest period of depression	Lifestyle and History	Psychosocial factors	LINEAR	-0.00677302975745588	-0.0388421487549907	0.025296089240079	0.678862217292772	5582	NA	NA
Volume	Spleen	1990	Tense / 'highly strung'	Lifestyle and History	Psychosocial factors	LOGISTIC-BINARY	0.00757996447658703	-0.0286819015145889	0.0434301680007056	0.680298273454612	37770	5615	32155
Volume	Spleen	2704	Years since last cervical smear test	Lifestyle and History	Sex-specific factors	ORDERED-LOGISTIC	-0.00981254697998799	-0.0572816053116975	0.0376565113517215	0.685365191836673	15614	NA	NA
Volume	Spleen	4620	Number of depression episodes	Lifestyle and History	Psychosocial factors	ORDERED-LOGISTIC	0.0128613437087595	-0.0502000680203124	0.0759227554378314	0.689364405188599	5122	NA	NA
Volume	Spleen	6141#8	How are people in household related to participant: Other unrelated	Lifestyle and History	Sociodemographics	LOGISTIC-BINARY	-0.0195801179435457	-0.118318929204189	0.0754075962465588	0.692166349071347	38559	646	37913
Volume	Spleen	884	Number of days/week of moderate physical activity 10+ minutes	Lifestyle and History	Lifestyle and environment	ORDERED-LOGISTIC	-0.00426651844389312	-0.0260836762237006	0.0175506393359144	0.701504329791548	37745	NA	NA
Volume	Spleen	1070	Time spent watching television (TV)	Lifestyle and History	Lifestyle and environment	ORDERED-LOGISTIC	0.00422491046108896	-0.0184811251736197	0.0269309460957976	0.715339759248942	35925	NA	NA
Volume	Spleen	6162#100	Types of transport used (excluding work)	Lifestyle and History	Lifestyle and environment	LOGISTIC-BINARY	0.0532085799021674	-0.265381440360859	0.325211247227871	0.72683480001617	38128	55	38073
Volume	Spleen	24503	"Greenspace percentage, buffer 300m"	Lifestyle and History	Greenspace and coastal proximity	LINEAR	0.00208366610770287	-0.0104140308325593	0.014581363047965	0.743832956673862	35918	NA	NA
Volume	Spleen	1508-2	Coffee type	Lifestyle and History	Lifestyle and environment	MULTINOMIAL-LOGISTIC	NA	NA	NA	0.743876197574174	NA	NA	NA
Volume	Spleen	6140#1	Heating type(s) in home: Gas central heating	Lifestyle and History	Sociodemographics	LOGISTIC-BINARY	0.0151726285623421	-0.0751347820648577	0.10848441465315	0.746108253706547	12916	12127	789
Volume	Spleen	6138#3	Qualifications: O levels/GCSEs or equivalent	Lifestyle and History	Sociodemographics	LOGISTIC-BINARY	-0.00415151905377518	-0.0294275122073389	0.0211341338770905	0.747527283063066	38035	20717	17318
Volume	Spleen	24504	"Domestic garden percentage, buffer 300m"	Lifestyle and History	Greenspace and coastal proximity	LINEAR	-0.00205022224015012	-0.0146216356000641	0.0105211911197639	0.749232658343499	35918	NA	NA
Volume	Spleen	1140	Difference in mobile phone use compared to two years previously	Lifestyle and History	Lifestyle and environment	ORDERED-LOGISTIC	0.00412450572152588	-0.0217148619353798	0.0299638733784316	0.754391233358982	32733	NA	NA
Volume	Spleen	22038	MET minutes per week for moderate activity	Lifestyle and History	Lifestyle and environment	LINEAR	0.00208164111201866	-0.0111667540072436	0.0153300362312809	0.758107868471826	32885	NA	NA
Volume	Spleen	6156#100	Manic/hyper symptoms	Lifestyle and History	Psychosocial factors	LOGISTIC-BINARY	0.0150896508475801	-0.0921005068376785	0.121425516269734	0.78153371705033	2373	952	1421
Volume	Spleen	6157#2	Why stopped smoking: Doctor's advice	Lifestyle and History	Lifestyle and environment	LOGISTIC-BINARY	-0.0162393137952885	-0.139138648777073	0.100915758292656	0.790967012100928	8525	378	8147
Volume	Spleen	757	Time employed in main current job	Lifestyle and History	Sociodemographics	LINEAR	-0.00195605906613743	-0.0168490526151302	0.0129369344828554	0.796844278109474	25166	NA	NA
Volume	Spleen	845	Age completed full time education	Lifestyle and History	Sociodemographics	ORDERED-LOGISTIC	0.00406477048288497	-0.0272971091675606	0.0354266501333305	0.799472741411682	20501	NA	NA
Volume	Spleen	6156#15	Manic/hyper symptoms: All of the above	Lifestyle and History	Psychosocial factors	LOGISTIC-BINARY	0.0225319432910441	-0.15569463939645	0.192761188932406	0.799768143511742	2373	208	2165
Volume	Spleen	24007	Particulate matter air pollution (pm2.5) absorbance; 2010	Lifestyle and History	Residential air pollution	LINEAR	0.00157466392967097	-0.0108008335200062	0.0139501613793482	0.803056484635719	36068	NA	NA
Volume	Spleen	3647	Duration of other exercises	Lifestyle and History	Lifestyle and environment	ORDERED-LOGISTIC	-0.00398692552389938	-0.0360481974299111	0.0280743463821123	0.807440413267712	21287	NA	NA
Volume	Spleen	22032	IPAQ activity group	Lifestyle and History	Lifestyle and environment	ORDERED-LOGISTIC	-0.00310409707244757	-0.0283210442527434	0.0221128501078482	0.80934933069969	32885	NA	NA
Volume	Spleen	24005	Particulate matter air pollution (pm10); 2010	Lifestyle and History	Residential air pollution	LINEAR	-0.00146470306378221	-0.0139940674649179	0.0110646613373534	0.81876854207703	36068	NA	NA
Volume	Spleen	2867	Age started smoking in former smokers	Lifestyle and History	Lifestyle and environment	LINEAR	-0.00275568417210822	-0.0265217839525424	0.0210104156083259	0.820202990274626	8674	NA	NA
Volume	Spleen	22040	Summed MET minutes per week for all activity	Lifestyle and History	Lifestyle and environment	LINEAR	0.00153717019822461	-0.0117477231838574	0.0148220635803066	0.820586658939826	32885	NA	NA
Volume	Spleen	3436	Age started smoking in current smokers	Lifestyle and History	Lifestyle and environment	LINEAR	0.0059664742278292	-0.049548014345944	0.0614809628016024	0.833055538210417	1547	NA	NA
Volume	Spleen	24003	Nitrogen dioxide air pollution; 2010	Lifestyle and History	Residential air pollution	LINEAR	-0.00129108578372899	-0.0134777523175877	0.0108955807501297	0.835503223688161	38224	NA	NA
Volume	Spleen	1279	Exposure to tobacco smoke outside home	Lifestyle and History	Lifestyle and environment	ORDERED-LOGISTIC	0.00345886404943457	-0.0298801906127277	0.0367979187115968	0.838865577690965	35108	NA	NA
Volume	Spleen	4537	Work/job satisfaction	Lifestyle and History	Psychosocial factors	ORDERED-LOGISTIC	-0.00477804934281138	-0.0512470018711476	0.0416909031855249	0.840286908218974	9939	NA	NA
Volume	Spleen	6160#3	Leisure/social activities: Religious group	Lifestyle and History	Psychosocial factors	LOGISTIC-BINARY	-0.00335048423535256	-0.0391690901338727	0.0320743150035127	0.85373185134559	38620	5954	32666
Volume	Spleen	2010	Suffer from 'nerves'	Lifestyle and History	Psychosocial factors	LOGISTIC-BINARY	-0.00268648439801467	-0.0351509827173422	0.0294853076502502	0.870567728315485	37578	6798	30780
Volume	Spleen	6162#4	Types of transport used (excluding work): Cycle	Lifestyle and History	Lifestyle and environment	LOGISTIC-BINARY	0.00360178854701132	-0.0414107924480522	0.0479030278457749	0.874389649505759	38128	3246	34882
Volume	Spleen	6142#5	Current employment status: Unemployed	Lifestyle and History	Sociodemographics	LOGISTIC-BINARY	-0.00806194401275233	-0.11305228434677	0.0923633947174779	0.877835495593729	38603	487	38116
Volume	Spleen	6164#1	Types of physical activity in last 4 weeks: Walking for pleasure (not as a means of transport)	Lifestyle and History	Lifestyle and environment	LOGISTIC-BINARY	0.00226543237130793	-0.0265455051335039	0.0312523829010005	0.877878201568706	38127	29171	8956
Volume	Spleen	6157#3	Why stopped smoking: Health precaution	Lifestyle and History	Lifestyle and environment	LOGISTIC-BINARY	-0.00430605869955107	-0.0604510338863887	0.0523738737214595	0.881028709484813	8525	5871	2654
Volume	Spleen	2926	Number of unsuccessful stop-smoking attempts	Lifestyle and History	Lifestyle and environment	ORDERED-LOGISTIC	0.00348366727981146	-0.0435158738685842	0.0504832084282071	0.884495433166542	7859	NA	NA
Volume	Spleen	6158#100	Why reduced smoking	Lifestyle and History	Lifestyle and environment	LOGISTIC-BINARY	0.0139046256835393	-0.182112898471052	0.204567535764407	0.887167415982421	678	209	469
Volume	Spleen	2000	Worry too long after embarrassment	Lifestyle and History	Psychosocial factors	LOGISTIC-BINARY	0.00180133584683776	-0.023564849404222	0.0271308129053382	0.889214589381432	37369	18070	19299
Volume	Spleen	6143#2	Transport type for commuting to job workplace: Walk	Lifestyle and History	Sociodemographics	LOGISTIC-BINARY	0.00322296525729726	-0.0428614624950215	0.0487084643192114	0.890256408969107	24407	3586	20821
Volume	Spleen	2936	Likelihood of resuming smoking	Lifestyle and History	Lifestyle and environment	ORDERED-LOGISTIC	-0.00520036475651543	-0.086186891624287	0.0757861621112561	0.899848284398626	8443	NA	NA
Volume	Spleen	20121	Cascot confidence score	Lifestyle and History	Employment	LINEAR	0.00402366619026808	-0.0590379411267953	0.0670852735073314	0.900411704422377	1489	NA	NA
Volume	Spleen	1737	Childhood sunburn occasions	Lifestyle and History	Lifestyle and environment	ORDERED-LOGISTIC	-0.0015979921913665	-0.0287396702001391	0.0255436858174061	0.908131375830605	29202	NA	NA
Volume	Spleen	2714	Age when periods started (menarche)	Lifestyle and History	Sex-specific factors	ORDERED-LOGISTIC	0.00224196612924556	-0.0370579661095564	0.0415418983680475	0.910972655357105	19548	NA	NA
Volume	Spleen	4598	Ever depressed for a whole week	Lifestyle and History	Psychosocial factors	LOGISTIC-BINARY	0.00233164507903491	-0.0412769912015706	0.0459382300850354	0.916510384660511	12747	6671	6076
Volume	Spleen	6144#1	"Never eat eggs, dairy, wheat, sugar": Eggs or foods containing eggs	Lifestyle and History	Lifestyle and environment	LOGISTIC-BINARY	0.0046483373386404	-0.0868508621269716	0.092626746444791	0.91918488062419	38114	732	37382
Volume	Spleen	6157#4	Why stopped smoking: Financial reasons	Lifestyle and History	Lifestyle and environment	LOGISTIC-BINARY	-0.00301235165384119	-0.0626705215375192	0.0559367104255123	0.920663346886695	8525	2111	6414
Volume	Spleen	6158#3	Why reduced smoking: Health precaution	Lifestyle and History	Lifestyle and environment	LOGISTIC-BINARY	-0.00793426710433196	-0.190624174119226	0.17430402219704	0.931698933746335	678	374	304
Volume	Spleen	2634	Duration of heavy DIY	Lifestyle and History	Lifestyle and environment	ORDERED-LOGISTIC	0.00135072537132444	-0.0298079682286144	0.0325094189712633	0.932289609798733	17676	NA	NA
Volume	Spleen	6160#5	Leisure/social activities: Other group activity	Lifestyle and History	Psychosocial factors	LOGISTIC-BINARY	-0.00127474998303723	-0.0316794201408992	0.0289057213293522	0.9342611989818	38620	9106	29514
Volume	Spleen	991	Frequency of strenuous sports in last 4 weeks	Lifestyle and History	Lifestyle and environment	ORDERED-LOGISTIC	0.00240747414168422	-0.0577574788126322	0.0625724270960006	0.937490060321252	5588	NA	NA
Volume	Spleen	1618	Alcohol usually taken with meals	Lifestyle and History	Lifestyle and environment	LOGISTIC-BINARY	0.00129175592158833	-0.037012677491449	0.039830700852343	0.947451983695559	20137	14555	5582
Volume	Spleen	4526	Happiness	Lifestyle and History	Psychosocial factors	ORDERED-LOGISTIC	0.00125424670602879	-0.040201666068463	0.0427101594805206	0.952714335261128	12896	NA	NA
Volume	Spleen	24017	Nitrogen dioxide air pollution; 2006	Lifestyle and History	Residential air pollution	LINEAR	-2.49942271590106e-4	-0.0122033599303565	0.0117034753871763	0.967309209403321	38224	NA	NA
Volume	Spleen	4462	Average monthly intake of other alcoholic drinks	Lifestyle and History	Lifestyle and environment	ORDERED-LOGISTIC	0.00512059568098547	-0.252371209843635	0.262612401205606	0.968911565440585	2530	NA	NA
Volume	Spleen	4642	Ever manic/hyper for 2 days	Lifestyle and History	Psychosocial factors	LOGISTIC-BINARY	0.00185835575412324	-0.0967349520075621	0.0968538117952357	0.96999725989341	12738	591	12147
Volume	Spleen	894	Duration of moderate activity	Lifestyle and History	Lifestyle and environment	ORDERED-LOGISTIC	4.98012613859726e-4	-0.025672913339753	0.0266689385674725	0.970248216038758	30252	NA	NA
Volume	Spleen	1727	Ease of skin tanning	Lifestyle and History	Lifestyle and environment	ORDERED-LOGISTIC	3.60923433779737e-4	-0.0227474489860093	0.0234692958535687	0.97557857262955	37452	NA	NA
Volume	Spleen	2100	"Seen a psychiatrist for nerves, anxiety, tension or depression"	Lifestyle and History	Psychosocial factors	LOGISTIC-BINARY	4.41981034591564e-4	-0.042047157374707	0.0422991965826531	0.983612072846359	38577	3643	34934
Volume	Spleen	6139#100	Gas or solid-fuel cooking/heating	Lifestyle and History	Sociodemographics	LOGISTIC-BINARY	-3.43596657667617e-4	-0.0348593577097782	0.0338129864292807	0.984350846777204	38104	5838	32266
Volume	Spleen	24016	Nitrogen dioxide air pollution; 2005	Lifestyle and History	Residential air pollution	LINEAR	1.14179507115018e-4	-0.0116663625492556	0.0118947215634856	0.984843597138332	38224	NA	NA
Volume	Spleen	6140#4	Heating type(s) in home: Portable gas or paraffin heaters	Lifestyle and History	Sociodemographics	LOGISTIC-BINARY	0.00424360613771608	-0.511434695514777	0.431521227554078	0.986199488138721	12916	23	12893
Volume	Spleen	21000-1001	Ethnic background	Lifestyle and History	Sociodemographics	MULTINOMIAL-LOGISTIC	NA	NA	NA	1	NA	NA	NA
Volume	Spleen	2674	NA	Lifestyle and History	Sex-specific factors	NA	NA	NA	NA	NA	NA	NA	NA
Volume	Spleen	2694	NA	Lifestyle and History	Sex-specific factors	NA	NA	NA	NA	NA	NA	NA	NA
Volume	Spleen	2724	NA	Lifestyle and History	Sex-specific factors	NA	NA	NA	NA	NA	NA	NA	NA
Volume	Spleen	2754	NA	Lifestyle and History	Sex-specific factors	NA	NA	NA	NA	NA	NA	NA	NA
Volume	Spleen	2764	NA	Lifestyle and History	Sex-specific factors	NA	NA	NA	NA	NA	NA	NA	NA
Volume	Spleen	2774	NA	Lifestyle and History	Sex-specific factors	NA	NA	NA	NA	NA	NA	NA	NA
Volume	Spleen	2784	NA	Lifestyle and History	Sex-specific factors	NA	NA	NA	NA	NA	NA	NA	NA
Volume	Spleen	2794	NA	Lifestyle and History	Sex-specific factors	NA	NA	NA	NA	NA	NA	NA	NA
Volume	Spleen	2804	NA	Lifestyle and History	Sex-specific factors	NA	NA	NA	NA	NA	NA	NA	NA
Volume	Spleen	2814	NA	Lifestyle and History	Sex-specific factors	NA	NA	NA	NA	NA	NA	NA	NA
Volume	Spleen	2824	NA	Lifestyle and History	Sex-specific factors	NA	NA	NA	NA	NA	NA	NA	NA
Volume	Spleen	2834	NA	Lifestyle and History	Sex-specific factors	NA	NA	NA	NA	NA	NA	NA	NA
Volume	Spleen	3536	NA	Lifestyle and History	Sex-specific factors	NA	NA	NA	NA	NA	NA	NA	NA
Volume	Spleen	3546	NA	Lifestyle and History	Sex-specific factors	NA	NA	NA	NA	NA	NA	NA	NA
Volume	Spleen	3581	NA	Lifestyle and History	Sex-specific factors	NA	NA	NA	NA	NA	NA	NA	NA
Volume	Spleen	3591	NA	Lifestyle and History	Sex-specific factors	NA	NA	NA	NA	NA	NA	NA	NA
Volume	Spleen	3700	NA	Lifestyle and History	Sex-specific factors	NA	NA	NA	NA	NA	NA	NA	NA
Volume	Spleen	3720	NA	Lifestyle and History	Sex-specific factors	NA	NA	NA	NA	NA	NA	NA	NA
Volume	Spleen	3872	NA	Lifestyle and History	Sex-specific factors	NA	NA	NA	NA	NA	NA	NA	NA
Volume	Spleen	3882	NA	Lifestyle and History	Sex-specific factors	NA	NA	NA	NA	NA	NA	NA	NA
Volume	Spleen	20115-212	NA	Lifestyle and History	Early life factors	NA	NA	NA	NA	NA	NA	NA	NA
Volume	Spleen	20024-3211	NA	Lifestyle and History	Employment	NA	NA	NA	NA	NA	NA	NA	NA
Volume	Spleen	90012	NA	Lifestyle and History	Acceleration averages	NA	NA	NA	NA	NA	NA	NA	NA
Volume	Lungs	1239	Current tobacco smoking	Lifestyle and History	Lifestyle and environment	ORDERED-LOGISTIC	0.552073714004351	0.505169792149008	0.598977635859695	6.05431614723714e-117	38660	NA	NA
Volume	Lungs	20116-0	Smoking status	Lifestyle and History	Lifestyle and environment	MULTINOMIAL-LOGISTIC	NA	NA	NA	3.29943247389341e-115	NA	NA	NA
Volume	Lungs	20162	Pack years adult smoking as proportion of life span exposed to smoking	Lifestyle and History	Lifestyle and environment	LINEAR	0.178892313480588	0.155450426629577	0.2023342003316	5.15952386751001e-50	9632	NA	NA
Volume	Lungs	20161	Pack years of smoking	Lifestyle and History	Lifestyle and environment	LINEAR	0.174782186376389	0.151550309191673	0.198014063561105	1.12675236048892e-48	9632	NA	NA
Volume	Lungs	1438	Bread intake	Lifestyle and History	Lifestyle and environment	LINEAR	0.0768162147104103	0.0638514605013466	0.0897809689194739	4.00709704316182e-31	37534	NA	NA
Volume	Lungs	1687	Comparative body size at age 10	Lifestyle and History	Early life factors	ORDERED-LOGISTIC	0.151504802314753	0.12538591282207	0.177623691807436	6.6747618445022e-30	38234	NA	NA
Volume	Lungs	20160	Ever smoked	Lifestyle and History	Lifestyle and environment	LOGISTIC-BINARY	0.154674738545592	0.126559441701027	0.182884181147332	5.01219769054815e-27	38594	21998	16596
Volume	Lungs	1249	Past tobacco smoking	Lifestyle and History	Lifestyle and environment	ORDERED-LOGISTIC	-0.123677838815523	-0.149884532857882	-0.0974711447731644	2.36736584914861e-20	37033	NA	NA
Volume	Lungs	3456	Number of cigarettes currently smoked daily (current cigarette smokers)	Lifestyle and History	Lifestyle and environment	LINEAR	0.2486186310148	0.196151603180258	0.301085658849341	5.76360183025761e-20	1399	NA	NA
Volume	Lungs	20022	Birth weight	Lifestyle and History	Early life factors	LINEAR	0.0761438217696353	0.058988863735057503	0.0932987798042131	3.54438346826743e-18	23122	NA	NA
Volume	Lungs	2897	Age stopped smoking	Lifestyle and History	Lifestyle and environment	LINEAR	0.117133480837563	0.0905520160554582	0.143714945619667	6.77698172233834e-18	8671	NA	NA
Volume	Lungs	3466	Time from waking to first cigarette	Lifestyle and History	Lifestyle and environment	ORDERED-LOGISTIC	-0.42082653219476	-0.525800377422237	-0.315852686967283	8.08539797412694e-15	1387	NA	NA
Volume	Lungs	3476	Difficulty not smoking for 1 day	Lifestyle and History	Lifestyle and environment	ORDERED-LOGISTIC	0.379082934241937	0.273415674829763	0.48475019365411	3.26834442115926e-12	1387	NA	NA
Volume	Lungs	904	Number of days/week of vigorous physical activity 10+ minutes	Lifestyle and History	Lifestyle and environment	ORDERED-LOGISTIC	0.0846464204430265	0.0603371870761128	0.10895565380994	8.93710315311349e-12	37971	NA	NA
Volume	Lungs	1697	Comparative height size at age 10	Lifestyle and History	Early life factors	ORDERED-LOGISTIC	0.0946749508921213	0.0657808125393445	0.123569089244898	1.35967576780028e-10	38263	NA	NA
Volume	Lungs	884	Number of days/week of moderate physical activity 10+ minutes	Lifestyle and History	Lifestyle and environment	ORDERED-LOGISTIC	0.0773682172008811	0.0533791560980934	0.101357278303669	2.6237012076643e-10	37745	NA	NA
Volume	Lungs	22033	Summed days activity	Lifestyle and History	Lifestyle and environment	LINEAR	0.0453298674779135	0.0311089673713581	0.0595507675844688	4.21602206731407e-10	33698	NA	NA
Volume	Lungs	2267	Use of sun/uv protection	Lifestyle and History	Lifestyle and environment	ORDERED-LOGISTIC	-0.0797581247440343	-0.10515646646393	-0.0543597830241381	7.58637352124473e-10	38025	NA	NA
Volume	Lungs	1070	Time spent watching television (TV)	Lifestyle and History	Lifestyle and environment	ORDERED-LOGISTIC	-0.077601503141681	-0.102724910946641	-0.0524780953367207	1.42665957732967e-9	35925	NA	NA
Volume	Lungs	1588	Average weekly beer plus cider intake	Lifestyle and History	Lifestyle and environment	ORDERED-LOGISTIC	0.0931157784563115	0.0621633502899968	0.124068206622626	3.75755388644267e-9	29425	NA	NA
Volume	Lungs	22032	IPAQ activity group	Lifestyle and History	Lifestyle and environment	ORDERED-LOGISTIC	0.0809111845282229	0.0534491499239291	0.108373219132517	7.77875784177431e-9	32885	NA	NA
Volume	Lungs	22040	Summed MET minutes per week for all activity	Lifestyle and History	Lifestyle and environment	LINEAR	0.0420771232957442	0.0276738713173962	0.0564803752740921	1.03756481407103e-8	32885	NA	NA
Volume	Lungs	1727	Ease of skin tanning	Lifestyle and History	Lifestyle and environment	ORDERED-LOGISTIC	-0.0723328411973591	-0.0973857599181751	-0.0472799224765431	1.53474083281781e-8	37452	NA	NA
Volume	Lungs	3637	Frequency of other exercises in last 4 weeks	Lifestyle and History	Lifestyle and environment	ORDERED-LOGISTIC	0.0970506265272605	0.0633003431119371	0.130800909942584	1.76230846394558e-8	21274	NA	NA
Volume	Lungs	1060	Time spent outdoors in winter	Lifestyle and History	Lifestyle and environment	ORDERED-LOGISTIC	0.0812959016539213	0.0527673951761242	0.109824408131718	2.35452152293571e-8	29128	NA	NA
Volume	Lungs	1757	Facial ageing	Lifestyle and History	Lifestyle and environment	ORDERED-LOGISTIC	0.0895469653955628	0.0578862031647053	0.12120772762642	2.98625592731441e-8	35323	NA	NA
Volume	Lungs	2714	Age when periods started (menarche)	Lifestyle and History	Sex-specific factors	ORDERED-LOGISTIC	-0.117464674438653	-0.159832226547265	-0.0750971223300416	5.57433258624779e-8	19548	NA	NA
Volume	Lungs	1618	Alcohol usually taken with meals	Lifestyle and History	Lifestyle and environment	LOGISTIC-BINARY	-0.113827369435626	-0.156270208236301	-0.0713251378318307	1.49372860291499e-7	20137	14555	5582
Volume	Lungs	22039	MET minutes per week for vigorous activity	Lifestyle and History	Lifestyle and environment	ORDERED-LOGISTIC	0.071562207739258	0.0445943538366792	0.0985300616418367	1.99354259170869e-7	32885	NA	NA
Volume	Lungs	1418-2	Milk type used	Lifestyle and History	Lifestyle and environment	MULTINOMIAL-LOGISTIC	NA	NA	NA	4.42956795773195e-7	NA	NA	NA
Volume	Lungs	738	Average total household income before tax	Lifestyle and History	Sociodemographics	ORDERED-LOGISTIC	-0.065612005858069	-0.0911432671851096	-0.0400807445310284	4.75442262777163e-7	34927	NA	NA
Volume	Lungs	6143#1	Transport type for commuting to job workplace: Car/motor vehicle	Lifestyle and History	Sociodemographics	LOGISTIC-BINARY	-0.115044146387464	-0.160194369906929	-0.0696492893234725	6.32338736184678e-7	24407	20320	4087
Volume	Lungs	6164#3	Types of physical activity in last 4 weeks: Strenuous sports	Lifestyle and History	Lifestyle and environment	LOGISTIC-BINARY	0.0933794126536518	0.0564630538304407	0.130132687484934	6.72793394810848e-7	38127	5653	32474
Volume	Lungs	6162#1	Types of transport used (excluding work): Car/motor vehicle	Lifestyle and History	Lifestyle and environment	LOGISTIC-BINARY	-0.0932983307014873	-0.130146302340095	-0.0562612479662817	7.41071713709445e-7	38128	32040	6088
Volume	Lungs	22035	Above moderate/vigorous recommendation	Lifestyle and History	Lifestyle and environment	LOGISTIC-BINARY	0.0729955498836204	0.0434753595990099	0.102572083293817	1.28366083397707e-6	32885	17759	15126
Volume	Lungs	1498	Coffee intake	Lifestyle and History	Lifestyle and environment	ORDERED-LOGISTIC	0.0651612016954038	0.0387385763450665	0.0915838270457411	1.34671529062326e-6	35578	NA	NA
Volume	Lungs	2734	Number of live births	Lifestyle and History	Sex-specific factors	ORDERED-LOGISTIC	0.105598396200807	0.0623636466713255	0.148833145730288	1.7037978815934e-6	20021	NA	NA
Volume	Lungs	6162#4	Types of transport used (excluding work): Cycle	Lifestyle and History	Lifestyle and environment	LOGISTIC-BINARY	0.107403224127818	0.0616254623522902	0.152815019478656	3.88781911666322e-6	38128	3246	34882
Volume	Lungs	20117-2	Alcohol drinker status	Lifestyle and History	Lifestyle and environment	MULTINOMIAL-LOGISTIC	NA	NA	NA	4.28909260040878e-6	NA	NA	NA
Volume	Lungs	1538-0	Major dietary changes in the last 5 years	Lifestyle and History	Lifestyle and environment	MULTINOMIAL-LOGISTIC	NA	NA	NA	4.8983069732948e-6	NA	NA	NA
Volume	Lungs	816	Job involves heavy manual or physical work	Lifestyle and History	Sociodemographics	ORDERED-LOGISTIC	0.0821613226167223	0.04597313729834	0.118349507935105	8.62413602805489e-6	26612	NA	NA
Volume	Lungs	680-1	Own or rent accommodation lived in	Lifestyle and History	Sociodemographics	MULTINOMIAL-LOGISTIC	NA	NA	NA	1.24744383905661e-5	NA	NA	NA
Volume	Lungs	728	Number of vehicles in household	Lifestyle and History	Sociodemographics	ORDERED-LOGISTIC	-0.0536622017913696	-0.0791234233099021	-0.028200980272837	3.62118876381075e-5	38547	NA	NA
Volume	Lungs	3436	Age started smoking in current smokers	Lifestyle and History	Lifestyle and environment	LINEAR	-0.107822294339672	-0.158972103333802	-0.056672485345543	3.75013553375176e-5	1547	NA	NA
Volume	Lungs	1359	Poultry intake	Lifestyle and History	Lifestyle and environment	ORDERED-LOGISTIC	-0.0528607737370209	-0.07814476258011	-0.0275767848939318	4.18084725547276e-5	38646	NA	NA
Volume	Lungs	1110	Length of mobile phone use	Lifestyle and History	Lifestyle and environment	ORDERED-LOGISTIC	-0.0516005831566271	-0.0765591114852119	-0.0266420548280423	5.08389478166548e-5	38470	NA	NA
Volume	Lungs	22036	Above moderate/vigorous/walking recommendation	Lifestyle and History	Lifestyle and environment	LOGISTIC-BINARY	0.0771193033264923	0.0392855602001925	0.115193037460864	6.81247589179404e-5	32885	26628	6257
Volume	Lungs	22038	MET minutes per week for moderate activity	Lifestyle and History	Lifestyle and environment	LINEAR	0.028633566451921	0.0142659421286598	0.0430011907751822	9.39497081902688e-5	32885	NA	NA
Volume	Lungs	24007	Particulate matter air pollution (pm2.5) absorbance; 2010	Lifestyle and History	Residential air pollution	LINEAR	0.0271651830192542	0.013531809624870699	0.0407985564136377	9.42213420201762e-5	36068	NA	NA
Volume	Lungs	1090	Time spent driving	Lifestyle and History	Lifestyle and environment	ORDERED-LOGISTIC	-0.0620129984302459	-0.093201888153696	-0.0308241087067959	9.76263576682526e-5	24607	NA	NA
Volume	Lungs	1518	Hot drink temperature	Lifestyle and History	Lifestyle and environment	ORDERED-LOGISTIC	-0.0550380280036327	-0.0833469957328854	-0.0267290602743799	1.38844978072039e-4	38310	NA	NA
Volume	Lungs	2100	"Seen a psychiatrist for nerves, anxiety, tension or depression"	Lifestyle and History	Psychosocial factors	LOGISTIC-BINARY	0.0875159171552549	0.0414186093788375	0.133188982324235	1.85212606952895e-4	38577	3643	34934
Volume	Lungs	1578	Average weekly champagne plus white wine intake	Lifestyle and History	Lifestyle and environment	ORDERED-LOGISTIC	-0.0550814843416876	-0.0841387848255991	-0.0260241838577761	2.03262764480999e-4	29395	NA	NA
Volume	Lungs	24019	Particulate matter air pollution (pm10); 2007	Lifestyle and History	Residential air pollution	LINEAR	0.0218083917734338	0.0101843322965004	0.0334324512503673	2.3605595984375e-4	38164	NA	NA
Volume	Lungs	22034	Summed minutes activity	Lifestyle and History	Lifestyle and environment	LINEAR	0.0269472403710772	0.0125219752775296	0.0413725054646248	2.51179890031692e-4	32885	NA	NA
Volume	Lungs	2139	Age first had sexual intercourse	Lifestyle and History	Lifestyle and environment	LINEAR	-0.0250051409706663	-0.0384569881382764	-0.0115532938030562	2.69417922396627e-4	35828	NA	NA
Volume	Lungs	24017	Nitrogen dioxide air pollution; 2006	Lifestyle and History	Residential air pollution	LINEAR	0.0243238925152828	0.0112325949443175	0.037415190086248	2.71136713735418e-4	38224	NA	NA
Volume	Lungs	2385	Relative age voice broke	Lifestyle and History	Sex-specific factors	ORDERED-LOGISTIC	-0.0963525412193292	-0.148259316607169	-0.0444457658314898	2.75291352346941e-4	17343	NA	NA
Volume	Lungs	6138#6	Qualifications: Other professional qualifications eg: nursing, teaching	Lifestyle and History	Sociodemographics	LOGISTIC-BINARY	-0.0525084256771429	-0.0810238792518673	-0.0240689441636943	3.01271118951142e-4	38035	14136	23899
Volume	Lungs	1080	Time spent using computer	Lifestyle and History	Lifestyle and environment	ORDERED-LOGISTIC	-0.052317570646787	-0.0807690971985532	-0.0238660440950208	3.13775645434943e-4	28348	NA	NA
Volume	Lungs	864	Number of days/week walked 10+ minutes	Lifestyle and History	Lifestyle and environment	ORDERED-LOGISTIC	0.0444999152000522	0.0198949137750414	0.0691049166250631	3.93389168701127e-4	38431	NA	NA
Volume	Lungs	24003	Nitrogen dioxide air pollution; 2010	Lifestyle and History	Residential air pollution	LINEAR	0.0241383654397792	0.0107914828531461	0.0374852480264124	3.93411440205316e-4	38224	NA	NA
Volume	Lungs	1408	Cheese intake	Lifestyle and History	Lifestyle and environment	ORDERED-LOGISTIC	0.0456668932963291	0.0203894179067112	0.0709443686859471	3.99129063785026e-4	38018	NA	NA
Volume	Lungs	6157#2	Why stopped smoking: Doctor's advice	Lifestyle and History	Lifestyle and environment	LOGISTIC-BINARY	0.217635459207375	0.0938857386283925	0.33758286555071	4.60513418592445e-4	8525	378	8147
Volume	Lungs	1970	Nervous feelings	Lifestyle and History	Psychosocial factors	LOGISTIC-BINARY	0.0616680037466697	0.0269989936681186	0.0961744905112833	4.74524391520822e-4	37934	7603	30331
Volume	Lungs	6141#1	How are people in household related to participant: Husband, wife or partner	Lifestyle and History	Sociodemographics	LOGISTIC-BINARY	-0.0583716326319758	-0.0915307723979663	-0.0250706548043148	5.75264907403329e-4	38559	29886	8673
Volume	Lungs	991	Frequency of strenuous sports in last 4 weeks	Lifestyle and History	Lifestyle and environment	ORDERED-LOGISTIC	0.109522597199425	0.0464199982530788	0.172625196145771	6.74192502099076e-4	5588	NA	NA
Volume	Lungs	6164#1	Types of physical activity in last 4 weeks: Walking for pleasure (not as a means of transport)	Lifestyle and History	Lifestyle and environment	LOGISTIC-BINARY	-0.0545014892455616	-0.086427821417814	-0.0224657530405052	8.36688922676468e-4	38127	29171	8956
Volume	Lungs	24016	Nitrogen dioxide air pollution; 2005	Lifestyle and History	Residential air pollution	LINEAR	0.0218263870308395	0.008924028246833	0.034728745814846	9.15020545531223e-4	38224	NA	NA
Volume	Lungs	2654-7	Non-butter spread type details	Lifestyle and History	Lifestyle and environment	MULTINOMIAL-LOGISTIC	NA	NA	NA	9.91655573255573e-4	NA	NA	NA
Volume	Lungs	24018	Nitrogen dioxide air pollution; 2007	Lifestyle and History	Residential air pollution	LINEAR	0.0213312725837514	0.00862764533617542	0.0340348998313273	9.98619844309966e-4	38224	NA	NA
Volume	Lungs	1220	Daytime dozing / sleeping (narcolepsy)	Lifestyle and History	Lifestyle and environment	ORDERED-LOGISTIC	0.055034573455862	0.022050704249051	0.088018442662673	0.0010752309839212	38611	NA	NA
Volume	Lungs	2040	Risk taking	Lifestyle and History	Psychosocial factors	LOGISTIC-BINARY	0.049511514093646	0.019641233316749	0.0793288654690997	0.00114668794880461	37525	10672	26853
Volume	Lungs	874	Duration of walks	Lifestyle and History	Lifestyle and environment	LINEAR	0.0236680615622064	0.00938074268159619	0.0379553804428166	0.00116763969721647	34023	NA	NA
Volume	Lungs	2936	Likelihood of resuming smoking	Lifestyle and History	Lifestyle and environment	ORDERED-LOGISTIC	-0.144655201681053	-0.23259536680944	-0.0567150365526666	0.00126885171724123	8443	NA	NA
Volume	Lungs	1930	Miserableness	Lifestyle and History	Psychosocial factors	LOGISTIC-BINARY	0.0467080996203631	0.0182025635577127	0.0751742286549464	0.00130920346861074	38235	15407	22828
Volume	Lungs	24004	Nitrogen oxides air pollution; 2010	Lifestyle and History	Residential air pollution	LINEAR	0.0216701389152204	0.00828462842118341	0.0350556494092574	0.00150923441639428	38224	NA	NA
Volume	Lungs	2237	Plays computer games	Lifestyle and History	Lifestyle and environment	ORDERED-LOGISTIC	-0.0533992704648411	-0.0865288342693848	-0.0202697066602973	0.00158333789572496	38666	NA	NA
Volume	Lungs	1130	Hands-free device/speakerphone use with mobile phone in last 3 month	Lifestyle and History	Lifestyle and environment	ORDERED-LOGISTIC	-0.0566834718097553	-0.0919140170907481	-0.0214529265287625	0.00161472070939329	33103	NA	NA
Volume	Lungs	914	Duration of vigorous activity	Lifestyle and History	Lifestyle and environment	LINEAR	0.0276188606706653	0.0104280830275413	0.0448096383137893	0.00164005323138591	23575	NA	NA
Volume	Lungs	1031	Frequency of friend/family visits	Lifestyle and History	Psychosocial factors	ORDERED-LOGISTIC	0.0395819525331872	0.0148422661653815	0.0643216389009929	0.00171474898068197	38041	NA	NA
Volume	Lungs	6138#100	Qualifications	Lifestyle and History	Sociodemographics	LOGISTIC-BINARY	0.0876090174007513	0.0313475581199979	0.143231394435623	0.00214340722683817	38035	2463	35572
Volume	Lungs	6142#2	Current employment status: Retired	Lifestyle and History	Sociodemographics	LOGISTIC-BINARY	-0.0617046699395601	-0.101998773014839	-0.0214903554178698	0.00265931175651707	38603	10615	27988
Volume	Lungs	1478	Salt added to food	Lifestyle and History	Lifestyle and environment	ORDERED-LOGISTIC	0.0409948685432837	0.0142297651971348	0.0677599718894326	0.00268351930890806	38668	NA	NA
Volume	Lungs	1548	Variation in diet	Lifestyle and History	Lifestyle and environment	ORDERED-LOGISTIC	-0.0409123666593829	-0.0677967650569175	-0.0140279682618483	0.00285898891875041	38096	NA	NA
Volume	Lungs	6145#2	"Illness, injury, bereavement, stress in last 2 years": Serious illness, injury or assault of a close relative	Lifestyle and History	Psychosocial factors	LOGISTIC-BINARY	-0.0641270769779307	-0.106908247010364	-0.0216765606733132	0.00318423603470358	38078	5053	33025
Volume	Lungs	6142#3	Current employment status: Looking after home and/or family	Lifestyle and History	Sociodemographics	LOGISTIC-BINARY	0.105116138094853	0.0336036701584161	0.175796719990869	0.00375830584800008	38603	2024	36579
Volume	Lungs	2375	Relative age of first facial hair	Lifestyle and History	Sex-specific factors	ORDERED-LOGISTIC	-0.0586733692193167	-0.0984821428392273	-0.0188645955994062	0.00387183309605231	17952	NA	NA
Volume	Lungs	6140#6	Heating type(s) in home: Open fire without central heating	Lifestyle and History	Sociodemographics	LOGISTIC-BINARY	0.505287878819188	0.137667380957552	0.828996143643802	0.00407210333271271	12916	37	12879
Volume	Lungs	806	Job involves mainly walking or standing	Lifestyle and History	Sociodemographics	ORDERED-LOGISTIC	0.0435855863899446	0.013666684194673	0.0735044885852162	0.00430289312378044	26603	NA	NA
Volume	Lungs	796	Distance between home and job workplace	Lifestyle and History	Sociodemographics	LINEAR	-0.0252225227389735	-0.0427069765956068	-0.00773806888234008	0.00469499001897905	22496	NA	NA
Volume	Lungs	1647-1	Country of birth (UK/elsewhere)	Lifestyle and History	Early life factors	MULTINOMIAL-LOGISTIC	NA	NA	NA	0.00550553661393007	NA	NA	NA
Volume	Lungs	24006	Particulate matter air pollution (pm2.5); 2010	Lifestyle and History	Residential air pollution	LINEAR	0.019361903438502	0.00557657606027691	0.0331472308167271	0.00590961416194731	36068	NA	NA
Volume	Lungs	20127	Neuroticism score	Lifestyle and History	Psychosocial factors	ORDERED-LOGISTIC	0.0359454525403036	0.0101653691690522	0.061725535911555	0.0062823848280532096	32592	NA	NA
Volume	Lungs	6141#3	How are people in household related to participant: Brother and/or sister	Lifestyle and History	Sociodemographics	LOGISTIC-BINARY	0.28595469569441	0.0726552110987961	0.485590445915961	0.00666069180596903	38559	146	38413
Volume	Lungs	1747-4	"Hair colour (natural, before greying)"	Lifestyle and History	Lifestyle and environment	MULTINOMIAL-LOGISTIC	NA	NA	NA	0.00720235784202315	NA	NA	NA
Volume	Lungs	845	Age completed full time education	Lifestyle and History	Sociodemographics	ORDERED-LOGISTIC	-0.0476630002328051	-0.082631877233824	-0.0126941232317861	0.00755736763231073	20501	NA	NA
Volume	Lungs	24023	Average 16-hour sound level of noise pollution	Lifestyle and History	Residential noise pollution	LINEAR	0.018316204828376	0.00478386754506151	0.0318485421116904	0.00798315957132912	38224	NA	NA
Volume	Lungs	24024	Average 24-hour sound level of noise pollution	Lifestyle and History	Residential noise pollution	LINEAR	0.0183012874350113	0.00476885819634697	0.0318337166736757	0.00803482493257607	38224	NA	NA
Volume	Lungs	24021	Average evening sound level of noise pollution	Lifestyle and History	Residential noise pollution	LINEAR	0.0182601874637493	0.00472775032239535	0.0317926246051032	0.00817756127280559	38224	NA	NA
Volume	Lungs	24022	Average night-time sound level of noise pollution	Lifestyle and History	Residential noise pollution	LINEAR	0.018227122193132	0.00469442536490952	0.0317598190213544	0.00829524588832387	38224	NA	NA
Volume	Lungs	24020	Average daytime sound level of noise pollution	Lifestyle and History	Residential noise pollution	LINEAR	0.0182128759498611	0.00468035958900122	0.031745392310721	0.00834501238325568	38224	NA	NA
Volume	Lungs	24010	Inverse distance to the nearest road	Lifestyle and History	Residential air pollution	LINEAR	0.0172111646128575	0.00368813276064578	0.0307341964650692	0.0126147351074688	38224	NA	NA
Volume	Lungs	22037	MET minutes per week for walking	Lifestyle and History	Lifestyle and environment	LINEAR	0.0183372541463649	0.00388831994485525	0.0327861883478746	0.0128695150229095	32885	NA	NA
Volume	Lungs	1960	Fed-up feelings	Lifestyle and History	Psychosocial factors	LOGISTIC-BINARY	0.0367750757156475	0.00766518286585992	0.0658307541708426	0.013190628992755	38087	13531	24556
Volume	Lungs	6143#4	Transport type for commuting to job workplace: Cycle	Lifestyle and History	Sociodemographics	LOGISTIC-BINARY	0.073314360196835	0.014606232578046	0.131403075260339	0.0138627299733346	24407	1999	22408
Volume	Lungs	1990	Tense / 'highly strung'	Lifestyle and History	Psychosocial factors	LOGISTIC-BINARY	0.0473114482922964	0.00832549699916302	0.0860416711785644	0.0170110384934443	37770	5615	32155
Volume	Lungs	1920	Mood swings	Lifestyle and History	Psychosocial factors	LOGISTIC-BINARY	0.0343684112452698	0.00610646289019387	0.062597142135728	0.017076577516425	38027	15559	22468
Volume	Lungs	1379	Lamb/mutton intake	Lifestyle and History	Lifestyle and environment	ORDERED-LOGISTIC	-0.0323940377479033	-0.0590265197451701	-0.00576155575063649	0.017129709511162598	38575	NA	NA
Volume	Lungs	4609	Longest period of depression	Lifestyle and History	Psychosocial factors	LINEAR	0.0427361600009814	0.00660550028740664	0.0788668197145562	0.020442462033578	5582	NA	NA
Volume	Lungs	3446-1	Type of tobacco currently smoked	Lifestyle and History	Lifestyle and environment	MULTINOMIAL-LOGISTIC	NA	NA	NA	0.0211620882756343	NA	NA	NA
Volume	Lungs	1508-2	Coffee type	Lifestyle and History	Lifestyle and environment	MULTINOMIAL-LOGISTIC	NA	NA	NA	0.0218009168625669	NA	NA	NA
Volume	Lungs	3486	Ever tried to stop smoking	Lifestyle and History	Lifestyle and environment	ORDERED-LOGISTIC	-0.111954499346162	-0.209103047478534	-0.0148059512137904	0.0240452205644531	1559	NA	NA
Volume	Lungs	1980	Worrier / anxious feelings	Lifestyle and History	Psychosocial factors	LOGISTIC-BINARY	0.0314037270325523	0.0038535352936819	0.0589570472234039	0.02547396841775	37850	19896	17954
Volume	Lungs	2624	Frequency of heavy DIY in last 4 weeks	Lifestyle and History	Lifestyle and environment	ORDERED-LOGISTIC	0.0396096053513547	0.00458092419074488	0.0746382865119645	0.0266825220713385	17660	NA	NA
Volume	Lungs	2149	Lifetime number of sexual partners	Lifestyle and History	Lifestyle and environment	ORDERED-LOGISTIC	0.0300624531162255	0.00268602473731841	0.0574388814951327	0.0313806430171868	33786	NA	NA
Volume	Lungs	1160	Sleep duration	Lifestyle and History	Lifestyle and environment	ORDERED-LOGISTIC	-0.0270363221160338	-0.0518605110831295	-0.00221213314893799	0.032795293185342	38577	NA	NA
Volume	Lungs	2060	Frequency of unenthusiasm / disinterest in last 2 weeks	Lifestyle and History	Psychosocial factors	ORDERED-LOGISTIC	0.0389378841565999	0.00304187772020732	0.0748338905929924	0.0335021319821436	37888	NA	NA
Volume	Lungs	5674	Severity of manic/irritable episodes	Lifestyle and History	Psychosocial factors	LOGISTIC-BINARY	0.150798407773913	0.00908385214135676	0.291372967678343	0.0360293886726754	2117	534	1583
Volume	Lungs	3506	Smoking compared to 10 years previous	Lifestyle and History	Lifestyle and environment	ORDERED-LOGISTIC	-0.103246326115656	-0.200076021160817	-0.00641663107049427	0.0367973320488174	1560	NA	NA
Volume	Lungs	6140#2	Heating type(s) in home: Electric storage heaters	Lifestyle and History	Sociodemographics	LOGISTIC-BINARY	-0.190240261003931	-0.372603109530422	-0.0133098750138086	0.0381005202672282	12916	255	12661
Volume	Lungs	777	Frequency of travelling from home to job workplace	Lifestyle and History	Sociodemographics	ORDERED-LOGISTIC	0.0359602169707753	0.00191556469641392	0.0700048692451367	0.0384359833890241	26222	NA	NA
Volume	Lungs	6142#7	Current employment status: Full or part-time student	Lifestyle and History	Sociodemographics	LOGISTIC-BINARY	0.147852485161201	0.00545255934467539	0.285408822330086	0.0384929871063509	38603	399	38204
Volume	Lungs	6146#3	Attendance/disability/mobility allowance: Blue badge	Lifestyle and History	Sociodemographics	LOGISTIC-BINARY	-0.165190778011459	-0.326809108864746	-0.00872227680887193	0.0418918432641425	38549	343	38206
Volume	Lungs	4440	Average monthly spirits intake	Lifestyle and History	Lifestyle and environment	ORDERED-LOGISTIC	-0.138919970506418	-0.273537788497413	-0.00430215251542257	0.0432186323514785	2543	NA	NA
Volume	Lungs	1309	Fresh fruit intake	Lifestyle and History	Lifestyle and environment	ORDERED-LOGISTIC	0.0262526391053784	7.03671213008319e-4	0.0518016069977484	0.0440187360563043	37331	NA	NA
Volume	Lungs	2050	Frequency of depressed mood in last 2 weeks	Lifestyle and History	Psychosocial factors	ORDERED-LOGISTIC	0.0360218810514644	9.18486333873141e-4	0.0711252757690556	0.0443028216411355	37567	NA	NA
Volume	Lungs	6146#2	Attendance/disability/mobility allowance: Disability living allowance	Lifestyle and History	Sociodemographics	LOGISTIC-BINARY	0.137763166743044	0.00103826940321805	0.269597498365694	0.0443963097932018	38549	406	38143
Volume	Lungs	6138#3	Qualifications: O levels/GCSEs or equivalent	Lifestyle and History	Sociodemographics	LOGISTIC-BINARY	-0.0283694110576478	-0.0560913313115562	-6.48090162768739e-4	0.044862021935353	38035	20717	17318
Volume	Lungs	2110	Able to confide	Lifestyle and History	Psychosocial factors	ORDERED-LOGISTIC	-0.0269106947400456	-0.0532263357192101	-5.95053760881148e-4	0.0450431291430395	37799	NA	NA
Volume	Lungs	1050	Time spend outdoors in summer	Lifestyle and History	Lifestyle and environment	ORDERED-LOGISTIC	0.0277988640994065	4.78335080964686e-4	0.0551193931178483	0.0461255014980921	34873	NA	NA
Volume	Lungs	2070	Frequency of tenseness / restlessness in last 2 weeks	Lifestyle and History	Psychosocial factors	ORDERED-LOGISTIC	0.0324469902508372	2.90292188581433e-4	0.064603688313093	0.0479707351786991	37728	NA	NA
Volume	Lungs	4674	Private healthcare	Lifestyle and History	Sociodemographics	ORDERED-LOGISTIC	0.0497303249277116	2.70602275347323e-4	0.0991900475800758	0.0487774257770418	12881	NA	NA
Volume	Lungs	3859-5	Reason former drinker stopped drinking alcohol	Lifestyle and History	Lifestyle and environment	MULTINOMIAL-LOGISTIC	NA	NA	NA	0.0569887946717807	NA	NA	NA
Volume	Lungs	24008	Particulate matter air pollution 2.5-10um; 2010	Lifestyle and History	Residential air pollution	LINEAR	0.0132357101817753	-6.05367212175733e-4	0.0270767875757263	0.0608966071244043	36068	NA	NA
Volume	Lungs	1568	Average weekly red wine intake	Lifestyle and History	Lifestyle and environment	ORDERED-LOGISTIC	-0.0275469782444536	-0.0563555001001193	0.00126154361121208	0.0609171376514566	29406	NA	NA
Volume	Lungs	24005	Particulate matter air pollution (pm10); 2010	Lifestyle and History	Residential air pollution	LINEAR	0.0131836169083921	-6.2156513825655e-4	0.0269887989550407	0.0612449393372984	36068	NA	NA
Volume	Lungs	24012	Inverse distance to the nearest major road	Lifestyle and History	Residential air pollution	LINEAR	0.0129051524488009	-6.11002879099719e-4	0.0264213077767014	0.0612941814105603	38224	NA	NA
Volume	Lungs	3659	Year immigrated to UK (United Kingdom)	Lifestyle and History	Sociodemographics	LINEAR	-0.0393180655347876	-0.0805294614669473	0.00189333039737214	0.0614851258816152	2351	NA	NA
Volume	Lungs	20126-0	Bipolar and major depression status	Lifestyle and History	Psychosocial factors	MULTINOMIAL-LOGISTIC	NA	NA	NA	0.0629837597669117	NA	NA	NA
Volume	Lungs	24506	"Natural environment percentage, buffer 1000m"	Lifestyle and History	Greenspace and coastal proximity	LINEAR	-0.0125701564535952	-0.0258412346669981	7.0092175980771e-4	0.0633891636091631	38316	NA	NA
Volume	Lungs	6143#2	Transport type for commuting to job workplace: Walk	Lifestyle and History	Sociodemographics	LOGISTIC-BINARY	0.0458606317105777	-0.00282905982704544	0.0941555508543143	0.0637768591197528	24407	3586	20821
Volume	Lungs	1488	Tea intake	Lifestyle and History	Lifestyle and environment	LINEAR	0.0128741245332911	-7.92855331588339e-4	0.0265411043981705	0.0648534272985694	37255	NA	NA
Volume	Lungs	981	Duration walking for pleasure	Lifestyle and History	Lifestyle and environment	ORDERED-LOGISTIC	0.0263598813163203	-0.00189866522588465	0.0546184278585252	0.0675136476830313	29078	NA	NA
Volume	Lungs	4537	Work/job satisfaction	Lifestyle and History	Psychosocial factors	ORDERED-LOGISTIC	0.0461607853549175	-0.00500835310319148	0.0973299238130265	0.0770658697440006	9939	NA	NA
Volume	Lungs	3680	Age when last ate meat	Lifestyle and History	Lifestyle and environment	LINEAR	0.051103249066461	-0.00615703253979945	0.108363530672721	0.0802219596818235	1922	NA	NA
Volume	Lungs	1100	Drive faster than motorway speed limit	Lifestyle and History	Lifestyle and environment	ORDERED-LOGISTIC	-0.0228284266418884	-0.0488361105754037	0.00317925729162682	0.0853677577100122	36631	NA	NA
Volume	Lungs	6144#1	"Never eat eggs, dairy, wheat, sugar": Eggs or foods containing eggs	Lifestyle and History	Lifestyle and environment	LOGISTIC-BINARY	0.084135229002562	-0.0131169829861009	0.178926961777043	0.0859552880160314	38114	732	37382
Volume	Lungs	2664-5	Reason for reducing amount of alcohol drunk	Lifestyle and History	Lifestyle and environment	MULTINOMIAL-LOGISTIC	NA	NA	NA	0.0906439933575137	NA	NA	NA
Volume	Lungs	6164#4	Types of physical activity in last 4 weeks: Light DIY (eg: pruning, watering the lawn)	Lifestyle and History	Lifestyle and environment	LOGISTIC-BINARY	-0.0237114701326562	-0.0511947307196863	0.00378516962976466	0.0909018563097898	38127	21578	16549
Volume	Lungs	2395-1	Hair/balding pattern	Lifestyle and History	Sex-specific factors	MULTINOMIAL-LOGISTIC	NA	NA	NA	0.0915236243910788	NA	NA	NA
Volume	Lungs	3731	Former alcohol drinker	Lifestyle and History	Lifestyle and environment	LOGISTIC-BINARY	0.108999480641699	-0.0186810020842264	0.237795748515051	0.0954248656791879	1830	841	989
Volume	Lungs	2010	Suffer from 'nerves'	Lifestyle and History	Psychosocial factors	LOGISTIC-BINARY	0.0288675517677664	-0.00652368483849445	0.0640742815942568	0.108941122824046	37578	6798	30780
Volume	Lungs	4559	Family relationship satisfaction	Lifestyle and History	Psychosocial factors	ORDERED-LOGISTIC	0.035339422143648803	-0.00842413368342167	0.0791029779707193	0.113511489859555	12860	NA	NA
Volume	Lungs	1608	Average weekly fortified wine intake	Lifestyle and History	Lifestyle and environment	ORDERED-LOGISTIC	-0.0411744287952803	-0.0922008405182257	0.00985198292766505	0.113758647104431	29427	NA	NA
Volume	Lungs	2030	Guilty feelings	Lifestyle and History	Psychosocial factors	LOGISTIC-BINARY	0.0254045007258089	-0.00625382585863508	0.0569457121249979	0.115071431620075	37981	10526	27455
Volume	Lungs	894	Duration of moderate activity	Lifestyle and History	Lifestyle and environment	ORDERED-LOGISTIC	0.0225758285615476	-0.00572917684325202	0.0508808339663472	0.117997713811484	30252	NA	NA
Volume	Lungs	6160#5	Leisure/social activities: Other group activity	Lifestyle and History	Psychosocial factors	LOGISTIC-BINARY	-0.0264427900320183	-0.0596909016540354	0.0066514293165951	0.118170536785247	38620	9106	29514
Volume	Lungs	6145#4	"Illness, injury, bereavement, stress in last 2 years": Death of a spouse or partner	Lifestyle and History	Psychosocial factors	LOGISTIC-BINARY	0.100971269812818	-0.0282501587035786	0.226113386017261	0.119802124109118	38078	470	37608
Volume	Lungs	1140	Difference in mobile phone use compared to two years previously	Lifestyle and History	Lifestyle and environment	ORDERED-LOGISTIC	-0.0224695891254604	-0.0508211913209636	0.00588201307004279	0.120345825651087	32733	NA	NA
Volume	Lungs	6157#1	Why stopped smoking: Illness or ill health	Lifestyle and History	Lifestyle and environment	LOGISTIC-BINARY	0.0786248708434965	-0.0230874352793181	0.178124929388051	0.12551197263329	8525	681	7844
Volume	Lungs	1200	Sleeplessness / insomnia	Lifestyle and History	Lifestyle and environment	ORDERED-LOGISTIC	-0.0197471307024115	-0.04512142427285	0.00562716286802714	0.127183206865454	38649	NA	NA
Volume	Lungs	6138#5	Qualifications: NVQ or HND or HNC or equivalent	Lifestyle and History	Sociodemographics	LOGISTIC-BINARY	-0.0264416593029614	-0.0607393371055259	0.00768124948242557	0.129773412425645	38035	7423	30612
Volume	Lungs	4548	Health satisfaction	Lifestyle and History	Psychosocial factors	ORDERED-LOGISTIC	-0.0345433649957393	-0.0792695136522005	0.0101827836607218	0.130109885009106	12912	NA	NA
Volume	Lungs	6164#100	Types of physical activity in last 4 weeks	Lifestyle and History	Lifestyle and environment	LOGISTIC-BINARY	0.0602103973208048	-0.0187147487966212	0.137686210947769	0.131295311128643	38127	1318	36809
Volume	Lungs	6158#3	Why reduced smoking: Health precaution	Lifestyle and History	Lifestyle and environment	LOGISTIC-BINARY	-0.157668820752877	-0.366567966019963	0.0500163062605998	0.137006827465559	678	374	304
Volume	Lungs	2684	Years since last breast cancer screening / mammogram	Lifestyle and History	Sex-specific factors	ORDERED-LOGISTIC	-0.0484259767716666	-0.112396924449584	0.0155449709062504	0.137912738227219	11128	NA	NA
Volume	Lungs	2887	Number of cigarettes previously smoked daily	Lifestyle and History	Lifestyle and environment	ORDERED-LOGISTIC	0.0430021928456362	-0.0138872730796647	0.0998916587709371	0.138500898640972	8253	NA	NA
Volume	Lungs	2405	Number of children fathered	Lifestyle and History	Sex-specific factors	ORDERED-LOGISTIC	0.0232069708333976	-0.00757148572960439	0.0539854273963996	0.139468064522897	18279	NA	NA
Volume	Lungs	3669	Lifetime number of same-sex sexual partners	Lifestyle and History	Lifestyle and environment	ORDERED-LOGISTIC	-0.105767724837519	-0.245964065456797	0.0344286157817589	0.139485487601776	1272	NA	NA
Volume	Lungs	3647	Duration of other exercises	Lifestyle and History	Lifestyle and environment	ORDERED-LOGISTIC	0.024581243649681	-0.00972034320988509	0.0588828305092471	0.160161944036842	21287	NA	NA
Volume	Lungs	6138#4	Qualifications: CSEs or equivalent	Lifestyle and History	Sociodemographics	LOGISTIC-BINARY	-0.0301164276888272	-0.0725844528811838	0.0120662653214217	0.163112183586891	38035	5318	32717
Volume	Lungs	1279	Exposure to tobacco smoke outside home	Lifestyle and History	Lifestyle and environment	ORDERED-LOGISTIC	-0.0269679100996682	-0.0651676581834645	0.0112318379841282	0.166458475298851	35108	NA	NA
Volume	Lungs	4570	Friendships satisfaction	Lifestyle and History	Psychosocial factors	ORDERED-LOGISTIC	0.0316824978253303	-0.0132172473989296	0.0765822430495903	0.166680364668344	12815	NA	NA
Volume	Lungs	6145#6	"Illness, injury, bereavement, stress in last 2 years": Financial difficulties	Lifestyle and History	Psychosocial factors	LOGISTIC-BINARY	0.0336857735232592	-0.0144072605249084	0.0813380204007361	0.167830290403365	38078	3581	34497
Volume	Lungs	6160#2	Leisure/social activities: Pub or social club	Lifestyle and History	Psychosocial factors	LOGISTIC-BINARY	0.021204437501111	-0.00917523972832496	0.0515037044769027	0.170709210012995	38620	9982	28638
Volume	Lungs	24504	"Domestic garden percentage, buffer 300m"	Lifestyle and History	Greenspace and coastal proximity	LINEAR	-0.00966039230642161	-0.0235220930096255	0.00420130839678224	0.171956968978944	35918	NA	NA
Volume	Lungs	1598	Average weekly spirits intake	Lifestyle and History	Lifestyle and environment	ORDERED-LOGISTIC	-0.021875170182922	-0.0532942688980057	0.00954392853216175	0.172381231971605	29374	NA	NA
Volume	Lungs	1707-1	Handedness (chirality/laterality)	Lifestyle and History	Early life factors	MULTINOMIAL-LOGISTIC	NA	NA	NA	0.172501648151022	NA	NA	NA
Volume	Lungs	2877-1	Type of tobacco previously smoked	Lifestyle and History	Lifestyle and environment	MULTINOMIAL-LOGISTIC	NA	NA	NA	0.184010494099107	NA	NA	NA
Volume	Lungs	6158#1	Why reduced smoking: Illness or ill health	Lifestyle and History	Lifestyle and environment	LOGISTIC-BINARY	0.232250568317846	-0.123081511808349	0.570132269774935	0.186901982946774	678	58	620
Volume	Lungs	4429	Average monthly beer plus cider intake	Lifestyle and History	Lifestyle and environment	ORDERED-LOGISTIC	-0.0772806859078301	-0.192060927269884	0.0374995554542236	0.187074593887098	2527	NA	NA
Volume	Lungs	1150-2	Usual side of head for mobile phone use	Lifestyle and History	Lifestyle and environment	MULTINOMIAL-LOGISTIC	NA	NA	NA	0.192382644814227	NA	NA	NA
Volume	Lungs	24508	Distance (Euclidean) to coast	Lifestyle and History	Greenspace and coastal proximity	LINEAR	-0.00722054442478349	-0.0183921387783249	0.00395104992875796	0.20522541345704	38316	NA	NA
Volume	Lungs	1289	Cooked vegetable intake	Lifestyle and History	Lifestyle and environment	ORDERED-LOGISTIC	0.0166736742099707	-0.00922049873055946	0.0425678471505009	0.206929626111428	37779	NA	NA
Volume	Lungs	1369	Beef intake	Lifestyle and History	Lifestyle and environment	ORDERED-LOGISTIC	-0.0160996718853639	-0.0412257833140386	0.00902643954331085	0.209167638720432	38613	NA	NA
Volume	Lungs	24500	"Greenspace percentage, buffer 1000m"	Lifestyle and History	Greenspace and coastal proximity	LINEAR	-0.00861336564964803	-0.0222581498365481	0.00503141853725208	0.215990050369821	35918	NA	NA
Volume	Lungs	1717	Skin colour	Lifestyle and History	Lifestyle and environment	ORDERED-LOGISTIC	0.018464150759931	-0.0109071963028748	0.0478354978227368	0.217902978405089	38374	NA	NA
Volume	Lungs	24502	"Water percentage, buffer 1000m"	Lifestyle and History	Greenspace and coastal proximity	LINEAR	0.00870364808400693	-0.00515188000056294	0.0225591761685768	0.218242842260514	35918	NA	NA
Volume	Lungs	924	Usual walking pace	Lifestyle and History	Lifestyle and environment	ORDERED-LOGISTIC	0.0171992473704733	-0.010419645180367	0.0448181399213136	0.222260193674066	38610	NA	NA
Volume	Lungs	1011	Frequency of light DIY in last 4 weeks	Lifestyle and History	Lifestyle and environment	ORDERED-LOGISTIC	0.020359121557286	-0.0126014034785047	0.0533196465930766	0.226040924867587	21164	NA	NA
Volume	Lungs	24009	Traffic intensity on the nearest road	Lifestyle and History	Residential air pollution	ORDERED-LOGISTIC	0.0330055778733358	-0.021225111116873	0.0872362668635445	0.232922337539964	38224	NA	NA
Volume	Lungs	6139#100	Gas or solid-fuel cooking/heating	Lifestyle and History	Sociodemographics	LOGISTIC-BINARY	-0.0229393385000314	-0.0609374092144396	0.014807514003443401	0.235143347145685	38104	5838	32266
Volume	Lungs	2926	Number of unsuccessful stop-smoking attempts	Lifestyle and History	Lifestyle and environment	ORDERED-LOGISTIC	0.0322279982400042	-0.0212917833441699	0.0857477798241782	0.237936629160078	7859	NA	NA
Volume	Lungs	4526	Happiness	Lifestyle and History	Psychosocial factors	ORDERED-LOGISTIC	0.0273077829715619	-0.0181815819921551	0.0727971479352788	0.239373355949588	12896	NA	NA
Volume	Lungs	6144#2	"Never eat eggs, dairy, wheat, sugar": Dairy products	Lifestyle and History	Lifestyle and environment	LOGISTIC-BINARY	0.0640109896133638	-0.0458703635235594	0.170918620060839	0.247196224283558	38114	616	37498
Volume	Lungs	1940	Irritability	Lifestyle and History	Psychosocial factors	LOGISTIC-BINARY	0.0179703597299402	-0.0125524390923449	0.0484023808987705	0.247791421787389	37370	10593	26777
Volume	Lungs	6140#100	Heating type(s) in home	Lifestyle and History	Sociodemographics	LOGISTIC-BINARY	-0.140491632376173	-0.384191794969491	0.0924049973188747	0.248697163768903	12916	138	12778
Volume	Lungs	6141#2	How are people in household related to participant: Son and/or daughter (include step-children)	Lifestyle and History	Sociodemographics	LOGISTIC-BINARY	0.0178564365538384	-0.012687832508239	0.0483651378173059	0.251568757958545	38559	15542	23017
Volume	Lungs	6142#6	Current employment status: Doing unpaid or voluntary work	Lifestyle and History	Sociodemographics	LOGISTIC-BINARY	0.038642887014773	-0.0290789045496242	0.105377984015099	0.25992689031994	38603	1695	36908
Volume	Lungs	757	Time employed in main current job	Lifestyle and History	Sociodemographics	LINEAR	0.00943265839032408	-0.00700540796877058	0.0258707247494187	0.260709396386768	25166	NA	NA
Volume	Lungs	2000	Worry too long after embarrassment	Lifestyle and History	Psychosocial factors	LOGISTIC-BINARY	0.015886396397603	-0.0118702511514073	0.0436264146184666	0.261788341335953	37369	18070	19299
Volume	Lungs	1021	Duration of light DIY	Lifestyle and History	Lifestyle and environment	ORDERED-LOGISTIC	0.0188107500252716	-0.0143180324949434	0.0519395325454867	0.265763808792827	21067	NA	NA
Volume	Lungs	1329	Oily fish intake	Lifestyle and History	Lifestyle and environment	ORDERED-LOGISTIC	0.0140103856395477	-0.0108928925625421	0.0389136638416375	0.270173065285096	38600	NA	NA
Volume	Lungs	24501	"Domestic garden percentage, buffer 1000m"	Lifestyle and History	Greenspace and coastal proximity	LINEAR	-0.0077491409738807	-0.0215289038118632	0.0060306218641018	0.27036629871724	35918	NA	NA
Volume	Lungs	2907	Ever stopped smoking for 6+ months	Lifestyle and History	Lifestyle and environment	LOGISTIC-BINARY	0.0318923937463011	-0.0253562093574548	0.0890460536394428	0.274368870162647	8448	3478	4970
Volume	Lungs	2634	Duration of heavy DIY	Lifestyle and History	Lifestyle and environment	ORDERED-LOGISTIC	0.0190286748248027	-0.015426340907623	0.0534836905572285	0.279063016389209	17676	NA	NA
Volume	Lungs	943	Frequency of stair climbing in last 4 weeks	Lifestyle and History	Lifestyle and environment	ORDERED-LOGISTIC	0.0134662559978088	-0.0111213423803939	0.0380538543760115	0.283070712981538	38043	NA	NA
Volume	Lungs	2744	Birth weight of first child	Lifestyle and History	Sex-specific factors	ORDERED-LOGISTIC	0.0264716321365694	-0.0220351026916241	0.074978366964763	0.284801788033134	15483	NA	NA
Volume	Lungs	6140#1	Heating type(s) in home: Gas central heating	Lifestyle and History	Sociodemographics	LOGISTIC-BINARY	0.054279480953353	-0.0461591850448981	0.156639910741327	0.294138397195234	12916	12127	789
Volume	Lungs	2867	Age started smoking in former smokers	Lifestyle and History	Lifestyle and environment	LINEAR	-0.0142891524892957	-0.0412242122637913	0.0126459072851999	0.298407756170543	8674	NA	NA
Volume	Lungs	2277	Frequency of solarium/sunlamp use	Lifestyle and History	Lifestyle and environment	ORDERED-LOGISTIC	0.0340372846347417	-0.0308376534645657	0.098912222734049	0.303800055895719	35928	NA	NA
Volume	Lungs	2020	"Loneliness, isolation"	Lifestyle and History	Psychosocial factors	LOGISTIC-BINARY	0.0207204755386168	-0.0194391107397511	0.0606008355728778	0.310190411840321	38252	5573	32679
Volume	Lungs	20121	Cascot confidence score	Lifestyle and History	Employment	LINEAR	0.0380248299319897	-0.0355675610687248	0.111617220932704	0.310959323509269	1489	NA	NA
Volume	Lungs	6164#2	Types of physical activity in last 4 weeks: Other exercises (eg: swimming, cycling, keep fit, bowling)	Lifestyle and History	Lifestyle and environment	LOGISTIC-BINARY	0.01412687494165	-0.0135141268968033	0.0417957505372584	0.31668669223727	38127	21422	16705
Volume	Lungs	6162#100	Types of transport used (excluding work)	Lifestyle and History	Lifestyle and environment	LOGISTIC-BINARY	-0.18911941002944	-0.576067727082793	0.168524015016086	0.321188504973459	38128	55	38073
Volume	Lungs	24507	"Natural environment percentage, buffer 300m"	Lifestyle and History	Greenspace and coastal proximity	LINEAR	-0.00658135299450589	-0.0199543972739984	0.00679169128498663	0.334751633247462	38316	NA	NA
Volume	Lungs	1767	Adopted as a child	Lifestyle and History	Early life factors	LOGISTIC-BINARY	-0.062870215465846	-0.192618495322595	0.0631558988960403	0.335448591279625	38639	468	38171
Volume	Lungs	4620	Number of depression episodes	Lifestyle and History	Psychosocial factors	ORDERED-LOGISTIC	0.0345034547913211	-0.0359256029406289	0.104932512523271	0.336995519306755	5122	NA	NA
Volume	Lungs	1737	Childhood sunburn occasions	Lifestyle and History	Lifestyle and environment	ORDERED-LOGISTIC	0.0140757688282142	-0.0159251038822383	0.0440766415386666	0.357794792512892	29202	NA	NA
Volume	Lungs	6138#1	Qualifications: College or University degree	Lifestyle and History	Sociodemographics	LOGISTIC-BINARY	0.012726490289632	-0.0150716067189582	0.0405250120621782	0.369520669262681	38035	17653	20382
Volume	Lungs	1468-3	Cereal type	Lifestyle and History	Lifestyle and environment	MULTINOMIAL-LOGISTIC	NA	NA	NA	0.370530544062643	NA	NA	NA
Volume	Lungs	1190	Nap during day	Lifestyle and History	Lifestyle and environment	ORDERED-LOGISTIC	0.012411115384103	-0.0151862529503914	0.0400084837185974	0.378078256052744	38661	NA	NA
Volume	Lungs	1339	Non-oily fish intake	Lifestyle and History	Lifestyle and environment	ORDERED-LOGISTIC	-0.0114343491514342	-0.036894741034629	0.0140260427317607	0.378733475563713	38601	NA	NA
Volume	Lungs	6142#5	Current employment status: Unemployed	Lifestyle and History	Sociodemographics	LOGISTIC-BINARY	0.0501024975377652	-0.0649216272971087	0.161612442154603	0.386055281536843	38603	487	38116
Volume	Lungs	670-1	Type of accommodation lived in	Lifestyle and History	Sociodemographics	MULTINOMIAL-LOGISTIC	NA	NA	NA	0.395216260768273	NA	NA	NA
Volume	Lungs	6140#5	Heating type(s) in home: Solid fuel central heating	Lifestyle and History	Sociodemographics	LOGISTIC-BINARY	0.121848022336284	-0.169335278920909	0.394175598540809	0.397259872555488	12916	87	12829
Volume	Lungs	3710	Length of menstrual cycle	Lifestyle and History	Sex-specific factors	ORDERED-LOGISTIC	-0.0437144862871058	-0.145216775180029	0.0577878026058178	0.398646582163059	4571	NA	NA
Volume	Lungs	6157#100	Why stopped smoking	Lifestyle and History	Lifestyle and environment	LOGISTIC-BINARY	-0.0315604957589925	-0.105313897776326	0.041305152164292	0.398718940785819	8525	1647	6878
Volume	Lungs	24011	Traffic intensity on the nearest major road	Lifestyle and History	Residential air pollution	LINEAR	0.00578551273737745	-0.00771291933441414	0.019283944809169	0.400868811307835	38224	NA	NA
Volume	Lungs	6144#3	"Never eat eggs, dairy, wheat, sugar": Wheat products	Lifestyle and History	Lifestyle and environment	LOGISTIC-BINARY	0.0448150862539529	-0.0634417074962475	0.15038473293036	0.411427165497465	38114	690	37424
Volume	Lungs	6157#3	Why stopped smoking: Health precaution	Lifestyle and History	Lifestyle and environment	LOGISTIC-BINARY	0.0252229771171504	-0.0360259879059991	0.0868918208228151	0.421075590561818	8525	5871	2654
Volume	Lungs	6140#3	Heating type(s) in home: Oil (kerosene) central heating	Lifestyle and History	Sociodemographics	LOGISTIC-BINARY	-0.0623133285031525	-0.21667375097375	0.0879729705232608	0.422820591832885	12916	355	12561
Volume	Lungs	1319	Dried fruit intake	Lifestyle and History	Lifestyle and environment	ORDERED-LOGISTIC	0.0111706848234203	-0.0166642735545911	0.0390056432014317	0.431530740142493	34782	NA	NA
Volume	Lungs	6145#5	"Illness, injury, bereavement, stress in last 2 years": Marital separation/divorce	Lifestyle and History	Psychosocial factors	LOGISTIC-BINARY	0.0314283295870911	-0.0478960995824681	0.109293873904691	0.433215753394978	38078	1192	36886
Volume	Lungs	4418	Average monthly champagne plus white wine intake	Lifestyle and History	Lifestyle and environment	ORDERED-LOGISTIC	-0.0431776069120453	-0.152093208751464	0.0657379949273737	0.437230555244501	2520	NA	NA
Volume	Lungs	6144#5	"Never eat eggs, dairy, wheat, sugar": I eat all of the above	Lifestyle and History	Lifestyle and environment	LOGISTIC-BINARY	-0.0138172538450724	-0.0488053622363278	0.0213554623974942	0.4400938613379	38114	31102	7012
Volume	Lungs	1558	Alcohol intake frequency.	Lifestyle and History	Lifestyle and environment	ORDERED-LOGISTIC	0.00951525897717184	-0.0147151696584794	0.033745687612823	0.441488908143908	38661	NA	NA
Volume	Lungs	6157#4	Why stopped smoking: Financial reasons	Lifestyle and History	Lifestyle and environment	LOGISTIC-BINARY	-0.0252789029713114	-0.0902714546652588	0.0391718671583724	0.443858181569014	8525	2111	6414
Volume	Lungs	6143#3	Transport type for commuting to job workplace: Public transport	Lifestyle and History	Sociodemographics	LOGISTIC-BINARY	0.0154314365123605	-0.0274430915239893	0.0580505813392413	0.479191223281115	24407	4844	19563
Volume	Lungs	24505	"Water percentage, buffer 300m"	Lifestyle and History	Greenspace and coastal proximity	LINEAR	0.00487715011378895	-0.00901310960015709	0.018767409827735	0.491327223596957	35918	NA	NA
Volume	Lungs	2644	"Light smokers, at least 100 smokes in lifetime"	Lifestyle and History	Lifestyle and environment	LOGISTIC-BINARY	0.0183379623986188	-0.0346994641736963	0.071343931171059	0.497778864283749	11219	4719	6500
Volume	Lungs	3829	Number of stillbirths	Lifestyle and History	Sex-specific factors	ORDERED-LOGISTIC	-0.0662948191330215	-0.258300667026581	0.125711028760538	0.498596989888321	6359	NA	NA
Volume	Lungs	709	Number in household	Lifestyle and History	Sociodemographics	ORDERED-LOGISTIC	-0.00852833561456629	-0.0334424856907719	0.0163858144616393	0.502272142432919	38566	NA	NA
Volume	Lungs	6145#3	"Illness, injury, bereavement, stress in last 2 years": Death of a close relative	Lifestyle and History	Psychosocial factors	LOGISTIC-BINARY	-0.0110428758273856	-0.0449834752119119	0.0227239506356827	0.522583878958179	38078	7909	30169
Volume	Lungs	24503	"Greenspace percentage, buffer 300m"	Lifestyle and History	Greenspace and coastal proximity	LINEAR	-0.0044652307173918	-0.0182459376030847	0.00931547616830109	0.525373645409522	35918	NA	NA
Volume	Lungs	2129	Answered sexual history questions	Lifestyle and History	Lifestyle and environment	LOGISTIC-BINARY	-0.022790588353189	-0.0944514124977696	0.047765108274222	0.529907469312536	38671	1547	37124
Volume	Lungs	6156#11	Manic/hyper symptoms: I was more active than usual	Lifestyle and History	Psychosocial factors	LOGISTIC-BINARY	0.038346548930219	-0.0839890073711349	0.159321719873505	0.536333365643169	2373	620	1753
Volume	Lungs	4631	Ever unenthusiastic/disinterested for a whole week	Lifestyle and History	Psychosocial factors	LOGISTIC-BINARY	0.0162680438137128	-0.0354237971980246	0.067754050246281	0.536479532514566	12545	4342	8203
Volume	Lungs	3496	Wants to stop smoking	Lifestyle and History	Lifestyle and environment	ORDERED-LOGISTIC	-0.0308692248634014	-0.128995513489835	0.0672570637630326	0.537601701984833	1524	NA	NA
Volume	Lungs	4581	Financial situation satisfaction	Lifestyle and History	Psychosocial factors	ORDERED-LOGISTIC	-0.0138696975685763	-0.0581047158123	0.0303653206751473	0.538863392140557	12910	NA	NA
Volume	Lungs	6162#2	Types of transport used (excluding work): Walk	Lifestyle and History	Lifestyle and environment	LOGISTIC-BINARY	-0.00849571726211274	-0.0358827708321137	0.018890840723146	0.54314900626172	38128	19380	18748
Volume	Lungs	6142#1	Current employment status: In paid employment or self-employed	Lifestyle and History	Sociodemographics	LOGISTIC-BINARY	0.0105349814271242	-0.0236331970147649	0.0447626865113517	0.545961787905579	38603	26621	11982
Volume	Lungs	699	Length of time at current address	Lifestyle and History	Sociodemographics	LINEAR	0.00381019836439629	-0.00871788316911229	0.0163382798979049	0.55110633219509	37794	NA	NA
Volume	Lungs	6156#100	Manic/hyper symptoms	Lifestyle and History	Psychosocial factors	LOGISTIC-BINARY	-0.0331566908970309	-0.146059927794507	0.0787638204714319	0.562881307730223	2373	952	1421
Volume	Lungs	6145#100	"Illness, injury, bereavement, stress in last 2 years"	Lifestyle and History	Psychosocial factors	LOGISTIC-BINARY	0.00818902744907133	-0.0197054327943969	0.0361261326588904	0.56529010208515	38078	22243	15835
Volume	Lungs	971	Frequency of walking for pleasure in last 4 weeks	Lifestyle and History	Lifestyle and environment	ORDERED-LOGISTIC	-0.00805206642863696	-0.0358534690411484	0.0197493361838745	0.570262880667328	29119	NA	NA
Volume	Lungs	5386	Number of unenthusiastic/disinterested episodes	Lifestyle and History	Psychosocial factors	ORDERED-LOGISTIC	-0.0261219355544812	-0.117411206738273	0.0651673356293109	0.574943772771011	3274	NA	NA
Volume	Lungs	1777	Part of a multiple birth	Lifestyle and History	Early life factors	LOGISTIC-BINARY	0.0281152718257645	-0.0713717476075517	0.125207848804713	0.575108663833483	38169	731	37438
Volume	Lungs	120-1	Birth weight known	Lifestyle and History	Early life factors	MULTINOMIAL-LOGISTIC	NA	NA	NA	0.576792218887417	NA	NA	NA
Volume	Lungs	6141#6	How are people in household related to participant: Grandchild	Lifestyle and History	Sociodemographics	LOGISTIC-BINARY	-0.0535550171206407	-0.249725727094643	0.134168780805263	0.584801022233042	38559	218	38341
Volume	Lungs	6158#100	Why reduced smoking	Lifestyle and History	Lifestyle and environment	LOGISTIC-BINARY	-0.0596731318194229	-0.288045660411572	0.162306653628388	0.602633710851995	678	209	469
Volume	Lungs	1349	Processed meat intake	Lifestyle and History	Lifestyle and environment	ORDERED-LOGISTIC	0.00650775958596644	-0.0180224918141073	0.0310380109860402	0.603081467734181	38642	NA	NA
Volume	Lungs	6139#1	Gas or solid-fuel cooking/heating: A gas hob or gas cooker	Lifestyle and History	Sociodemographics	LOGISTIC-BINARY	0.00811746561762038	-0.0226413826925624	0.0389852482754766	0.605599074395439	38104	27880	10224
Volume	Lungs	6156#14	Manic/hyper symptoms: I was more creative or had more ideas than usual	Lifestyle and History	Psychosocial factors	LOGISTIC-BINARY	-0.042529330320573	-0.207086603727223	0.117187646816814	0.607017270280661	2373	292	2081
Volume	Lungs	1259	Smoking/smokers in household	Lifestyle and History	Lifestyle and environment	ORDERED-LOGISTIC	0.0135712060755231	-0.0388552080339137	0.0659976201849598	0.611898721558869	36588	NA	NA
Volume	Lungs	1180	Morning/evening person (chronotype)	Lifestyle and History	Lifestyle and environment	ORDERED-LOGISTIC	0.00678593395887933	-0.019534016107113	0.0331058840248717	0.613325890129137	34135	NA	NA
Volume	Lungs	1448-3	Bread type	Lifestyle and History	Lifestyle and environment	MULTINOMIAL-LOGISTIC	NA	NA	NA	0.624779247369498	NA	NA	NA
Volume	Lungs	4451	Average monthly fortified wine intake	Lifestyle and History	Lifestyle and environment	ORDERED-LOGISTIC	0.0499988070089603	-0.153874889823879	0.253872503841799	0.630787953429856	2540	NA	NA
Volume	Lungs	5375	Longest period of unenthusiasm / disinterest	Lifestyle and History	Psychosocial factors	LINEAR	0.0112810183521861	-0.0353959481545619	0.0579579848589342	0.63563094677879906	3483	NA	NA
Volume	Lungs	6142#100	Current employment status	Lifestyle and History	Sociodemographics	LOGISTIC-BINARY	-0.0516770922900809	-0.27058117004462	0.156475185475692	0.635657763529134	38603	164	38439
Volume	Lungs	6164#5	Types of physical activity in last 4 weeks: Heavy DIY (eg: weeding, lawn mowing, carpentry, digging)	Lifestyle and History	Lifestyle and environment	LOGISTIC-BINARY	-0.00671441590734528	-0.0346733038124731	0.0212646863411898	0.63795994759202	38127	18548	19579
Volume	Lungs	6160#100	Leisure/social activities	Lifestyle and History	Psychosocial factors	LOGISTIC-BINARY	0.00721163621001	-0.0231474408519545	0.0374702476104307	0.640943597412706	38620	10661	27959
Volume	Lungs	4653	Ever highly irritable/argumentative for 2 days	Lifestyle and History	Psychosocial factors	LOGISTIC-BINARY	-0.016121747591904	-0.0842473564088674	0.0512920465234499	0.640998227979013	12711	2056	10655
Volume	Lungs	1458	Cereal intake	Lifestyle and History	Lifestyle and environment	ORDERED-LOGISTIC	0.00594409794415988	-0.0200109001143699	0.0318990960026897	0.653527806626625	37014	NA	NA
Volume	Lungs	1120	Weekly usage of mobile phone in last 3 months	Lifestyle and History	Lifestyle and environment	ORDERED-LOGISTIC	-0.0060233030669026	-0.0326126135173126	0.0205660073835074	0.657045025361416	33021	NA	NA
Volume	Lungs	6158#2	Why reduced smoking: Doctor's advice	Lifestyle and History	Lifestyle and environment	LOGISTIC-BINARY	0.065819618098371	-0.242604225670194	0.359407741430628	0.667077622636425	678	82	596
Volume	Lungs	6139#2	Gas or solid-fuel cooking/heating: A gas fire that you use regularly in winter time	Lifestyle and History	Sociodemographics	LOGISTIC-BINARY	-0.00597000849282704	-0.0338152655606198	0.0218453052102049	0.674139082216775	38104	16080	22024
Volume	Lungs	1677	Breastfed as a baby	Lifestyle and History	Early life factors	LOGISTIC-BINARY	0.00753813535326499	-0.0282138374237745	0.0434302159585783	0.67999513752159	30904	22382	8522
Volume	Lungs	4642	Ever manic/hyper for 2 days	Lifestyle and History	Psychosocial factors	LOGISTIC-BINARY	-0.0229390335976597	-0.135574442660957	0.0870352898182715	0.686284138872903	12738	591	12147
Volume	Lungs	6141#8	How are people in household related to participant: Other unrelated	Lifestyle and History	Sociodemographics	LOGISTIC-BINARY	0.0212078568037878	-0.0859209639143747	0.12557081044217	0.694319252245514	38559	646	37913
Volume	Lungs	1210	Snoring	Lifestyle and History	Lifestyle and environment	LOGISTIC-BINARY	-0.00570151844682476	-0.0351844252980451	0.0238065518825132	0.704768996372205	36512	23229	13283
Volume	Lungs	1389	Pork intake	Lifestyle and History	Lifestyle and environment	ORDERED-LOGISTIC	-0.00516848048168983	-0.03196575402511	0.0216287930617303	0.705409103239171	38590	NA	NA
Volume	Lungs	6145#1	"Illness, injury, bereavement, stress in last 2 years": Serious illness, injury or assault to yourself	Lifestyle and History	Psychosocial factors	LOGISTIC-BINARY	0.0106171254434839	-0.0450835461953892	0.0656269970538788	0.706972157179541	38078	2366	35712
Volume	Lungs	24015	Sum of road length of major roads within 100m	Lifestyle and History	Residential air pollution	ORDERED-LOGISTIC	0.00718708806582984	-0.0304600311039314	0.0448342072355911	0.708274640288973	38224	NA	NA
Volume	Lungs	6156#12	Manic/hyper symptoms: I was more talkative than usual	Lifestyle and History	Psychosocial factors	LOGISTIC-BINARY	0.0255342541215624	-0.110084214883177	0.158596030926046	0.709279426617324	2373	477	1896
Volume	Lungs	4462	Average monthly intake of other alcoholic drinks	Lifestyle and History	Lifestyle and environment	ORDERED-LOGISTIC	-0.0569960725436588	-0.364797225750619	0.250805080663302	0.716683583497561	2530	NA	NA
Volume	Lungs	2704	Years since last cervical smear test	Lifestyle and History	Sex-specific factors	ORDERED-LOGISTIC	-0.00913549000776266	-0.060275501532106	0.0420045215165807	0.726247356938204	15614	NA	NA
Volume	Lungs	2080	Frequency of tiredness / lethargy in last 2 weeks	Lifestyle and History	Psychosocial factors	ORDERED-LOGISTIC	-0.00471563341813857	-0.0316065867089732	0.0221753198726961	0.731067689516026	37990	NA	NA
Volume	Lungs	2159	Ever had same-sex intercourse	Lifestyle and History	Lifestyle and environment	LOGISTIC-BINARY	0.0119909386713223	-0.0587110612226595	0.0815307308640799	0.737510132057782	36628	1436	35192
Volume	Lungs	1269	Exposure to tobacco smoke at home	Lifestyle and History	Lifestyle and environment	ORDERED-LOGISTIC	0.0127547501805235	-0.0619912236095744	0.0875007239706215	0.738036734775471	36739	NA	NA
Volume	Lungs	6160#1	Leisure/social activities: Sports club or gym	Lifestyle and History	Psychosocial factors	LOGISTIC-BINARY	0.00476064406148171	-0.0234269402758919	0.0328952960632028	0.740371911090066	38620	13933	24687
Volume	Lungs	1299	Salad / raw vegetable intake	Lifestyle and History	Lifestyle and environment	ORDERED-LOGISTIC	0.00463396685716551	-0.0230356919269794	0.0323036256413104	0.742724326359375	36384	NA	NA
Volume	Lungs	1428-3	Spread type	Lifestyle and History	Lifestyle and environment	MULTINOMIAL-LOGISTIC	NA	NA	NA	0.748369925811493	NA	NA	NA
Volume	Lungs	3839	Number of spontaneous miscarriages	Lifestyle and History	Sex-specific factors	ORDERED-LOGISTIC	0.0125216639073026	-0.0667127273761027	0.0917560551907079	0.756765345458153	6347	NA	NA
Volume	Lungs	2090	"Seen doctor (GP) for nerves, anxiety, tension or depression"	Lifestyle and History	Psychosocial factors	LOGISTIC-BINARY	0.00475186103754527	-0.0254312786032462	0.0348404725684059	0.757273525106209	38516	12429	26087
Volume	Lungs	24014	Close to major road	Lifestyle and History	Residential air pollution	LOGISTIC-BINARY	0.00823175793742804	-0.0446969298549274	0.0605577609309849	0.759168465821085	38224	2740	35484
Volume	Lungs	6138#2	Qualifications: A levels/AS levels or equivalent	Lifestyle and History	Sociodemographics	LOGISTIC-BINARY	0.00409692176057662	-0.0245272608765569	0.0326728924683071	0.778877158149914	38035	13996	24039
Volume	Lungs	6146#1	Attendance/disability/mobility allowance: Attendance allowance	Lifestyle and History	Sociodemographics	LOGISTIC-BINARY	-0.0540486801996804	-0.450854938079446	0.307318042816158	0.780679759772726	38549	57	38492
Volume	Lungs	6140#4	Heating type(s) in home: Portable gas or paraffin heaters	Lifestyle and History	Sociodemographics	LOGISTIC-BINARY	-0.0790220284073815	-0.66365236239208	0.441925267218349	0.781383350311033	12916	23	12893
Volume	Lungs	6143#100	Transport type for commuting to job workplace	Lifestyle and History	Sociodemographics	LOGISTIC-BINARY	-0.0360685618725018	-0.303517631562752	0.212604055457934	0.784582342790612	24407	87	24320
Volume	Lungs	1170	Getting up in morning	Lifestyle and History	Lifestyle and environment	ORDERED-LOGISTIC	0.00360677570700866	-0.0224895877473184	0.0297031391613357	0.786476068994523	38127	NA	NA
Volume	Lungs	6146#100	Attendance/disability/mobility allowance	Lifestyle and History	Sociodemographics	LOGISTIC-BINARY	-0.0158500397722884	-0.131361659053319	0.103003373824424	0.79097543904936	38549	37977	572
Volume	Lungs	6142#4	Current employment status: Unable to work because of sickness or disability	Lifestyle and History	Sociodemographics	LOGISTIC-BINARY	-0.0160487289654224	-0.137920672416973	0.102336937898804	0.793494482360474	38603	542	38061
Volume	Lungs	6139#3	Gas or solid-fuel cooking/heating: An open solid fuel fire that you use regularly in winter time	Lifestyle and History	Sociodemographics	LOGISTIC-BINARY	-0.00595963770499354	-0.0508853994998708	0.0385877190046182	0.794008964726395	38104	3968	34136
Volume	Lungs	767	Length of working week for main job	Lifestyle and History	Sociodemographics	LINEAR	0.00197082634214178	-0.0132855449798253	0.0172271976641089	0.800114795962262	26306	NA	NA
Volume	Lungs	6162#3	Types of transport used (excluding work): Public transport	Lifestyle and History	Lifestyle and environment	LOGISTIC-BINARY	0.00408616554523171	-0.0277105462002822	0.0357697937824328	0.800778966277928	38128	9826	28302
Volume	Lungs	3849	Number of pregnancy terminations	Lifestyle and History	Sex-specific factors	ORDERED-LOGISTIC	-0.0104104258786068	-0.0936658526802371	0.0728450009230235	0.806400896031431	6324	NA	NA
Volume	Lungs	1628	Alcohol intake versus 10 years previously	Lifestyle and History	Lifestyle and environment	ORDERED-LOGISTIC	0.0030316094372845	-0.0229227295331212	0.0289859484076902	0.818917816831646	36693	NA	NA
Volume	Lungs	826	Job involves shift work	Lifestyle and History	Sociodemographics	ORDERED-LOGISTIC	-0.00537415740061712	-0.0519959612201362	0.041247646418902	0.821256239313314	26586	NA	NA
Volume	Lungs	6144#4	"Never eat eggs, dairy, wheat, sugar": Sugar or foods/drinks containing sugar	Lifestyle and History	Lifestyle and environment	LOGISTIC-BINARY	0.00428469140321483	-0.0333854814104729	0.0417206657613969	0.823038835381031	38114	5842	32272
Volume	Lungs	4407	Average monthly red wine intake	Lifestyle and History	Lifestyle and environment	ORDERED-LOGISTIC	0.0118939361657273	-0.0972233130045271	0.121011185335982	0.830843468131961	2526	NA	NA
Volume	Lungs	24013	Total traffic load on major roads	Lifestyle and History	Residential air pollution	ORDERED-LOGISTIC	0.00395096813331066	-0.0348270091557066	0.0427289454223279	0.841717607493792	38224	NA	NA
Volume	Lungs	1001	Duration of strenuous sports	Lifestyle and History	Lifestyle and environment	ORDERED-LOGISTIC	0.00631440282966759	-0.057461674236638	0.0700904798959732	0.846138062113974	5593	NA	NA
Volume	Lungs	3426	Job involve night shift work	Lifestyle and History	Sociodemographics	ORDERED-LOGISTIC	-0.00760175882816298	-0.0857083878105486	0.0705048701542226	0.848725900300474	3800	NA	NA
Volume	Lungs	6141#7	How are people in household related to participant: Other related	Lifestyle and History	Sociodemographics	LOGISTIC-BINARY	-0.0152967822074324	-0.193643281226183	0.15518550154651	0.863606089848898	38559	226	38333
Volume	Lungs	6141#4	How are people in household related to participant: Mother and/or father	Lifestyle and History	Sociodemographics	LOGISTIC-BINARY	-0.00821036511489061	-0.112767848967342	0.0938016813927345	0.876210333806503	38559	709	37850
Volume	Lungs	5364	Average weekly intake of other alcoholic drinks	Lifestyle and History	Lifestyle and environment	ORDERED-LOGISTIC	-0.0226934323388117	-0.354224893327891	0.308838028650267	0.893276835478085	9728	NA	NA
Volume	Lungs	6158#4	Why reduced smoking: Financial reasons	Lifestyle and History	Lifestyle and environment	LOGISTIC-BINARY	0.0140543655269422	-0.230143301182288	0.250796991649106	0.908575118592905	678	158	520
Volume	Lungs	5663	Length of longest manic/irritable episode	Lifestyle and History	Psychosocial factors	LOGISTIC-BINARY	-0.00908885574062404	-0.174920502574495	0.152422930655819	0.913262291593009	1988	378	1610
Volume	Lungs	4598	Ever depressed for a whole week	Lifestyle and History	Psychosocial factors	LOGISTIC-BINARY	0.00188485911554298	-0.0462220394084762	0.049971058321066	0.93876533266467	12747	6671	6076
Volume	Lungs	1528	Water intake	Lifestyle and History	Lifestyle and environment	ORDERED-LOGISTIC	9.8348126020875e-4	-0.0254582252306672	0.0274251877510847	0.941885430504715	35290	NA	NA
Volume	Lungs	1950	Sensitivity / hurt feelings	Lifestyle and History	Psychosocial factors	LOGISTIC-BINARY	6.91504716906443e-4	-0.0270255466789266	0.0283946443700043	0.960987118802804	37715	19722	17993
Volume	Lungs	1787	Maternal smoking around birth	Lifestyle and History	Early life factors	LOGISTIC-BINARY	-6.07256527629439e-4	-0.0323615467285856	0.0310516757331467	0.970053663171023	34084	10306	23778
Volume	Lungs	6156#13	Manic/hyper symptoms: I needed less sleep than usual	Lifestyle and History	Psychosocial factors	LOGISTIC-BINARY	0.00262962905079287	-0.159302836789165	0.15983236715206	0.974219593570081	2373	309	2064
Volume	Lungs	6156#15	Manic/hyper symptoms: All of the above	Lifestyle and History	Psychosocial factors	LOGISTIC-BINARY	-0.0023683890985248	-0.194854651561615	0.182528219620427	0.980367144400081	2373	208	2165
Volume	Lungs	6160#3	Leisure/social activities: Religious group	Lifestyle and History	Psychosocial factors	LOGISTIC-BINARY	-1.27585276405001e-4	-0.0388204751539989	0.0383150328258027	0.994826516063715	38620	5954	32666
Volume	Lungs	6160#4	Leisure/social activities: Adult education class	Lifestyle and History	Psychosocial factors	LOGISTIC-BINARY	-1.80567264828119e-5	-0.0529584581826381	0.0523870719970345	0.999463902258527	38620	3107	35513
Volume	Lungs	21000-1001	Ethnic background	Lifestyle and History	Sociodemographics	MULTINOMIAL-LOGISTIC	NA	NA	NA	1	NA	NA	NA
Volume	Lungs	2674	NA	Lifestyle and History	Sex-specific factors	NA	NA	NA	NA	NA	NA	NA	NA
Volume	Lungs	2694	NA	Lifestyle and History	Sex-specific factors	NA	NA	NA	NA	NA	NA	NA	NA
Volume	Lungs	2724	NA	Lifestyle and History	Sex-specific factors	NA	NA	NA	NA	NA	NA	NA	NA
Volume	Lungs	2754	NA	Lifestyle and History	Sex-specific factors	NA	NA	NA	NA	NA	NA	NA	NA
Volume	Lungs	2764	NA	Lifestyle and History	Sex-specific factors	NA	NA	NA	NA	NA	NA	NA	NA
Volume	Lungs	2774	NA	Lifestyle and History	Sex-specific factors	NA	NA	NA	NA	NA	NA	NA	NA
Volume	Lungs	2784	NA	Lifestyle and History	Sex-specific factors	NA	NA	NA	NA	NA	NA	NA	NA
Volume	Lungs	2794	NA	Lifestyle and History	Sex-specific factors	NA	NA	NA	NA	NA	NA	NA	NA
Volume	Lungs	2804	NA	Lifestyle and History	Sex-specific factors	NA	NA	NA	NA	NA	NA	NA	NA
Volume	Lungs	2814	NA	Lifestyle and History	Sex-specific factors	NA	NA	NA	NA	NA	NA	NA	NA
Volume	Lungs	2824	NA	Lifestyle and History	Sex-specific factors	NA	NA	NA	NA	NA	NA	NA	NA
Volume	Lungs	2834	NA	Lifestyle and History	Sex-specific factors	NA	NA	NA	NA	NA	NA	NA	NA
Volume	Lungs	3536	NA	Lifestyle and History	Sex-specific factors	NA	NA	NA	NA	NA	NA	NA	NA
Volume	Lungs	3546	NA	Lifestyle and History	Sex-specific factors	NA	NA	NA	NA	NA	NA	NA	NA
Volume	Lungs	3581	NA	Lifestyle and History	Sex-specific factors	NA	NA	NA	NA	NA	NA	NA	NA
Volume	Lungs	3591	NA	Lifestyle and History	Sex-specific factors	NA	NA	NA	NA	NA	NA	NA	NA
Volume	Lungs	3700	NA	Lifestyle and History	Sex-specific factors	NA	NA	NA	NA	NA	NA	NA	NA
Volume	Lungs	3720	NA	Lifestyle and History	Sex-specific factors	NA	NA	NA	NA	NA	NA	NA	NA
Volume	Lungs	3872	NA	Lifestyle and History	Sex-specific factors	NA	NA	NA	NA	NA	NA	NA	NA
Volume	Lungs	3882	NA	Lifestyle and History	Sex-specific factors	NA	NA	NA	NA	NA	NA	NA	NA
Volume	Lungs	20115-212	NA	Lifestyle and History	Early life factors	NA	NA	NA	NA	NA	NA	NA	NA
Volume	Lungs	20024-3211	NA	Lifestyle and History	Employment	NA	NA	NA	NA	NA	NA	NA	NA
Volume	Lungs	90012	NA	Lifestyle and History	Acceleration averages	NA	NA	NA	NA	NA	NA	NA	NA
Volume	ASAT	904	Number of days/week of vigorous physical activity 10+ minutes	Lifestyle and History	Lifestyle and environment	ORDERED-LOGISTIC	-0.608134513999081	-0.655340328253292	-0.560928699744869	1.73684499285686e-139	37971	NA	NA
Volume	ASAT	6164#3	Types of physical activity in last 4 weeks: Strenuous sports	Lifestyle and History	Lifestyle and environment	LOGISTIC-BINARY	-1.02590980896756	-1.10736684041368	-0.944781504916966	4.37717660866493e-135	38127	5653	32474
Volume	ASAT	22039	MET minutes per week for vigorous activity	Lifestyle and History	Lifestyle and environment	ORDERED-LOGISTIC	-0.589301633463679	-0.641932877621118	-0.53667038930624	5.76908052343115e-106	32885	NA	NA
Volume	ASAT	22033	Summed days activity	Lifestyle and History	Lifestyle and environment	LINEAR	-0.287017678570137	-0.314188630027731	-0.259846727112544	1.27016820524095e-94	33698	NA	NA
Volume	ASAT	22032	IPAQ activity group	Lifestyle and History	Lifestyle and environment	ORDERED-LOGISTIC	-0.543934963520304	-0.596966341954686	-0.490903585085923	2.45794509060031e-89	32885	NA	NA
Volume	ASAT	22040	Summed MET minutes per week for all activity	Lifestyle and History	Lifestyle and environment	LINEAR	-0.276869225650478	-0.304410926734528	-0.249327524566429	6.48414503052307e-86	32885	NA	NA
Volume	ASAT	884	Number of days/week of moderate physical activity 10+ minutes	Lifestyle and History	Lifestyle and environment	ORDERED-LOGISTIC	-0.437040247704827	-0.48284005880638	-0.391240436603273	1.07364605392943e-77	37745	NA	NA
Volume	ASAT	22035	Above moderate/vigorous recommendation	Lifestyle and History	Lifestyle and environment	LOGISTIC-BINARY	-0.535444490309005	-0.593380787569874	-0.477691850077541	1.43590245929706e-73	32885	17759	15126
Volume	ASAT	22034	Summed minutes activity	Lifestyle and History	Lifestyle and environment	LINEAR	-0.237915565922835	-0.265535056872671	-0.210296074972998	1.11708755536804e-63	32885	NA	NA
Volume	ASAT	6160#1	Leisure/social activities: Sports club or gym	Lifestyle and History	Psychosocial factors	LOGISTIC-BINARY	-0.461127025606273	-0.516344574054134	-0.40603935571572	2.32138815764964e-60	38620	13933	24687
Volume	ASAT	22038	MET minutes per week for moderate activity	Lifestyle and History	Lifestyle and environment	LINEAR	-0.224922848771213	-0.252444920000355	-0.197400777542072	1.59441601263387e-57	32885	NA	NA
Volume	ASAT	6164#2	Types of physical activity in last 4 weeks: Other exercises (eg: swimming, cycling, keep fit, bowling)	Lifestyle and History	Lifestyle and environment	LOGISTIC-BINARY	-0.42776076067235	-0.481361058181855	-0.374282575755444	2.81549861636021e-55	38127	21422	16705
Volume	ASAT	20022	Birth weight	Lifestyle and History	Early life factors	LINEAR	-0.240756229203895	-0.271831419263349	-0.209681039144441	7.95437837730405e-52	23122	NA	NA
Volume	ASAT	6162#4	Types of transport used (excluding work): Cycle	Lifestyle and History	Lifestyle and environment	LOGISTIC-BINARY	-0.765998865692248	-0.868406867536905	-0.663763781868374	9.54379227399391e-49	38128	3246	34882
Volume	ASAT	924	Usual walking pace	Lifestyle and History	Lifestyle and environment	ORDERED-LOGISTIC	-0.375472559186393	-0.428797378666497	-0.322147739706289	3.21337325563756e-43	38610	NA	NA
Volume	ASAT	2040	Risk taking	Lifestyle and History	Psychosocial factors	LOGISTIC-BINARY	-0.39539263441966	-0.454698061490518	-0.336281671401115	3.81817133618598e-39	37525	10672	26853
Volume	ASAT	2149	Lifetime number of sexual partners	Lifestyle and History	Lifestyle and environment	ORDERED-LOGISTIC	-0.344493150663821	-0.396910231456544	-0.292076069871097	7.07401858731225e-38	33786	NA	NA
Volume	ASAT	22036	Above moderate/vigorous/walking recommendation	Lifestyle and History	Lifestyle and environment	LOGISTIC-BINARY	-0.450186261017187	-0.520137226914575	-0.380431052466961	1.40283028942127e-36	32885	26628	6257
Volume	ASAT	2139	Age first had sexual intercourse	Lifestyle and History	Lifestyle and environment	LINEAR	0.164093388404339	0.138494247379896	0.189692529428782	3.98762430170275e-36	35828	NA	NA
Volume	ASAT	1070	Time spent watching television (TV)	Lifestyle and History	Lifestyle and environment	ORDERED-LOGISTIC	0.301306759396823	0.253432439075399	0.349181079718248	6.88202405265354e-35	35925	NA	NA
Volume	ASAT	6143#4	Transport type for commuting to job workplace: Cycle	Lifestyle and History	Sociodemographics	LOGISTIC-BINARY	-0.808155710328949	-0.94046276786181	-0.676125691342073	4.24991121490306e-33	24407	1999	22408
Volume	ASAT	3637	Frequency of other exercises in last 4 weeks	Lifestyle and History	Lifestyle and environment	ORDERED-LOGISTIC	-0.388137334749545	-0.451837697965309	-0.324436971533781	9.09216518733388e-33	21274	NA	NA
Volume	ASAT	20116-0	Smoking status	Lifestyle and History	Lifestyle and environment	MULTINOMIAL-LOGISTIC	NA	NA	NA	2.00785868717052e-31	NA	NA	NA
Volume	ASAT	2405	Number of children fathered	Lifestyle and History	Sex-specific factors	ORDERED-LOGISTIC	-0.406700946829784	-0.476842782676564	-0.336559110983005	7.95262993086768e-30	18279	NA	NA
Volume	ASAT	1727	Ease of skin tanning	Lifestyle and History	Lifestyle and environment	ORDERED-LOGISTIC	0.275664217279298	0.227984804495277	0.323343630063319	1.02202599222903e-29	37452	NA	NA
Volume	ASAT	914	Duration of vigorous activity	Lifestyle and History	Lifestyle and environment	LINEAR	-0.188300121897683	-0.221996274969774	-0.154603968825592	7.51771272253209e-28	23575	NA	NA
Volume	ASAT	1050	Time spend outdoors in summer	Lifestyle and History	Lifestyle and environment	ORDERED-LOGISTIC	-0.287280559375051	-0.339279075548423	-0.235282043201678	2.79343916260455e-27	34873	NA	NA
Volume	ASAT	1060	Time spent outdoors in winter	Lifestyle and History	Lifestyle and environment	ORDERED-LOGISTIC	-0.303224125801721	-0.358913167086254	-0.247535084517188	1.54429434911947e-26	29128	NA	NA
Volume	ASAT	1558	Alcohol intake frequency.	Lifestyle and History	Lifestyle and environment	ORDERED-LOGISTIC	0.249373996036071	0.203495094698555	0.295252897373586	1.83096629440031e-26	38661	NA	NA
Volume	ASAT	6160#100	Leisure/social activities	Lifestyle and History	Psychosocial factors	LOGISTIC-BINARY	0.300758346727496	0.243277449622332	0.35837068626496	1.26240817665103e-24	38620	10661	27959
Volume	ASAT	864	Number of days/week walked 10+ minutes	Lifestyle and History	Lifestyle and environment	ORDERED-LOGISTIC	-0.234766519878059	-0.281622960010879	-0.187910079745238	9.8132831174341e-23	38431	NA	NA
Volume	ASAT	1100	Drive faster than motorway speed limit	Lifestyle and History	Lifestyle and environment	ORDERED-LOGISTIC	-0.24883414767096	-0.298813135108669	-0.198855160233251	1.81181378820673e-22	36631	NA	NA
Volume	ASAT	1588	Average weekly beer plus cider intake	Lifestyle and History	Lifestyle and environment	ORDERED-LOGISTIC	-0.296181085968101	-0.358572213257477	-0.233789958678726	1.4400324775616e-20	29425	NA	NA
Volume	ASAT	1249	Past tobacco smoking	Lifestyle and History	Lifestyle and environment	ORDERED-LOGISTIC	0.228019087306901	0.179186356752845	0.276851817860958	5.87382022232047e-20	37033	NA	NA
Volume	ASAT	3647	Duration of other exercises	Lifestyle and History	Lifestyle and environment	ORDERED-LOGISTIC	-0.293124812639932	-0.357562307429221	-0.228687317850643	5.22651590232066e-19	21287	NA	NA
Volume	ASAT	1239	Current tobacco smoking	Lifestyle and History	Lifestyle and environment	ORDERED-LOGISTIC	-0.454028865177017	-0.55569857563415	-0.352359154719884	2.16575848499281e-18	38660	NA	NA
Volume	ASAT	1329	Oily fish intake	Lifestyle and History	Lifestyle and environment	ORDERED-LOGISTIC	-0.206953001420265	-0.254073264189058	-0.159832738651472	7.6949293447471e-18	38600	NA	NA
Volume	ASAT	6139#3	Gas or solid-fuel cooking/heating: An open solid fuel fire that you use regularly in winter time	Lifestyle and History	Sociodemographics	LOGISTIC-BINARY	-0.38185157995662	-0.469679620909361	-0.294077084607738	1.53849933478999e-17	38104	3968	34136
Volume	ASAT	20160	Ever smoked	Lifestyle and History	Lifestyle and environment	LOGISTIC-BINARY	-0.226219915234624	-0.279103599814417	-0.173444102208414	4.73170156068004e-17	38594	21998	16596
Volume	ASAT	1468-3	Cereal type	Lifestyle and History	Lifestyle and environment	MULTINOMIAL-LOGISTIC	NA	NA	NA	5.00272693125818e-17	NA	NA	NA
Volume	ASAT	894	Duration of moderate activity	Lifestyle and History	Lifestyle and environment	ORDERED-LOGISTIC	-0.233245256235928	-0.287924245983957	-0.178566266487898	6.50020145842254e-17	30252	NA	NA
Volume	ASAT	1319	Dried fruit intake	Lifestyle and History	Lifestyle and environment	ORDERED-LOGISTIC	-0.227110839419073	-0.280790662416955	-0.173431016421191	1.14993930180172e-16	34782	NA	NA
Volume	ASAT	1677	Breastfed as a baby	Lifestyle and History	Early life factors	LOGISTIC-BINARY	-0.276205781586897	-0.341606167514477	-0.210877080576109	1.20114966060536e-16	30904	22382	8522
Volume	ASAT	1518	Hot drink temperature	Lifestyle and History	Lifestyle and environment	ORDERED-LOGISTIC	0.227011851465051	0.172801191666406	0.281222511263697	2.32693182429833e-16	38310	NA	NA
Volume	ASAT	1970	Nervous feelings	Lifestyle and History	Psychosocial factors	LOGISTIC-BINARY	0.277322315448912	0.210473821487276	0.344136195426325	4.16663167305247e-16	37934	7603	30331
Volume	ASAT	1717	Skin colour	Lifestyle and History	Lifestyle and environment	ORDERED-LOGISTIC	-0.230495154028188	-0.286842790432372	-0.174147517624004	1.10985910089939e-15	38374	NA	NA
Volume	ASAT	981	Duration walking for pleasure	Lifestyle and History	Lifestyle and environment	ORDERED-LOGISTIC	-0.2156092354975	-0.269278528330374	-0.161939942664626	3.55604549074758e-15	29078	NA	NA
Volume	ASAT	1120	Weekly usage of mobile phone in last 3 months	Lifestyle and History	Lifestyle and environment	ORDERED-LOGISTIC	-0.195878534444643	-0.245515348411495	-0.146241720477791	1.06735190115877e-14	33021	NA	NA
Volume	ASAT	6164#100	Types of physical activity in last 4 weeks	Lifestyle and History	Lifestyle and environment	LOGISTIC-BINARY	0.506730304665961	0.377187196606203	0.636856819630359	2.01332420345618e-14	38127	1318	36809
Volume	ASAT	22037	MET minutes per week for walking	Lifestyle and History	Lifestyle and environment	LINEAR	-0.108247656431792	-0.13600699967842	-0.080488313185163	2.17847707911933e-14	32885	NA	NA
Volume	ASAT	1309	Fresh fruit intake	Lifestyle and History	Lifestyle and environment	ORDERED-LOGISTIC	-0.183057080037039	-0.231625764021386	-0.134488396052692	1.53043754607902e-13	37331	NA	NA
Volume	ASAT	1418-2	Milk type used	Lifestyle and History	Lifestyle and environment	MULTINOMIAL-LOGISTIC	NA	NA	NA	3.42254678291098e-13	NA	NA	NA
Volume	ASAT	2080	Frequency of tiredness / lethargy in last 2 weeks	Lifestyle and History	Psychosocial factors	ORDERED-LOGISTIC	0.18550178749704	0.134926836736592	0.236076738257488	6.65008561437344e-13	37990	NA	NA
Volume	ASAT	943	Frequency of stair climbing in last 4 weeks	Lifestyle and History	Lifestyle and environment	ORDERED-LOGISTIC	-0.167719512909131	-0.214362690802432	-0.12107633501583	1.84988784402069e-12	38043	NA	NA
Volume	ASAT	991	Frequency of strenuous sports in last 4 weeks	Lifestyle and History	Lifestyle and environment	ORDERED-LOGISTIC	-0.471192951341959	-0.603631283471324	-0.338754619212594	3.46357697885845e-12	5588	NA	NA
Volume	ASAT	1170	Getting up in morning	Lifestyle and History	Lifestyle and environment	ORDERED-LOGISTIC	-0.176260611570788	-0.22628175724778	-0.126239465893796	5.04769268859958e-12	38127	NA	NA
Volume	ASAT	738	Average total household income before tax	Lifestyle and History	Sociodemographics	ORDERED-LOGISTIC	-0.164848144344029	-0.212949966655362	-0.116746322032695	1.88359342680409e-11	34927	NA	NA
Volume	ASAT	2624	Frequency of heavy DIY in last 4 weeks	Lifestyle and History	Lifestyle and environment	ORDERED-LOGISTIC	-0.24206973026312	-0.3132534061969	-0.17088605432934	2.72253107441782e-11	17660	NA	NA
Volume	ASAT	874	Duration of walks	Lifestyle and History	Lifestyle and environment	LINEAR	-0.0926224474121261	-0.120096171114917	-0.0651487237093356	3.95750401465903e-11	34023	NA	NA
Volume	ASAT	1200	Sleeplessness / insomnia	Lifestyle and History	Lifestyle and environment	ORDERED-LOGISTIC	0.159879834338923	0.111844296344849	0.207915372332997	6.95111191898854e-11	38649	NA	NA
Volume	ASAT	1408	Cheese intake	Lifestyle and History	Lifestyle and environment	ORDERED-LOGISTIC	-0.15901327867913	-0.206981246000076	-0.111045311358184	8.2768378982227e-11	38018	NA	NA
Volume	ASAT	2744	Birth weight of first child	Lifestyle and History	Sex-specific factors	ORDERED-LOGISTIC	-0.255479434963309	-0.332705780708836	-0.178253089217782	9.2081811154351e-11	15483	NA	NA
Volume	ASAT	1980	Worrier / anxious feelings	Lifestyle and History	Psychosocial factors	LOGISTIC-BINARY	0.173821610037806	0.12113224202608	0.226603702807151	1.04145379734933e-10	37850	19896	17954
Volume	ASAT	20127	Neuroticism score	Lifestyle and History	Psychosocial factors	ORDERED-LOGISTIC	0.150777538311664	0.102675512826193	0.198879563797134	8.15847316508384e-10	32592	NA	NA
Volume	ASAT	1438	Bread intake	Lifestyle and History	Lifestyle and environment	LINEAR	-0.0772439752064208	-0.101954381811283	-0.0525335686015589	9.04706775603339e-10	37534	NA	NA
Volume	ASAT	1687	Comparative body size at age 10	Lifestyle and History	Early life factors	ORDERED-LOGISTIC	-0.149481742097666	-0.199856860733986	-0.0991066234613456	6.0746667332809e-9	38234	NA	NA
Volume	ASAT	1508-2	Coffee type	Lifestyle and History	Lifestyle and environment	MULTINOMIAL-LOGISTIC	NA	NA	NA	1.93745445593037e-8	NA	NA	NA
Volume	ASAT	4548	Health satisfaction	Lifestyle and History	Psychosocial factors	ORDERED-LOGISTIC	0.246479390919476	0.160173515903993	0.33278526593496	2.21973033200424e-8	12912	NA	NA
Volume	ASAT	6164#5	Types of physical activity in last 4 weeks: Heavy DIY (eg: weeding, lawn mowing, carpentry, digging)	Lifestyle and History	Lifestyle and environment	LOGISTIC-BINARY	-0.150106121936583	-0.20391142316246	-0.0963721627685095	4.45553203110561e-8	38127	18548	19579
Volume	ASAT	1960	Fed-up feelings	Lifestyle and History	Psychosocial factors	LOGISTIC-BINARY	0.150690172047816	0.0961592278259623	0.2053116486748	6.23759327439606e-8	38087	13531	24556
Volume	ASAT	6138#4	Qualifications: CSEs or equivalent	Lifestyle and History	Sociodemographics	LOGISTIC-BINARY	0.205264977256145	0.1309361597791	0.279742337228119	6.36725996492476e-8	38035	5318	32717
Volume	ASAT	1568	Average weekly red wine intake	Lifestyle and History	Lifestyle and environment	ORDERED-LOGISTIC	-0.152577137269891	-0.208749604846244	-0.0964046696935377	1.02385302355125e-7	29406	NA	NA
Volume	ASAT	816	Job involves heavy manual or physical work	Lifestyle and History	Sociodemographics	ORDERED-LOGISTIC	-0.183082700533386	-0.251158508716006	-0.115006892350767	1.36608890759202e-7	26612	NA	NA
Volume	ASAT	6160#2	Leisure/social activities: Pub or social club	Lifestyle and History	Psychosocial factors	LOGISTIC-BINARY	-0.160095726423901	-0.219875465558931	-0.100424112243069	1.48922364534414e-7	38620	9982	28638
Volume	ASAT	1950	Sensitivity / hurt feelings	Lifestyle and History	Psychosocial factors	LOGISTIC-BINARY	0.141518517386312	0.0886309939969912	0.19450780782751	1.60691579791426e-7	37715	19722	17993
Volume	ASAT	2000	Worry too long after embarrassment	Lifestyle and History	Psychosocial factors	LOGISTIC-BINARY	0.140342903796199	0.0875318904107434	0.193240434585146	1.94366535236095e-7	37369	18070	19299
Volume	ASAT	1220	Daytime dozing / sleeping (narcolepsy)	Lifestyle and History	Lifestyle and environment	ORDERED-LOGISTIC	-0.169448235426834	-0.23358027118577	-0.105316199667898	2.24626348324205e-7	38611	NA	NA
Volume	ASAT	6160#3	Leisure/social activities: Religious group	Lifestyle and History	Psychosocial factors	LOGISTIC-BINARY	0.191200362979055	0.118535469695417	0.264021086506556	2.57590306966821e-7	38620	5954	32666
Volume	ASAT	1538-0	Major dietary changes in the last 5 years	Lifestyle and History	Lifestyle and environment	MULTINOMIAL-LOGISTIC	NA	NA	NA	6.68398765797111e-7	NA	NA	NA
Volume	ASAT	2237	Plays computer games	Lifestyle and History	Lifestyle and environment	ORDERED-LOGISTIC	0.148548384154058	0.0889869193071143	0.208109849001003	1.02124414007942e-6	38666	NA	NA
Volume	ASAT	806	Job involves mainly walking or standing	Lifestyle and History	Sociodemographics	ORDERED-LOGISTIC	-0.139660785601998	-0.195805573613994	-0.0835159975900016	1.09163062068363e-6	26603	NA	NA
Volume	ASAT	728	Number of vehicles in household	Lifestyle and History	Sociodemographics	ORDERED-LOGISTIC	-0.11881426141677	-0.167073793730509	-0.0705547291030308	1.40206967990894e-6	38547	NA	NA
Volume	ASAT	1299	Salad / raw vegetable intake	Lifestyle and History	Lifestyle and environment	ORDERED-LOGISTIC	-0.126700972534055	-0.17932299094872	-0.0740789541193893	2.37676208729687e-6	36384	NA	NA
Volume	ASAT	1130	Hands-free device/speakerphone use with mobile phone in last 3 month	Lifestyle and History	Lifestyle and environment	ORDERED-LOGISTIC	-0.159850339788517	-0.226743492180842	-0.0929571873961913	2.82907134117563e-6	33103	NA	NA
Volume	ASAT	1021	Duration of light DIY	Lifestyle and History	Lifestyle and environment	ORDERED-LOGISTIC	-0.148824046161303	-0.211764451533587	-0.0858836407890184	3.60064122970109e-6	21067	NA	NA
Volume	ASAT	1110	Length of mobile phone use	Lifestyle and History	Lifestyle and environment	ORDERED-LOGISTIC	-0.110411814605303	-0.157777324790748	-0.0630463044198583	4.91909914281582e-6	38470	NA	NA
Volume	ASAT	1011	Frequency of light DIY in last 4 weeks	Lifestyle and History	Lifestyle and environment	ORDERED-LOGISTIC	-0.144738387689911	-0.207551949624783	-0.0819248257550396	6.32675483652429e-6	21164	NA	NA
Volume	ASAT	6146#3	Attendance/disability/mobility allowance: Blue badge	Lifestyle and History	Sociodemographics	LOGISTIC-BINARY	0.541331313270956	0.306730195877312	0.779483765875374	7.04575528871792e-6	38549	343	38206
Volume	ASAT	1498	Coffee intake	Lifestyle and History	Lifestyle and environment	ORDERED-LOGISTIC	-0.107515720257673	-0.157697328608396	-0.0573341119069497	2.68335165705155e-5	35578	NA	NA
Volume	ASAT	6139#100	Gas or solid-fuel cooking/heating	Lifestyle and History	Sociodemographics	LOGISTIC-BINARY	0.150322001474556	0.0781255069638445	0.222527523501506	4.48636291130296e-5	38104	5838	32266
Volume	ASAT	1428-3	Spread type	Lifestyle and History	Lifestyle and environment	MULTINOMIAL-LOGISTIC	NA	NA	NA	5.68545898176956e-5	NA	NA	NA
Volume	ASAT	2634	Duration of heavy DIY	Lifestyle and History	Lifestyle and environment	ORDERED-LOGISTIC	-0.138687731442463	-0.20851169129528	-0.0688637715896449	9.93666856644693e-5	17676	NA	NA
Volume	ASAT	1289	Cooked vegetable intake	Lifestyle and History	Lifestyle and environment	ORDERED-LOGISTIC	-0.0968680165600292	-0.14620293466916	-0.0475330984508985	1.19084733730371e-4	37779	NA	NA
Volume	ASAT	2129	Answered sexual history questions	Lifestyle and History	Lifestyle and environment	LOGISTIC-BINARY	0.257540292136989	0.125563758024552	0.388088557715039	1.193689016054e-4	38671	1547	37124
Volume	ASAT	1528	Water intake	Lifestyle and History	Lifestyle and environment	ORDERED-LOGISTIC	-0.0973217867333229	-0.14749100815871	-0.0471525653079358	1.43696197632546e-4	35290	NA	NA
Volume	ASAT	6141#2	How are people in household related to participant: Son and/or daughter (include step-children)	Lifestyle and History	Sociodemographics	LOGISTIC-BINARY	-0.110691430063738	-0.168277996303964	-0.053078435640983	1.65414724083647e-4	38559	15542	23017
Volume	ASAT	20117-2	Alcohol drinker status	Lifestyle and History	Lifestyle and environment	MULTINOMIAL-LOGISTIC	NA	NA	NA	1.95759406230579e-4	NA	NA	NA
Volume	ASAT	6162#1	Types of transport used (excluding work): Car/motor vehicle	Lifestyle and History	Lifestyle and environment	LOGISTIC-BINARY	0.136707761190724	0.0621553825977143	0.211356732477409	3.28584091008524e-4	38128	32040	6088
Volume	ASAT	6139#1	Gas or solid-fuel cooking/heating: A gas hob or gas cooker	Lifestyle and History	Sociodemographics	LOGISTIC-BINARY	-0.107316351181461	-0.16637013178602	-0.0482876494106173	3.67003568440557e-4	38104	27880	10224
Volume	ASAT	767	Length of working week for main job	Lifestyle and History	Sociodemographics	LINEAR	-0.051261313049784	-0.0799263467963155	-0.0225962793032526	4.57139185510327e-4	26306	NA	NA
Volume	ASAT	6145#3	"Illness, injury, bereavement, stress in last 2 years": Death of a close relative	Lifestyle and History	Psychosocial factors	LOGISTIC-BINARY	0.111848442062433	0.0486530480963734	0.17514135242031	5.27189436368637e-4	38078	7909	30169
Volume	ASAT	2277	Frequency of solarium/sunlamp use	Lifestyle and History	Lifestyle and environment	ORDERED-LOGISTIC	-0.200264763757047	-0.313929274466063	-0.0866002530480302	5.54405588694823e-4	35928	NA	NA
Volume	ASAT	1379	Lamb/mutton intake	Lifestyle and History	Lifestyle and environment	ORDERED-LOGISTIC	-0.0885970551529242	-0.139231362621215	-0.0379627476846334	6.05350110875093e-4	38575	NA	NA
Volume	ASAT	2267	Use of sun/uv protection	Lifestyle and History	Lifestyle and environment	ORDERED-LOGISTIC	0.0837342230405176	0.0356702632569714	0.131798182824064	6.39448734056736e-4	38025	NA	NA
Volume	ASAT	6146#100	Attendance/disability/mobility allowance	Lifestyle and History	Sociodemographics	LOGISTIC-BINARY	-0.323144177151776	-0.51223538964078	-0.134304258303961	7.91444102398278e-4	38549	37977	572
Volume	ASAT	1448-3	Bread type	Lifestyle and History	Lifestyle and environment	MULTINOMIAL-LOGISTIC	NA	NA	NA	8.36747794751509e-4	NA	NA	NA
Volume	ASAT	709	Number in household	Lifestyle and History	Sociodemographics	ORDERED-LOGISTIC	-0.0811749155445007	-0.129034309636025	-0.0333155214529769	8.87001017345504e-4	38566	NA	NA
Volume	ASAT	6141#4	How are people in household related to participant: Mother and/or father	Lifestyle and History	Sociodemographics	LOGISTIC-BINARY	0.284399863159933	0.113172218837325	0.455936604657223	0.00110876918593999	38559	709	37850
Volume	ASAT	2644	"Light smokers, at least 100 smokes in lifetime"	Lifestyle and History	Lifestyle and environment	LOGISTIC-BINARY	-0.164752869441394	-0.264302773726547	-0.0655329279502968	0.00115529119203499	11219	4719	6500
Volume	ASAT	1090	Time spent driving	Lifestyle and History	Lifestyle and environment	ORDERED-LOGISTIC	-0.0986737077878748	-0.158381520219393	-0.0389658953563571	0.00120064936904173	24607	NA	NA
Volume	ASAT	1001	Duration of strenuous sports	Lifestyle and History	Lifestyle and environment	ORDERED-LOGISTIC	-0.215411582233433	-0.348401663015452	-0.0824215014514139	0.00150816182968092	5593	NA	NA
Volume	ASAT	6142#5	Current employment status: Unemployed	Lifestyle and History	Sociodemographics	LOGISTIC-BINARY	0.319419499080101	0.120499648191805	0.52146956272199	0.00170485328409181	38603	487	38116
Volume	ASAT	1548	Variation in diet	Lifestyle and History	Lifestyle and environment	ORDERED-LOGISTIC	0.0815048051735239	0.0302051702379764	0.132804440109071	0.00184681409800691	38096	NA	NA
Volume	ASAT	2090	"Seen doctor (GP) for nerves, anxiety, tension or depression"	Lifestyle and History	Psychosocial factors	LOGISTIC-BINARY	0.0865834019668112	0.0311624246260295	0.142088827667892	0.0022140778525095	38516	12429	26087
Volume	ASAT	1930	Miserableness	Lifestyle and History	Psychosocial factors	LOGISTIC-BINARY	0.0832502377323942	0.0297606477983453	0.136822464888776	0.00230148832376735	38235	15407	22828
Volume	ASAT	2010	Suffer from 'nerves'	Lifestyle and History	Psychosocial factors	LOGISTIC-BINARY	0.104579711448644	0.0370164032854146	0.17206488052823	0.00239833669749567	37578	6798	30780
Volume	ASAT	2030	Guilty feelings	Lifestyle and History	Psychosocial factors	LOGISTIC-BINARY	0.0896279735587363	0.0312293099618469	0.148115658675787	0.00264658806711997	37981	10526	27455
Volume	ASAT	6142#4	Current employment status: Unable to work because of sickness or disability	Lifestyle and History	Sociodemographics	LOGISTIC-BINARY	0.281165496797213	0.0962212708858999	0.466558666296967	0.00286737515156363	38603	542	38061
Volume	ASAT	2020	"Loneliness, isolation"	Lifestyle and History	Psychosocial factors	LOGISTIC-BINARY	0.106373524231128	0.0355785344023399	0.177324819746711	0.0032620555180822	38252	5573	32679
Volume	ASAT	2734	Number of live births	Lifestyle and History	Sex-specific factors	ORDERED-LOGISTIC	-0.100787951463123	-0.168606566884628	-0.0329693360416184	0.00358572610431454	20021	NA	NA
Volume	ASAT	6145#5	"Illness, injury, bereavement, stress in last 2 years": Marital separation/divorce	Lifestyle and History	Psychosocial factors	LOGISTIC-BINARY	-0.209033467777714	-0.350814622288292	-0.0676524860618799	0.0038236487429616	38078	1192	36886
Volume	ASAT	4674	Private healthcare	Lifestyle and History	Sociodemographics	ORDERED-LOGISTIC	0.138348065748562	0.0440919702102364	0.232604161286888	0.00402321396581987	12881	NA	NA
Volume	ASAT	1210	Snoring	Lifestyle and History	Lifestyle and environment	LOGISTIC-BINARY	0.0830080607454034	0.025576566790041	0.140429592655844	0.00460807523560274	36512	23229	13283
Volume	ASAT	6138#1	Qualifications: College or University degree	Lifestyle and History	Sociodemographics	LOGISTIC-BINARY	-0.0755193368629375	-0.12920270527535	-0.0218902800352604	0.00580323662244767	38035	17653	20382
Volume	ASAT	4526	Happiness	Lifestyle and History	Psychosocial factors	ORDERED-LOGISTIC	0.117165520938592	0.0298978376280466	0.204433204249138	0.00851139801900556	12896	NA	NA
Volume	ASAT	699	Length of time at current address	Lifestyle and History	Sociodemographics	LINEAR	0.0318956036675416	0.00805392498135356	0.0557372823537297	0.00874147514542651	37794	NA	NA
Volume	ASAT	1339	Non-oily fish intake	Lifestyle and History	Lifestyle and environment	ORDERED-LOGISTIC	-0.0642878198764619	-0.11251884059649	-0.0160567991564336	0.00899152996967116	38601	NA	NA
Volume	ASAT	6146#1	Attendance/disability/mobility allowance: Attendance allowance	Lifestyle and History	Sociodemographics	LOGISTIC-BINARY	0.652112546222263	0.128672617028553	1.14126685918373	0.00973777185739544	38549	57	38492
Volume	ASAT	24504	"Domestic garden percentage, buffer 300m"	Lifestyle and History	Greenspace and coastal proximity	LINEAR	0.0342883574887787	0.00809043485605245	0.0604862801215049	0.0103119515023772	35918	NA	NA
Volume	ASAT	2050	Frequency of depressed mood in last 2 weeks	Lifestyle and History	Psychosocial factors	ORDERED-LOGISTIC	0.0824875396507632	0.0190861192523797	0.145888960049147	0.0107753817283529	37567	NA	NA
Volume	ASAT	1697	Comparative height size at age 10	Lifestyle and History	Early life factors	ORDERED-LOGISTIC	0.0631656083228059	0.0145814162777148	0.111749800367897	0.0108305146058665	38263	NA	NA
Volume	ASAT	2704	Years since last cervical smear test	Lifestyle and History	Sex-specific factors	ORDERED-LOGISTIC	0.103844473681164	0.0236842342152794	0.184004713147049	0.0111236083763901	15614	NA	NA
Volume	ASAT	6141#8	How are people in household related to participant: Other unrelated	Lifestyle and History	Sociodemographics	LOGISTIC-BINARY	-0.253674754039869	-0.449895714907079	-0.0581317707891044	0.0112289669359305	38559	646	37913
Volume	ASAT	6164#1	Types of physical activity in last 4 weeks: Walking for pleasure (not as a means of transport)	Lifestyle and History	Lifestyle and environment	LOGISTIC-BINARY	-0.0774171941629128	-0.137603656335608	-0.0172800981458966	0.0116615793645931	38127	29171	8956
Volume	ASAT	2714	Age when periods started (menarche)	Lifestyle and History	Sex-specific factors	ORDERED-LOGISTIC	-0.0842528756264974	-0.150810532664508	-0.0176952185884867	0.0131066763822741	19548	NA	NA
Volume	ASAT	6142#3	Current employment status: Looking after home and/or family	Lifestyle and History	Sociodemographics	LOGISTIC-BINARY	-0.150829006327126	-0.272955255514126	-0.0287205623425374	0.0154941164315441	38603	2024	36579
Volume	ASAT	6138#5	Qualifications: NVQ or HND or HNC or equivalent	Lifestyle and History	Sociodemographics	LOGISTIC-BINARY	0.0792894236193658	0.0150456684071122	0.143503098533877	0.0155218476669593	38035	7423	30612
Volume	ASAT	3466	Time from waking to first cigarette	Lifestyle and History	Lifestyle and environment	ORDERED-LOGISTIC	0.303252566857729	0.0578491144406376	0.54865601927482	0.0155680669786371	1387	NA	NA
Volume	ASAT	120-1	Birth weight known	Lifestyle and History	Early life factors	MULTINOMIAL-LOGISTIC	NA	NA	NA	0.0166361476543186	NA	NA	NA
Volume	ASAT	3456	Number of cigarettes currently smoked daily (current cigarette smokers)	Lifestyle and History	Lifestyle and environment	LINEAR	-0.165051114200799	-0.300145739554856	-0.0299564888467423	0.0166781523480351	1399	NA	NA
Volume	ASAT	2060	Frequency of unenthusiasm / disinterest in last 2 weeks	Lifestyle and History	Psychosocial factors	ORDERED-LOGISTIC	0.0791770551272507	0.0130352812609536	0.145318828993548	0.0189671952958143	37888	NA	NA
Volume	ASAT	6146#2	Attendance/disability/mobility allowance: Disability living allowance	Lifestyle and History	Sociodemographics	LOGISTIC-BINARY	0.263650269676674	0.0378392731356501	0.487464361728483	0.0213791509762104	38549	406	38143
Volume	ASAT	1359	Poultry intake	Lifestyle and History	Lifestyle and environment	ORDERED-LOGISTIC	0.0575072238997815	0.0084681363502158	0.106546311449347	0.0215413408044039	38646	NA	NA
Volume	ASAT	3476	Difficulty not smoking for 1 day	Lifestyle and History	Lifestyle and environment	ORDERED-LOGISTIC	-0.291324417601031	-0.544447170580364	-0.0382016646216977	0.0242459141088511	1387	NA	NA
Volume	ASAT	24005	Particulate matter air pollution (pm10); 2010	Lifestyle and History	Residential air pollution	LINEAR	0.0298720690286208	0.00374374884007159	0.0560003892171701	0.0250406481041637	36068	NA	NA
Volume	ASAT	20162	Pack years adult smoking as proportion of life span exposed to smoking	Lifestyle and History	Lifestyle and environment	LINEAR	-0.0554857114874284	-0.104544038417498	-0.00642738455735842	0.0266446083782607	9632	NA	NA
Volume	ASAT	6140#3	Heating type(s) in home: Oil (kerosene) central heating	Lifestyle and History	Sociodemographics	LOGISTIC-BINARY	-0.32852848222623	-0.622655887768486	-0.0346593187791092	0.0285221739478729	12916	355	12561
Volume	ASAT	6138#2	Qualifications: A levels/AS levels or equivalent	Lifestyle and History	Sociodemographics	LOGISTIC-BINARY	-0.0593920601736029	-0.114571466715283	-0.00424940471888393	0.034826077870819	38035	13996	24039
Volume	ASAT	796	Distance between home and job workplace	Lifestyle and History	Sociodemographics	LINEAR	-0.0351273011905041	-0.0678180970718384	-0.00243650530916974	0.0352017953156297	22496	NA	NA
Volume	ASAT	971	Frequency of walking for pleasure in last 4 weeks	Lifestyle and History	Lifestyle and environment	ORDERED-LOGISTIC	-0.0579797583343628	-0.11196161124019301	-0.00399790542853264	0.0352863424976529	29119	NA	NA
Volume	ASAT	24006	Particulate matter air pollution (pm2.5); 2010	Lifestyle and History	Residential air pollution	LINEAR	0.0277747765017693	0.00168227562705761	0.053867277376481	0.0369494469712634	36068	NA	NA
Volume	ASAT	20161	Pack years of smoking	Lifestyle and History	Lifestyle and environment	LINEAR	-0.0509995371624013	-0.0996041411131868	-0.00239493321161589	0.039732665443357	9632	NA	NA
Volume	ASAT	4570	Friendships satisfaction	Lifestyle and History	Psychosocial factors	ORDERED-LOGISTIC	0.0898698639724917	0.00333980565586738	0.176399922289116	0.0418065366299825	12815	NA	NA
Volume	ASAT	1598	Average weekly spirits intake	Lifestyle and History	Lifestyle and environment	ORDERED-LOGISTIC	0.0633610996594592	0.00214516979212974	0.124577029526789	0.0424997803194862	29374	NA	NA
Volume	ASAT	1180	Morning/evening person (chronotype)	Lifestyle and History	Lifestyle and environment	ORDERED-LOGISTIC	0.0509341436544775	0.00125357925631268	0.100614708052642	0.0444968480225985	34135	NA	NA
Volume	ASAT	6139#2	Gas or solid-fuel cooking/heating: A gas fire that you use regularly in winter time	Lifestyle and History	Sociodemographics	LOGISTIC-BINARY	0.0536347422887706	6.51691446359388e-4	0.106636404232964	0.0472707857898546	38104	16080	22024
Volume	ASAT	1578	Average weekly champagne plus white wine intake	Lifestyle and History	Lifestyle and environment	ORDERED-LOGISTIC	0.0572693258887598	6.62746357266104e-4	0.113875905420253	0.047382842189457	29395	NA	NA
Volume	ASAT	24019	Particulate matter air pollution (pm10); 2007	Lifestyle and History	Residential air pollution	LINEAR	0.0222952066170198	1.75109242682703e-4	0.0444153039913568	0.0482138350029095	38164	NA	NA
Volume	ASAT	1608	Average weekly fortified wine intake	Lifestyle and History	Lifestyle and environment	ORDERED-LOGISTIC	0.0986541389042522	7.6692205325829e-5	0.197231585603178	0.0498275090066417	29427	NA	NA
Volume	ASAT	1160	Sleep duration	Lifestyle and History	Lifestyle and environment	ORDERED-LOGISTIC	0.0420143717795141	-1.06804839420389e-4	0.0841355483984486	0.0505869307855672	38577	NA	NA
Volume	ASAT	2070	Frequency of tenseness / restlessness in last 2 weeks	Lifestyle and History	Psychosocial factors	ORDERED-LOGISTIC	0.0596858137573337	-3.58404376780544e-4	0.119730031891448	0.0513866006682535	37728	NA	NA
Volume	ASAT	2897	Age stopped smoking	Lifestyle and History	Lifestyle and environment	LINEAR	-0.0510047082823211	-0.102892671811816	8.83255247173545e-4	0.0540284718737901	8671	NA	NA
Volume	ASAT	1488	Tea intake	Lifestyle and History	Lifestyle and environment	LINEAR	-0.0255624605127637	-0.0515681300136228	4.43208988095491e-4	0.0540341797369845	37255	NA	NA
Volume	ASAT	6142#2	Current employment status: Retired	Lifestyle and History	Sociodemographics	LOGISTIC-BINARY	0.078101590821531	-0.00212528780305672	0.158396564576095	0.0564717722316116	38603	10615	27988
Volume	ASAT	6143#3	Transport type for commuting to job workplace: Public transport	Lifestyle and History	Sociodemographics	LOGISTIC-BINARY	0.0809663644011658	-0.00256739307934952	0.164486161906828	0.057433713482562	24407	4844	19563
Volume	ASAT	1458	Cereal intake	Lifestyle and History	Lifestyle and environment	ORDERED-LOGISTIC	-0.0469959754385605	-0.0959292581364874	0.00193730725936635	0.0597895039506091	37014	NA	NA
Volume	ASAT	2926	Number of unsuccessful stop-smoking attempts	Lifestyle and History	Lifestyle and environment	ORDERED-LOGISTIC	-0.0964383959163059	-0.198850591583977	0.0059737997513656	0.0649788494921333	7859	NA	NA
Volume	ASAT	1389	Pork intake	Lifestyle and History	Lifestyle and environment	ORDERED-LOGISTIC	-0.0479321918501383	-0.0988691047993192	0.00300472109904269	0.0651354474429066	38590	NA	NA
Volume	ASAT	3859-5	Reason former drinker stopped drinking alcohol	Lifestyle and History	Lifestyle and environment	MULTINOMIAL-LOGISTIC	NA	NA	NA	0.0657657459616289	NA	NA	NA
Volume	ASAT	24501	"Domestic garden percentage, buffer 1000m"	Lifestyle and History	Greenspace and coastal proximity	LINEAR	0.0240821506148691	-0.00196189680803651	0.0501261980377747	0.0699356543544942	35918	NA	NA
Volume	ASAT	2664-5	Reason for reducing amount of alcohol drunk	Lifestyle and History	Lifestyle and environment	MULTINOMIAL-LOGISTIC	NA	NA	NA	0.069981600538011	NA	NA	NA
Volume	ASAT	2385	Relative age voice broke	Lifestyle and History	Sex-specific factors	ORDERED-LOGISTIC	0.107295783866749	-0.0116331910919122	0.226224758825409	0.0770321517572624	17343	NA	NA
Volume	ASAT	680-1	Own or rent accommodation lived in	Lifestyle and History	Sociodemographics	MULTINOMIAL-LOGISTIC	NA	NA	NA	0.0808593617887946	NA	NA	NA
Volume	ASAT	1628	Alcohol intake versus 10 years previously	Lifestyle and History	Lifestyle and environment	ORDERED-LOGISTIC	-0.0440899311172318	-0.0939815909641591	0.00580172872969549	0.0832682504505319	36693	NA	NA
Volume	ASAT	1618	Alcohol usually taken with meals	Lifestyle and History	Lifestyle and environment	LOGISTIC-BINARY	0.0736280875748004	-0.00966818926324531	0.157061687507231	0.0834133657997442	20137	14555	5582
Volume	ASAT	1920	Mood swings	Lifestyle and History	Psychosocial factors	LOGISTIC-BINARY	0.0468984707135932	-0.00629148508443016	0.100145959043982	0.0841108118179012	38027	15559	22468
Volume	ASAT	3849	Number of pregnancy terminations	Lifestyle and History	Sex-specific factors	ORDERED-LOGISTIC	-0.112063274591774	-0.239687488479178	0.0155609392956291	0.0852974691266536	6324	NA	NA
Volume	ASAT	1279	Exposure to tobacco smoke outside home	Lifestyle and History	Lifestyle and environment	ORDERED-LOGISTIC	0.0597671720618312	-0.00901457919590534	0.128548923319568	0.0885544915982209	35108	NA	NA
Volume	ASAT	777	Frequency of travelling from home to job workplace	Lifestyle and History	Sociodemographics	ORDERED-LOGISTIC	0.0545740007348971	-0.00857092699102641	0.117718928460821	0.0902848953128484	26222	NA	NA
Volume	ASAT	24013	Total traffic load on major roads	Lifestyle and History	Residential air pollution	ORDERED-LOGISTIC	-0.0628215349383596	-0.135772150480066	0.0101290806033471	0.0914470677825348	38224	NA	NA
Volume	ASAT	24023	Average 16-hour sound level of noise pollution	Lifestyle and History	Residential noise pollution	LINEAR	-0.0221184132569305	-0.0478539568108263	0.00361713029696525	0.0920846071088565	38224	NA	NA
Volume	ASAT	24020	Average daytime sound level of noise pollution	Lifestyle and History	Residential noise pollution	LINEAR	-0.0220507994323386	-0.0477866621039978	0.00368506323932061	0.0930872681925062	38224	NA	NA
Volume	ASAT	24022	Average night-time sound level of noise pollution	Lifestyle and History	Residential noise pollution	LINEAR	-0.0220303757507519	-0.0477665871702344	0.00370583566873069	0.0933950607148233	38224	NA	NA
Volume	ASAT	24024	Average 24-hour sound level of noise pollution	Lifestyle and History	Residential noise pollution	LINEAR	-0.022000679562823	-0.0477364044388158	0.00373504531316982	0.0938313537062671	38224	NA	NA
Volume	ASAT	24021	Average evening sound level of noise pollution	Lifestyle and History	Residential noise pollution	LINEAR	-0.0219617761760811	-0.0476975086026804	0.00377395625051819	0.0944136717939363	38224	NA	NA
Volume	ASAT	5674	Severity of manic/irritable episodes	Lifestyle and History	Psychosocial factors	LOGISTIC-BINARY	-0.212646224670484	-0.464211329066234	0.0374979011586548	0.0963983456341329	2117	534	1583
Volume	ASAT	24507	"Natural environment percentage, buffer 300m"	Lifestyle and History	Greenspace and coastal proximity	LINEAR	-0.0213366418680568	-0.046752948152683	0.00407966441656933	0.0998923970431123	38316	NA	NA
Volume	ASAT	3446-1	Type of tobacco currently smoked	Lifestyle and History	Lifestyle and environment	MULTINOMIAL-LOGISTIC	NA	NA	NA	0.100822207416905	NA	NA	NA
Volume	ASAT	2887	Number of cigarettes previously smoked daily	Lifestyle and History	Lifestyle and environment	ORDERED-LOGISTIC	0.0897472185672743	-0.0177128274951611	0.19720726462971	0.101684561360029	8253	NA	NA
Volume	ASAT	1737	Childhood sunburn occasions	Lifestyle and History	Lifestyle and environment	ORDERED-LOGISTIC	-0.0466058734006089	-0.103201556350692	0.00998980954947454	0.106530571483811	29202	NA	NA
Volume	ASAT	2867	Age started smoking in former smokers	Lifestyle and History	Lifestyle and environment	LINEAR	-0.0427880037119184	-0.0951274117224881	0.00955140429865123	0.109077895264541	8674	NA	NA
Volume	ASAT	3436	Age started smoking in current smokers	Lifestyle and History	Lifestyle and environment	LINEAR	0.10601840167938	-0.0241857483841908	0.23622255174295	0.110434120005283	1547	NA	NA
Volume	ASAT	6141#3	How are people in household related to participant: Brother and/or sister	Lifestyle and History	Sociodemographics	LOGISTIC-BINARY	0.317889384922578	-0.0768200805829456	0.702886504652944	0.111487166694035	38559	146	38413
Volume	ASAT	4429	Average monthly beer plus cider intake	Lifestyle and History	Lifestyle and environment	ORDERED-LOGISTIC	-0.160464131913948	-0.35960041353362	0.0386721497057243	0.114381082412325	2527	NA	NA
Volume	ASAT	6145#2	"Illness, injury, bereavement, stress in last 2 years": Serious illness, injury or assault of a close relative	Lifestyle and History	Psychosocial factors	LOGISTIC-BINARY	0.0610198014813192	-0.0149888541349005	0.136894192288246	0.115273916122787	38078	5053	33025
Volume	ASAT	757	Time employed in main current job	Lifestyle and History	Sociodemographics	LINEAR	0.0248149135349279	-0.00618542387160038	0.0558152509414563	0.116666793645877	25166	NA	NA
Volume	ASAT	3669	Lifetime number of same-sex sexual partners	Lifestyle and History	Lifestyle and environment	ORDERED-LOGISTIC	0.190955517830041	-0.0483484312928756	0.430259466952958	0.118075493673704	1272	NA	NA
Volume	ASAT	4537	Work/job satisfaction	Lifestyle and History	Psychosocial factors	ORDERED-LOGISTIC	0.0758837280263826	-0.0200035499009702	0.171771005953735	0.120906978142132	9939	NA	NA
Volume	ASAT	6142#1	Current employment status: In paid employment or self-employed	Lifestyle and History	Sociodemographics	LOGISTIC-BINARY	-0.0522878893398443	-0.119163601395305	0.0145973216153244	0.125433044892443	38603	26621	11982
Volume	ASAT	24503	"Greenspace percentage, buffer 300m"	Lifestyle and History	Greenspace and coastal proximity	LINEAR	-0.0200615119186659	-0.0461074157145025	0.00598439187717064	0.13113196512197	35918	NA	NA
Volume	ASAT	3486	Ever tried to stop smoking	Lifestyle and History	Lifestyle and environment	ORDERED-LOGISTIC	0.180171859299923	-0.0592569544322121	0.419600673032059	0.140446999181157	1559	NA	NA
Volume	ASAT	1349	Processed meat intake	Lifestyle and History	Lifestyle and environment	ORDERED-LOGISTIC	0.0349789545129616	-0.011678720789558601	0.0816366298154818	0.141732913850245	38642	NA	NA
Volume	ASAT	6140#1	Heating type(s) in home: Gas central heating	Lifestyle and History	Sociodemographics	LOGISTIC-BINARY	0.141330329285309	-0.0499439549260566	0.332783028277114	0.147732517882497	12916	12127	789
Volume	ASAT	6156#100	Manic/hyper symptoms	Lifestyle and History	Psychosocial factors	LOGISTIC-BINARY	0.167634249108402	-0.0598107734067177	0.396049716902521	0.149239346170775	2373	952	1421
Volume	ASAT	2395-1	Hair/balding pattern	Lifestyle and History	Sex-specific factors	MULTINOMIAL-LOGISTIC	NA	NA	NA	0.15371042850962	NA	NA	NA
Volume	ASAT	1647-1	Country of birth (UK/elsewhere)	Lifestyle and History	Early life factors	MULTINOMIAL-LOGISTIC	NA	NA	NA	0.155994195478848	NA	NA	NA
Volume	ASAT	1787	Maternal smoking around birth	Lifestyle and History	Early life factors	LOGISTIC-BINARY	0.0430046313470146	-0.0164988564859219	0.102480494344317	0.156502209596274	34084	10306	23778
Volume	ASAT	5663	Length of longest manic/irritable episode	Lifestyle and History	Psychosocial factors	LOGISTIC-BINARY	-0.208905111371843	-0.499763562627384	0.0808234926771389	0.158133442264258	1988	378	1610
Volume	ASAT	6142#6	Current employment status: Doing unpaid or voluntary work	Lifestyle and History	Sociodemographics	LOGISTIC-BINARY	-0.0947885386975783	-0.226835458004793	0.0370516361416019	0.159198340412409	38603	1695	36908
Volume	ASAT	24004	Nitrogen oxides air pollution; 2010	Lifestyle and History	Residential air pollution	LINEAR	0.0181155182968686	-0.00734213589180154	0.0435731724855388	0.163101277657208	38224	NA	NA
Volume	ASAT	5364	Average weekly intake of other alcoholic drinks	Lifestyle and History	Lifestyle and environment	ORDERED-LOGISTIC	-0.394433923145979	-0.949549084408186	0.160681238116228	0.163753204195474	9728	NA	NA
Volume	ASAT	20126-0	Bipolar and major depression status	Lifestyle and History	Psychosocial factors	MULTINOMIAL-LOGISTIC	NA	NA	NA	0.16817274883573	NA	NA	NA
Volume	ASAT	3710	Length of menstrual cycle	Lifestyle and History	Sex-specific factors	ORDERED-LOGISTIC	0.106559649011179	-0.0464495465923032	0.25956884461466	0.172323980964295	4571	NA	NA
Volume	ASAT	2110	Able to confide	Lifestyle and History	Psychosocial factors	ORDERED-LOGISTIC	0.0341600104624125	-0.0156275060990296	0.0839475270238546	0.178702225326031	37799	NA	NA
Volume	ASAT	6143#100	Transport type for commuting to job workplace	Lifestyle and History	Sociodemographics	LOGISTIC-BINARY	-0.345253821752387	-0.854504702463711	0.169731364525976	0.187540180554853	24407	87	24320
Volume	ASAT	6138#100	Qualifications	Lifestyle and History	Sociodemographics	LOGISTIC-BINARY	0.0705963513003012	-0.035001749290388	0.175726883184169	0.189105127354248	38035	2463	35572
Volume	ASAT	5386	Number of unenthusiastic/disinterested episodes	Lifestyle and History	Psychosocial factors	ORDERED-LOGISTIC	-0.107908878606467	-0.27393383344889	0.0581160762359552	0.202787290741366	3274	NA	NA
Volume	ASAT	2654-7	Non-butter spread type details	Lifestyle and History	Lifestyle and environment	MULTINOMIAL-LOGISTIC	NA	NA	NA	0.205092796854566	NA	NA	NA
Volume	ASAT	3506	Smoking compared to 10 years previous	Lifestyle and History	Lifestyle and environment	ORDERED-LOGISTIC	0.151224908799088	-0.0832888409857343	0.385738658583911	0.206465177876433	1560	NA	NA
Volume	ASAT	1757	Facial ageing	Lifestyle and History	Lifestyle and environment	ORDERED-LOGISTIC	0.0374261683808702	-0.0236116271474021	0.0984639639091425	0.229448878555187	35323	NA	NA
Volume	ASAT	4581	Financial situation satisfaction	Lifestyle and History	Psychosocial factors	ORDERED-LOGISTIC	0.0514171047130846	-0.0331635409410882	0.135997750367257	0.233481266680748	12910	NA	NA
Volume	ASAT	24505	"Water percentage, buffer 300m"	Lifestyle and History	Greenspace and coastal proximity	LINEAR	-0.0157067932532631	-0.0419601199552252	0.0105465334486991	0.240946466705543	35918	NA	NA
Volume	ASAT	6157#100	Why stopped smoking	Lifestyle and History	Lifestyle and environment	LOGISTIC-BINARY	0.0804889231409559	-0.0542961331089917	0.215343728382281	0.241879891008935	8525	1647	6878
Volume	ASAT	24018	Nitrogen dioxide air pollution; 2007	Lifestyle and History	Residential air pollution	LINEAR	0.014303327102529	-0.00985790851644723	0.0384645627215052	0.24592340441421	38224	NA	NA
Volume	ASAT	4609	Longest period of depression	Lifestyle and History	Psychosocial factors	LINEAR	-0.0392523424515336	-0.10609541979066	0.0275907348875924	0.249697139390179	5582	NA	NA
Volume	ASAT	6160#5	Leisure/social activities: Other group activity	Lifestyle and History	Psychosocial factors	LOGISTIC-BINARY	-0.0365809000614894	-0.0990290008306324	0.0258215322882923	0.250734338434427	38620	9106	29514
Volume	ASAT	4462	Average monthly intake of other alcoholic drinks	Lifestyle and History	Lifestyle and environment	ORDERED-LOGISTIC	-0.276327174786101	-0.7499538159278	0.197299466355598	0.252934806351214	2530	NA	NA
Volume	ASAT	1940	Irritability	Lifestyle and History	Psychosocial factors	LOGISTIC-BINARY	0.033410921592751	-0.0240177990430682	0.0908080633162944	0.253989042645574	37370	10593	26777
Volume	ASAT	2159	Ever had same-sex intercourse	Lifestyle and History	Lifestyle and environment	LOGISTIC-BINARY	0.0727713450748464	-0.0584254435614509	0.203398502542765	0.276104624072074	36628	1436	35192
Volume	ASAT	24011	Traffic intensity on the nearest major road	Lifestyle and History	Residential air pollution	LINEAR	0.0141357213485135	-0.0115337332889551	0.0398051759859822	0.280437328492822	38224	NA	NA
Volume	ASAT	6144#5	"Never eat eggs, dairy, wheat, sugar": I eat all of the above	Lifestyle and History	Lifestyle and environment	LOGISTIC-BINARY	-0.0364194709105679	-0.103086724070863	0.0303435937951587	0.284579630777897	38114	31102	7012
Volume	ASAT	3496	Wants to stop smoking	Lifestyle and History	Lifestyle and environment	ORDERED-LOGISTIC	0.13195171169612	-0.111277316343544	0.375180739735783	0.287822494093712	1524	NA	NA
Volume	ASAT	24014	Close to major road	Lifestyle and History	Residential air pollution	LOGISTIC-BINARY	0.0532114000583004	-0.045276658502658	0.151245766774382	0.288550852942726	38224	2740	35484
Volume	ASAT	3731	Former alcohol drinker	Lifestyle and History	Lifestyle and environment	LOGISTIC-BINARY	-0.122483057893882	-0.357442778850231	0.102283257283003	0.297038770095341	1830	841	989
Volume	ASAT	1080	Time spent using computer	Lifestyle and History	Lifestyle and environment	ORDERED-LOGISTIC	0.0289304173504794	-0.025764483271123	0.0836253179720818	0.29987272713958	28348	NA	NA
[truncated: 1,877 more rows]
