# Supplementary material for: Genetic architecture of 11 organ traits derived from abdominal MRI using deep learning
Source: eLife. 2021 Jun 15;10:e65554. doi: 10.7554/eLife.65554 (PMC8205492; doi:10.7554/eLife.65554)
Supplement: Figure 2—source data 1. [file elife-65554-fig2-data1.zip › figure2_source/figure2_source.csv]

volume	organ	phenotype	description	beta	SE	p	n_cases	n_controls
Volume	Pancreas	008	Intestinal infection	-0.04206544336155921	0.06862832273962464	0.5399121668403907	238	36028
Volume	Pancreas	008.5	Bacterial enteritis	-0.11397797901693378	0.08221821059143654	0.16565949825806325	163	36103
Volume	Pancreas	008.6	Viral Enteritis	0.0406011857082516	0.15948428190110028	0.7990490713467205	44	36222
Volume	Pancreas	038	Septicemia	-0.15670318433125086	0.08528439308207456	0.06614802932676933	141	36125
Volume	Pancreas	041	Bacterial infection NOS	-0.17857322322546812	0.04094334644928327	1.29190849086283e-5	603	35663
Volume	Pancreas	041.1	Staphylococcus infections	0.041149259470031875	0.103553857141004	0.6910941843528661	105	36161
Volume	Pancreas	041.2	Streptococcus infection	-0.22603478263350846	0.11284018049838522	0.045162165219973925	80	36186
Volume	Pancreas	041.4	E. coli	-0.046618958145970675	0.1016615693747367	0.6465428973044494	105	36161
Volume	Pancreas	070	Viral hepatitis	-0.18854638119291123	0.13685541978447394	0.1682944206751694	53	36213
Volume	Pancreas	078	Viral warts & HPV	-0.22779029090733593	0.10414606702429775	0.02872651644790769	95	36171
Volume	Pancreas	079	Viral infection	-0.07024201818302357	0.07177530235386177	0.3277590152294692	226	36040
Volume	Pancreas	080	Postoperative infection	-0.09116915594808173	0.0753595150806468	0.22635964636027622	178	36088
Volume	Pancreas	081	Infection/inflammation of internal prosthetic device; implant; and graft	-0.0037875997953343826	0.15533795751925997	0.9805471372027925	48	36218
Volume	Pancreas	112	Candidiasis	-0.14625344122752126	0.09856625743772277	0.1378597567046106	115	36151
Volume	Pancreas	145	Cancer of mouth	0.3296796654647235	0.1748684598131368	0.059389224107153395	40	36226
Volume	Pancreas	153	Colorectal cancer	-0.012432506791867842	0.12580725639325105	0.9212797134854434	69	36197
Volume	Pancreas	153.2	Colon cancer	0.11257588940603754	0.17982861859674196	0.531303363862198	36	36230
Volume	Pancreas	153.3	Malignant neoplasm of rectum, rectosigmoid junction, and anus	-0.09266496500146464	0.1638156612675793	0.5716207893886303	37	36229
Volume	Pancreas	158	Neoplasm of unspecified nature of digestive system	-0.001878440878014042	0.16692005426780793	0.9910211667053649	40	36226
Volume	Pancreas	159	Malignant neoplasm of other and ill-defined sites within the digestive organs and peritoneum	0.03752704068370621	0.10127570191912066	0.7109776621025163	106	36160
Volume	Pancreas	165	Cancer within the respiratory system	-0.052575943445082464	0.16078767087482174	0.7436755289132517	42	36224
Volume	Pancreas	172	Skin cancer	-0.021413819227804606	0.02959849023743597	0.4693870392851198	1354	34912
Volume	Pancreas	172.1	Melanomas of skin, dx or hx	-0.036914576316491886	0.06539102491730467	0.5723999294392383	262	36004
Volume	Pancreas	172.11	Melanomas of skin	-0.036914576316491886	0.06539102491730467	0.5723999294392383	262	36004
Volume	Pancreas	172.2	Other non-epithelial cancer of skin	-0.01302764093772129	0.03262249081609677	0.6896387350889716	1110	35156
Volume	Pancreas	172.3	Carcinoma in situ of skin	-0.04172266546297251	0.13282021475723074	0.7534231549231662	63	36203
Volume	Pancreas	174	Breast cancer	-0.04589816544645677	0.03931205446453939	0.24299473213913886	910	35356
Volume	Pancreas	174.1	Breast cancer [female]	-0.045072685677147145	0.03935311391865363	0.2520684456690867	908	35358
Volume	Pancreas	174.11	Malignant neoplasm of female breast	-0.06684714788861466	0.04056483434857944	0.0993713853332226	844	35422
Volume	Pancreas	175	Acquired absence of breast	-0.013551368798682972	0.08766866946614722	0.8771565221350415	176	36090
Volume	Pancreas	180	Cervical cancer and dysplasia	0.027708640925870987	0.08712983662493642	0.750473158889183	185	36081
Volume	Pancreas	180.3	Cervical intraepithelial neoplasia [CIN] [Cervical dysplasia]	0.06823813268506093	0.09016699800709099	0.449171363537003	175	36091
Volume	Pancreas	182	Malignant neoplasm of uterus	0.002728184799676504	0.12377649746153085	0.982415076074465	86	36180
Volume	Pancreas	184	Cancer of other female genital organs	0.29321282734362863	0.15719384446690096	0.06214012334463661	59	36207
Volume	Pancreas	184.1	Malignant neoplasm of ovary and other uterine adnexa	0.39346657630402465	0.20805038123752054	0.058596564034611325	34	36232
Volume	Pancreas	184.11	Malignant neoplasm of ovary	0.45640447230649167	0.21496368611409772	0.03373959999850906	32	36234
Volume	Pancreas	185	Cancer of prostate	-0.03337445283707843	0.045106914072155155	0.4593627311951471	509	35757
Volume	Pancreas	187	Cancer of other male genital organs	-0.10692367357541294	0.14044012287951224	0.4464498036321608	46	36220
Volume	Pancreas	189	Cancer of urinary organs (incl. kidney and bladder)	-0.08709199281563926	0.06873836342576578	0.20515275996183815	212	36054
Volume	Pancreas	189.1	Cancer of kidney and renal pelvis	-0.30041941596170413	0.14475971470857998	0.03795900817334857	42	36224
Volume	Pancreas	189.11	Malignant neoplasm of kidney, except pelvis	-0.30041941596170413	0.14475971470857998	0.03795900817334857	42	36224
Volume	Pancreas	189.2	Cancer of bladder	-0.04926168585412652	0.08618259914653457	0.5675952584870951	136	36130
Volume	Pancreas	189.21	Malignant neoplasm of bladder	0.018790801212515553	0.09472869491190543	0.8427599646637851	116	36150
Volume	Pancreas	193	Thyroid cancer	-0.07889166734624137	0.18495187577343372	0.6697053707276713	34	36232
Volume	Pancreas	195	Cancer, suspected or other	-0.07328916505192512	0.030931834834312128	0.017818100849825717	1178	35088
Volume	Pancreas	195.1	Malignant neoplasm, other	-0.06244844077782612	0.03178131735530445	0.04942096730444211	1121	35145
Volume	Pancreas	197	Chemotherapy	-0.1995018340497369	0.03458415176063552	7.993694257523217e-9	932	35334
Volume	Pancreas	198	Secondary malignant neoplasm	-0.18465171834372857	0.06410228584151852	0.003969450698199905	274	35992
Volume	Pancreas	198.1	Secondary malignancy of lymph nodes	-0.17650571779715685	0.07165981074154126	0.01377391448839325	226	36040
Volume	Pancreas	199	Neoplasm of uncertain behavior	-0.15072161141011584	0.12487470103315364	0.22743878308945284	63	36203
Volume	Pancreas	200	Myeloproliferative disease	-0.006727714310078843	0.13246374362173333	0.9594935766750261	60	36206
Volume	Pancreas	202	Cancer of other lymphoid, histiocytic tissue	-0.39251454360921423	0.0788807462546472	6.489486475704459e-7	145	36121
Volume	Pancreas	202.2	Non-Hodgkins lymphoma	-0.3701338184346165	0.08999797626528828	3.910745932074752e-5	113	36153
Volume	Pancreas	202.24	Large cell lymphoma	-0.4930629337450715	0.16887909692037414	0.003504574732827455	30	36236
Volume	Pancreas	204	Leukemia	-0.292409020523975	0.1096285231539448	0.007646989989589061	81	36185
Volume	Pancreas	204.1	Lymphoid leukemia	-0.051633867712803934	0.1856686207954911	0.7809379760125413	32	36234
Volume	Pancreas	204.12	Lymphoid leukemia, chronic	-0.051633867712803934	0.1856686207954911	0.7809379760125413	32	36234
Volume	Pancreas	208	Benign neoplasm of colon	0.02521763312294315	0.02594343858179803	0.33103883565500586	1708	34558
Volume	Pancreas	210	Benign neoplasm of lip, oral cavity, and pharynx	-0.048268794734675456	0.10735048776160933	0.6529719125026592	95	36171
Volume	Pancreas	211	Benign neoplasm of other parts of digestive system	-0.19375464336783182	0.04735161838392844	4.2798740015218055e-5	484	35782
Volume	Pancreas	212	Benign neoplasm of respiratory and intrathoracic organs	0.007324863865320149	0.18113896379156785	0.9677440830656089	31	36235
Volume	Pancreas	213	Benign neoplasm of bone and articular cartilage	0.34264840780725697	0.2038240433177684	0.0927436747928322	28	36238
Volume	Pancreas	214	Lipoma	0.1007939110077198	0.04245485581425316	0.01758972296049311	636	35630
Volume	Pancreas	214.1	Lipoma of skin and subcutaneous tissue	0.10158144849422711	0.04886870097711223	0.03764854698700219	490	35776
Volume	Pancreas	215	Other benign neoplasm of connective and other soft tissue	0.21880135236761722	0.11473923158290376	0.056527768316202216	94	36172
Volume	Pancreas	216	Benign neoplasm of skin	-0.017732891432374633	0.03758170615092278	0.6370345545382567	833	35433
Volume	Pancreas	217	Vascular hamartomas and non-neoplastic nevi	-0.04777638653510028	0.14676413309275088	0.7447786495071483	53	36213
Volume	Pancreas	217.1	Nevus, non-neoplastic	-0.055775815060597526	0.14829899754582493	0.7068397366711263	52	36214
Volume	Pancreas	218	Benign neoplasm of uterus	0.06081823157944806	0.037200530906744377	0.1020751775141079	1041	35225
Volume	Pancreas	218.1	Uterine leiomyoma	0.06785615070662357	0.0375290976878321	0.0705918123562055	1025	35241
Volume	Pancreas	220	Benign neoplasm of ovary	-0.1491703606504683	0.09905164376358648	0.13207084055853113	127	36139
Volume	Pancreas	227	Benign neoplasm of other endocrine glands and related structures	-0.29881337197466806	0.13191530098311746	0.0235009521649624	55	36211
Volume	Pancreas	228	Hemangioma and lymphangioma, any site	0.009427981312072507	0.08742234983660174	0.9141193903009496	154	36112
Volume	Pancreas	229	Benign neoplasm of unspecified sites	0.015064683665378829	0.0756900546595858	0.8422383257309052	215	36051
Volume	Pancreas	240	Simple and unspecified goiter	0.08874530971534794	0.17534834384547973	0.6127803939923111	41	36225
Volume	Pancreas	241	Nontoxic nodular goiter	-0.019152940684430075	0.11797462565196096	0.8710318431134331	88	36178
Volume	Pancreas	241.1	Nontoxic uninodular goiter	0.04605213967879283	0.18037981977110143	0.7984863833179245	38	36228
Volume	Pancreas	241.2	Nontoxic multinodular goiter	-0.07434952795562477	0.1548958550228916	0.6312296077941425	50	36216
Volume	Pancreas	242	Thyrotoxicosis with or without goiter	-0.15868781238976437	0.09970113299633733	0.11146674203611763	112	36154
Volume	Pancreas	242.1	Graves' disease	-0.23361761325156094	0.19734299484480006	0.23648627141195347	29	36237
Volume	Pancreas	244	Hypothyroidism	-0.14771520773442895	0.03410967462362415	1.4870654877564828e-5	1007	35259
Volume	Pancreas	244.1	Secondary hypothyroidism	-0.07349726828973595	0.15930746861490816	0.644544061255396	48	36218
Volume	Pancreas	244.4	Hypothyroidism NOS	-0.15006595294936143	0.03469925396409134	1.526978656924417e-5	969	35297
Volume	Pancreas	246	Other disorders of thyroid	-0.11702148000239211	0.20447613861318695	0.5671194590656201	29	36237
Volume	Pancreas	250	Diabetes mellitus	-0.2861744800078466	0.029524071959493463	3.2315358204098387e-22	1057	35209
Volume	Pancreas	250.1	Type 1 diabetes	-0.8609882083795091	0.0810305435578456	2.2684851596925684e-26	104	36162
Volume	Pancreas	250.2	Type 2 diabetes	-0.2646505215030827	0.0304005912647	3.1634524209711787e-18	997	35269
Volume	Pancreas	250.23	Type 2 diabetes with ophthalmic manifestations	-0.7457554654468691	0.1353491855072482	3.591131480180129e-8	38	36228
Volume	Pancreas	250.4	Abnormal glucose	-0.22991923544555576	0.16295986464276055	0.15827561792292438	34	36232
Volume	Pancreas	250.7	Diabetic retinopathy	-0.5993479040819009	0.13819307600839462	1.4441907677843243e-5	37	36229
Volume	Pancreas	252	Disorders of parathyroid gland	-0.07442520273252376	0.1402444502699255	0.5956391744789995	54	36212
Volume	Pancreas	252.1	Hyperparathyroidism	-0.09598141830578336	0.14464855827717044	0.506978954486774	50	36216
Volume	Pancreas	253	Disorders of the pituitary gland and its hypothalamic control	-0.29592524512285695	0.14847620560971356	0.046252474365180395	39	36227
Volume	Pancreas	255	Disorders of adrenal glands	-0.2843736605310423	0.15987770371461646	0.07528979135663275	38	36228
Volume	Pancreas	260.6	Anorexia	0.12520617936948536	0.17305056648520412	0.46935822295048857	42	36224
Volume	Pancreas	261	Vitamin deficiency	-0.2292251053502761	0.09934160396628974	0.021030127067352997	104	36162
Volume	Pancreas	261.2	Vitamin B-complex deficiencies	-0.11895333540742421	0.14769358981411337	0.4205853054762583	52	36214
Volume	Pancreas	261.4	Vitamin D deficiency	-0.3664896247542664	0.12976798358006417	0.004740006786902878	54	36212
Volume	Pancreas	272	Disorders of lipoid metabolism	-0.03538561035872467	0.02191960751879887	0.10645457701535395	2405	33861
Volume	Pancreas	272.1	Hyperlipidemia	-0.03442291901423844	0.02194694925665694	0.11677374378437053	2398	33868
Volume	Pancreas	272.11	Hypercholesterolemia	-0.04349383342241301	0.02266080771451169	0.054941102672603145	2219	34047
Volume	Pancreas	274	Gout and other crystal arthropathies	-0.10337227574796841	0.056962964262462126	0.06956574812281524	255	36011
Volume	Pancreas	274.1	Gout	-0.11229491590880457	0.06108479338312085	0.06601160478053693	214	36052
Volume	Pancreas	274.2	Crystal arthropathies	-0.08264738316924998	0.13982956293828383	0.5544815533387732	47	36219
Volume	Pancreas	274.21	Chondrocalcinosis	-0.037365371807672465	0.15033179423474138	0.8037068082366216	43	36223
Volume	Pancreas	275	Disorders of mineral metabolism	-0.10748412552701268	0.09304342707927556	0.24800695697608954	112	36154
Volume	Pancreas	275.1	Disorders of iron metabolism	-0.04365095813222053	0.12756277763650165	0.7322064281562524	56	36210
Volume	Pancreas	275.5	Disorders of calcium/phosphorus metabolism	-0.18298887478350978	0.1369007160632954	0.1813356393151075	53	36213
Volume	Pancreas	276	Disorders of fluid, electrolyte, and acid-base balance	-0.22831419082670976	0.06899344255470433	9.355769229318778e-4	216	36050
Volume	Pancreas	276.1	Electrolyte imbalance	-0.2400202586261268	0.08708359425374991	0.005847629197535026	133	36133
Volume	Pancreas	276.12	Hyposmolality and/or hyponatremia	-0.2284991287624752	0.13590103600246975	0.09269220609727717	59	36207
Volume	Pancreas	276.13	Hyperpotassemia	-0.23195752278079612	0.16005489232166561	0.14727131938494173	37	36229
Volume	Pancreas	276.14	Hypopotassemia	-0.3963040256623931	0.15021009619907472	0.008331509785037002	43	36223
Volume	Pancreas	276.5	Hypovolemia	-0.25484510918909026	0.10462428484532378	0.01485839654471679	96	36170
Volume	Pancreas	277	Other disorders of metabolism	0.14971111750750496	0.16149547212870638	0.35391105485063695	48	36218
Volume	Pancreas	278	Overweight, obesity and other hyperalimentation	-0.014995530830791085	0.03822684975559129	0.6948532294810686	639	35627
Volume	Pancreas	278.1	Obesity	-0.0044206603448452226	0.03845438771107395	0.908477982807933	630	35636
Volume	Pancreas	280	Iron deficiency anemias	-0.15771880952793077	0.04269541989522563	2.2071457113605588e-4	624	35642
Volume	Pancreas	280.1	Iron deficiency anemias, unspecified or not due to blood loss	-0.16644197658094784	0.04346114653927442	1.2831368517962518e-4	598	35668
Volume	Pancreas	280.2	Iron deficiency anemia secondary to blood loss (chronic)	0.03393707835447208	0.19551122053641404	0.8621945834954051	34	36232
Volume	Pancreas	281	Other deficiency anemia	-0.24179134966770632	0.13969297421734803	0.08347371288920685	53	36213
Volume	Pancreas	281.1	Megaloblastic anemia	-0.20481988833437395	0.14407689690939735	0.15514205865718356	51	36215
Volume	Pancreas	281.11	Pernicious anemia	-0.16289512146427404	0.18689016021048876	0.38342178978198127	31	36235
Volume	Pancreas	282	Hereditary hemolytic anemias	-0.28572954392409683	0.17261014224763388	0.09785429140711924	31	36235
Volume	Pancreas	285	Other anemias	-0.1549698201436008	0.041504561488482146	1.8861069259449957e-4	657	35609
Volume	Pancreas	286	Coagulation defects	-0.07354557234125256	0.13312542173614392	0.5806378536275866	60	36206
Volume	Pancreas	286.1	Congenital coagulation defects	0.09400550128711628	0.1702602088293256	0.5808603668841565	38	36228
Volume	Pancreas	287	Purpura and other hemorrhagic conditions	-0.3785335779472125	0.09917574712242366	1.3519595402191858e-4	94	36172
Volume	Pancreas	287.3	Thrombocytopenia	-0.4210839592349896	0.10195985905496029	3.629220279708515e-5	87	36179
Volume	Pancreas	288	Diseases of white blood cells	0.01961132002009812	0.16973243339910618	0.9080150876424831	40	36226
Volume	Pancreas	288.1	Decreased white blood cell count	-0.2067235734755348	0.08850922245698575	0.01951125370667561	142	36124
Volume	Pancreas	288.11	Neutropenia	-0.2067235734755348	0.08850922245698575	0.01951125370667561	142	36124
Volume	Pancreas	289	Other diseases of blood and blood-forming organs	0.043786796492825485	0.14536857468201825	0.7632526437887778	56	36210
Volume	Pancreas	289.4	Lymphadenitis	-0.10865903327939377	0.08434802601968865	0.197668487496116	141	36125
Volume	Pancreas	290	Delirium dementia and amnestic and other cognitive disorders	-0.2431630927604264	0.16444970565112743	0.13923463733726796	37	36229
Volume	Pancreas	291	Other specified nonpsychotic and/or transient mental disorders	-0.30955350803390036	0.14354095790672783	0.031040605254938788	41	36225
Volume	Pancreas	291.8	Alteration of consciousness	-0.13754253878478173	0.16708907046554058	0.4104119094641876	32	36234
Volume	Pancreas	292	Neurological disorders	-0.08693019571564274	0.07376591935997615	0.23861321382495476	196	36070
Volume	Pancreas	292.1	Aphasia/speech disturbance	0.0019649465229213798	0.12129886957468763	0.9870754613568417	72	36194
Volume	Pancreas	292.3	Memory loss	-0.16193499118464913	0.14791213935471745	0.27360195264199505	50	36216
Volume	Pancreas	292.4	Altered mental status	0.02915107384201562	0.1275322816354667	0.8191969255372087	68	36198
Volume	Pancreas	293	Symptoms involving head and neck	0.10903984672113193	0.0716663378443302	0.1281361128928023	193	36073
Volume	Pancreas	293.1	Swelling, mass, or lump in head and neck [Space-occupying lesion, intracranial NOS]	-0.12978109648487607	0.13948530659193323	0.3521492981220326	49	36217
Volume	Pancreas	296	Mood disorders	-0.2735951039669431	0.1140434386961353	0.016437987909169973	71	36195
Volume	Pancreas	296.1	Bipolar	-0.2979924851524529	0.12520453655279487	0.017310503732451184	58	36208
Volume	Pancreas	297	Suicidal ideation or attempt	-0.0881084533255731	0.12172787981971667	0.4691793797220336	64	36202
Volume	Pancreas	297.2	Suicide or self-inflicted injury	-0.11191142129988166	0.12516954796897312	0.3712798080047904	59	36207
Volume	Pancreas	300	Anxiety disorders	-0.1231312744108199	0.04586264408235212	0.0072576781786270516	510	35756
Volume	Pancreas	300.1	Anxiety disorder	-0.11515640233945253	0.04793459738110425	0.016289442801768434	472	35794
Volume	Pancreas	300.12	Agorophobia, social phobia, and panic disorder	0.0016274646428266954	0.18542275852243661	0.9929970180039882	32	36234
Volume	Pancreas	302	Sexual and gender identity disorders	-0.32667395479857064	0.1559297275810665	0.03617032233087213	31	36235
Volume	Pancreas	303	Psychogenic and somatoform disorders	-0.19746905611549423	0.15501047021833678	0.20269607313024415	43	36223
Volume	Pancreas	303.3	Psychogenic disorder	-0.14831740078752195	0.17472519437891804	0.3959586500838623	36	36230
Volume	Pancreas	306	Other mental disorder	-0.04202616337578897	0.02306030525380019	0.06838732508632586	2103	34163
Volume	Pancreas	306.9	Tension headache	0.20174967061687982	0.2142339526067679	0.3463329702289656	27	36239
Volume	Pancreas	317	Alcohol-related disorders	-0.009637447894009369	0.03287697670197273	0.7694176787906097	1017	35249
Volume	Pancreas	317.1	Alcoholism	4.514857417109436e-4	0.036684586749884014	0.9901804970184542	822	35444
Volume	Pancreas	318	Tobacco use disorder	-0.08642595905623926	0.0337042029515993	0.010339942139139684	922	35344
Volume	Pancreas	320	Meningitis	0.07669631573845646	0.20956398808198162	0.7143796883740019	27	36239
Volume	Pancreas	327	Sleep disorders	-0.018766091077201133	0.10759792272534167	0.8615437132868431	81	36185
Volume	Pancreas	327.3	Sleep apnea	-0.015734509702529112	0.05138030782622231	0.7594248196412856	316	35950
Volume	Pancreas	332	Parkinson's disease	-0.49568219455201723	0.1702659531822723	0.0036001672837985953	31	36235
Volume	Pancreas	333	Extrapyramidal disease and abnormal movement disorders	0.22151130052202536	0.1707582220946401	0.1945548571972145	42	36224
Volume	Pancreas	334	Degenerative disease of the spinal cord	-0.33374070259471783	0.13449417087184495	0.01308486779571656	48	36218
Volume	Pancreas	335	Multiple sclerosis	-0.056204941097074294	0.12261473970112045	0.646674790522087	81	36185
Volume	Pancreas	338	Pain	-0.3001459810329624	0.14897677901791576	0.04393435796646103	46	36220
Volume	Pancreas	339	Other headache syndromes	-0.06960408527757439	0.04470608268727584	0.11948793464568802	553	35713
Volume	Pancreas	340	Migraine	-0.2042290501357558	0.06227011179356729	0.0010390708865899313	282	35984
Volume	Pancreas	342	Hemiplegia	-0.4973020457973313	0.12101805236427762	3.9682385318265966e-5	58	36208
Volume	Pancreas	345	Epilepsy, recurrent seizures, convulsions	-0.22164635521594944	0.06572448339307226	7.452805020544158e-4	228	36038
Volume	Pancreas	345.1	Epilepsy	0.034049128204168874	0.1905115448588127	0.8581538344820785	29	36237
Volume	Pancreas	345.3	Convulsions	-0.32447860324928757	0.1081261960974281	0.002691608655403333	77	36189
Volume	Pancreas	350	Abnormal movement	-0.1896578921888844	0.09098611489354921	0.03711737111421834	109	36157
Volume	Pancreas	350.1	Abnormal involuntary movements	-0.06981648729893726	0.16078038156592467	0.6641177168147132	38	36228
Volume	Pancreas	350.2	Abnormality of gait	-0.3185950834172073	0.12371505600487676	0.01001726071146384	54	36212
Volume	Pancreas	351	Other peripheral nerve disorders	-0.04794141090666909	0.03616732218588112	0.18499047442725325	886	35380
Volume	Pancreas	352	Disorders of other cranial nerves	-0.07607907753301714	0.10266652827419587	0.45867465955971587	100	36166
Volume	Pancreas	352.1	Trigeminal nerve disorders [CN5]	-0.2580111807613384	0.167466375465441	0.12339601658544913	35	36231
Volume	Pancreas	352.2	Facial nerve disorders [CN7]	0.029797165827344343	0.13396917156713947	0.8239884390154977	61	36205
Volume	Pancreas	353	Nerve root and plexus disorders	-0.428435221347023	0.11375897659751627	1.6577341140144446e-4	62	36204
Volume	Pancreas	357	Inflammatory and toxic neuropathy	-0.34164685250069843	0.1045523730340532	0.0010842133345701599	79	36187
Volume	Pancreas	361	Retinal detachments and defects	0.08495267592035982	0.06759311947193392	0.20881726020528996	257	36009
Volume	Pancreas	361.1	Retinal detachment with retinal defect	0.09511752316602141	0.09964868377489847	0.33981611635969883	119	36147
Volume	Pancreas	362	Other retinal disorders	0.07599552059563242	0.06510244516611918	0.24308033198740236	282	35984
Volume	Pancreas	362.2	Degeneration of macula and posterior pole of retina	0.1954847940681227	0.08486405980752597	0.0212504408773657	175	36091
Volume	Pancreas	362.29	Macular degeneration (senile) of retina NOS	0.1954847940681227	0.08486405980752597	0.0212504408773657	175	36091
Volume	Pancreas	362.4	Retinal vascular changes and abnomalities	0.03780476986397728	0.14438196736467537	0.7934458909140818	53	36213
Volume	Pancreas	364	Corneal opacity and other disorders of cornea	0.1864567032402055	0.1510098153719625	0.21693013435655092	52	36214
Volume	Pancreas	365	Glaucoma	0.020715767940098596	0.06050965923003988	0.7320839538710271	315	35951
Volume	Pancreas	365.1	Open-angle glaucoma	-0.07222920203431774	0.12363825809603132	0.5590872215993663	70	36196
Volume	Pancreas	365.11	Primary open angle glaucoma	-0.07222920203431774	0.12363825809603132	0.5590872215993663	70	36196
Volume	Pancreas	365.2	Primary angle-closure glaucoma	-0.09352647822620487	0.1648933801030573	0.5705826213649221	43	36223
Volume	Pancreas	366	Cataract	-0.0518406264458062	0.027469754500369772	0.0591348705305599	1639	34627
Volume	Pancreas	366.2	Senile cataract	-0.048250553029637454	0.03941981505343613	0.22094553447851017	773	35493
Volume	Pancreas	367	Disorders of refraction and accommodation; blindness and low vision	0.097051818479679	0.0801376876714127	0.2258711168547236	189	36077
Volume	Pancreas	367.1	Myopia	0.06084889199598699	0.09703747578535715	0.5306160391673901	128	36138
Volume	Pancreas	368	Visual disturbances	-0.1555754267973989	0.0746624719251446	0.03718595987846426	192	36074
Volume	Pancreas	368.2	Diplopia and disorders of binocular vision	-0.15959620334623734	0.15867518209930018	0.3145096490346202	40	36226
Volume	Pancreas	368.9	Subjective visual disturbances	-0.0496493564182104	0.15111588660694025	0.7424946859114098	51	36215
Volume	Pancreas	369	Infection of the eye	-0.05746806919533605	0.14783825791305152	0.6974813762982844	52	36214
Volume	Pancreas	371	Inflammation of the eye	-0.04902916427529019	0.0620217362100598	0.42922658112015877	287	35979
Volume	Pancreas	371.3	Inflammation of eyelids	-3.2905477862013324e-5	0.06668205587522423	0.9996062693127591	253	36013
Volume	Pancreas	372	Disorders of conjunctiva	0.19562953325609836	0.1407983201519777	0.16470176693904764	63	36203
Volume	Pancreas	374	Other disorders of eyelids	0.007505534943235499	0.04801498163604563	0.8757835335877158	499	35767
Volume	Pancreas	374.1	Ectropion or entropion	0.02660798591252773	0.12925669468422168	0.8369050897280577	65	36201
Volume	Pancreas	374.3	Ptosis of eyelid	0.02227814959342093	0.08756054628556251	0.7991623197845766	151	36115
Volume	Pancreas	375	Disorders of lacrimal system	-0.08393959928349687	0.08707536237865983	0.33505197180080787	162	36104
Volume	Pancreas	375.2	Epiphora	0.03928675142248088	0.16052100727858054	0.8066537015726691	50	36216
Volume	Pancreas	377	Disorders of optic nerve and visual pathways	-0.3253040469307073	0.19883397338777598	0.10182730807631393	27	36239
Volume	Pancreas	378	Strabismus and other disorders of binocular eye movements	-0.11966057931353091	0.11012827506464674	0.2772329137413964	91	36175
Volume	Pancreas	378.1	Strabismus (not specified as paralytic)	-0.08436560044355142	0.1333815656235977	0.527051588006074	66	36200
Volume	Pancreas	379	Other disorders of eye	-0.041731044185852564	0.06594395562685325	0.5268473302984644	269	35997
Volume	Pancreas	379.2	Disorders of vitreous body	-0.23390865836943778	0.10928845574875257	0.03233158193975222	83	36183
Volume	Pancreas	379.3	Aphakia and other disorders of lens	0.03218140834021937	0.09195596920333586	0.7263646579448915	144	36122
Volume	Pancreas	380	Disorders of external ear	-0.3106189779416823	0.14243447559025602	0.02919931730680275	50	36216
Volume	Pancreas	381	Otitis media and Eustachian tube disorders	0.026069448633492337	0.08854160239937241	0.7684280975107068	143	36123
Volume	Pancreas	381.1	Otitis media	0.00396428016247301	0.09536177638577545	0.9668407273724198	121	36145
Volume	Pancreas	381.11	Suppurative and unspecified otitis media	0.004284036602860781	0.14793584589875494	0.9768974926138433	50	36216
Volume	Pancreas	384	Other disorders of tympanic membrane	-0.08653227503225229	0.11704563728474592	0.45972259105272667	80	36186
Volume	Pancreas	384.4	Perforation of tympanic membrane	-0.05313032893863143	0.13190157166001004	0.6870932646233923	64	36202
Volume	Pancreas	385	Other disorders of middle ear and mastoid	-0.14902913898977113	0.16882862742183888	0.3773852270912823	35	36231
Volume	Pancreas	386	Vertiginous syndromes and other disorders of vestibular system	0.019044852199176107	0.09216509352166448	0.8362922284222679	133	36133
Volume	Pancreas	386.1	Meniere's disease	0.10505292906058422	0.16995700224958066	0.5364997034669714	41	36225
Volume	Pancreas	386.2	Peripheral or central vertigo	-0.04510302353479606	0.17973454836667324	0.8018586227124488	36	36230
Volume	Pancreas	386.3	Labyrinthitis	-0.05331298859285875	0.13981821719869145	0.7029790491110436	54	36212
Volume	Pancreas	386.9	Dizziness and giddiness (Light-headedness and vertigo)	-0.104844853821733	0.05793986194657948	0.07036619801691812	320	35946
Volume	Pancreas	389	Hearing loss	-0.12464986273147036	0.06239870037122504	0.04575618514177183	263	36003
Volume	Pancreas	389.1	Sensorineural hearing loss	0.02991849270750096	0.21170160368804775	0.887614082917234	25	36241
Volume	Pancreas	389.4	Tinnitus	-0.1610485095845102	0.15740504081652149	0.30623830465502	38	36228
Volume	Pancreas	394	Rheumatic disease of the heart valves	-0.07027159587747575	0.06393781969029397	0.2717412424518348	256	36010
Volume	Pancreas	394.2	Mitral valve disease	-0.14125655460901207	0.07995362321028254	0.07727326833316125	158	36108
Volume	Pancreas	394.3	Aortic valve disease	0.09678282367260568	0.15519411374951012	0.5328743349637499	48	36218
Volume	Pancreas	394.7	Disease of tricuspid valve	-0.08594631914488374	0.11859510210478988	0.46863377380420224	66	36200
Volume	Pancreas	395	Heart valve disorders	-0.1199874249264283	0.07569060591710555	0.11291286932052498	176	36090
Volume	Pancreas	395.1	Nonrheumatic mitral valve disorders	-0.13717568329726834	0.08009559850915372	0.08677704878129316	156	36110
Volume	Pancreas	396	Abnormal heart sounds	-0.04442910730264019	0.12567488636428922	0.7236955274834332	75	36191
Volume	Pancreas	401	Hypertension	-0.045219217877239384	0.016386768162333427	0.005789063172329762	5009	31257
Volume	Pancreas	401.1	Essential hypertension	-0.0443874193682801	0.016399577325591032	0.006797206934089595	4998	31268
Volume	Pancreas	401.2	Hypertensive heart and/or renal disease	-0.2691023678649799	0.14854095776920462	0.07004222820931601	37	36229
Volume	Pancreas	411	Ischemic Heart Disease	-0.06825263408815267	0.024465177264156396	0.005274272342965272	1841	34425
Volume	Pancreas	411.1	Unstable angina (intermediate coronary syndrome)	-0.08736934103182799	0.0588779839488699	0.13783409701792984	264	36002
Volume	Pancreas	411.2	Myocardial infarction	-0.05148311120694471	0.03839679097830669	0.17997952757234442	668	35598
Volume	Pancreas	411.3	Angina pectoris	-0.05975539340273031	0.03370639108819478	0.07625839487445787	919	35347
Volume	Pancreas	411.4	Coronary atherosclerosis	-0.04948674024245161	0.029678957998209545	0.09543458806150791	1203	35063
Volume	Pancreas	411.41	Aneurysm and dissection of heart	0.13247533646508383	0.17638629906800463	0.45262117812068847	40	36226
Volume	Pancreas	411.8	Other chronic ischemic heart disease, unspecified	-0.1338941008219761	0.036991342221138285	2.950514175885359e-4	718	35548
Volume	Pancreas	411.9	Other acute and subacute forms of ischemic heart disease	-0.1564153210774768	0.10240271729025634	0.1266484463070306	88	36178
Volume	Pancreas	414	Other forms of chronic heart disease	-0.19686100082184527	0.09040868195297588	0.029446500430115746	108	36158
Volume	Pancreas	415	Pulmonary heart disease	-0.08756245333509752	0.0702553587147791	0.21263756389432628	182	36084
Volume	Pancreas	416	Cardiomegaly	-0.09125126342444953	0.0868860431506375	0.29360743689681146	118	36148
Volume	Pancreas	418	Nonspecific chest pain	-0.06990644225049324	0.023369645548165115	0.0027776045863985425	2066	34200
Volume	Pancreas	418.1	Precordial pain	0.050078658576248505	0.06156603992522933	0.4159809235018348	291	35975
Volume	Pancreas	420	Carditis	0.11941181297065126	0.10238106101370358	0.24347429772607013	105	36161
Volume	Pancreas	420.2	Pericarditis	0.026768692144991425	0.1164513246313608	0.8181926141457908	78	36188
Volume	Pancreas	425	Cardiomyopathy	-0.11796513532396898	0.12663336951223025	0.3515698683451376	58	36208
Volume	Pancreas	425.1	Primary/intrinsic cardiomyopathies	-0.11796513532396898	0.12663336951223025	0.3515698683451376	58	36208
Volume	Pancreas	426	Cardiac conduction disorders	-0.13716049457459537	0.0577250390143111	0.01749669614628314	299	35967
Volume	Pancreas	426.2	Atrioventricular [AV] block	-0.12754645595946404	0.10408732287303606	0.22043232396649415	86	36180
Volume	Pancreas	426.21	First degree AV block	-0.17932672019295529	0.11957975690702179	0.1337073909446561	62	36204
Volume	Pancreas	426.3	Bundle branch block	-0.18294414628470776	0.0746185034023445	0.01421727620405833	174	36092
Volume	Pancreas	426.31	Right bundle branch block	-0.28406073534361165	0.10018232038646696	0.004576292932766227	87	36179
Volume	Pancreas	426.32	Left bundle branch block	-0.09140225271746502	0.11038168774923933	0.4076386124580027	86	36180
Volume	Pancreas	427	Cardiac dysrhythmias	-0.08993028199494754	0.02677743550963969	7.838509685375543e-4	1500	34766
Volume	Pancreas	427.1	Paroxysmal tachycardia, unspecified	-0.03176593667312479	0.07597877184293941	0.675881585943887	193	36073
Volume	Pancreas	427.11	Paroxysmal supraventricular tachycardia	-0.040414404696570164	0.08287160042400239	0.6257800883820513	161	36105
Volume	Pancreas	427.12	Paroxysmal ventricular tachycardia	-0.04421032122842399	0.1821101453732773	0.8081859539767042	34	36232
Volume	Pancreas	427.2	Atrial fibrillation and flutter	-0.0948590699997689	0.035192771080791	0.007030132997227324	800	35466
Volume	Pancreas	427.3	Other specified cardiac dysrhythmias	-0.05074565311415736	0.0679047081327889	0.45487836230863543	227	36039
Volume	Pancreas	427.5	Arrhythmia (cardiac) NOS	-0.0064716605755783885	0.1353909887987799	0.9618758054345636	53	36213
Volume	Pancreas	427.6	Premature beats	-0.19227592974367042	0.11258208669963415	0.08765987117905068	79	36187
Volume	Pancreas	427.7	Tachycardia NOS	-0.16608989029373972	0.10853244342080529	0.12593635140365803	90	36176
Volume	Pancreas	427.9	Palpitations	-0.12471193699778124	0.05782948848321422	0.031041076247728512	329	35937
Volume	Pancreas	428	Congestive heart failure; nonhypertensive	-0.11585447992093788	0.07041954392674502	0.09992785263346424	182	36084
Volume	Pancreas	428.1	Congestive heart failure (CHF) NOS	-0.14238828815548513	0.1398276405358641	0.3085292865652055	42	36224
Volume	Pancreas	428.2	Heart failure NOS	-0.07880659796893047	0.07835403154919036	0.3145233743869015	150	36116
Volume	Pancreas	429	Ill-defined descriptions and complications of heart disease	0.0283995351416591	0.154995807599039	0.8546193111744177	42	36224
Volume	Pancreas	429.2	Abnormal function study of cardiovascular system	0.14475361075925824	0.18781303450332618	0.44086550031172667	30	36236
Volume	Pancreas	430	Intracranial hemorrhage	0.17253373688274898	0.13386085379350787	0.19743160098772822	65	36201
Volume	Pancreas	430.1	Subarachnoid hemorrhage	0.2883958156514642	0.1902958222972842	0.12964250994794374	32	36234
Volume	Pancreas	433	Cerebrovascular disease	-0.12737732022526105	0.04809941815209632	0.008091944066883388	432	35834
Volume	Pancreas	433.1	Occlusion and stenosis of precerebral arteries	-0.14750577725269925	0.12282595006679782	0.2297770639763254	61	36205
Volume	Pancreas	433.2	Occlusion of cerebral arteries	-0.17852630379211692	0.07257847577970293	0.013902636577172984	178	36088
Volume	Pancreas	433.21	Cerebral artery occlusion, with cerebral infarction	-0.1867051421327869	0.10930125060631908	0.08760476108576287	78	36188
Volume	Pancreas	433.3	Cerebral ischemia	-0.07554724189118911	0.08042505370642786	0.3475512813974614	152	36114
Volume	Pancreas	433.31	Transient cerebral ischemia	-0.02209490150200945	0.08871325946244119	0.8033145696777941	126	36140
Volume	Pancreas	433.8	Late effects of cerebrovascular disease	-0.3195869075046394	0.16886278587392145	0.05841329139755996	31	36235
Volume	Pancreas	442	Other aneurysm	-0.18678360963182233	0.13535213825298492	0.1675919705154748	52	36214
Volume	Pancreas	443	Peripheral vascular disease	-0.27672463841498796	0.08560237780510772	0.001226371374840549	142	36124
Volume	Pancreas	443.1	Raynaud's syndrome	-0.0580724253602886	0.12009252797748017	0.6286953162002367	88	36178
Volume	Pancreas	443.9	Peripheral vascular disease, unspecified	-0.40471853052264045	0.12793565929681272	0.0015590916667773333	50	36216
Volume	Pancreas	446	Polyarteritis nodosa and allied conditions	-0.18362821138292462	0.14355653979062008	0.2008494790562374	50	36216
Volume	Pancreas	447	Other disorders of arteries and arterioles	0.10060017826939521	0.17161869295493548	0.5577516910660107	40	36226
Volume	Pancreas	451	Phlebitis and thrombophlebitis	-0.020206990476301385	0.06634008799439949	0.7606731201674259	211	36055
Volume	Pancreas	451.2	Phlebitis and thrombophlebitis of lower extremities	0.027504150450832134	0.07026882914163952	0.6954918034648524	192	36074
Volume	Pancreas	454	Varicose veins	-0.022137968350276985	0.03569527408231296	0.535130559288246	930	35336
Volume	Pancreas	454.1	Varicose veins of lower extremity	-0.02391151816811911	0.03615941796120249	0.5084324413285817	910	35356
Volume	Pancreas	454.11	Varicose veins of lower extremity, symptomtic	-0.12748890690214046	0.1563604045416054	0.4148703452033451	41	36225
Volume	Pancreas	455	Hemorrhoids	0.035120547452357945	0.023599088642838623	0.1366938703491009	2172	34094
Volume	Pancreas	458	Hypotension	-0.13295618502642564	0.06060209108353297	0.028241107492987895	293	35973
Volume	Pancreas	458.1	Orthostatic hypotension	-0.36586705858375224	0.12226153365783912	0.0027670697412295916	60	36206
Volume	Pancreas	458.9	Hypotension NOS	0.011285593274569598	0.08191157044786178	0.8904160560606742	174	36092
Volume	Pancreas	459	Other disorders of circulatory system	-0.07692656608692343	0.03589322861639122	0.032096598383083694	810	35456
Volume	Pancreas	459.9	Circulatory disease NEC	-0.07722379335650785	0.035956609495301696	0.03173807480152476	806	35460
Volume	Pancreas	465	Acute upper respiratory infections of multiple or unspecified sites	-0.13114639939211942	0.07899779059473729	0.09688881899728584	162	36104
Volume	Pancreas	465.2	Acute pharyngitis	-0.2211766243223308	0.11434952624531829	0.053086639318734405	73	36193
Volume	Pancreas	470	Septal Deviations/Turbinate Hypertrophy	0.023315096978459134	0.048090607867053166	0.627806859731787	472	35794
Volume	Pancreas	471	Nasal polyps	0.015192328884720318	0.05840006057908845	0.7947539730854439	317	35949
Volume	Pancreas	472	Chronic pharyngitis and nasopharyngitis	0.10307273890428942	0.10674556166410466	0.3342480117564473	95	36171
Volume	Pancreas	473	Diseases of the larynx and vocal cords	-0.23702254835070105	0.07391521024422491	0.0013427550045767719	173	36093
Volume	Pancreas	473.4	Voice disturbance	-0.29565615973236425	0.10909151043037169	0.006724943506549805	79	36187
Volume	Pancreas	474	Acute and chronic tonsillitis	0.013860562006859313	0.07710916671392821	0.8573469110700235	185	36081
Volume	Pancreas	474.1	Acute tonsillitis	-0.009428045856497081	0.1286017952414411	0.9415578981964137	62	36204
Volume	Pancreas	474.2	Chronic tonsillitis and adenoiditis	-0.06370376881152942	0.10866430035994165	0.5577117136907941	94	36172
Volume	Pancreas	475	Chronic sinusitis	0.0557176469700659	0.06912979803583996	0.4202509417880545	244	36022
Volume	Pancreas	476	Allergic rhinitis	-0.02225114728365591	0.08317398617056736	0.7890647216632296	161	36105
Volume	Pancreas	477	Epistaxis or throat hemorrhage	-0.06938297334634154	0.07835800847910417	0.37590795696622753	162	36104
Volume	Pancreas	478	Throat pain	0.05915020887984254	0.17654581500914746	0.7375936349375869	34	36232
Volume	Pancreas	479	Other upper respiratory disease	0.08096421103614714	0.058426762564317114	0.1658267847125957	326	35940
Volume	Pancreas	480	Pneumonia	-0.22874732845725532	0.0485199771528153	2.423075507260338e-6	425	35841
Volume	Pancreas	480.1	Bacterial pneumonia	-0.1982283110325796	0.05825534102024401	6.671150409969346e-4	299	35967
Volume	Pancreas	480.11	Pneumococcal pneumonia	-0.19855956733485874	0.061926380559964196	0.0013441590795948317	267	35999
Volume	Pancreas	495	Asthma	-0.05489400795020874	0.02396202224684885	0.021970619571340416	2018	34248
Volume	Pancreas	496	Chronic airway obstruction	-0.08957076162812458	0.05152012370616275	0.08211240846074229	401	35865
Volume	Pancreas	496.1	Emphysema	-0.027444232145286084	0.1485920455210286	0.8534681398666685	47	36219
Volume	Pancreas	496.2	Chronic bronchitis	-0.2356879961320958	0.12469389474974904	0.05874022739843901	64	36202
Volume	Pancreas	496.21	Obstructive chronic bronchitis	-0.3171485850447655	0.13420938270102395	0.01812336434787315	52	36214
Volume	Pancreas	496.3	Bronchiectasis	-0.007752026504724012	0.10560848384638868	0.941485076511771	106	36160
Volume	Pancreas	497	Bronchitis	-0.28800480264305767	0.1480920279862279	0.051802772516957106	44	36222
Volume	Pancreas	506	Empyema and pneumothorax	0.2525262253640314	0.19203200563197054	0.18850266061943177	34	36232
Volume	Pancreas	507	Pleurisy; pleural effusion	-0.1859425440260044	0.0656787093106067	0.0046389208860001694	230	36036
Volume	Pancreas	508	Pulmonary collapse; interstitial and compensatory emphysema	-0.016153957043074197	0.11808900002842401	0.8911930214343211	76	36190
Volume	Pancreas	509	Respiratory failure, insufficiency, arrest	-0.255604998016888	0.12575126164006817	0.04209055255413793	58	36208
Volume	Pancreas	509.1	Respiratory failure	-0.3447733422179896	0.145901650148259	0.01812507388511646	43	36223
Volume	Pancreas	509.2	Respiratory insufficiency	-0.32239204288983286	0.14809008792007608	0.029480606997006723	41	36225
Volume	Pancreas	510	Other diseases of lung	0.008102273606210096	0.18200585352622148	0.9644926560003445	34	36232
Volume	Pancreas	512	Other symptoms of respiratory system	-0.06405024759312633	0.04190445246191522	0.12639263525281538	599	35667
Volume	Pancreas	512.7	Shortness of breath	-0.11444402284217774	0.05381067694609281	0.033437515133745974	345	35921
Volume	Pancreas	512.8	Cough	-0.013718136683622565	0.0692912664277762	0.84306238558511	222	36044
Volume	Pancreas	512.9	Other dyspnea	-0.09026331854145453	0.13084987679689133	0.4903051954281763	60	36206
Volume	Pancreas	513	Respiratory abnormalities	0.35381598029365585	0.20209022017147033	0.0799834167665023	28	36238
Volume	Pancreas	514	Abnormal findings examination of lungs	-0.010962100728222728	0.09255774903371532	0.9057227918747768	126	36140
Volume	Pancreas	516	Abnormal sputum	-0.098777162135435	0.08683382034282518	0.2553115632897094	135	36131
Volume	Pancreas	516.1	Hemoptysis	-0.12774978012383634	0.0895080005913883	0.1535095007967522	126	36140
Volume	Pancreas	519	Other diseases of respiratory system, not elsewhere classified	-0.1954615990903582	0.047237546965063194	3.5058463264411094e-5	453	35813
Volume	Pancreas	519.8	Other diseases of respiratory system, NEC	-0.22660647762861477	0.048480699859097656	2.9516125402152607e-6	421	35845
Volume	Pancreas	520	Disorders of tooth development	0.02744995166301116	0.07400298643496844	0.710689429230767	212	36054
Volume	Pancreas	520.2	Disturbances in tooth eruption	0.022308030940297385	0.07497589695900363	0.7660573026274724	206	36060
Volume	Pancreas	521	Diseases of hard tissues of teeth	-0.022073352308890064	0.06343129508134986	0.7278489256703692	267	35999
Volume	Pancreas	521.1	Dental caries	-0.02807701464287847	0.06424187023758987	0.662073899078301	259	36007
Volume	Pancreas	522	Diseases of pulp and periapical tissues	-0.04241502785036864	0.07981700637036457	0.5951392721147252	177	36089
Volume	Pancreas	522.5	Periapical abscess	-0.10010073909419691	0.09610681492544554	0.2976170494354803	121	36145
Volume	Pancreas	523	Gingival and periodontal diseases	-0.06279954254110394	0.08216316019030792	0.4446722484108937	166	36100
Volume	Pancreas	523.3	Periodontitis (acute or chronic)	-0.02474556406164225	0.0926770354688755	0.7894625514575964	133	36133
Volume	Pancreas	523.32	Chronic periodontitis	-0.020414304722046767	0.09788908235462496	0.8348032423045736	119	36147
Volume	Pancreas	524	Dentofacial anomalies, including malocclusion	0.041257517282843846	0.16426519473289147	0.8016872509415138	42	36224
Volume	Pancreas	524.3	Anomalies of tooth position/malocclusion	-0.00920427447012848	0.17470423623416265	0.9579829737698982	37	36229
Volume	Pancreas	525	Other diseases of the teeth and supporting structures	0.05340054456462663	0.06963365679285484	0.4431538406556861	225	36041
Volume	Pancreas	526	Diseases of the jaws	0.0432739559850354	0.12168377835665413	0.7221204197046528	77	36189
Volume	Pancreas	526.1	Cysts of the jaws	0.16227815890395944	0.16296931464292574	0.3193672642155571	45	36221
Volume	Pancreas	527	Diseases of the salivary glands	0.10936803107698626	0.14818053394940772	0.4604701726298132	52	36214
Volume	Pancreas	527.2	Sialoadenitis	0.12272288401906688	0.2030520954150475	0.5455836360583	28	36238
Volume	Pancreas	528	Diseases of the oral soft tissues, excluding lesions specific for gingiva and tongue	-0.035399091248849324	0.05155067843228149	0.4922810847812823	416	35850
Volume	Pancreas	528.1	Stomatitis and mucositis	-0.2281371550147356	0.1638797375352994	0.16389179976176474	37	36229
Volume	Pancreas	528.5	Diseases of lips	0.28769604435267815	0.1370575870530059	0.03580907457799518	67	36199
Volume	Pancreas	528.6	Leukoplakia of oral mucosa	-0.1547095411456768	0.15647150875009622	0.3227906746287831	42	36224
Volume	Pancreas	528.7	Sialolithiasis	0.003494562279698381	0.18274629869314704	0.9847433989688347	34	36232
Volume	Pancreas	529	Diseases and other conditions of the tongue	-0.033088403873249045	0.10176544074942644	0.7450722276097521	107	36159
Volume	Pancreas	530	Diseases of esophagus	-0.11225111981955405	0.02020991126528109	2.7878883385975752e-8	2874	33392
Volume	Pancreas	530.1	Esophagitis, GERD and related diseases	-0.1148471869658165	0.02073151871685031	3.029240913803187e-8	2705	33561
Volume	Pancreas	530.11	GERD	-0.14313210421342837	0.02930098295106908	1.0348615334859862e-6	1286	34980
Volume	Pancreas	530.12	Ulcer of esophagus	-0.0910755549118979	0.05602964466074744	0.10405846719421506	327	35939
Volume	Pancreas	530.14	Reflux esophagitis	-0.05461973783418018	0.03507351681719153	0.11940096632085542	880	35386
Volume	Pancreas	530.2	Esophageal bleeding (varices/hemorrhage)	-0.11420900175835924	0.09587364878352544	0.23355743066563292	118	36148
Volume	Pancreas	530.3	Stricture and stenosis of esophagus	-0.15182962677744768	0.08465409057604344	0.07288826395237018	140	36126
Volume	Pancreas	530.5	Disorders of esophageal motility	-0.1776475843147463	0.13567192198528635	0.19040196170656346	58	36208
Volume	Pancreas	530.9	Heartburn	-0.003389757305677585	0.07620514367603327	0.9645201985983085	204	36062
Volume	Pancreas	531	Peptic ulcer (excl. esophageal)	-0.09711744403221362	0.04634853425508123	0.03613789227616212	491	35775
Volume	Pancreas	531.2	Gastric ulcer	-0.2080272459006824	0.061278143311536575	6.867791171833136e-4	268	35998
Volume	Pancreas	531.3	Duodenal ulcer	0.009099678109996756	0.07110042159984901	0.8981620607704209	208	36058
Volume	Pancreas	532	Dysphagia	-0.12727918564036553	0.04762425659257048	0.007527254468650551	494	35772
Volume	Pancreas	535	Gastritis and duodenitis	-0.10277853635855656	0.02160831930331224	1.9704299177701306e-6	2519	33747
Volume	Pancreas	535.1	Acute gastritis	-0.2651121603755958	0.10403787442978939	0.010827187439729997	86	36180
Volume	Pancreas	535.6	Duodenitis	-0.06048773822324968	0.04112472326941334	0.1413353770686098	620	35646
Volume	Pancreas	535.8	Other specified gastritis	-0.14225915953571006	0.04013740067728429	3.9365070607849857e-4	677	35589
Volume	Pancreas	537	Other disorders of stomach and duodenum	-0.04516689253476807	0.07246389494871754	0.53308606667179	215	36051
Volume	Pancreas	540	Appendiceal conditions	0.10696321791233206	0.07057544093051436	0.12962382660699176	235	36031
Volume	Pancreas	540.1	Appendicitis	0.13013707347955691	0.07284801009303214	0.07403143232130269	221	36045
Volume	Pancreas	540.11	Acute appendicitis	0.16020472976416414	0.08243686293206531	0.05197234302364741	174	36092
Volume	Pancreas	550	Abdominal hernia	-0.036094871838318096	0.017973587619082226	0.044620192186238944	3811	32455
Volume	Pancreas	550.1	Inguinal hernia	0.06867384486379316	0.028784330191379437	0.017041710583870932	1416	34850
Volume	Pancreas	550.2	Diaphragmatic hernia	-0.10739298139546864	0.02294264554090599	2.855725830593878e-6	2198	34068
Volume	Pancreas	550.3	Femoral hernia	0.08990978979875486	0.16755649077006887	0.5915481629656341	47	36219
Volume	Pancreas	550.4	Umbilical hernia	-0.006313918048832184	0.058141829035028146	0.9135236431660916	262	36004
Volume	Pancreas	550.5	Ventral hernia	-0.005158903501825647	0.07907173014315516	0.9479802570273796	177	36089
Volume	Pancreas	555	Inflammatory bowel disease and other gastroenteritis and colitis	-0.058733182111680535	0.06115354971480193	0.33684313677584027	291	35975
Volume	Pancreas	555.1	Regional enteritis	0.2917679444494683	0.11949832678107966	0.014622056801823184	88	36178
Volume	Pancreas	555.2	Ulcerative colitis	-0.1566497235059314	0.06650049804210215	0.018491957817970854	231	36035
Volume	Pancreas	555.21	Ulcerative colitis (chronic)	-0.3240999958363656	0.14547625246589072	0.025890186085531706	45	36221
Volume	Pancreas	556	Ulceration of the lower GI tract	0.04914972184558357	0.11258818297943676	0.6624419146226795	89	36177
Volume	Pancreas	556.1	Ulceration of intestine	0.0066655897535723005	0.14131323112277447	0.9623786136406111	56	36210
Volume	Pancreas	557.1	Celiac disease	-0.3460062764224769	0.08341349651738388	3.352678805173604e-5	154	36112
Volume	Pancreas	558	Noninfectious gastroenteritis	-0.08550707168865367	0.03403079572025995	0.011983221532328971	987	35279
Volume	Pancreas	560	Intestinal obstruction without mention of hernia	-0.09319168310174585	0.09341058458334703	0.3184459212312766	130	36136
Volume	Pancreas	560.4	Other intestinal obstruction	-0.0635368662340629	0.10249612641182286	0.5353267254152297	110	36156
Volume	Pancreas	561	Symptoms involving digestive system	-0.05287477660637806	0.027616056669352337	0.055538569487927576	1605	34661
Volume	Pancreas	562	Diverticulosis and diverticulitis	-0.0327667963553987	0.02248930042515635	0.14511778395198352	2337	33929
Volume	Pancreas	562.1	Diverticulosis	-0.0327667963553987	0.02248930042515635	0.14511778395198352	2337	33929
Volume	Pancreas	564	Functional digestive disorders	-0.08899581528510285	0.025433267161986448	4.6667520602121577e-4	1775	34491
Volume	Pancreas	564.1	Irritable Bowel Syndrome	-0.09063914875816519	0.04782439885806243	0.05805940841501088	509	35757
Volume	Pancreas	564.9	Personal history of diseases of digestive system	-0.09306786318864994	0.030094030441020464	0.0019843215154367122	1205	35061
Volume	Pancreas	565	Anal and rectal conditions	0.014801863039390614	0.0304281699621965	0.6266462894091197	1225	35041
Volume	Pancreas	565.1	Anal and rectal polyp	0.10017725108203687	0.04209838218793271	0.017331505886636876	645	35621
Volume	Pancreas	568	Other disorders of peritoneum	-0.09634342763481574	0.07232080251972038	0.18280513110646696	206	36060
Volume	Pancreas	568.1	Peritoneal adhesions (postoperative) (postinfection)	-0.10606844210963375	0.07394008239561096	0.15142425324833914	197	36069
Volume	Pancreas	569	Other disorders of intestine	0.10876411206597829	0.0740722859251197	0.14200891544051525	220	36046
Volume	Pancreas	571	Chronic liver disease and cirrhosis	-0.22365059623479236	0.07732327234430383	0.0038229885106548602	142	36124
Volume	Pancreas	571.5	Other chronic nonalcoholic liver disease	-0.22020399636724267	0.08450907152084632	0.0091690817773014	119	36147
Volume	Pancreas	572	Ascites (non malignant)	-0.11558436953806786	0.18754138361295955	0.5376873385154955	31	36235
Volume	Pancreas	573	Other disorders of liver	-0.08491427169645101	0.11024380379825276	0.44115708706965373	85	36181
Volume	Pancreas	573.5	Jaundice (not of newborn)	-0.4491585629424883	0.14967076762736775	0.002691147038406811	38	36228
Volume	Pancreas	573.7	Abnormal results of function study of liver	-0.12262405384788254	0.0677956139620085	0.07049274666232888	224	36042
Volume	Pancreas	574	Cholelithiasis and cholecystitis	-0.058922482787942064	0.03149915711835314	0.06139984231593007	1130	35136
Volume	Pancreas	574.1	Cholelithiasis	-0.0517615766961912	0.03387164764222382	0.12647076817570302	964	35302
Volume	Pancreas	574.11	Cholelithiasis with acute cholecystitis	-0.013567656524360339	0.09850063390907082	0.890444467306782	101	36165
Volume	Pancreas	574.12	Cholelithiasis with other cholecystitis	-0.0672675162951401	0.051318741768431035	0.18993252315673134	407	35859
Volume	Pancreas	574.2	Calculus of bile duct	0.007624683220566325	0.08173805412075126	0.9256795894142974	159	36107
Volume	Pancreas	574.3	Cholecystitis without cholelithiasis	-0.03424204935903212	0.0777960328114268	0.6598273019736702	182	36084
Volume	Pancreas	575	Other biliary tract disease	-0.07380809971485254	0.07151812755350484	0.3020629991454435	211	36055
Volume	Pancreas	575.2	Obstruction of bile duct	-0.20307153500386102	0.16628202114725074	0.22199225081569993	35	36231
Volume	Pancreas	575.6	Cholesterolosis of gallbladder	0.39210271567107174	0.1670483138674876	0.018912997555099016	43	36223
Volume	Pancreas	575.7	Other disorders of gallbladder	-0.16972957954459167	0.1062627787630427	0.11020714765966586	92	36174
Volume	Pancreas	575.8	Other disorders of biliary tract	0.04113664178808458	0.17887420634392057	0.8181109955689142	35	36231
Volume	Pancreas	577	Diseases of pancreas	-0.3015225833027243	0.10230803224992853	0.003206621768822617	91	36175
Volume	Pancreas	577.1	Acute pancreatitis	-0.03898790958105242	0.14425856148619817	0.7869570857989016	50	36216
Volume	Pancreas	578	Gastrointestinal hemorrhage	-0.012865897778213578	0.0260870235251197	0.6218772963798345	1728	34538
Volume	Pancreas	578.1	Hematemesis	-0.15410375941306434	0.12289597703162321	0.2098650629213336	65	36201
Volume	Pancreas	578.2	Blood in stool	-0.0870215730207473	0.08584852958916932	0.3107430568936761	143	36123
Volume	Pancreas	578.8	Hemorrhage of rectum and anus	0.021276791241850074	0.03242171263501342	0.5116624428789207	1114	35152
Volume	Pancreas	578.9	Hemorrhage of gastrointestinal tract	-0.056942442503637745	0.04766076571699366	0.2321868310064894	498	35768
Volume	Pancreas	579	Other symptoms involving abdomen and pelvis	-0.3276055250992522	0.10856970772398332	0.0025489667743197517	83	36183
Volume	Pancreas	579.8	Nonspecific abnormal findings in stool contents	-0.02621696239610675	0.0845353766999056	0.7564620453427238	160	36106
Volume	Pancreas	580	Nephritis; nephrosis; renal sclerosis	-0.37539646211590605	0.15387306747386936	0.014701489096422419	37	36229
Volume	Pancreas	585	Renal failure	-0.17957234489806162	0.06211412058568674	0.003840098130646848	246	36020
Volume	Pancreas	585.1	Acute renal failure	-0.2858686183363425	0.07568026831008141	1.5852476831361762e-4	154	36112
Volume	Pancreas	585.2	Renal failure NOS	-0.05861199171975138	0.17300372229638603	0.734767671017407	37	36229
Volume	Pancreas	585.3	Chronic renal failure [CKD]	-0.09640357715807951	0.10800379741601927	0.37207445683998003	86	36180
Volume	Pancreas	586	Other disorders of the kidney and ureters	-0.037861410478951474	0.072620873495664	0.6021180069513031	190	36076
Volume	Pancreas	586.2	Cyst of kidney, acquired	-0.03230783111389289	0.10590650416474141	0.7603205060440016	89	36177
Volume	Pancreas	586.4	Stricture/obstruction of ureter	-0.11984008675577101	0.13543807199017407	0.37624666365340204	53	36213
Volume	Pancreas	590	Pyelonephritis	-0.002268474330309075	0.12209699187066721	0.9851767312913678	79	36187
Volume	Pancreas	591	Urinary tract infection	-0.06750718128062357	0.04052957323684213	0.09578758341949385	682	35584
Volume	Pancreas	592	Cystitis and urethritis	-0.11787145016899163	0.06997587851411181	0.09209312967255409	232	36034
Volume	Pancreas	592.1	Cystitis	-0.11830322376279612	0.07118595640096217	0.09653484709733993	225	36041
Volume	Pancreas	592.12	Chronic cystitis	-0.061888843131601104	0.1180368482702089	0.6000573857209361	83	36183
Volume	Pancreas	593	Hematuria	0.015980362931791336	0.03035926326350821	0.5986275510379522	1250	35016
Volume	Pancreas	594	Urinary calculus	0.08070890427836702	0.044721389292254735	0.07112089405178357	529	35737
Volume	Pancreas	594.1	Calculus of kidney	0.08701735858183969	0.06707467553639422	0.19452089792667238	232	36034
Volume	Pancreas	594.2	Calculus of lower urinary tract	-0.061717508523012436	0.1288043581501152	0.6318269493601629	57	36209
Volume	Pancreas	594.3	Calculus of ureter	0.13982751276904723	0.07239837784413239	0.0534382379585759	202	36064
Volume	Pancreas	594.8	Renal colic	0.09556756751291957	0.07999797326063188	0.232233632301305	166	36100
Volume	Pancreas	595	Hydronephrosis	0.04442549108738991	0.09808759454293382	0.6506088612815115	111	36155
Volume	Pancreas	596	Other disorders of bladder	-0.10989508107954961	0.040125746399735	0.006167001082813874	645	35621
Volume	Pancreas	596.1	Bladder neck obstruction	-0.00860771655491899	0.08415461837836843	0.9185308250553837	143	36123
Volume	Pancreas	596.5	Functional disorders of bladder	-0.1426507170034355	0.11041131983404964	0.19635936596525896	84	36182
Volume	Pancreas	597	Other disorders of urethra and urinary tract	-0.09962614301619963	0.06022355575427528	0.09807225607905808	307	35959
Volume	Pancreas	597.1	Urethral stricture (not specified as infectious)	-0.09961209925878664	0.06433964065540762	0.12156866138488011	264	36002
Volume	Pancreas	598	Abnormal findings on examination of urine	-0.16903769146820222	0.06278146235951106	0.007092326453275505	251	36015
Volume	Pancreas	599	Other symptoms/disorders or the urinary system	-0.0501443310778505	0.029767150401877454	0.09207491992321148	1340	34926
Volume	Pancreas	599.2	Retention of urine	-0.017405268498781375	0.050337928777199364	0.729516724295451	416	35850
Volume	Pancreas	599.3	Dysuria	-0.1334697906014345	0.10609155861789893	0.2083692250093632	94	36172
Volume	Pancreas	599.4	Urinary incontinence	-0.026722580502373524	0.045533324209073224	0.5572845508387414	631	35635
Volume	Pancreas	599.5	Frequency of urination and polyuria	-0.005171216850836457	0.059532074941303977	0.9307793121576344	316	35950
Volume	Pancreas	599.9	Other abnormality of urination	-0.029595158703245153	0.08955521924779572	0.7410461612477243	132	36134
Volume	Pancreas	600	Hyperplasia of prostate	-0.028288200273677573	0.032604339746562565	0.38560200726610955	1008	35258
Volume	Pancreas	601	Inflammatory diseases of prostate	-0.04121323477869898	0.06844629910039	0.547090867031511	212	36054
Volume	Pancreas	601.1	Prostatitis	-0.013724874443300485	0.07741706097865553	0.8592846259001649	171	36095
Volume	Pancreas	601.12	Chronic prostatitis	-0.0100016403234109	0.10381377744278282	0.9232488526943435	97	36169
Volume	Pancreas	601.8	Other inflammatory disorders of male genital organs	-0.09943998955557987	0.1990072105380516	0.6173001816225443	22	36244
Volume	Pancreas	602	Other disorders of prostate	-0.014194080223345127	0.08541782879015224	0.8680213287091902	137	36129
Volume	Pancreas	603	Other disorders of testis	-0.029251232843831076	0.07550460174239018	0.6984527499861259	163	36103
Volume	Pancreas	603.1	Hydrocele	-0.014128528125685689	0.09724348159963725	0.8844817256255025	101	36165
Volume	Pancreas	604	Disorders of penis	-0.05176165598528059	0.05542325534850686	0.3503380003209349	283	35983
Volume	Pancreas	604.1	Redundant prepuce and phimosis/BXO	-0.06301976841601725	0.06052860369357734	0.2978027732676033	233	36033
Volume	Pancreas	605	Erectile dysfunction [ED]	-0.15092018270538982	0.13481064888819227	0.2629279622091393	46	36220
Volume	Pancreas	608	Other disorders of male genital organs	-0.0664662655219042	0.061457590476591044	0.279475618488237	248	36018
Volume	Pancreas	610	Benign mammary dysplasias	0.03535910929339334	0.07657998670883615	0.6442765277960594	236	36030
Volume	Pancreas	610.1	Cystic mastopathy	-0.1236736008622699	0.1377379463818062	0.36924390155071685	69	36197
Volume	Pancreas	610.4	Benign neoplasm of breast	0.11905163840284197	0.10133496357956413	0.24006161722701866	137	36129
Volume	Pancreas	610.8	Other specified benign mammary dysplasias	0.04707386638816717	0.16335671721185202	0.7732196049572645	50	36216
Volume	Pancreas	611	Abnormal findings on mammogram or breast exam	-0.003573266675535723	0.09363282544290287	0.9695580859226727	158	36108
Volume	Pancreas	611.3	Lump or mass in breast	0.0061687089119320864	0.09523218717641865	0.9483527789776015	154	36112
Volume	Pancreas	612	Breast conditions, congenital or relating to hormones	0.010755939971509556	0.12446921074075043	0.9311369503479381	74	36192
Volume	Pancreas	612.2	Hypertrophy of breast (Gynecomastia)	0.04091747598344991	0.13066426465351572	0.7541669272701318	67	36199
Volume	Pancreas	613	Other nonmalignant breast conditions	-0.12446797987446168	0.0918789891897445	0.17551484657483385	148	36118
Volume	Pancreas	613.1	Inflammatory disease of breast	-0.07518740062234469	0.14208293608409533	0.5966808212143051	62	36204
Volume	Pancreas	613.7	Other signs and symptoms in breast	-0.22528235273499594	0.16656794923554855	0.17621695151114114	43	36223
Volume	Pancreas	614	Inflammatory diseases of female pelvic organs	-0.07970628138709034	0.05126083943403148	0.11996615999210958	503	35763
Volume	Pancreas	614.1	Pelvic peritoneal adhesions, female (postoperative) (postinfection)	-0.059244603490705226	0.07547269575363623	0.4324649315177777	225	36041
Volume	Pancreas	614.3	Pelvic inflammatory disease (PID)	-0.07116279707735569	0.1385443917793187	0.6074993891893897	64	36202
Volume	Pancreas	614.32	Chronic inflammatory pelvic disease	-0.0354446625762476	0.17879128004002723	0.8428525705000718	38	36228
Volume	Pancreas	614.4	Inflammatory diseases of uterus, except cervix	-0.020669779683926633	0.21957544952770067	0.9250017559698037	27	36239
Volume	Pancreas	614.5	Inflammatory disease of cervix, vagina, and vulva	-0.13178043439740328	0.07657741921057983	0.08527287354742863	221	36045
Volume	Pancreas	614.51	Cervicitis and endocervicitis	-0.13406684910687536	0.10772386393403062	0.2133002334444894	110	36156
Volume	Pancreas	614.52	Vaginitis and vulvovaginitis	-0.37273987886030274	0.1886426533215356	0.04816558767580511	32	36234
Volume	Pancreas	614.53	Cyst or abscess of Bartholin's gland	0.06144007457420373	0.15204932371793103	0.6861539696988406	61	36205
Volume	Pancreas	615	Endometriosis	-0.019602208828586445	0.05953449416211975	0.7419606824778333	381	35885
Volume	Pancreas	618	Genital prolapse	0.011661350012588575	0.04121763896118462	0.7772371288647819	839	35427
Volume	Pancreas	618.1	Prolapse of vaginal walls	-0.03129770465944151	0.05382002061707038	0.5608864590928502	469	35797
Volume	Pancreas	618.2	Uterine/Uterovaginal prolapse	0.04622840155725809	0.05751626883045346	0.421544379452518	428	35838
Volume	Pancreas	618.5	Prolapse of vaginal vault after hysterectomy	-0.07012925618374792	0.1955256221193481	0.7198416625392532	34	36232
Volume	Pancreas	618.6	Vaginal enterocele, congenital or acquired	0.1422553913198013	0.17129025606948728	0.4062599960842082	49	36217
Volume	Pancreas	619	Noninflammatory female genital disorders	-0.005842119387380418	0.04026029883479537	0.8846250540591717	875	35391
Volume	Pancreas	619.1	Noninflammatory disorders of ovary, fallopian tube, and broad ligament	-0.0437411864955937	0.15039788802208107	0.7711764134929073	60	36206
Volume	Pancreas	619.2	Disorders of uterus, NEC	-0.08627832685757904	0.06572331102078986	0.18926694522924653	311	35955
Volume	Pancreas	619.3	Noninflammatory disorders of cervix	0.02775782199407265	0.06793783673025398	0.6828502800879853	301	35965
Volume	Pancreas	619.4	Noninflammatory disorders of vagina	-0.02576188052687298	0.09584429640460024	0.7880921555001588	146	36120
Volume	Pancreas	619.5	Noninflammatory disorders of vulva and perineum	0.09415170295874678	0.10234708200341115	0.35761162904123767	131	36135
Volume	Pancreas	621	Endometrial hyperplasia	0.16582001664199686	0.11755467297537428	0.15836912965311906	101	36165
Volume	Pancreas	622	Polyp of female genital organs	7.452939133023805e-4	0.03726101029860932	0.9840417945580225	1022	35244
Volume	Pancreas	622.1	Polyp of corpus uteri	-5.711692506864322e-4	0.04332081760712592	0.9894804865485795	736	35530
Volume	Pancreas	622.2	Mucous polyp of cervix	0.013988499399230563	0.06383947430114975	0.8265566473457715	342	35924
Volume	Pancreas	623	Hypertrophy of female genital organs	-0.03571892898959064	0.09353767217618986	0.7025601875583707	148	36118
Volume	Pancreas	624	Symptoms involving female genital tract	0.1451009387250866	0.15600147431652447	0.35230614435682645	58	36208
Volume	Pancreas	624.2	Atrophy of female genital tract	0.09984800135737479	0.20320868870717507	0.6231740073758869	34	36232
Volume	Pancreas	624.9	stress incontinence, female	0.014769993547264177	0.054989614671082744	0.7882405486981636	454	35812
Volume	Pancreas	625	Pain and other symptoms associated with female genital organs	-0.06340964508278418	0.06855591761934629	0.3550006495045885	284	35982
Volume	Pancreas	625.1	Dyspareunia	-0.06274921853039156	0.11310619091576915	0.5790441450657997	103	36163
Volume	Pancreas	626	Disorders of menstruation and other abnormal bleeding from female genital tract	0.014412485208940857	0.029622994824709727	0.6265912122430852	1700	34566
Volume	Pancreas	626.1	Irregular menstrual cycle/bleeding	0.036395306856351874	0.031643970956157313	0.2500821782136728	1460	34806
Volume	Pancreas	626.12	Excessive or frequent menstruation	0.04268772589379077	0.03947252654182472	0.27949516511121136	889	35377
Volume	Pancreas	626.13	Irregular menstrual cycle	-0.010100762398889405	0.08703517519814907	0.907609907370656	175	36091
Volume	Pancreas	626.14	Irregular menstrual bleeding	-0.003793997126489976	0.058392560842623176	0.9481947167895073	394	35872
Volume	Pancreas	626.2	Dysmenorrhea	-0.13629384768890973	0.0931893113548877	0.14359108110880614	145	36121
Volume	Pancreas	626.4	Premenstrual tension syndromes	-0.5015866488073252	0.20110717652649726	0.01262676938867167	25	36241
Volume	Pancreas	626.8	Infertility, female	0.15303193291884892	0.11133751499736116	0.16929063828672888	114	36152
Volume	Pancreas	627	Menopausal and postmenopausal disorders	-0.03382132106355938	0.040427897658179036	0.40282659902841933	876	35390
Volume	Pancreas	627.1	Postmenopausal bleeding	-0.017503958807289374	0.04351148203302521	0.6874752691341492	753	35513
Volume	Pancreas	627.3	Postmenopausal atrophic vaginitis	-0.04076703418223707	0.13442289916801617	0.7616806966884988	76	36190
Volume	Pancreas	627.4	Premenopausal menorrhagia	-0.08676697394530174	0.2123499665366342	0.6828305428440493	30	36236
Volume	Pancreas	628	Ovarian cyst	0.026745019009110214	0.05455511902601071	0.6239651493988523	462	35804
Volume	Pancreas	634	Miscarriage; stillbirth	0.14489010607423583	0.053423631819747734	0.006685889450752272	542	35724
Volume	Pancreas	634.1	Missed abortion/Hydatidiform mole	0.19538264507690148	0.1050180564082944	0.06281946061103394	132	36134
Volume	Pancreas	634.3	Ectopic pregnancy	0.05962479662721917	0.19917456752368984	0.7646657692057182	33	36233
Volume	Pancreas	635	Hemorrhage during pregnancy; childbirth and postpartum	-0.0364286522936405	0.08284079257959906	0.6601233107643105	201	36065
Volume	Pancreas	635.2	Antepartum hemorrhage, abruptio placentae, and placenta previa	0.05484001254706789	0.12221042386772597	0.6536233173387882	94	36172
Volume	Pancreas	635.3	Placenta previa and abruptio placenta	-0.07126288922589784	0.10483216308697486	0.4966432804606568	119	36147
Volume	Pancreas	636	Early or threatened labor; hemorrhage in early pregnancy	0.028445391587150634	0.07235974034340785	0.6942376867470055	265	36001
Volume	Pancreas	636.2	Early onset of delivery	-0.31386640127815346	0.13437151950656878	0.019501122033333155	62	36204
Volume	Pancreas	636.3	Hemorrhage in early pregnancy	0.07759808822592325	0.11135554268231784	0.48589679332360086	110	36156
Volume	Pancreas	642	Hypertension complicating pregnancy, childbirth, and the puerperium	0.18481171335901425	0.11086799615649812	0.09552379652296672	105	36161
Volume	Pancreas	644	Anemia during pregnancy	0.08772630817504368	0.11679840639992091	0.45259749857031645	99	36167
Volume	Pancreas	646	Other complications of pregnancy NEC	0.04076281675553412	0.0741148285518082	0.5823225103380845	252	36014
Volume	Pancreas	653	Problems associated with amniotic cavity and membranes	0.11513214033195657	0.09079399010447857	0.20477686582655388	173	36093
Volume	Pancreas	654.1	Abnormality of organs and soft tissues of pelvis complicating pregnancy, childbirth, or the puerperium	-0.011387431358530504	0.10381777240979481	0.9126578295189931	126	36140
Volume	Pancreas	654.2	Rhesus isoimmunization in pregnancy	-0.08233369009128955	0.14967396709481012	0.582259764387554	56	36210
Volume	Pancreas	655	Known or suspected fetal abnormality affecting management of mother	0.223159739639854	0.05898112370605124	1.5458924105803923e-4	453	35813
Volume	Pancreas	656	Other perinatal conditions of fetus or newborn	-0.3064361927393367	0.18588461160456946	0.09924414288240896	31	36235
Volume	Pancreas	669	Complications of labor and delivery NEC	0.10375371008855903	0.0780903223673561	0.18396768093291413	243	36023
Volume	Pancreas	681	Superficial cellulitis and abscess	0.04748592941045728	0.04723512769733049	0.3147477727278709	449	35817
Volume	Pancreas	681.1	Cellulitis and abscess of fingers/toes	0.1421871744976245	0.18525640237683325	0.44277503556916104	35	36231
Volume	Pancreas	681.2	Cellulitis and abscess of face/neck	0.2247554154754534	0.17791649551714708	0.2064944976343222	37	36229
Volume	Pancreas	681.3	Cellulitis and abscess of arm/hand	0.06164936336211688	0.054199642419168186	0.25535036882096485	329	35937
Volume	Pancreas	681.5	Cellulitis and abscess of leg, except foot	0.06164936336211688	0.054199642419168186	0.25535036882096485	329	35937
Volume	Pancreas	681.6	Cellulitis and abscess of foot, toe	0.06164936336211688	0.054199642419168186	0.25535036882096485	329	35937
Volume	Pancreas	686	Other local infections of skin and subcutaneous tissue	-0.09393997772467128	0.11654656104898685	0.42022578327394583	80	36186
Volume	Pancreas	686.1	Carbuncle and furuncle	-0.03803471149579205	0.07879807672440516	0.6293188581675184	167	36099
Volume	Pancreas	686.3	Pilonidal cyst	-0.10164156763789631	0.14849043561829445	0.4936600655769289	38	36228
Volume	Pancreas	687	Symptoms affecting skin	-0.12603065186338233	0.1724228699907912	0.4648162299456715	34	36232
Volume	Pancreas	687.1	Rash and other nonspecific skin eruption	-0.18606221070663312	0.08158735691669741	0.022576421983812076	149	36117
Volume	Pancreas	687.4	Disturbance of skin sensation	-0.10289121325156662	0.07487613832501758	0.16939442410545524	186	36080
Volume	Pancreas	689	Disorder of skin and subcutaneous tissue NOS	0.01706044832122053	0.04622993150398622	0.7121018699199363	535	35731
Volume	Pancreas	694	Dyschromia and Vitiligo	-0.25615157693242036	0.10158891678809573	0.011687162091088095	102	36164
Volume	Pancreas	694.2	Other dyschromia	-0.274500162127065	0.10758444429570166	0.010726475169112673	92	36174
Volume	Pancreas	695	Erythematous conditions	-0.056449377667733336	0.07999058782590424	0.4803745667103144	182	36084
Volume	Pancreas	695.7	Prurigo and Lichen	0.05867572435702975	0.12564881669673258	0.6405128210198004	79	36187
Volume	Pancreas	696	Psoriasis and related disorders	-0.0036646429537352176	0.07687418259242403	0.9619787181355962	183	36083
Volume	Pancreas	696.4	Psoriasis	0.004071217284205036	0.07801879903533598	0.9583832635979412	179	36087
Volume	Pancreas	696.41	Psoriasis vulgaris	0.016201202871239426	0.08776091058402066	0.8535379703657655	142	36124
Volume	Pancreas	696.42	Psoriatic arthropathy	-0.05435694294365947	0.14752235166410274	0.7125259335389962	47	36219
Volume	Pancreas	697	Sarcoidosis	-0.037783857365580605	0.1466745676739448	0.7967130578513459	50	36216
Volume	Pancreas	698	Pruritus and related conditions	-0.10561076598636364	0.12257364961639053	0.388901790182761	69	36197
Volume	Pancreas	701	Other hypertrophic and atrophic conditions of skin	-0.07930715725745745	0.05224728366879341	0.12903475835212075	413	35853
Volume	Pancreas	701.2	Scar conditions and fibrosis of skin	-0.03609438175396201	0.07755080036804568	0.6416243602864911	199	36067
Volume	Pancreas	701.5	Abnormal granulation tissue	-0.18021891406018054	0.15335978821338403	0.23993951189102755	41	36225
Volume	Pancreas	702	Degenerative skin conditions and other dermatoses	-0.023462130113327085	0.044066103524510125	0.59442798214896575	600	35666
Volume	Pancreas	702.1	Actinic keratosis	-0.003968551030168695	0.06470368584637755	0.9510930270560825	277	35989
Volume	Pancreas	702.2	Seborrheic keratosis	-0.04401869651627357	0.05724861526949096	0.4419502275734794	349	35917
Volume	Pancreas	703	Diseases of nail, NOS	-0.2807216267331449	0.18624791153864056	0.131747328507504	29	36237
Volume	Pancreas	703.1	Ingrowing nail	-0.12907359671583177	0.1279622576006917	0.31312577689637666	55	36211
Volume	Pancreas	704	Diseases of hair and hair follicles	-0.0047119505409204485	0.047263964319483674	0.9205869805372434	502	35764
Volume	Pancreas	705.8	Hyperhidrosis	0.20718483116290742	0.1598218437377876	0.19485539512037628	45	36221
Volume	Pancreas	706	Diseases of sebaceous glands	0.030313904783456348	0.03724470046451086	0.41569542508079066	826	35440
Volume	Pancreas	706.2	Sebaceous cyst	0.028926840483797952	0.037281967760347645	0.43781180697098976	823	35443
Volume	Pancreas	709	Diffuse diseases of connective tissue	-0.22686773768303004	0.06447016149200928	4.332466284730619e-4	257	36009
Volume	Pancreas	709.2	Sicca syndrome	-0.2527175216406361	0.20407265166183616	0.21557876834941797	30	36236
Volume	Pancreas	709.7	Unspecified diffuse connective tissue disease	-0.22126299376269407	0.06988378594929888	0.0015446773457110593	210	36056
Volume	Pancreas	711	Arthropathy associated with infections	0.38486126259734255	0.2061040388797645	0.061857544709831465	29	36237
Volume	Pancreas	714	Rheumatoid arthritis and other inflammatory polyarthropathies	-0.06674408745152766	0.06580307196623744	0.31043939529572184	263	36003
Volume	Pancreas	714.1	Rheumatoid arthritis	-0.07798310263846242	0.07025218276736106	0.26697952276478204	232	36034
Volume	Pancreas	715	Other inflammatory spondylopathies	-0.20374511105376786	0.09587180566327433	0.03357136383864173	109	36157
Volume	Pancreas	715.2	Ankylosing spondylitis	-0.1130524442784642	0.18985294549409348	0.5515268446131201	28	36238
Volume	Pancreas	716	Other arthropathies	-0.12005135855813062	0.022254951271134207	6.876581791893994e-8	2304	33962
Volume	Pancreas	716.2	Unspecified monoarthritis	-0.03894290262634859	0.033094324990084086	0.2393054905745709	927	35339
Volume	Pancreas	716.9	Arthropathy NOS	-0.12062869239851724	0.02228608141895956	6.206870066912295e-8	2296	33970
Volume	Pancreas	717	Polymyalgia Rheumatica	0.0055712548303186405	0.13008615315332914	0.965839102894649	67	36199
Volume	Pancreas	720	Spinal stenosis	-0.2119753273958342	0.06449162485177412	0.001013090377014686	224	36042
Volume	Pancreas	721	Spondylosis and allied disorders	-0.1848743478385898	0.04630457676621344	6.536053052834739e-5	488	35778
Volume	Pancreas	721.1	Spondylosis without myelopathy	-0.16632137006034056	0.05556238554987698	0.0027587284950834597	339	35927
Volume	Pancreas	722	Intervertebral disc disorders	-0.16711044176051792	0.04718236692662067	3.9740875670993866e-4	451	35815
Volume	Pancreas	722.1	Displacement of intervertebral disc	-0.11343792824659567	0.17646296710749312	0.5203261802913366	33	36233
Volume	Pancreas	722.6	Degeneration of intervertebral disc	-0.18486780055920402	0.078346061402710665	0.01829311749073394	161	36105
Volume	Pancreas	722.9	Other and unspecified disc disorder	-0.1560620036841521	0.057823866028176456	0.006956484182626634	295	35971
Volume	Pancreas	726	Peripheral enthesopathies and allied syndromes	-0.04990745731014914	0.031121130963139086	0.10879082857315173	1147	35119
Volume	Pancreas	726.1	Enthesopathy	-0.05818839538435744	0.03892002665943591	0.13489462468552915	725	35541
Volume	Pancreas	726.3	Bursitis	0.04882668659050298	0.11645373437318404	0.6750117320484575	67	36199
Volume	Pancreas	727	Other disorders of synovium, tendon, and bursa	-0.0804443534452898	0.03639704609326882	0.02709204324062675	836	35430
Volume	Pancreas	727.1	Synovitis and tenosynovitis	-0.05004772617335562	0.05256718409200352	0.3410606410158537	397	35869
Volume	Pancreas	727.4	Ganglion and cyst of synovium, tendon, and bursa	-0.07319846853091547	0.060954037636478144	0.22979785644144526	307	35959
Volume	Pancreas	727.5	Rupture of synovium	-0.43310146600395655	0.14120303092515415	0.0021605616285693776	41	36225
Volume	Pancreas	728.2	Laxity of ligament or hypermobility syndrome	0.12158238104135999	0.16757432505998093	0.468118965909091	40	36226
Volume	Pancreas	728.7	Fasciitis	-0.10956093761870003	0.054704083101518516	0.045199545075710106	351	35915
Volume	Pancreas	728.71	Contracture of palmar fascia [Dupuytren's disease]	-0.09196918975197102	0.05657604200529524	0.10403787607546044	331	35935
Volume	Pancreas	729	Other disorders of soft tissues	-0.13814699768652847	0.05353932785773212	0.00987173476754126	344	35922
Volume	Pancreas	729.1	Rheumatism, unspecified and fibrositis	-0.4639260356779723	0.1367924925548836	6.952173888410759e-4	48	36218
Volume	Pancreas	732	Osteochondropathies	0.06694717528881478	0.19829847737475148	0.7356585255057464	29	36237
Volume	Pancreas	733	Other disorders of bone and cartilage	0.011539699827457697	0.09211414275611204	0.9003049788335286	143	36123
Volume	Pancreas	733.8	Malunion and nonunion of fracture	0.015309859323457858	0.20287586231226976	0.9398454014321441	28	36238
Volume	Pancreas	735	Acquired foot deformities	-0.036973079276651825	0.047715687743486425	0.43842113371389474	569	35697
Volume	Pancreas	735.2	Acquired toe deformities	-0.0690808760057899	0.06474673597144473	0.28599897584906164	290	35976
Volume	Pancreas	735.21	Hammer toe (acquired)	-0.019696325733161074	0.11057240721683798	0.8586204359110712	102	36164
Volume	Pancreas	735.23	Hallux rigidus	0.047800605565044105	0.11420555459286738	0.6755458653305617	93	36173
Volume	Pancreas	735.3	Hallux valgus (Bunion)	-0.029999221748923142	0.05921624587714761	0.6124322896594239	378	35888
Volume	Pancreas	736	Other acquired deformities of limbs	-0.35061370860724217	0.11620839271220332	0.002551957036037213	65	36201
Volume	Pancreas	737	Curvature of spine	-0.37939082685108894	0.15578747501205034	0.014879028184620783	44	36222
Volume	Pancreas	737.3	Kyphoscoliosis and scoliosis	-0.31681602757562816	0.1702182249769462	0.06271107272193492	39	36227
Volume	Pancreas	738	Other acquired musculoskeletal deformity	-0.22340075889045352	0.10653767645099796	0.036000845250250026	91	36175
Volume	Pancreas	738.4	Acquired spondylolisthesis	-0.17616403085493168	0.12907318602210885	0.1723038706406023	65	36201
Volume	Pancreas	740	Osteoarthrosis	-0.11997953730990576	0.030656838660557906	9.091874619513941e-5	1192	35074
Volume	Pancreas	740.1	Osteoarthritis; localized	-0.1428877860174135	0.04938481467065987	0.003811505869555197	429	35837
Volume	Pancreas	740.11	Osteoarthrosis, localized, primary	-0.03202814166972205	0.06951781438130042	0.6450005958478036	218	36048
Volume	Pancreas	740.9	Osteoarthrosis NOS	-0.12991390630889066	0.036993351712907706	4.450532141417828e-4	810	35456
Volume	Pancreas	741	Symptoms and disorders of the joints	-0.026006953998102465	0.07014250725900566	0.7108065477572767	220	36046
Volume	Pancreas	741.2	Stiffness of joint	-0.1300105497053495	0.14770150768885243	0.3787374691368466	50	36216
Volume	Pancreas	741.4	Joint effusions	0.017471375926598955	0.12784227580356147	0.8912967625852352	68	36198
Volume	Pancreas	742	Derangement of joint, non-traumatic	-0.026949710888346214	0.06601665966335296	0.6831078285083148	248	36018
Volume	Pancreas	742.1	Loose body in joint	0.3489313953075311	0.18233551689545405	0.05566136225866391	34	36232
Volume	Pancreas	742.8	Articular cartilage disorder	-0.04197068825851487	0.10324553429075944	0.6843654482118089	98	36168
Volume	Pancreas	742.9	Other derangement of joint	-0.10490992497507706	0.07058138208714639	0.13718174461783308	210	36056
Volume	Pancreas	743	Osteoporosis, osteopenia and pathological fracture	-0.06320195705151663	0.05789825627240995	0.27500728142768327	393	35873
Volume	Pancreas	743.1	Osteoporosis	-0.0506138497141555	0.06478286509953055	0.43463517216800335	324	35942
Volume	Pancreas	743.11	Osteoporosis NOS	-0.0506138497141555	0.06478286509953055	0.43463517216800335	324	35942
Volume	Pancreas	743.9	Osteopenia or other disorder of bone and cartilage	-0.022529275259388096	0.14186532616204794	0.8738205536827371	57	36209
Volume	Pancreas	745	Pain in joint	-0.11812713104418793	0.04805652147753232	0.013967916717623988	459	35807
Volume	Pancreas	747	Cardiac and circulatory congenital anomalies	-0.06849981782354839	0.10447315602921813	0.512037069190032	88	36178
Volume	Pancreas	747.1	Cardiac congenital anomalies	-0.03461064127437736	0.11134663714600355	0.755924631411617	79	36187
Volume	Pancreas	747.13	Congenital anomalies of great vessels	-0.10389735495915804	0.13798019066257464	0.4514574423373533	48	36218
Volume	Pancreas	749	Congenital anomalies of face and neck	-0.41658967763926524	0.15963495237278147	0.009063768197461283	33	36233
Volume	Pancreas	750	Digestive congenital anomalies	-0.046256862413489606	0.15926921237430355	0.7714858304410346	43	36223
Volume	Pancreas	751	Genitourinary congenital anomalies	0.029799149855450208	0.09527453873490711	0.7544543535209653	131	36135
Volume	Pancreas	751.1	Congenital anomalies of genital organs	0.11474827007906382	0.12617907330594205	0.3631347529204196	79	36187
Volume	Pancreas	751.11	Congenital anomalies of female genital organs	0.03829083938193831	0.15694275825713128	0.8072465799380747	56	36210
Volume	Pancreas	751.2	Congenital anomalies of urinary system	-0.02308564110998567	0.14768355762692978	0.875782140645475	51	36215
Volume	Pancreas	756	Other congenital musculoskeletal anomalies	0.2027225058663007	0.20972309702329317	0.33373411421999	32	36234
Volume	Pancreas	760	Back pain	-0.10880335282820118	0.038580068635421155	0.004799433409984554	711	35555
Volume	Pancreas	761	Cervicalgia	-0.1371744157962979	0.09790240583324752	0.161173925744636	112	36154
Volume	Pancreas	764	Sciatica	-0.034431071087980374	0.084390525667361	0.6832759662410266	148	36118
Volume	Pancreas	765	Cervical radiculitis	-0.13530693951077075	0.18514996331207892	0.46490348035550316	29	36237
Volume	Pancreas	766	Neuralgia, neuritis, and radiculitis NOS	-0.1381344821017717	0.12611859908169162	0.27339640757044853	62	36204
Volume	Pancreas	770	Myalgia and myositis unspecified	-0.2383820479271266	0.1310702792096803	0.06895193485387736	56	36210
Volume	Pancreas	771	Musculoskeletal symptoms referable to limbs	0.16523347370333955	0.14004198136524101	0.2380458414362302	55	36211
Volume	Pancreas	771.1	Swelling of limb	-0.08631153257354343	0.06172877338043395	0.16204153159280002	264	36002
Volume	Pancreas	772	Symptoms of the muscles	-0.0747523662125579	0.17184115479612636	0.6635562440464571	37	36229
Volume	Pancreas	781	Symptoms involving nervous and musculoskeletal systems	-0.0576105630096855	0.1026495809175856	0.5746371769595874	103	36163
Volume	Pancreas	782.3	Edema	-0.1382906595591597	0.12587417723201375	0.2719242443541267	57	36209
Volume	Pancreas	783	Fever of unknown origin	-0.15047251821847982	0.06998868849749652	0.031558788654779894	208	36058
Volume	Pancreas	785	Abdominal pain	-0.07036733583352776	0.019369102858311674	2.801794982203051e-4	3381	32885
Volume	Pancreas	788	Syncope and collapse	-0.08131183889915286	0.04524218537569451	0.07229481334150738	544	35722
Volume	Pancreas	789	Nausea and vomiting	-0.12589174264337255	0.04212521406775507	0.002803387314442708	643	35623
Volume	Pancreas	790.6	Other abnormal blood chemistry	0.034160485366963284	0.044614341438009894	0.4438643767996486	530	35736
Volume	Pancreas	798	Malaise and fatigue	-0.21917497846795578	0.07133890611599096	0.002124115634037832	197	36069
Volume	Pancreas	798.1	Chronic fatigue syndrome	-0.2535869571158048	0.1420267776478232	0.07418236728584439	50	36216
Volume	Pancreas	800	Fracture of lower limb	-0.02669611930305352	0.06511642913812377	0.6818241597913697	254	36012
Volume	Pancreas	800.3	Fracture of tibia and fibula	-0.07057496332073095	0.095409852699977	0.45948016980494655	105	36161
Volume	Pancreas	800.4	Fracture of patella	-0.0031922619177225655	0.17615397595730933	0.9855415293385281	37	36229
Volume	Pancreas	801	Fracture of ankle and foot	-0.09599413008884623	0.10188835307224745	0.3461157569651659	99	36167
Volume	Pancreas	802	Fracture of pelvis	-0.09580784933643219	0.1677091644783818	0.5678140682902139	41	36225
Volume	Pancreas	803	Fracture of upper limb	0.08212334677404676	0.05526721164881207	0.13729697225199478	409	35857
Volume	Pancreas	803.1	Fracture of humerus	-0.09086216807118867	0.14752155312066992	0.5379442199975326	47	36219
Volume	Pancreas	803.2	Fracture of radius and ulna	0.13299482354504288	0.07381157890858783	0.07157448816969876	245	36021
Volume	Pancreas	803.3	Fracture of clavicle or scapula	0.138282043344233	0.1034044588451425	0.18112706437745446	109	36157
Volume	Pancreas	804	Fracture of hand or wrist	0.08808615556007138	0.07655959535633787	0.24991465429195917	195	36071
Volume	Pancreas	805	Fracture of vertebral column without mention of spinal cord injury	0.09735475623358182	0.10785437392778932	0.3667116533027289	98	36168
Volume	Pancreas	807	Fracture of ribs	0.07383925894336862	0.10585681061399256	0.48546551104978086	100	36166
Volume	Pancreas	818	Intracranial hemorrhage (injury)	0.2686107391648454	0.23274505466561665	0.24845975184454283	24	36242
Volume	Pancreas	819	Skull and face fracture and other intercranial injury	0.032088914193365424	0.08040864923794606	0.6898394773709873	174	36092
Volume	Pancreas	830	Dislocation	-0.007305588004852324	0.08152851675009577	0.9285989152635036	162	36104
Volume	Pancreas	835	Internal derangement of knee	0.008361338839417346	0.027763383426485676	0.7632892413367938	1428	34838
Volume	Pancreas	840	Sprains and strains	-0.05160183550682061	0.16990175207692473	0.7613444691669511	35	36231
Volume	Pancreas	850	Hemorrhage or hematoma complicating a procedure	-0.15491976107180122	0.059395419164721415	0.009099903493631777	308	35958
Volume	Pancreas	851	Complications of transplants and reattached limbs	-0.024678037903812892	0.08108864050677221	0.7608733733462593	173	36093
Volume	Pancreas	854	Complications of cardiac/vascular device, implant, and graft	-0.18259252516867772	0.12344573869289571	0.13910507640036843	64	36202
Volume	Pancreas	857	Mechanical complication of unspecified genitourinary device, implant, and graft	-0.16687022704693968	0.13216737599359243	0.2067446714100522	63	36203
Volume	Pancreas	858	Complication of internal orthopedic device	-0.09897543508395681	0.11634477393883624	0.3949315535696719	79	36187
Volume	Pancreas	859	Complication due to other implant and internal device	0.23947291490660647	0.10213652029840714	0.019045686902962156	124	36142
Volume	Pancreas	870	Open wounds of head; neck; and trunk	-0.006896131511148367	0.06828508642130283	0.9195581585667495	228	36038
Volume	Pancreas	870.3	Other open wound of head and face	0.015932341930249033	0.07923480105022823	0.8406379136718384	171	36095
Volume	Pancreas	870.5	Open wound of lip and mouth	0.07892277729423812	0.2221077572786774	0.7223382420410278	21	36245
Volume	Pancreas	871	Open wounds of extremities	0.0449114401426155	0.05794132717130054	0.4382691764651304	330	35936
Volume	Pancreas	872	Traumatic amputation	-0.03564451653406499	0.163917705681989	0.8278547622172892	38	36228
Volume	Pancreas	907	Injuries to the nervous system	0.1651221976121708	0.12127531016517917	0.17334046708752104	79	36187
Volume	Pancreas	916	Contusion	-0.0962142930061684	0.10788080781457866	0.37246938937498375	90	36176
Volume	Pancreas	938	Dermatitis due to solar radiation	-0.07493772914207007	0.17360313350957243	0.6659877037965174	38	36228
Volume	Pancreas	938.2	Chronic dermatitis due to solar radiation	-0.16499350458334808	0.18699036612547829	0.3775801786909511	32	36234
Volume	Pancreas	939	Atopic/contact dermatitis due to other or unspecified	-0.20000465745633758	0.07680100620077962	0.00920908309421545	176	36090
Volume	Pancreas	946	Anaphylactic shock NOS	-0.24991307013966804	0.14891090539359056	0.09329392361053561	42	36224
Volume	Pancreas	947	Urticaria	-0.15338423516565344	0.15261133213156888	0.314865783430009	44	36222
Volume	Pancreas	949	Allergies, other	0.012960988211297281	0.19199185734305993	0.9461772855751317	31	36235
Volume	Pancreas	960	Poisoning by antibiotics	-0.018774503327757628	0.029698125762763775	0.5272705365605084	1354	34912
Volume	Pancreas	960.2	Allergy/adverse effect of penicillin	0.004989780015299609	0.03193433657115096	0.8758349809277237	1166	35100
Volume	Pancreas	961.1	Poisoning/allergy of sulfonamides	-0.16742134343097637	0.13032897861676074	0.1989301202452065	66	36200
Volume	Pancreas	965	Poisoning by analgesics, antipyretics, and antirheumatics	-0.21803192973311597	0.05532733034253289	8.122263981274742e-5	329	35937
Volume	Pancreas	965.1	Opiates and related narcotics causing adverse effects in therapeutic use	-0.175724387226802	0.12898476193152475	0.17308257191054602	63	36203
Volume	Pancreas	966	Poisoning by anticonvulsants and anti-Parkinsonism drugs	-0.19108171785372433	0.18457030351968154	0.3005387388531319	30	36236
Volume	Pancreas	967	Adverse effects of sedatives or other central nervous system depressants and anesthetics	0.0342574424855939	0.20258483985094916	0.865716641287292	29	36237
Volume	Pancreas	969	Poisoning by psychotropic agents	-0.02340106657416038	0.11152504122022222	0.8338019870754569	85	36181
Volume	Pancreas	990	Effects radiation NOS	-0.058402460148822805	0.07495008752060708	0.43585128619476515	197	36069
Volume	Pancreas	994	Sepsis and SIRS	-0.17899829564784475	0.09938392747001648	0.07169044352085945	104	36162
Volume	Pancreas	994.2	Sepsis	-0.17899829564784475	0.09938392747001648	0.07169044352085945	104	36162
Volume	ASAT	008	Intestinal infection	-0.11169953180670991	0.15524548105155644	0.4718312827656341	251	37407
Volume	ASAT	008.5	Bacterial enteritis	0.006659493498203385	0.1910953467918928	0.9722000989261123	172	37486
Volume	ASAT	008.6	Viral Enteritis	0.1795634071666688	0.31116427779455264	0.563892522320175	46	37612
Volume	ASAT	038	Septicemia	0.2868167546014287	0.1838342533250547	0.11871448572028284	146	37512
Volume	ASAT	041	Bacterial infection NOS	0.12436958088819446	0.09346836782475809	0.18331865252402804	628	37030
Volume	ASAT	041.1	Staphylococcus infections	-0.33698231255094285	0.2374447840330172	0.15583988736379448	111	37547
Volume	ASAT	041.2	Streptococcus infection	0.08068040610712025	0.2759759148136687	0.770022226133556	82	37576
Volume	ASAT	041.4	E. coli	0.18792209421096764	0.2102111963885707	0.3713389837467982	111	37547
Volume	ASAT	070	Viral hepatitis	-0.4779168977470769	0.3346850616759949	0.15330335738548134	55	37603
Volume	ASAT	078	Viral warts & HPV	-0.2154604457147556	0.25247923681954154	0.39344923550262034	98	37560
Volume	ASAT	079	Viral infection	-0.03211598354845538	0.16346869006265913	0.8442457107676681	237	37421
Volume	ASAT	080	Postoperative infection	-0.09097668444350626	0.1701959126605489	0.5929673272189816	181	37477
Volume	ASAT	081	Infection/inflammation of internal prosthetic device; implant; and graft	-0.0846755362873473	0.3467285226848577	0.8070660299878926	48	37610
Volume	ASAT	112	Candidiasis	0.41766355318577597	0.22953196046665375	0.0688151627739081	116	37542
Volume	ASAT	145	Cancer of mouth	-0.575959085450254	0.3961307784268855	0.14595685122831192	41	37617
Volume	ASAT	153	Colorectal cancer	0.4365673783478414	0.2638180695564216	0.09796412269051784	70	37588
Volume	ASAT	153.2	Colon cancer	0.2915897840554782	0.39905617337683813	0.46496327571291396	37	37621
Volume	ASAT	153.3	Malignant neoplasm of rectum, rectosigmoid junction, and anus	0.36089942270966674	0.3208520489786414	0.26066713925448476	37	37621
Volume	ASAT	158	Neoplasm of unspecified nature of digestive system	-0.35265704014068183	0.4007452986325402	0.3788577180204808	41	37617
Volume	ASAT	159	Malignant neoplasm of other and ill-defined sites within the digestive organs and peritoneum	0.1020685030745786	0.226794441033194	0.6526754536938613	109	37549
Volume	ASAT	165	Cancer within the respiratory system	-0.6263820177037588	0.39516185426171696	0.11293731366052459	43	37615
Volume	ASAT	172	Skin cancer	-0.12011831264025652	0.07223205218836612	0.09632238507599704	1413	36245
Volume	ASAT	172.1	Melanomas of skin, dx or hx	-0.4359252551290521	0.1563242192017045	0.0052936885412733555	272	37386
Volume	ASAT	172.11	Melanomas of skin	-0.4359252551290521	0.1563242192017045	0.0052936885412733555	272	37386
Volume	ASAT	172.2	Other non-epithelial cancer of skin	-0.07620798417464437	0.07997127658216643	0.34061948417432825	1159	36499
Volume	ASAT	172.3	Carcinoma in situ of skin	-0.33450768291363386	0.32508353354640623	0.30348440619130174	69	37589
Volume	ASAT	174	Breast cancer	-0.05008508645316056	0.08645169287589713	0.5623585108563507	947	36711
Volume	ASAT	174.1	Breast cancer [female]	-0.05553604766330018	0.0865936685136096	0.5213013239026207	944	36714
Volume	ASAT	174.11	Malignant neoplasm of female breast	-0.05395639751217028	0.08953678170990668	0.5467634287618379	878	36780
Volume	ASAT	175	Acquired absence of breast	-0.43436950938280183	0.1906860936429127	0.022730768511006586	183	37475
Volume	ASAT	180	Cervical cancer and dysplasia	-0.16842332525598447	0.19147714217447373	0.3790759511329413	190	37468
Volume	ASAT	180.3	Cervical intraepithelial neoplasia [CIN] [Cervical dysplasia]	-0.1932634504140016	0.197216911709838	0.3271089535047319	180	37478
Volume	ASAT	182	Malignant neoplasm of uterus	-0.0877793838886744	0.25264069057475724	0.7282551310204095	90	37568
Volume	ASAT	184	Cancer of other female genital organs	0.2017079950920412	0.3228711470232355	0.5321468498572448	61	37597
Volume	ASAT	184.1	Malignant neoplasm of ovary and other uterine adnexa	0.35220210430119336	0.4052155931139017	0.3847529832890915	36	37622
Volume	ASAT	184.11	Malignant neoplasm of ovary	0.38265878549972815	0.40491695867152167	0.3446434190445407	33	37625
Volume	ASAT	185	Cancer of prostate	0.39092918541962823	0.12043673577103682	0.0011706771758213006	525	37133
Volume	ASAT	187	Cancer of other male genital organs	-0.21977310963815794	0.35909554813120587	0.54052553439549	47	37611
Volume	ASAT	189	Cancer of urinary organs (incl. kidney and bladder)	-0.03638181672748204	0.1732332860436737	0.8336549378549245	222	37436
Volume	ASAT	189.1	Cancer of kidney and renal pelvis	0.056060572567318306	0.39492003713885426	0.8871161530759921	43	37615
Volume	ASAT	189.11	Malignant neoplasm of kidney, except pelvis	0.056060572567318306	0.39492003713885426	0.8871161530759921	43	37615
Volume	ASAT	189.2	Cancer of bladder	-0.10737291300119656	0.2149517685957153	0.6174124272123502	142	37516
Volume	ASAT	189.21	Malignant neoplasm of bladder	-0.18016958068309027	0.2358900972454018	0.44499471322635886	121	37537
Volume	ASAT	193	Thyroid cancer	0.319974214256106	0.38097977888703677	0.40098020931696976	34	37624
Volume	ASAT	195	Cancer, suspected or other	0.10044103429628319	0.07382204080125222	0.17364541886897789	1220	36438
Volume	ASAT	195.1	Malignant neoplasm, other	0.08501091641709932	0.07609309584575222	0.2639104512528396	1161	36497
Volume	ASAT	197	Chemotherapy	-0.02386376528362903	0.08091707559436959	0.768057812845752	970	36688
Volume	ASAT	198	Secondary malignant neoplasm	-0.1338554592379875	0.15156927892786418	0.3771657448509619	282	37376
Volume	ASAT	198.1	Secondary malignancy of lymph nodes	-0.13395215892784793	0.1664637394588383	0.42099702287588653	234	37424
Volume	ASAT	199	Neoplasm of uncertain behavior	0.21142987972697486	0.2950185687691563	0.47357999608340945	65	37593
Volume	ASAT	200	Myeloproliferative disease	-0.46798080349963433	0.32763455415535836	0.15318764121949002	62	37596
Volume	ASAT	202	Cancer of other lymphoid, histiocytic tissue	0.28445284663495646	0.20525029682660914	0.1657827077110915	150	37508
Volume	ASAT	202.2	Non-Hodgkins lymphoma	0.4212267423760196	0.22144231929307434	0.05714550702480027	117	37541
Volume	ASAT	202.24	Large cell lymphoma	-0.2575607067771323	0.4811967815479883	0.592476809870618	31	37627
Volume	ASAT	204	Leukemia	-0.2851564640862128	0.2946032387617017	0.3330773787712367	82	37576
Volume	ASAT	204.1	Lymphoid leukemia	-0.9147125825649052	0.4974603320631795	0.06594977746881919	32	37626
Volume	ASAT	204.12	Lymphoid leukemia, chronic	-0.9147125825649052	0.4974603320631795	0.06594977746881919	32	37626
Volume	ASAT	208	Benign neoplasm of colon	-0.03444689255602218	0.05970398597573675	0.5639655627531346	1783	35875
Volume	ASAT	210	Benign neoplasm of lip, oral cavity, and pharynx	-0.38379341828121727	0.25504386948504104	0.13237207190294217	97	37561
Volume	ASAT	211	Benign neoplasm of other parts of digestive system	0.1422328681897119	0.10637987511564079	0.18121350796414254	512	37146
Volume	ASAT	212	Benign neoplasm of respiratory and intrathoracic organs	0.0472657654655442	0.4118558996288471	0.9086330792326016	32	37626
Volume	ASAT	213	Benign neoplasm of bone and articular cartilage	0.5458810704312386	0.34489026879365403	0.11347449202899747	28	37630
Volume	ASAT	214	Lipoma	-0.31250972844980507	0.09750637208709245	0.0013505379001124422	657	37001
Volume	ASAT	214.1	Lipoma of skin and subcutaneous tissue	-0.41211098087370057	0.11050719036475426	1.920364641222981e-4	507	37151
Volume	ASAT	215	Other benign neoplasm of connective and other soft tissue	-0.12951380183845804	0.2495521044242139	0.6037711933290515	98	37560
Volume	ASAT	216	Benign neoplasm of skin	-0.10309640543245459	0.08540484437161742	0.22737461857185695	869	36789
Volume	ASAT	217	Vascular hamartomas and non-neoplastic nevi	-0.16798135586175508	0.3583980623845553	0.6392837198870642	53	37605
Volume	ASAT	217.1	Nevus, non-neoplastic	-0.07314098782635055	0.3643712524628248	0.8409080988512496	52	37606
Volume	ASAT	218	Benign neoplasm of uterus	0.0500488137611445	0.07673006057623954	0.5142261929516254	1073	36585
Volume	ASAT	218.1	Uterine leiomyoma	0.06277795307600215	0.07726114612676989	0.416480497362574	1056	36602
Volume	ASAT	220	Benign neoplasm of ovary	0.3912589145357344	0.17618297867862753	0.026367681649028887	130	37528
Volume	ASAT	227	Benign neoplasm of other endocrine glands and related structures	-0.19097397312799802	0.3251538261886725	0.5569792541179385	58	37600
Volume	ASAT	228	Hemangioma and lymphangioma, any site	-0.4794505605771462	0.20112250927690833	0.017131503900611012	157	37501
Volume	ASAT	229	Benign neoplasm of unspecified sites	-0.010286969867995828	0.165421026244407	0.9504142398543357	228	37430
Volume	ASAT	240	Simple and unspecified goiter	0.4681850333477616	0.2549877899186141	0.06634173617593542	43	37615
Volume	ASAT	241	Nontoxic nodular goiter	0.35485530119078085	0.21975364192245836	0.10635685199952744	90	37568
Volume	ASAT	241.1	Nontoxic uninodular goiter	0.3319008307170255	0.27994553136832384	0.2357839594724663	38	37620
Volume	ASAT	241.2	Nontoxic multinodular goiter	0.3264176311906294	0.3170315755745141	0.3031949697189683	52	37606
Volume	ASAT	242	Thyrotoxicosis with or without goiter	-0.26022609093309235	0.22250103619333247	0.24218210137061486	117	37541
Volume	ASAT	242.1	Graves' disease	-0.4320495868062973	0.4511571127056092	0.3382404202308536	32	37626
Volume	ASAT	244	Hypothyroidism	0.1170008293602031	0.07146779472885914	0.10160693814741399	1052	36606
Volume	ASAT	244.1	Secondary hypothyroidism	-0.10147598405932855	0.3528216572009273	0.7736432339776842	51	37607
Volume	ASAT	244.4	Hypothyroidism NOS	0.11596585004925859	0.07252339566709423	0.1098177215056012	1012	36646
Volume	ASAT	246	Other disorders of thyroid	-0.8518366334968177	0.41767979053298715	0.041405235714323946	31	37627
Volume	ASAT	250	Diabetes mellitus	-0.028330767948789488	0.06509477152100612	0.6634002772819121	1091	36567
Volume	ASAT	250.1	Type 1 diabetes	-0.07062013130385097	0.21273230154892347	0.7399140803858321	108	37550
Volume	ASAT	250.2	Type 2 diabetes	-0.016427327502070887	0.06643889580739888	0.8047111350158418	1029	36629
Volume	ASAT	250.23	Type 2 diabetes with ophthalmic manifestations	-0.6446624907163447	0.3238282484789435	0.04650790152972161	40	37618
Volume	ASAT	250.4	Abnormal glucose	-0.15618662452949836	0.36415059077433465	0.6679911314820052	36	37622
Volume	ASAT	250.7	Diabetic retinopathy	-0.6108426447617982	0.33093153434512557	0.06491720445309833	39	37619
Volume	ASAT	252	Disorders of parathyroid gland	-0.018863344698315288	0.3024750364148254	0.9502735118222716	57	37601
Volume	ASAT	252.1	Hyperparathyroidism	0.07313715127884368	0.300843241386725	0.8079223711601754	53	37605
Volume	ASAT	253	Disorders of the pituitary gland and its hypothalamic control	-0.20860014545935818	0.3593225090584349	0.5615522915031175	44	37614
Volume	ASAT	255	Disorders of adrenal glands	-0.3330549393837731	0.3830227547747917	0.3845499364479532	40	37618
Volume	ASAT	260.6	Anorexia	0.07848086765049624	0.39674748706703694	0.8431932343326588	44	37614
Volume	ASAT	261	Vitamin deficiency	-0.14885868767058108	0.23387261793119407	0.5244540179562748	105	37553
Volume	ASAT	261.2	Vitamin B-complex deficiencies	-0.14286053920801542	0.34789718264555036	0.6813364440522816	52	37606
Volume	ASAT	261.4	Vitamin D deficiency	-0.1532624111297657	0.30792105817992976	0.6186723847676234	55	37603
Volume	ASAT	272	Disorders of lipoid metabolism	-0.023030075228255578	0.050821702970947846	0.6504376091350736	2484	35174
Volume	ASAT	272.1	Hyperlipidemia	-0.02274417257447662	0.050857135170476	0.6547184285095851	2477	35181
Volume	ASAT	272.11	Hypercholesterolemia	-0.014228801329941932	0.05267608260292831	0.7870688430321099	2289	35369
Volume	ASAT	274	Gout and other crystal arthropathies	-0.28670645459495325	0.13599706522732125	0.03501531982112466	260	37398
Volume	ASAT	274.1	Gout	-0.3300983349679166	0.14624807208318147	0.02400105311165094	218	37440
Volume	ASAT	274.2	Crystal arthropathies	-0.1247399235180735	0.32859593042849483	0.7042312711070443	48	37610
Volume	ASAT	274.21	Chondrocalcinosis	-0.03483302576434329	0.3489415016919881	0.9204833957513817	44	37614
Volume	ASAT	275	Disorders of mineral metabolism	0.4766914042893287	0.1759597412776657	0.006746730867183095	114	37544
Volume	ASAT	275.1	Disorders of iron metabolism	0.34096144320065563	0.24070243179847928	0.15662132600470594	56	37602
Volume	ASAT	275.5	Disorders of calcium/phosphorus metabolism	0.5999773528717912	0.23659939347559103	0.0112179129131386	55	37603
Volume	ASAT	276	Disorders of fluid, electrolyte, and acid-base balance	0.08330210348484957	0.1711058647110397	0.6263678929008714	224	37434
Volume	ASAT	276.1	Electrolyte imbalance	0.10764516527722574	0.21421588143929218	0.6153103212035058	139	37519
Volume	ASAT	276.12	Hyposmolality and/or hyponatremia	-0.3250242721250915	0.3437790413480884	0.3444315944192396	63	37595
Volume	ASAT	276.13	Hyperpotassemia	0.2901544176554163	0.39694841564330147	0.4648020410481131	37	37621
Volume	ASAT	276.14	Hypopotassemia	0.18253973298009457	0.36219889892424534	0.6142778917412062	46	37612
Volume	ASAT	276.5	Hypovolemia	0.0943016903048381	0.266544091665223	0.7234932986566556	98	37560
Volume	ASAT	277	Other disorders of metabolism	-0.42838237406464563	0.3490124203400224	0.2196674111731365	51	37607
Volume	ASAT	278	Overweight, obesity and other hyperalimentation	-0.06270753546923587	0.07588163102804671	0.40858502856694084	669	36989
Volume	ASAT	278.1	Obesity	-0.06470020721556836	0.07622254662113996	0.39597426634636673	660	36998
Volume	ASAT	280	Iron deficiency anemias	0.2699420521766722	0.09591256506723918	0.004885929851277728	646	37012
Volume	ASAT	280.1	Iron deficiency anemias, unspecified or not due to blood loss	0.1975358912864998	0.10023254415825489	0.048749504356854594	619	37039
Volume	ASAT	280.2	Iron deficiency anemia secondary to blood loss (chronic)	0.7178449117326775	0.2569172129689028	0.005204906369257968	35	37623
Volume	ASAT	281	Other deficiency anemia	0.6193183577119056	0.24934714459748786	0.013000354781234342	59	37599
Volume	ASAT	281.1	Megaloblastic anemia	0.5723804470921107	0.266298336931879	0.03160306185575532	57	37601
Volume	ASAT	281.11	Pernicious anemia	0.5025459125419344	0.2919701980365279	0.08521030835956575	36	37622
Volume	ASAT	282	Hereditary hemolytic anemias	-0.7913518464855201	0.414266248225444	0.05610111113611236	31	37627
Volume	ASAT	285	Other anemias	0.15513964511756997	0.09379726109526836	0.09812973249541822	685	36973
Volume	ASAT	286	Coagulation defects	-0.18912438912439344	0.29145108394929087	0.5163990652394381	62	37596
Volume	ASAT	286.1	Congenital coagulation defects	-0.4567107665335628	0.36975353673822353	0.21676493679869738	38	37620
Volume	ASAT	287	Purpura and other hemorrhagic conditions	0.23772939808073373	0.24538441814636588	0.33264300624310156	95	37563
Volume	ASAT	287.3	Thrombocytopenia	0.29081327810211777	0.25146763737590694	0.24749140304323994	88	37570
Volume	ASAT	288	Diseases of white blood cells	-0.6438619571070585	0.4370303076875668	0.1406792853892821	40	37618
Volume	ASAT	288.1	Decreased white blood cell count	0.33128446228555664	0.20841995483938086	0.11194653222434256	149	37509
Volume	ASAT	288.11	Neutropenia	0.33128446228555664	0.20841995483938086	0.11194653222434256	149	37509
Volume	ASAT	289	Other diseases of blood and blood-forming organs	-0.05613359117944826	0.3367294088088353	0.8676042390486771	58	37600
Volume	ASAT	289.4	Lymphadenitis	0.04094857398313725	0.18769384598571456	0.8272991176432839	149	37509
Volume	ASAT	290	Delirium dementia and amnestic and other cognitive disorders	0.42394079329143386	0.3902634564139465	0.2773490062531381	37	37621
Volume	ASAT	291	Other specified nonpsychotic and/or transient mental disorders	-0.15388958836343586	0.34599944690641893	0.6564871998326747	41	37617
Volume	ASAT	291.8	Alteration of consciousness	-0.30638102577503123	0.3785697330143404	0.4183357085377236	32	37626
Volume	ASAT	292	Neurological disorders	0.006481025897980359	0.177106168229426	0.9708087151282663	204	37454
Volume	ASAT	292.1	Aphasia/speech disturbance	-0.10387345275722495	0.2666537556382504	0.6968735406412296	77	37581
Volume	ASAT	292.3	Memory loss	0.1105208128660646	0.3788030247282655	0.7704676227612625	51	37607
Volume	ASAT	292.4	Altered mental status	-0.18123902766878097	0.3090203084910114	0.5575425687319024	69	37589
Volume	ASAT	293	Symptoms involving head and neck	-0.49927076022512473	0.1567098402891654	0.0014427620600115643	201	37457
Volume	ASAT	293.1	Swelling, mass, or lump in head and neck [Space-occupying lesion, intracranial NOS]	-0.0032584227137133553	0.30699684373059655	0.9915315208742832	53	37605
Volume	ASAT	296	Mood disorders	-0.2472668217765329	0.2645490831804847	0.3499569691404431	75	37583
Volume	ASAT	296.1	Bipolar	-0.242025868323021	0.2987724332307292	0.4179013237825344	60	37598
Volume	ASAT	297	Suicidal ideation or attempt	-0.15347119957760977	0.27423402052885953	0.575727820794991	64	37594
Volume	ASAT	297.2	Suicide or self-inflicted injury	-0.19228211877512236	0.2819848479466019	0.4953096958617824	59	37599
Volume	ASAT	300	Anxiety disorders	0.17658426716663297	0.09589468787251125	0.06555717716838576	542	37116
Volume	ASAT	300.1	Anxiety disorder	0.24228946279486596	0.0983419674072019	0.01374941558043581	501	37157
Volume	ASAT	300.12	Agorophobia, social phobia, and panic disorder	-0.05991985215133012	0.3747273198401853	0.8729578436393326	33	37625
Volume	ASAT	302	Sexual and gender identity disorders	-0.7129318157258998	0.3900912404875888	0.06760919591616886	32	37626
Volume	ASAT	303	Psychogenic and somatoform disorders	0.4293905041687849	0.28434838317926703	0.13102148886567141	45	37613
Volume	ASAT	303.3	Psychogenic disorder	0.6198830938248185	0.2934849005483253	0.03467388906078193	38	37620
Volume	ASAT	306	Other mental disorder	-0.16969781754797075	0.05362217438010261	0.0015524569017089935	2184	35474
Volume	ASAT	306.9	Tension headache	0.1567039698953381	0.4538099329719858	0.7298632147219708	28	37630
Volume	ASAT	317	Alcohol-related disorders	-0.05589554755172713	0.07638892326877633	0.46433753165781616	1056	36602
Volume	ASAT	317.1	Alcoholism	-0.059806533384487395	0.08537552065521824	0.4836079306411363	852	36806
Volume	ASAT	318	Tobacco use disorder	-0.33239910867608274	0.07859340535123426	2.343662935330796e-5	958	36700
Volume	ASAT	320	Meningitis	0.2789602261557681	0.4803062384402763	0.5613775525864759	28	37630
Volume	ASAT	327	Sleep disorders	-0.3348544188504387	0.2244022619752983	0.13564512993191072	90	37568
Volume	ASAT	327.3	Sleep apnea	-0.3903104044372409	0.10954703152327698	3.6671298958030403e-4	342	37316
Volume	ASAT	332	Parkinson's disease	-0.9917623291808808	0.46147354219314846	0.0316248354688513	32	37626
Volume	ASAT	333	Extrapyramidal disease and abnormal movement disorders	0.15736157243596377	0.3374882410313552	0.6410202767561703	46	37612
Volume	ASAT	334	Degenerative disease of the spinal cord	0.5124329975515431	0.27322586635336654	0.06072503332547266	50	37608
Volume	ASAT	335	Multiple sclerosis	0.20105215450180317	0.277082570855264	0.4680817170640732	85	37573
Volume	ASAT	338	Pain	0.44559732977473504	0.2904242244783934	0.12495633807061184	48	37610
Volume	ASAT	339	Other headache syndromes	0.057169509428435274	0.0968754358121824	0.5551006706652419	585	37073
Volume	ASAT	340	Migraine	0.2175347318599943	0.13104881426411258	0.09692412375627273	292	37366
Volume	ASAT	342	Hemiplegia	0.20006305568764837	0.28897266980905684	0.48873314050918476	61	37597
Volume	ASAT	345	Epilepsy, recurrent seizures, convulsions	-0.12702926854567004	0.15626000586733033	0.4162551770166078	237	37421
Volume	ASAT	345.1	Epilepsy	-0.6798807304093039	0.40376151252839176	0.09220735431277954	29	37629
Volume	ASAT	345.3	Convulsions	-0.30093230751916744	0.26349754495935357	0.2534254505220542	81	37577
Volume	ASAT	350	Abnormal movement	0.24049702629236208	0.18139958731116584	0.18491060430697487	115	37543
Volume	ASAT	350.1	Abnormal involuntary movements	0.3482515277557745	0.2602449561128022	0.1808416086981106	38	37620
Volume	ASAT	350.2	Abnormality of gait	0.04816370255298429	0.28044068834709246	0.863639642242334	58	37600
Volume	ASAT	351	Other peripheral nerve disorders	-0.3057796134286335	0.07857506392080332	9.960155393488417e-5	919	36739
Volume	ASAT	352	Disorders of other cranial nerves	0.1741368187863888	0.2064588858122166	0.3989793323775564	104	37554
Volume	ASAT	352.1	Trigeminal nerve disorders [CN5]	0.13076444967979362	0.31085697603875495	0.6740048911990193	37	37621
Volume	ASAT	352.2	Facial nerve disorders [CN7]	0.08950721015749803	0.28955298348325964	0.757228691003204	63	37595
Volume	ASAT	353	Nerve root and plexus disorders	-0.33100525357770366	0.28428981784607954	0.24429302510004006	63	37595
Volume	ASAT	357	Inflammatory and toxic neuropathy	-0.1857374653242443	0.2583888001773259	0.47224604266633136	81	37577
Volume	ASAT	361	Retinal detachments and defects	0.24052792826922723	0.16368608027944567	0.14171173849742086	269	37389
Volume	ASAT	361.1	Retinal detachment with retinal defect	0.05917506236493298	0.24320036515731333	0.8077589469542189	124	37534
Volume	ASAT	362	Other retinal disorders	-0.037027829347470835	0.15364157105673448	0.8095540535302972	296	37362
Volume	ASAT	362.2	Degeneration of macula and posterior pole of retina	-0.10384053376090491	0.19490654811810446	0.5941921917721273	187	37471
Volume	ASAT	362.29	Macular degeneration (senile) of retina NOS	-0.10384053376090491	0.19490654811810446	0.5941921917721273	187	37471
Volume	ASAT	362.4	Retinal vascular changes and abnomalities	0.38799872494602994	0.321275146732204	0.2271689896524345	55	37603
Volume	ASAT	364	Corneal opacity and other disorders of cornea	0.4059453466717429	0.28536557210266444	0.15486811906884498	55	37603
Volume	ASAT	365	Glaucoma	0.16397643768122083	0.14164320641450093	0.24699773119819132	333	37325
Volume	ASAT	365.1	Open-angle glaucoma	0.478375316890972	0.2741792792885191	0.0810277482523555	72	37586
Volume	ASAT	365.11	Primary open angle glaucoma	0.478375316890972	0.2741792792885191	0.0810277482523555	72	37586
Volume	ASAT	365.2	Primary angle-closure glaucoma	0.4415678022616512	0.38106316127918616	0.24654647928955342	46	37612
Volume	ASAT	366	Cataract	0.07675276145458461	0.06522053200370202	0.2392677561234108	1723	35935
Volume	ASAT	366.2	Senile cataract	0.06419025578319115	0.09331068008021229	0.4915033451580836	816	36842
Volume	ASAT	367	Disorders of refraction and accommodation; blindness and low vision	0.2676626633665846	0.18168055344311812	0.14068098470924797	199	37459
Volume	ASAT	367.1	Myopia	0.26775138292274714	0.22641747851795738	0.2369850976242539	137	37521
Volume	ASAT	368	Visual disturbances	0.1406333352652522	0.16878559138974786	0.404727998683961	205	37453
Volume	ASAT	368.2	Diplopia and disorders of binocular vision	-0.10680684625284816	0.35886234174705495	0.7659884518657039	47	37611
Volume	ASAT	368.9	Subjective visual disturbances	-0.3736082424264595	0.34095237771119824	0.27317577423533573	54	37604
Volume	ASAT	369	Infection of the eye	0.5313283371505977	0.28358972572222385	0.06098819142983508	53	37605
Volume	ASAT	371	Inflammation of the eye	-0.21737006078451496	0.15113383505718253	0.15035971276923446	296	37362
Volume	ASAT	371.3	Inflammation of eyelids	-0.28266710085298663	0.16165565375407667	0.08036444013062415	261	37397
Volume	ASAT	372	Disorders of conjunctiva	-0.14086630042468365	0.2974107322178149	0.63575501258354	65	37593
Volume	ASAT	374	Other disorders of eyelids	-0.07652327574233897	0.10900671017472512	0.4826759299174509	519	37139
Volume	ASAT	374.1	Ectropion or entropion	0.4030719367418055	0.2581617408826184	0.1184493198007968	70	37588
Volume	ASAT	374.3	Ptosis of eyelid	-0.2436886120735839	0.19723129412738855	0.21662684810114374	161	37497
Volume	ASAT	375	Disorders of lacrimal system	0.37416169249311954	0.20129755340035566	0.06306267767485871	172	37486
Volume	ASAT	375.2	Epiphora	0.2137272414552584	0.36494586867273976	0.5581168306013725	57	37601
Volume	ASAT	377	Disorders of optic nerve and visual pathways	0.20260835229840432	0.4183956325271256	0.628208002737952	29	37629
Volume	ASAT	378	Strabismus and other disorders of binocular eye movements	0.33154435118391073	0.23738584086210454	0.16251958619847812	98	37560
Volume	ASAT	378.1	Strabismus (not specified as paralytic)	0.2950786618602275	0.3197800222151079	0.35613481913953354	69	37589
Volume	ASAT	379	Other disorders of eye	0.13833455642203593	0.15915624668015876	0.38475167456269027	283	37375
Volume	ASAT	379.2	Disorders of vitreous body	0.02807886086614964	0.2837802527930841	0.9211813133093787	84	37574
Volume	ASAT	379.3	Aphakia and other disorders of lens	0.17975025210736856	0.21546344855479943	0.4041404604446661	155	37503
Volume	ASAT	380	Disorders of external ear	-0.22099365144524483	0.3674514755317075	0.5475584959472228	53	37605
Volume	ASAT	381	Otitis media and Eustachian tube disorders	0.3051147889991927	0.18114169640185732	0.09210469405234564	150	37508
Volume	ASAT	381.1	Otitis media	0.30609895870816517	0.18806487320325882	0.10360457207631585	128	37530
Volume	ASAT	381.11	Suppurative and unspecified otitis media	0.3916897212194168	0.26293814843543756	0.13631237745429664	54	37604
Volume	ASAT	384	Other disorders of tympanic membrane	-0.1593277424549212	0.28301969241049574	0.5734645847852411	82	37576
Volume	ASAT	384.4	Perforation of tympanic membrane	-0.34794351838597476	0.31642703894228685	0.27150596484028783	66	37592
Volume	ASAT	385	Other disorders of middle ear and mastoid	0.34291457355698896	0.27382093505322797	0.21044910695490596	37	37621
Volume	ASAT	386	Vertiginous syndromes and other disorders of vestibular system	0.3545278180938457	0.18729634165367093	0.058375023432723244	139	37519
Volume	ASAT	386.1	Meniere's disease	0.04076183431558118	0.3784872355810459	0.9142362704326565	43	37615
Volume	ASAT	386.2	Peripheral or central vertigo	0.1432226868653077	0.40632337717106753	0.7244749510267471	38	37620
Volume	ASAT	386.3	Labyrinthitis	0.5387988993483341	0.24096634475328813	0.025352273392505745	56	37602
Volume	ASAT	386.9	Dizziness and giddiness (Light-headedness and vertigo)	0.16408695831502573	0.13146800518538979	0.2119895891644301	334	37324
Volume	ASAT	389	Hearing loss	0.060719347698462635	0.14971287736195404	0.6850571223253665	271	37387
Volume	ASAT	389.1	Sensorineural hearing loss	0.2120682126901219	0.46676294501966903	0.649585461899663	26	37632
Volume	ASAT	389.4	Tinnitus	0.14203221536861219	0.37415540098915867	0.7042367549922148	39	37619
Volume	ASAT	394	Rheumatic disease of the heart valves	-0.2270966111586125	0.15445514096354454	0.14147838731134826	266	37392
Volume	ASAT	394.2	Mitral valve disease	-0.017414230088505792	0.19199480908443647	0.9277297252784191	165	37493
Volume	ASAT	394.3	Aortic valve disease	-0.482865022175008	0.3977423676852261	0.22474216744817077	49	37609
Volume	ASAT	394.7	Disease of tricuspid valve	-0.5790634465184417	0.26580439045210774	0.029366431210858995	69	37589
Volume	ASAT	395	Heart valve disorders	-0.09349649069838478	0.18258684617467047	0.6086049159279063	185	37473
Volume	ASAT	395.1	Nonrheumatic mitral valve disorders	-0.031841137764309926	0.19184207203660025	0.8681760096363744	163	37495
Volume	ASAT	396	Abnormal heart sounds	0.1549446352925658	0.24641027540971394	0.5294750733031357	80	37578
Volume	ASAT	401	Hypertension	-0.07270572092383273	0.037312413311858354	0.05134720863121225	5217	32441
Volume	ASAT	401.1	Essential hypertension	-0.07194975829195151	0.03733373870773644	0.05395411918729772	5206	32452
Volume	ASAT	401.2	Hypertensive heart and/or renal disease	-0.44053993109809503	0.37563053335402696	0.24087554661689287	37	37621
Volume	ASAT	411	Ischemic Heart Disease	0.020449842514619516	0.05789087884737923	0.7239024564292952	1915	35743
Volume	ASAT	411.1	Unstable angina (intermediate coronary syndrome)	0.008596559266652544	0.13033647472015844	0.947412326202925	277	37381
Volume	ASAT	411.2	Myocardial infarction	0.02884673580165878	0.09220786153065004	0.7543986940174792	686	36972
Volume	ASAT	411.3	Angina pectoris	-0.020441127435182737	0.0787451767083259	0.7951833130040872	953	36705
Volume	ASAT	411.4	Coronary atherosclerosis	-0.07824912403324853	0.07285603100802922	0.28281193619552664	1242	36416
Volume	ASAT	411.41	Aneurysm and dissection of heart	-0.2207895771216245	0.41463847820826216	0.5943887803584107	42	37616
Volume	ASAT	411.8	Other chronic ischemic heart disease, unspecified	-0.007747682878449328	0.08925624552422515	0.9308283434404135	744	36914
Volume	ASAT	411.9	Other acute and subacute forms of ischemic heart disease	-0.2562340446195714	0.26367797236867363	0.33116554712755664	92	37566
Volume	ASAT	414	Other forms of chronic heart disease	0.05923945232337538	0.22900907683857058	0.7958842266098812	110	37548
Volume	ASAT	415	Pulmonary heart disease	0.28403152968087014	0.1357666549071001	0.036433450741098744	189	37469
Volume	ASAT	416	Cardiomegaly	-0.4397950509606187	0.20048650628482467	0.02826136093729826	125	37533
Volume	ASAT	418	Nonspecific chest pain	0.17361979635588096	0.05235206818115679	9.118896999448621e-4	2131	35527
Volume	ASAT	418.1	Precordial pain	0.1026774836434018	0.12765315491174659	0.42119636824747336	301	37357
Volume	ASAT	420	Carditis	-0.09988366418728802	0.239653438800914	0.6768365733490391	106	37552
Volume	ASAT	420.2	Pericarditis	-0.15947136879228824	0.2799931302391118	0.5689798441299947	78	37580
Volume	ASAT	425	Cardiomyopathy	0.11835773888909945	0.30189965509167616	0.695026216186377	61	37597
Volume	ASAT	425.1	Primary/intrinsic cardiomyopathies	0.11835773888909945	0.30189965509167616	0.695026216186377	61	37597
Volume	ASAT	426	Cardiac conduction disorders	-0.2527098161574374	0.14507805504582794	0.0815279319308686	308	37350
Volume	ASAT	426.2	Atrioventricular [AV] block	-0.35817399289087876	0.2619737925749998	0.17155853018582745	87	37571
Volume	ASAT	426.21	First degree AV block	-0.20397292795596345	0.302981860356345	0.5008084310523169	62	37596
Volume	ASAT	426.3	Bundle branch block	-0.2758240514697471	0.1894682429410746	0.1454534860357478	179	37479
Volume	ASAT	426.31	Right bundle branch block	-0.5535232321797783	0.27296213721318624	0.04257669568874471	88	37570
Volume	ASAT	426.32	Left bundle branch block	-0.018868541460604	0.2610052928351012	0.9423696932269825	89	37569
Volume	ASAT	427	Cardiac dysrhythmias	-0.16117620738272662	0.06412493557428897	0.011954938738885562	1549	36109
Volume	ASAT	427.1	Paroxysmal tachycardia, unspecified	0.08955290416495774	0.17045632614696682	0.5993249274586774	201	37457
Volume	ASAT	427.11	Paroxysmal supraventricular tachycardia	0.10196908399996564	0.18385136106455782	0.5791492397947717	167	37491
Volume	ASAT	427.12	Paroxysmal ventricular tachycardia	0.4455856589026461	0.37489979700698906	0.2346183631378349	35	37623
Volume	ASAT	427.2	Atrial fibrillation and flutter	-0.26737519755236666	0.08632501437215812	0.0019528655053989321	832	36826
Volume	ASAT	427.3	Other specified cardiac dysrhythmias	-0.15237225046270228	0.1672455860527241	0.36225907687159925	233	37425
Volume	ASAT	427.5	Arrhythmia (cardiac) NOS	-0.3051668706471321	0.3008174325457951	0.31036391241437555	56	37602
Volume	ASAT	427.6	Premature beats	0.45483286171682996	0.24012641148547478	0.05820652869931262	82	37576
Volume	ASAT	427.7	Tachycardia NOS	-0.012165711685698879	0.2571055239745081	0.962259805467104	91	37567
Volume	ASAT	427.9	Palpitations	-0.11272556077315041	0.13562298486807156	0.40587841427203225	335	37323
Volume	ASAT	428	Congestive heart failure; nonhypertensive	-0.03137718978607276	0.16660459778739845	0.8506154011645852	185	37473
Volume	ASAT	428.1	Congestive heart failure (CHF) NOS	-0.01857492897220944	0.3204137501275616	0.9537711727856077	42	37616
Volume	ASAT	428.2	Heart failure NOS	-0.005327583836040901	0.18369172901425107	0.976862316828482	153	37505
Volume	ASAT	429	Ill-defined descriptions and complications of heart disease	-0.15272662658630676	0.3535299710972681	0.6657379612693428	45	37613
Volume	ASAT	429.2	Abnormal function study of cardiovascular system	-0.04201893395387983	0.41427154654869086	0.9192103279747164	32	37626
Volume	ASAT	430	Intracranial hemorrhage	0.23244663478852737	0.31523834588120797	0.4608986552029332	65	37593
Volume	ASAT	430.1	Subarachnoid hemorrhage	0.42169223700777514	0.40350882942490296	0.2959937510628133	31	37627
Volume	ASAT	433	Cerebrovascular disease	0.1715335399250782	0.11352971196815591	0.1308105683699979	446	37212
Volume	ASAT	433.1	Occlusion and stenosis of precerebral arteries	0.24352130950009165	0.2818404537832305	0.3875661438221553	64	37594
Volume	ASAT	433.2	Occlusion of cerebral arteries	0.10412909474592551	0.17581498660803327	0.5536730284649596	182	37476
Volume	ASAT	433.21	Cerebral artery occlusion, with cerebral infarction	0.10562363478622927	0.2781747546097203	0.7041663041576951	80	37578
Volume	ASAT	433.3	Cerebral ischemia	0.1572370628763592	0.18098531507274246	0.3849655373022588	161	37497
Volume	ASAT	433.31	Transient cerebral ischemia	0.21795544185280802	0.18595254592111474	0.24115591087848012	134	37524
Volume	ASAT	433.8	Late effects of cerebrovascular disease	0.4304723072401821	0.36620163500661124	0.2397922419763875	31	37627
Volume	ASAT	442	Other aneurysm	0.1132393947728614	0.3529345725788793	0.7483233423765521	53	37605
Volume	ASAT	443	Peripheral vascular disease	-0.22068482307621584	0.21587372878536662	0.30664526727419034	146	37512
Volume	ASAT	443.1	Raynaud's syndrome	-0.06760425419124631	0.29414341779508213	0.8182205102983352	90	37568
Volume	ASAT	443.9	Peripheral vascular disease, unspecified	-0.005172931736782464	0.3146426538746016	0.9868828450706878	52	37606
Volume	ASAT	446	Polyarteritis nodosa and allied conditions	0.5121694399328153	0.2629029278364555	0.05139924657409199	51	37607
Volume	ASAT	447	Other disorders of arteries and arterioles	0.20001416468998823	0.39979230442274943	0.6168672443604176	42	37616
Volume	ASAT	451	Phlebitis and thrombophlebitis	-0.1832163756721955	0.1498178569818546	0.2213570848269707	216	37442
Volume	ASAT	451.2	Phlebitis and thrombophlebitis of lower extremities	-0.22161142629128278	0.1572044542664008	0.15862770765450226	196	37462
Volume	ASAT	454	Varicose veins	-0.257412534970933	0.08141313841887383	0.0015679408068793436	978	36680
Volume	ASAT	454.1	Varicose veins of lower extremity	-0.2547276320295583	0.08241818277317454	0.001997035954635872	956	36702
Volume	ASAT	454.11	Varicose veins of lower extremity, symptomtic	0.038665236392952794	0.37405055533134646	0.9176701051060226	45	37613
Volume	ASAT	455	Hemorrhoids	-0.02166607063340249	0.05435723310690067	0.6901977567547197	2257	35401
Volume	ASAT	458	Hypotension	-0.0813200984395193	0.14576516892896402	0.5769233967097758	303	37355
Volume	ASAT	458.1	Orthostatic hypotension	-0.4239811468974538	0.32158747908496355	0.18736955766687358	65	37593
Volume	ASAT	458.9	Hypotension NOS	0.012562938587785531	0.18954433291448158	0.9471551570600018	178	37480
Volume	ASAT	459	Other disorders of circulatory system	0.06359921491614953	0.08151718429119813	0.4352767163079515	836	36822
Volume	ASAT	459.9	Circulatory disease NEC	0.06364301830451163	0.08163632951255366	0.43563114629276534	832	36826
Volume	ASAT	465	Acute upper respiratory infections of multiple or unspecified sites	0.037649818891271	0.1759227517491898	0.8305366401492604	164	37494
Volume	ASAT	465.2	Acute pharyngitis	0.1166979234467889	0.25291776505194513	0.6445069246192376	75	37583
Volume	ASAT	470	Septal Deviations/Turbinate Hypertrophy	-0.14789871754824654	0.11253850583972942	0.18877707543230327	484	37174
Volume	ASAT	471	Nasal polyps	-0.03575910508409057	0.14239677198080328	0.8017190113340686	327	37331
Volume	ASAT	472	Chronic pharyngitis and nasopharyngitis	0.07689644737627045	0.2401545988776469	0.7488200537313062	98	37560
Volume	ASAT	473	Diseases of the larynx and vocal cords	-0.022755008319338597	0.1782592580220501	0.8984250102539519	177	37481
Volume	ASAT	473.4	Voice disturbance	0.2791629058645402	0.234598937050038	0.23406286008635863	79	37579
Volume	ASAT	474	Acute and chronic tonsillitis	-0.15331951682505182	0.16924343600441738	0.3649828788021055	194	37464
Volume	ASAT	474.1	Acute tonsillitis	-0.4073065749864559	0.2881397873865205	0.1574873631500824	62	37596
Volume	ASAT	474.2	Chronic tonsillitis and adenoiditis	-0.1702146683168928	0.24258071437449072	0.4828771215861989	101	37557
Volume	ASAT	475	Chronic sinusitis	0.2465525706186408	0.15122200388702958	0.10301668370931234	251	37407
Volume	ASAT	476	Allergic rhinitis	0.15923433564482595	0.17874572486392967	0.37301352945657446	164	37494
Volume	ASAT	477	Epistaxis or throat hemorrhage	-0.05882226006778119	0.17961306253404333	0.7432940286672081	167	37491
Volume	ASAT	478	Throat pain	-0.42163069622096866	0.391493474333693	0.28148913890216104	38	37620
Volume	ASAT	479	Other upper respiratory disease	-0.24105099012138023	0.13081841419368256	0.06538187176846193	344	37314
Volume	ASAT	480	Pneumonia	0.030637696831682788	0.11832454942030818	0.7956897641855729	439	37219
Volume	ASAT	480.1	Bacterial pneumonia	0.017146929193986936	0.14221878787508224	0.9040338044749536	306	37352
Volume	ASAT	480.11	Pneumococcal pneumonia	0.031240166664469576	0.15336307869854973	0.8385873942307407	271	37387
Volume	ASAT	495	Asthma	0.05686776869139361	0.05303166920365257	0.28356913702852077	2090	35568
Volume	ASAT	496	Chronic airway obstruction	-0.14273892839271726	0.12048017714461097	0.23611618050334887	414	37244
Volume	ASAT	496.1	Emphysema	0.009671892553436489	0.3482077519686707	0.9778406382232874	47	37611
Volume	ASAT	496.2	Chronic bronchitis	-0.0346981299151797	0.3092921698350222	0.9106762408133635	67	37591
Volume	ASAT	496.21	Obstructive chronic bronchitis	0.030873685067124505	0.34193394604952543	0.9280556764214044	54	37604
Volume	ASAT	496.3	Bronchiectasis	0.5632020223147202	0.2181418230724502	0.009828200406488847	110	37548
Volume	ASAT	497	Bronchitis	0.007575558222976136	0.3386580328140868	0.9821533337302029	44	37614
Volume	ASAT	506	Empyema and pneumothorax	0.3926430983299797	0.46496618445929627	0.3984151043875129	36	37622
Volume	ASAT	507	Pleurisy; pleural effusion	0.2235321922368846	0.15668259416402683	0.15367902041619583	234	37424
Volume	ASAT	508	Pulmonary collapse; interstitial and compensatory emphysema	-0.15658517122551213	0.27401054833757993	0.5676900851666455	78	37580
Volume	ASAT	509	Respiratory failure, insufficiency, arrest	0.2499719996917102	0.2580192627633554	0.332639304388304	61	37597
Volume	ASAT	509.1	Respiratory failure	0.08043657368489146	0.3659923767926408	0.8260451158752767	44	37614
Volume	ASAT	509.2	Respiratory insufficiency	0.20896978238300729	0.33309458884406545	0.5304241450000141	42	37616
Volume	ASAT	510	Other diseases of lung	0.5425967881096496	0.43933544704450633	0.2168156705617636	34	37624
Volume	ASAT	512	Other symptoms of respiratory system	0.11788049316410251	0.08819838255788703	0.1813734762740307	619	37039
Volume	ASAT	512.7	Shortness of breath	0.09525324331415509	0.1095770202942704	0.38469334511267045	360	37298
Volume	ASAT	512.8	Cough	0.1934845192527986	0.14168565861906302	0.17206768548558093	227	37431
Volume	ASAT	512.9	Other dyspnea	0.3216306550949784	0.22853422558433834	0.15931972266140657	61	37597
Volume	ASAT	513	Respiratory abnormalities	0.04156057432322881	0.38404451664044365	0.9138226742957745	28	37630
Volume	ASAT	514	Abnormal findings examination of lungs	-0.23273460416448222	0.22197349182086476	0.294417849361931	131	37527
Volume	ASAT	516	Abnormal sputum	-0.05254905802822205	0.21026640131099908	0.8026518679164621	138	37520
Volume	ASAT	516.1	Hemoptysis	0.029631079442125594	0.21915829223863612	0.8924505784662695	129	37529
Volume	ASAT	519	Other diseases of respiratory system, not elsewhere classified	0.12415271374936107	0.10540469629225073	0.23884963156001293	474	37184
Volume	ASAT	519.8	Other diseases of respiratory system, NEC	0.11359007034184232	0.10839986660690336	0.29469382091134483	441	37217
Volume	ASAT	520	Disorders of tooth development	0.11446569930205518	0.16651727197225674	0.49182416554810515	217	37441
Volume	ASAT	520.2	Disturbances in tooth eruption	0.08451589526552568	0.16885713480042883	0.6167109692094459	211	37447
Volume	ASAT	521	Diseases of hard tissues of teeth	0.10065877529423323	0.13725799478338696	0.4633422108565975	275	37383
Volume	ASAT	521.1	Dental caries	0.1371871086995869	0.13715057683635748	0.3171816208492381	267	37391
Volume	ASAT	522	Diseases of pulp and periapical tissues	-0.1253691296088379	0.18643649469455878	0.5012975724182227	182	37476
Volume	ASAT	522.5	Periapical abscess	-0.01279696725943121	0.22348855960742894	0.9543380394527525	124	37534
Volume	ASAT	523	Gingival and periodontal diseases	-0.202363521118398	0.18874055071231488	0.2836399591555431	172	37486
Volume	ASAT	523.3	Periodontitis (acute or chronic)	-0.07479703655596469	0.20807103640998262	0.7192372577957387	136	37522
Volume	ASAT	523.32	Chronic periodontitis	0.02974724572231203	0.21525781312724604	0.8900874365323114	122	37536
Volume	ASAT	524	Dentofacial anomalies, including malocclusion	0.3572912842312799	0.2767047399613164	0.19662165166424833	44	37614
Volume	ASAT	524.3	Anomalies of tooth position/malocclusion	0.3371164773158202	0.31184090922578644	0.2796736428292981	39	37619
Volume	ASAT	525	Other diseases of the teeth and supporting structures	0.03087423717990773	0.1438140973945957	0.8300155873522922	230	37428
Volume	ASAT	526	Diseases of the jaws	0.2060409404289661	0.2867048525956513	0.4723555270635612	78	37580
Volume	ASAT	526.1	Cysts of the jaws	-0.25483657488208133	0.39751002866456003	0.5214693254457565	45	37613
Volume	ASAT	527	Diseases of the salivary glands	-0.22158073746348259	0.3421950988097893	0.5172906011869931	55	37603
Volume	ASAT	527.2	Sialoadenitis	-0.48349689953023106	0.4488638914459616	0.281410115123337	31	37627
Volume	ASAT	528	Diseases of the oral soft tissues, excluding lesions specific for gingiva and tongue	-0.16146783878574916	0.1192297860495119	0.1756542219024385	429	37229
Volume	ASAT	528.1	Stomatitis and mucositis	-0.6538436644149729	0.36904587048867077	0.07644207644140812	39	37619
Volume	ASAT	528.5	Diseases of lips	-0.26896993799537416	0.31695265691962904	0.3960970344313039	70	37588
Volume	ASAT	528.6	Leukoplakia of oral mucosa	-0.08416954422250564	0.36397727778692646	0.8171210176791867	44	37614
Volume	ASAT	528.7	Sialolithiasis	-0.17340591524311985	0.4151725425733929	0.6761870013810961	37	37621
Volume	ASAT	529	Diseases and other conditions of the tongue	0.07786578404562167	0.23153532729038626	0.7366431731330632	112	37546
Volume	ASAT	530	Diseases of esophagus	0.21803341790309388	0.04614279970248522	2.2990220879027945e-6	2987	34671
Volume	ASAT	530.1	Esophagitis, GERD and related diseases	0.20860332523704564	0.04725196708741132	1.0114950943151616e-5	2804	34854
Volume	ASAT	530.11	GERD	0.19411055979385633	0.06526050762042898	0.0029356643431034902	1323	36335
Volume	ASAT	530.12	Ulcer of esophagus	0.253537774562919	0.1231675477454225	0.03954420309821411	344	37314
Volume	ASAT	530.14	Reflux esophagitis	0.2679627466602304	0.07578911569884339	4.067943701075774e-4	914	36744
Volume	ASAT	530.2	Esophageal bleeding (varices/hemorrhage)	0.3514816853548268	0.19223877794173772	0.06749554564908104	128	37530
Volume	ASAT	530.3	Stricture and stenosis of esophagus	0.25636138190768365	0.20450085586317834	0.20998901566982647	147	37511
Volume	ASAT	530.5	Disorders of esophageal motility	0.2890251674191789	0.32045913650686786	0.3671048982625297	58	37600
Volume	ASAT	530.9	Heartburn	0.19505220147667635	0.1624850543625141	0.2299717440693208	217	37441
Volume	ASAT	531	Peptic ulcer (excl. esophageal)	0.2685921863924378	0.10235603833561288	0.008687900546233513	513	37145
Volume	ASAT	531.2	Gastric ulcer	0.32289271934252245	0.1302770054133003	0.013193281402304512	280	37378
Volume	ASAT	531.3	Duodenal ulcer	0.19779486020869588	0.1600070266549103	0.216397762321505	215	37443
Volume	ASAT	532	Dysphagia	0.18744468966959138	0.10818844964262009	0.08317109367361616	512	37146
Volume	ASAT	535	Gastritis and duodenitis	0.17193276002681254	0.04931195655777002	4.891396866541609e-4	2622	35036
Volume	ASAT	535.1	Acute gastritis	0.19668300808164668	0.23466148863906597	0.4019429193900752	86	37572
Volume	ASAT	535.6	Duodenitis	0.1421777767473845	0.09140395812958223	0.11982984678191488	650	37008
Volume	ASAT	535.8	Other specified gastritis	0.23058301492136232	0.08930563428884473	0.009824275754566882	712	36946
Volume	ASAT	537	Other disorders of stomach and duodenum	0.1663744439987989	0.15959765193120184	0.29719766059113006	225	37433
Volume	ASAT	540	Appendiceal conditions	-0.23290780322320095	0.15755986714456932	0.13934948585015847	248	37410
Volume	ASAT	540.1	Appendicitis	-0.24549401271596485	0.16257036815935466	0.1310234026550102	233	37425
Volume	ASAT	540.11	Acute appendicitis	-0.2504888327363272	0.18184908573706882	0.16837178773680894	186	37472
Volume	ASAT	550	Abdominal hernia	0.12774259916814712	0.0419939036418457	0.0023506499311355547	3965	33693
Volume	ASAT	550.1	Inguinal hernia	-0.030041934673775146	0.07658378928591521	0.6948547563160092	1469	36189
Volume	ASAT	550.2	Diaphragmatic hernia	0.23865505337387674	0.05147787661066934	3.5509529176744853e-6	2293	35365
Volume	ASAT	550.3	Femoral hernia	0.06705244846258139	0.4106347723505078	0.8702903055455571	49	37609
Volume	ASAT	550.4	Umbilical hernia	-0.5407446564333508	0.13185321753970505	4.111715839821853e-5	271	37387
Volume	ASAT	550.5	Ventral hernia	-0.3861908630211807	0.17786508755657435	0.029911730991865847	182	37476
Volume	ASAT	555	Inflammatory bowel disease and other gastroenteritis and colitis	0.1389838381272042	0.14324525008330108	0.3319214264256625	296	37362
Volume	ASAT	555.1	Regional enteritis	-0.06557160537811835	0.2756170874662341	0.8119521822609742	89	37569
Volume	ASAT	555.2	Ulcerative colitis	0.17656098225427647	0.15677446675186354	0.26007661460466647	235	37423
Volume	ASAT	555.21	Ulcerative colitis (chronic)	0.48169552839640173	0.2875975812737933	0.09395498663447435	45	37613
Volume	ASAT	556	Ulceration of the lower GI tract	0.05072332441636487	0.2422412389262493	0.8341424084820065	91	37567
Volume	ASAT	556.1	Ulceration of intestine	0.1618452820559384	0.28297183897722444	0.5673569531856024	58	37600
Volume	ASAT	557.1	Celiac disease	0.32739990936106694	0.2070843197897373	0.11387847963807915	159	37499
Volume	ASAT	558	Noninfectious gastroenteritis	0.0816156211395416	0.07666444402462483	0.28706492817154444	1030	36628
Volume	ASAT	560	Intestinal obstruction without mention of hernia	-0.09976561387903841	0.2212436659515796	0.6520393245449285	133	37525
Volume	ASAT	560.4	Other intestinal obstruction	-0.12236186829340766	0.24031799037412652	0.6106355275288275	113	37545
Volume	ASAT	561	Symptoms involving digestive system	0.12544956450367745	0.06307451530931246	0.04671108483946558	1674	35984
Volume	ASAT	562	Diverticulosis and diverticulitis	0.1546219661810818	0.05071625708530055	0.002297839006407223	2435	35223
Volume	ASAT	562.1	Diverticulosis	0.1546219661810818	0.05071625708530055	0.002297839006407223	2435	35223
Volume	ASAT	564	Functional digestive disorders	0.1743735245774022	0.05827722058341323	0.0027703040582686706	1834	35824
Volume	ASAT	564.1	Irritable Bowel Syndrome	0.1794259346206316	0.10289375445799587	0.08119430006236927	525	37133
Volume	ASAT	564.9	Personal history of diseases of digestive system	0.19519539053515517	0.06922720778369058	0.004807844861378569	1246	36412
Volume	ASAT	565	Anal and rectal conditions	-0.08303200187968668	0.07023271032623829	0.23711001973546744	1268	36390
Volume	ASAT	565.1	Anal and rectal polyp	-0.13601542076281142	0.09761925361359344	0.16352130421506308	663	36995
Volume	ASAT	568	Other disorders of peritoneum	0.16527063054862368	0.13697429473541914	0.22759340962051228	211	37447
Volume	ASAT	568.1	Peritoneal adhesions (postoperative) (postinfection)	0.13842669093664728	0.14083828410881702	0.3256680461582279	202	37456
Volume	ASAT	569	Other disorders of intestine	-0.17435792186493734	0.16671733386499765	0.29563971434744685	232	37426
Volume	ASAT	571	Chronic liver disease and cirrhosis	0.16468906907894829	0.13683701418119315	0.22876671825856512	149	37509
Volume	ASAT	571.5	Other chronic nonalcoholic liver disease	0.16701020658218407	0.14395430967968145	0.2459831753967343	124	37534
Volume	ASAT	572	Ascites (non malignant)	0.4318263680004948	0.3442162417332988	0.2096528409824852	31	37627
Volume	ASAT	573	Other disorders of liver	0.23097112193852337	0.2215836196721147	0.29724225229506335	88	37570
Volume	ASAT	573.5	Jaundice (not of newborn)	-0.33150889735987965	0.40311171217730335	0.4108636400928555	39	37619
Volume	ASAT	573.7	Abnormal results of function study of liver	0.06820387985749166	0.14787262039657764	0.6446307324728198	232	37426
Volume	ASAT	574	Cholelithiasis and cholecystitis	0.37973202094846387	0.06755802728749392	1.9004490404552243e-8	1180	36478
Volume	ASAT	574.1	Cholelithiasis	0.3756609160938827	0.07198757415742783	1.8046239503923496e-7	1008	36650
Volume	ASAT	574.11	Cholelithiasis with acute cholecystitis	0.13626522918592943	0.17186775411229746	0.42786562704662934	104	37554
Volume	ASAT	574.12	Cholelithiasis with other cholecystitis	0.2843864517181639	0.10046310761903192	0.004643826652365397	428	37230
Volume	ASAT	574.2	Calculus of bile duct	0.13598477301731246	0.14880712019281248	0.360804900338328	168	37490
Volume	ASAT	574.3	Cholecystitis without cholelithiasis	0.32001417766022483	0.13929522436729286	0.02159705458339588	187	37471
Volume	ASAT	575	Other biliary tract disease	0.24961691565715768	0.13252031549812138	0.05961741707041053	219	37439
Volume	ASAT	575.2	Obstruction of bile duct	-0.07526954998714849	0.39212848682385126	0.8477803985267881	36	37622
Volume	ASAT	575.6	Cholesterolosis of gallbladder	0.19482243524996562	0.2740728512142955	0.47718228294138737	43	37615
Volume	ASAT	575.7	Other disorders of gallbladder	0.39026041902952496	0.172196324341691	0.023428797270350323	96	37562
Volume	ASAT	575.8	Other disorders of biliary tract	-0.026344684644649632	0.33860218644108564	0.9379837763070902	38	37620
Volume	ASAT	577	Diseases of pancreas	0.49045790869924816	0.20196152801621392	0.015162597342823856	94	37564
Volume	ASAT	577.1	Acute pancreatitis	0.47924410651855015	0.21314064945240158	0.02454511515566548	51	37607
Volume	ASAT	578	Gastrointestinal hemorrhage	0.03110940457897795	0.06005308781378274	0.6044361357764678	1793	35865
Volume	ASAT	578.1	Hematemesis	0.30251210966827885	0.24050490419774745	0.20845651340328303	72	37586
Volume	ASAT	578.2	Blood in stool	0.31413497886743014	0.18260364432136986	0.0853760036971248	151	37507
Volume	ASAT	578.8	Hemorrhage of rectum and anus	-0.006955002110747776	0.0741803505772653	0.9253013872230736	1150	36508
Volume	ASAT	578.9	Hemorrhage of gastrointestinal tract	-0.04974170722430345	0.11184960828777268	0.6565224408739774	520	37138
Volume	ASAT	579	Other symptoms involving abdomen and pelvis	0.15957252135125863	0.2671064835146547	0.5502325867647258	86	37572
Volume	ASAT	579.8	Nonspecific abnormal findings in stool contents	-0.21995735552437584	0.19489722289664527	0.25907451514896596	168	37490
Volume	ASAT	580	Nephritis; nephrosis; renal sclerosis	0.4405034301231904	0.2602188113647441	0.09048986490977304	38	37620
Volume	ASAT	585	Renal failure	0.015194713344093756	0.1461431109662433	0.9171919934605826	254	37404
Volume	ASAT	585.1	Acute renal failure	-0.05660138624587655	0.1881296473530375	0.7635184136433829	159	37499
Volume	ASAT	585.2	Renal failure NOS	0.2748964631068442	0.396065422507578	0.48763936365090754	40	37618
Volume	ASAT	585.3	Chronic renal failure [CKD]	0.20850160137994062	0.234462049342365	0.3738544732907082	87	37571
Volume	ASAT	586	Other disorders of the kidney and ureters	-0.32126606436417365	0.16663413492976445	0.053858520948736444	200	37458
Volume	ASAT	586.2	Cyst of kidney, acquired	-0.12544475900760865	0.24431525872357623	0.6076334593126964	96	37562
Volume	ASAT	586.4	Stricture/obstruction of ureter	-0.14674663957728526	0.31567423730466715	0.6420264681229753	53	37605
Volume	ASAT	590	Pyelonephritis	0.017211363380135368	0.24650297581255043	0.9443352311683155	84	37574
Volume	ASAT	591	Urinary tract infection	0.1292215520471285	0.09265460643700484	0.1631187876653115	707	36951
Volume	ASAT	592	Cystitis and urethritis	-0.12633068763393715	0.16235972794195136	0.4365152062956351	237	37421
Volume	ASAT	592.1	Cystitis	-0.13638775912098391	0.16487658260579394	0.40811735303421864	230	37428
Volume	ASAT	592.12	Chronic cystitis	-0.1271495355385625	0.27050765060776927	0.6383261243368308	84	37574
Volume	ASAT	593	Hematuria	0.03884779722360244	0.07153064972785766	0.5870657520735443	1298	36360
Volume	ASAT	594	Urinary calculus	0.29294148593807384	0.0947597330903752	0.0019920624090637726	555	37103
Volume	ASAT	594.1	Calculus of kidney	0.2637150789712664	0.13666090996240657	0.05364354731511189	245	37413
Volume	ASAT	594.2	Calculus of lower urinary tract	0.3226400838369214	0.32468952956829467	0.3203747947944909	58	37600
Volume	ASAT	594.3	Calculus of ureter	0.37509409693672824	0.14162957625660882	0.008086984050665528	214	37444
Volume	ASAT	594.8	Renal colic	0.2543245218510785	0.1664795235341261	0.12659636018356676	172	37486
Volume	ASAT	595	Hydronephrosis	0.4083179190051511	0.19459482002535977	0.03587883030660342	121	37537
Volume	ASAT	596	Other disorders of bladder	0.06320976959519463	0.10008887775126828	0.5276898563547348	679	36979
Volume	ASAT	596.1	Bladder neck obstruction	-0.1979587955889449	0.22590864858768803	0.38087888150288823	148	37510
Volume	ASAT	596.5	Functional disorders of bladder	0.22585405756703344	0.25353005656605376	0.3730164052481452	88	37570
Volume	ASAT	597	Other disorders of urethra and urinary tract	0.3295749588334119	0.14676309091038708	0.024727997241364173	313	37345
Volume	ASAT	597.1	Urethral stricture (not specified as infectious)	0.3141219130721944	0.15685776458159623	0.04522123034985545	270	37388
Volume	ASAT	598	Abnormal findings on examination of urine	-0.02344233216871007	0.153933699203042	0.8789593947087493	262	37396
Volume	ASAT	599	Other symptoms/disorders or the urinary system	0.10126486277965742	0.0676967043547317	0.1346898700367398	1389	36269
Volume	ASAT	599.2	Retention of urine	0.002118668382608716	0.12507579266620747	0.9864852189342791	428	37230
Volume	ASAT	599.3	Dysuria	0.27501637780532484	0.2478469558556901	0.2671620462512096	97	37561
Volume	ASAT	599.4	Urinary incontinence	0.076578452028642	0.09715112293725338	0.4305560296858034	656	37002
Volume	ASAT	599.5	Frequency of urination and polyuria	0.1400417480582952	0.14043702900439212	0.3186745501381418	326	37332
Volume	ASAT	599.9	Other abnormality of urination	0.18840512728938497	0.20789650368965346	0.36480629060245345	137	37521
Volume	ASAT	600	Hyperplasia of prostate	-0.02077465024365925	0.08651334894894486	0.8102276878887573	1053	36605
Volume	ASAT	601	Inflammatory diseases of prostate	-0.3484750348888112	0.1878327427413803	0.06356179689859616	214	37444
Volume	ASAT	601.1	Prostatitis	-0.4521373122427451	0.21648889298341675	0.03675264749328595	173	37485
Volume	ASAT	601.12	Chronic prostatitis	-0.5795284100379081	0.2974762875624617	0.051397025408117	97	37561
Volume	ASAT	601.8	Other inflammatory disorders of male genital organs	-0.7069398102887338	0.5220663941808679	0.17569854576341	22	37636
Volume	ASAT	602	Other disorders of prostate	0.2322856149647655	0.22675519166944702	0.30565138617196486	144	37514
Volume	ASAT	603	Other disorders of testis	-0.38181864982177605	0.19506422239591384	0.05030049409033717	171	37487
Volume	ASAT	603.1	Hydrocele	-0.6337498228118998	0.25012421739749635	0.011285231712203523	109	37549
Volume	ASAT	604	Disorders of penis	0.009693609263203866	0.13634940181968797	0.9433230315912715	293	37365
Volume	ASAT	604.1	Redundant prepuce and phimosis/BXO	-0.043420564720270935	0.14865586744326842	0.7702194972251972	242	37416
Volume	ASAT	605	Erectile dysfunction [ED]	-0.2680252088966206	0.3315751993167136	0.41889538113791724	49	37609
Volume	ASAT	608	Other disorders of male genital organs	0.2751468085127477	0.15842471464659577	0.0824283148728748	255	37403
Volume	ASAT	610	Benign mammary dysplasias	-0.30243452472651333	0.16770169562809903	0.07132421341394245	246	37412
Volume	ASAT	610.1	Cystic mastopathy	-0.29661241963377777	0.30940902150843025	0.33773922998534167	72	37586
Volume	ASAT	610.4	Benign neoplasm of breast	-0.19105106493853635	0.22168794936901057	0.38879661625854334	142	37516
Volume	ASAT	610.8	Other specified benign mammary dysplasias	0.09948221534855853	0.3221013229169202	0.7574327471754171	53	37605
Volume	ASAT	611	Abnormal findings on mammogram or breast exam	-0.1927142581304272	0.21064479125651175	0.3602557485099991	164	37494
Volume	ASAT	611.3	Lump or mass in breast	-0.17262457909220372	0.21450016095781263	0.4209489601233993	160	37498
Volume	ASAT	612	Breast conditions, congenital or relating to hormones	0.2843640867178806	0.19333471351257422	0.14133487240019527	77	37581
Volume	ASAT	612.2	Hypertrophy of breast (Gynecomastia)	0.29797215819385847	0.1948514087784136	0.1262080230618806	70	37588
Volume	ASAT	613	Other nonmalignant breast conditions	0.21312090345498974	0.18319806758560386	0.24469321312032485	150	37508
Volume	ASAT	613.1	Inflammatory disease of breast	0.2333243740649317	0.25695366207981124	0.3638567375346824	63	37595
Volume	ASAT	613.7	Other signs and symptoms in breast	-0.012809437506833986	0.3709781534587412	0.9724554618210388	43	37615
Volume	ASAT	614	Inflammatory diseases of female pelvic organs	0.2368206695492787	0.10287198485744167	0.02133004138201896	519	37139
Volume	ASAT	614.1	Pelvic peritoneal adhesions, female (postoperative) (postinfection)	0.3226183942268588	0.13861793463695427	0.019944364325948327	230	37428
Volume	ASAT	614.3	Pelvic inflammatory disease (PID)	0.3477284074383119	0.2174440692799031	0.10978449418398344	64	37594
Volume	ASAT	614.32	Chronic inflammatory pelvic disease	0.3505178618320313	0.26273421956269405	0.1821659230624063	38	37620
Volume	ASAT	614.4	Inflammatory diseases of uterus, except cervix	-1.2347083031150934	0.4569706976244899	0.006893579445419283	27	37631
Volume	ASAT	614.5	Inflammatory disease of cervix, vagina, and vulva	0.12653950869297717	0.16352788800508092	0.4390431808993695	232	37426
Volume	ASAT	614.51	Cervicitis and endocervicitis	0.252831362000769	0.2051845800646797	0.2178690642024128	115	37543
Volume	ASAT	614.52	Vaginitis and vulvovaginitis	0.4335368523337057	0.4161607804625457	0.2975260862592173	32	37626
Volume	ASAT	614.53	Cyst or abscess of Bartholin's gland	-0.2992913253298317	0.3343833305177758	0.3707579219798186	65	37593
Volume	ASAT	615	Endometriosis	0.33368452888864875	0.11490441469319702	0.0036840656562827315	394	37264
Volume	ASAT	618	Genital prolapse	0.3709520900177104	0.0840081917450943	1.0069961186566384e-5	866	36792
Volume	ASAT	618.1	Prolapse of vaginal walls	0.42075293857347357	0.10495820397221366	6.103671490625505e-5	487	37171
Volume	ASAT	618.2	Uterine/Uterovaginal prolapse	0.24650347364391229	0.11918566489385951	0.0386183169741914	440	37218
Volume	ASAT	618.5	Prolapse of vaginal vault after hysterectomy	0.7569484824008577	0.28373922570013616	0.007635852126672022	35	37623
Volume	ASAT	618.6	Vaginal enterocele, congenital or acquired	0.7156610278217636	0.2444024356269212	0.003409225167390842	52	37606
Volume	ASAT	619	Noninflammatory female genital disorders	0.07093432178053333	0.0849534686936893	0.4037298011289463	902	36756
Volume	ASAT	619.1	Noninflammatory disorders of ovary, fallopian tube, and broad ligament	-0.011025266241794883	0.3186601648439881	0.9723996410472674	63	37595
Volume	ASAT	619.2	Disorders of uterus, NEC	0.16013425443773896	0.13720733473485444	0.2431712413651205	322	37336
Volume	ASAT	619.3	Noninflammatory disorders of cervix	0.1313367893165412	0.13919259558796857	0.34539371883564857	308	37350
Volume	ASAT	619.4	Noninflammatory disorders of vagina	0.012186514017486603	0.20396777415647202	0.9523569372158804	154	37504
Volume	ASAT	619.5	Noninflammatory disorders of vulva and perineum	0.09118596005818677	0.2119688621264704	0.6670606089028691	132	37526
Volume	ASAT	621	Endometrial hyperplasia	-0.06032905347037069	0.23245301480299818	0.7952246039113013	104	37554
Volume	ASAT	622	Polyp of female genital organs	-0.02888653646970875	0.08005479218070723	0.718223118638458	1054	36604
Volume	ASAT	622.1	Polyp of corpus uteri	0.026922844854563074	0.09078085973606735	0.7667951094679879	759	36899
Volume	ASAT	622.2	Mucous polyp of cervix	-0.06357496368634855	0.14132722994164465	0.6528241674845263	351	37307
Volume	ASAT	623	Hypertrophy of female genital organs	0.11375378049244357	0.1740107798392858	0.5132942393354949	154	37504
Volume	ASAT	624	Symptoms involving female genital tract	-0.13255908806042577	0.3288085782670946	0.6868380817262594	60	37598
Volume	ASAT	624.2	Atrophy of female genital tract	0.14261433666904724	0.41908412729031325	0.7336306025083388	36	37622
Volume	ASAT	624.9	stress incontinence, female	0.06404872823672063	0.11303406343704586	0.5709641642909002	476	37182
Volume	ASAT	625	Pain and other symptoms associated with female genital organs	0.22176311249308125	0.13670792650661256	0.10476755557155967	293	37365
Volume	ASAT	625.1	Dyspareunia	0.3113419585224585	0.20448967931278927	0.1278759828442294	107	37551
Volume	ASAT	626	Disorders of menstruation and other abnormal bleeding from female genital tract	0.014440413324022882	0.0609901748196025	0.8128381568001066	1755	35903
Volume	ASAT	626.1	Irregular menstrual cycle/bleeding	0.014053425652714	0.06431101979980325	0.8270217771126747	1510	36148
Volume	ASAT	626.12	Excessive or frequent menstruation	-0.013748986672226552	0.07763722813657484	0.859435572609394	923	36735
Volume	ASAT	626.13	Irregular menstrual cycle	0.1746451926809987	0.16887365915647565	0.301053594703407	183	37475
Volume	ASAT	626.14	Irregular menstrual bleeding	0.13636583994781348	0.11494482109347794	0.23548049769914597	404	37254
Volume	ASAT	626.2	Dysmenorrhea	0.37050292530942097	0.16463284895217617	0.0244184950060093	146	37512
Volume	ASAT	626.4	Premenstrual tension syndromes	0.301681709322998	0.2900006956237835	0.2982101765308748	26	37632
Volume	ASAT	626.8	Infertility, female	0.021804763447764944	0.23913847871234764	0.9273491778210712	114	37544
Volume	ASAT	627	Menopausal and postmenopausal disorders	0.19325021268250034	0.08605072855586028	0.02471869317637719	904	36754
Volume	ASAT	627.1	Postmenopausal bleeding	0.19722697790184737	0.09177554418412581	0.03163324820824826	778	36880
Volume	ASAT	627.3	Postmenopausal atrophic vaginitis	-0.0193360882503299	0.31191824430515425	0.950570090149898	76	37582
Volume	ASAT	627.4	Premenopausal menorrhagia	-0.03707442619009594	0.4778874398550653	0.9381622875993773	31	37627
Volume	ASAT	628	Ovarian cyst	0.27924843946118916	0.10697016968287663	0.009040302482500744	472	37186
Volume	ASAT	634	Miscarriage; stillbirth	0.015977774544865292	0.1114514505660359	0.8860052017199505	563	37095
Volume	ASAT	634.1	Missed abortion/Hydatidiform mole	0.08349091056690096	0.22271240760879943	0.7077481002403971	135	37523
Volume	ASAT	634.3	Ectopic pregnancy	0.37969738450114293	0.2897779273650181	0.19009277308589526	34	37624
Volume	ASAT	635	Hemorrhage during pregnancy; childbirth and postpartum	-0.17352521678470306	0.18301813762913116	0.3430626378696406	206	37452
Volume	ASAT	635.2	Antepartum hemorrhage, abruptio placentae, and placenta previa	0.17291654436897294	0.266970800701208	0.5171800782976752	93	37565
Volume	ASAT	635.3	Placenta previa and abruptio placenta	-0.36853386198972077	0.22953435536471659	0.10836805066967724	124	37534
Volume	ASAT	636	Early or threatened labor; hemorrhage in early pregnancy	-0.0932166997319444	0.15434339769101163	0.545872557058634	275	37383
Volume	ASAT	636.2	Early onset of delivery	-0.45773164496889124	0.3200767847597109	0.15269743388002788	63	37595
Volume	ASAT	636.3	Hemorrhage in early pregnancy	-0.11116605233550796	0.241631475188124	0.6454699584444997	113	37545
Volume	ASAT	642	Hypertension complicating pregnancy, childbirth, and the puerperium	-0.09781033301118018	0.18575753119978886	0.598507224788152	107	37551
Volume	ASAT	644	Anemia during pregnancy	0.13783459028613274	0.20208644251030905	0.4952025412447345	103	37555
Volume	ASAT	646	Other complications of pregnancy NEC	-0.16184959103968163	0.15655629239792324	0.3012246063143736	258	37400
Volume	ASAT	653	Problems associated with amniotic cavity and membranes	0.10262877416253627	0.18268921987187153	0.5742747816716747	183	37475
Volume	ASAT	654.1	Abnormality of organs and soft tissues of pelvis complicating pregnancy, childbirth, or the puerperium	-0.019615442661743275	0.21779467368964284	0.9282364181623467	129	37529
Volume	ASAT	654.2	Rhesus isoimmunization in pregnancy	0.21696883999927566	0.28307199182927284	0.44339112653776935	57	37601
Volume	ASAT	655	Known or suspected fetal abnormality affecting management of mother	0.021970736129224237	0.1186092115531444	0.8530436677975103	470	37188
Volume	ASAT	656	Other perinatal conditions of fetus or newborn	0.10574450216720113	0.3321160516029101	0.7501843898286852	33	37625
Volume	ASAT	669	Complications of labor and delivery NEC	-0.22417731300027377	0.17186412817565958	0.19210170811176747	253	37405
Volume	ASAT	681	Superficial cellulitis and abscess	-0.209616066695889	0.10314789847422677	0.04213448481599118	469	37189
Volume	ASAT	681.1	Cellulitis and abscess of fingers/toes	-0.44793678285158633	0.42249122838166475	0.28904115186628193	37	37621
Volume	ASAT	681.2	Cellulitis and abscess of face/neck	0.567490326195711	0.3091963470442473	0.06645058552520088	39	37619
Volume	ASAT	681.3	Cellulitis and abscess of arm/hand	-0.2724881509987108	0.11755730440822387	0.020453796913123802	343	37315
Volume	ASAT	681.5	Cellulitis and abscess of leg, except foot	-0.2724881509987108	0.11755730440822387	0.020453796913123802	343	37315
Volume	ASAT	681.6	Cellulitis and abscess of foot, toe	-0.2724881509987108	0.11755730440822387	0.020453796913123802	343	37315
Volume	ASAT	686	Other local infections of skin and subcutaneous tissue	-0.42208061525853025	0.28097035354542	0.13303907851566812	85	37573
Volume	ASAT	686.1	Carbuncle and furuncle	-0.09840856365787433	0.18248341198685858	0.5896977906210392	171	37487
Volume	ASAT	686.3	Pilonidal cyst	-0.3414961139066837	0.3301205925764945	0.30092178198091085	39	37619
Volume	ASAT	687	Symptoms affecting skin	-0.3269897294362217	0.40569568161210773	0.42024425606640337	36	37622
Volume	ASAT	687.1	Rash and other nonspecific skin eruption	0.10217027930187732	0.1884072255732728	0.5876226736272079	155	37503
Volume	ASAT	687.4	Disturbance of skin sensation	0.14681539590988998	0.15514483889526612	0.34398956288932236	199	37459
Volume	ASAT	689	Disorder of skin and subcutaneous tissue NOS	0.10607905491623242	0.1050576160399883	0.31262818561480327	557	37101
Volume	ASAT	694	Dyschromia and Vitiligo	-0.25685849328247273	0.2569989452964018	0.31757505807066444	105	37553
Volume	ASAT	694.2	Other dyschromia	-0.11537112788343061	0.27508580905354685	0.6749234533801407	95	37563
Volume	ASAT	695	Erythematous conditions	0.1593156285552022	0.17644272329445085	0.3665624445670153	192	37466
Volume	ASAT	695.7	Prurigo and Lichen	0.14402992472518414	0.2906394684791042	0.6202033510638243	80	37578
Volume	ASAT	696	Psoriasis and related disorders	-0.02005038524237207	0.17113902356466873	0.906734480589344	191	37467
Volume	ASAT	696.4	Psoriasis	-0.03603630426710631	0.17359321781043538	0.8355487164527551	187	37471
Volume	ASAT	696.41	Psoriasis vulgaris	-0.010715184053790695	0.19251517075997196	0.9556135359070016	147	37511
Volume	ASAT	696.42	Psoriatic arthropathy	-0.30465026633489317	0.3305419179244791	0.35670121199422095	50	37608
Volume	ASAT	697	Sarcoidosis	0.3383088190739031	0.25686893896546825	0.18782240935835562	53	37605
Volume	ASAT	698	Pruritus and related conditions	-0.08638421523613757	0.28390248586515954	0.7609189631443243	72	37586
Volume	ASAT	701	Other hypertrophic and atrophic conditions of skin	-0.2162784401599547	0.12137651466315184	0.07476872712494831	425	37233
Volume	ASAT	701.2	Scar conditions and fibrosis of skin	-0.26624590190959696	0.1789674815829426	0.13683595475281346	204	37454
Volume	ASAT	701.5	Abnormal granulation tissue	-0.20185271495928186	0.3541766695545652	0.5687312938288811	42	37616
Volume	ASAT	702	Degenerative skin conditions and other dermatoses	-0.03214891583744207	0.10688519848919918	0.7635823613530678	624	37034
Volume	ASAT	702.1	Actinic keratosis	0.03689702721921352	0.1585946669633831	0.8160333060070336	287	37371
Volume	ASAT	702.2	Seborrheic keratosis	-0.15312870586825938	0.13904281747939942	0.2707634483839048	365	37293
Volume	ASAT	703	Diseases of nail, NOS	-0.14027117313303863	0.46836936792446277	0.7645674532885876	29	37629
Volume	ASAT	703.1	Ingrowing nail	-0.23059429146286617	0.28353922346857424	0.41606257137878083	59	37599
Volume	ASAT	704	Diseases of hair and hair follicles	-0.054109875438378745	0.10909908779095465	0.6199155715382512	517	37141
Volume	ASAT	705.8	Hyperhidrosis	0.47785467635566875	0.2795241230489241	0.08735295047138798	45	37613
Volume	ASAT	706	Diseases of sebaceous glands	-0.02487695768454263	0.08552443180015161	0.7711465770539023	853	36805
Volume	ASAT	706.2	Sebaceous cyst	-0.03040212909212168	0.08566438060471723	0.7226659041372662	850	36808
Volume	ASAT	709	Diffuse diseases of connective tissue	-0.42978652934127365	0.1531333494539694	0.005006486221076154	267	37391
Volume	ASAT	709.2	Sicca syndrome	0.7447383353456857	0.3716376351645516	0.04507683030775419	31	37627
Volume	ASAT	709.7	Unspecified diffuse connective tissue disease	-0.6775755193037417	0.16440006168390967	3.7640686022310396e-5	218	37440
Volume	ASAT	711	Arthropathy associated with infections	0.2905705001793825	0.30741233190593376	0.34454953332750043	31	37627
Volume	ASAT	714	Rheumatoid arthritis and other inflammatory polyarthropathies	-0.11376401055008165	0.144873197246439	0.4322975675551592	275	37383
Volume	ASAT	714.1	Rheumatoid arthritis	-0.12565324697269184	0.1561317868753219	0.42094107208668147	244	37414
Volume	ASAT	715	Other inflammatory spondylopathies	-0.09021676217774652	0.22365763518919898	0.6866761125579393	115	37543
Volume	ASAT	715.2	Ankylosing spondylitis	0.07106286528533452	0.44867933367250507	0.8741555594896131	31	37627
Volume	ASAT	716	Other arthropathies	-0.1991901481597806	0.050900471443876744	9.103343035358005e-5	2408	35250
Volume	ASAT	716.2	Unspecified monoarthritis	-0.31759721700208005	0.07432012738730752	1.925427199766027e-5	974	36684
Volume	ASAT	716.9	Arthropathy NOS	-0.19597308236153096	0.05095571712729657	1.2008680805617704e-4	2399	35259
Volume	ASAT	717	Polymyalgia Rheumatica	0.11937514063783343	0.27535108756610077	0.6646240163630786	71	37587
Volume	ASAT	720	Spinal stenosis	-0.05728191343592472	0.15157462486378914	0.7054957529858081	236	37422
Volume	ASAT	721	Spondylosis and allied disorders	0.031175631393384348	0.10375828457157431	0.7638232363659684	503	37155
Volume	ASAT	721.1	Spondylosis without myelopathy	-0.0232493116060166	0.12646249679737956	0.8541362074481471	347	37311
Volume	ASAT	722	Intervertebral disc disorders	-0.041751081752210595	0.10894360597191614	0.7015449920753907	477	37181
Volume	ASAT	722.1	Displacement of intervertebral disc	0.15870569425281086	0.30308447983996983	0.6005323121881525	33	37625
Volume	ASAT	722.6	Degeneration of intervertebral disc	-0.06207637620696896	0.17684442178537588	0.7255714466739964	171	37487
Volume	ASAT	722.9	Other and unspecified disc disorder	-0.011690295992583264	0.13502339912673922	0.9310055399284525	312	37346
Volume	ASAT	726	Peripheral enthesopathies and allied syndromes	-0.0546569977676889	0.07010632208613887	0.4356086429382886	1193	36465
Volume	ASAT	726.1	Enthesopathy	-0.014218060785556727	0.08701794439066747	0.8702095767949277	756	36902
Volume	ASAT	726.3	Bursitis	-0.2813380613200485	0.26891280513397003	0.2954661545710092	69	37589
Volume	ASAT	727	Other disorders of synovium, tendon, and bursa	-0.3532767172865205	0.08414253735689117	2.686285988693786e-5	860	36798
Volume	ASAT	727.1	Synovitis and tenosynovitis	-0.5036549757495933	0.12083364868455856	3.0705728007103526e-5	410	37248
Volume	ASAT	727.4	Ganglion and cyst of synovium, tendon, and bursa	-0.029879667270236183	0.13909155320976907	0.8299075481177007	313	37345
Volume	ASAT	727.5	Rupture of synovium	-0.7520794714091037	0.34195878867356966	0.027854622134884408	42	37616
Volume	ASAT	728.2	Laxity of ligament or hypermobility syndrome	-0.10961497214318691	0.3402926944463452	0.7473620335221343	44	37614
Volume	ASAT	728.7	Fasciitis	-0.2025334558992093	0.147834484549209	0.17068645385547568	362	37296
Volume	ASAT	728.71	Contracture of palmar fascia [Dupuytren's disease]	-0.26278210944532454	0.15540924770461886	0.09085515045183504	340	37318
Volume	ASAT	729	Other disorders of soft tissues	-0.18791426793662075	0.11831203428166133	0.11221992375563462	357	37301
Volume	ASAT	729.1	Rheumatism, unspecified and fibrositis	0.10979066866810991	0.23302577509678796	0.6375318603444884	48	37610
Volume	ASAT	732	Osteochondropathies	-0.36185661334694	0.4171838592029276	0.3857342598013577	30	37628
Volume	ASAT	733	Other disorders of bone and cartilage	0.008525847186930873	0.20860419642736247	0.9673987938091819	145	37513
Volume	ASAT	733.8	Malunion and nonunion of fracture	0.6816209950119465	0.268286327055651	0.011064740090787567	32	37626
Volume	ASAT	735	Acquired foot deformities	-0.02670831994412359	0.10482581196867805	0.7988871317171168	604	37054
Volume	ASAT	735.2	Acquired toe deformities	0.017618689556267206	0.14207407369564468	0.9013068909989868	305	37353
Volume	ASAT	735.21	Hammer toe (acquired)	0.2320749404920435	0.22951373432582908	0.31194020548212303	108	37550
Volume	ASAT	735.23	Hallux rigidus	-0.08989322196024031	0.2534688546428415	0.7228503569128109	99	37559
Volume	ASAT	735.3	Hallux valgus (Bunion)	-0.056916840843660235	0.12890781679141672	0.6588283794116118	404	37254
Volume	ASAT	736	Other acquired deformities of limbs	-0.04772782935945631	0.29423825894318745	0.8711419802494319	71	37587
Volume	ASAT	737	Curvature of spine	-0.08171451804485863	0.36448790521141367	0.822609518568982	49	37609
Volume	ASAT	737.3	Kyphoscoliosis and scoliosis	0.12926320858352194	0.40867645990506024	0.751776957379026	41	37617
Volume	ASAT	738	Other acquired musculoskeletal deformity	0.1033700975486361	0.23871433816734552	0.664994108423522	95	37563
Volume	ASAT	738.4	Acquired spondylolisthesis	0.011555845567833815	0.29155657568725146	0.9683841214996389	67	37591
Volume	ASAT	740	Osteoarthrosis	-0.2269621891661554	0.07040690618303913	0.0012659959293653885	1243	36415
Volume	ASAT	740.1	Osteoarthritis; localized	-0.38675759689645606	0.11413235796261341	7.023090881058817e-4	447	37211
Volume	ASAT	740.11	Osteoarthrosis, localized, primary	-0.49140441027508974	0.1534156133162986	0.0013596027307041251	231	37427
Volume	ASAT	740.9	Osteoarthrosis NOS	-0.09484382013790892	0.08459233832445338	0.2622083218940389	843	36815
Volume	ASAT	741	Symptoms and disorders of the joints	-0.44581995951486764	0.166543965042834	0.007430891391054712	222	37436
Volume	ASAT	741.2	Stiffness of joint	0.059856679147613605	0.354341859912348	0.8658567879137617	50	37608
Volume	ASAT	741.4	Joint effusions	-0.4841497339727111	0.31628273310762206	0.12583123792667172	67	37591
Volume	ASAT	742	Derangement of joint, non-traumatic	-0.2683220333472633	0.14942527019470997	0.07254322624797022	259	37399
Volume	ASAT	742.1	Loose body in joint	0.2738700471671089	0.33117137153354165	0.4082519123834446	36	37622
Volume	ASAT	742.8	Articular cartilage disorder	-0.38059451719631376	0.23274980287401642	0.1020052918260537	104	37554
Volume	ASAT	742.9	Other derangement of joint	-0.3644104371377885	0.16260264470974006	0.025018941030693943	219	37439
Volume	ASAT	743	Osteoporosis, osteopenia and pathological fracture	0.30853616637599995	0.1349970698274116	0.02228336881435244	408	37250
Volume	ASAT	743.1	Osteoporosis	0.28852086610692873	0.15273606954313737	0.05888969625332559	337	37321
Volume	ASAT	743.11	Osteoporosis NOS	0.28852086610692873	0.15273606954313737	0.05888969625332559	337	37321
Volume	ASAT	743.9	Osteopenia or other disorder of bone and cartilage	0.10356128949365362	0.3178192250698647	0.7445380968679671	58	37600
Volume	ASAT	745	Pain in joint	-0.22212472764906654	0.11201412350166186	0.047366710817739396	470	37188
Volume	ASAT	747	Cardiac and circulatory congenital anomalies	-0.3465161587578636	0.24278032795647758	0.15349842896886642	93	37565
Volume	ASAT	747.1	Cardiac congenital anomalies	-0.4881185209989896	0.2599327850925859	0.06039971889097565	82	37576
Volume	ASAT	747.13	Congenital anomalies of great vessels	-0.7648615273402654	0.3249790449753534	0.018594014754947475	50	37608
Volume	ASAT	749	Congenital anomalies of face and neck	0.7122913012383961	0.2718993286385101	0.008801034846209525	34	37624
Volume	ASAT	750	Digestive congenital anomalies	-0.27540601802136383	0.3863051985624889	0.4758931544991675	43	37615
Volume	ASAT	751	Genitourinary congenital anomalies	-0.4545901765056002	0.2116084181511867	0.031693003018896146	133	37525
Volume	ASAT	751.1	Congenital anomalies of genital organs	-0.750036060531532	0.2735392737161201	0.0061072205876808875	80	37578
Volume	ASAT	751.11	Congenital anomalies of female genital organs	-1.0145621750701868	0.3377478109281103	0.0026653895947240463	56	37602
Volume	ASAT	751.2	Congenital anomalies of urinary system	-0.15953591909256787	0.32965418763165677	0.6284218387508786	52	37606
Volume	ASAT	756	Other congenital musculoskeletal anomalies	0.9946588891122049	0.45507524215841105	0.028837410915929708	33	37625
Volume	ASAT	760	Back pain	0.02956913375612013	0.08468721967202475	0.7269714621220384	747	36911
Volume	ASAT	761	Cervicalgia	-0.00988419573793847	0.2179915613162207	0.9638346289120676	116	37542
Volume	ASAT	764	Sciatica	-0.2193252452132106	0.18682812786193045	0.2404185600472877	155	37503
Volume	ASAT	765	Cervical radiculitis	-0.7819207461069854	0.41807121763518534	0.06144145655792972	30	37628
Volume	ASAT	766	Neuralgia, neuritis, and radiculitis NOS	-0.2273378187362672	0.2938208199993903	0.4390908060853323	64	37594
Volume	ASAT	770	Myalgia and myositis unspecified	-0.0671030542354295	0.27657896809963184	0.8083012849485052	57	37601
Volume	ASAT	771	Musculoskeletal symptoms referable to limbs	-0.3921278301281381	0.3177456062071335	0.21716801509869615	56	37602
Volume	ASAT	771.1	Swelling of limb	-0.21616272989574647	0.13605891085015953	0.11211828109814526	276	37382
Volume	ASAT	772	Symptoms of the muscles	-0.012823768190727343	0.42721062241919483	0.9760531462614144	39	37619
Volume	ASAT	781	Symptoms involving nervous and musculoskeletal systems	0.29673806017577725	0.2063511276984683	0.1504269887068925	106	37552
Volume	ASAT	782.3	Edema	-0.49166345928826555	0.28167705994392195	0.08090024889197307	60	37598
Volume	ASAT	783	Fever of unknown origin	-0.07626660173217804	0.16755142224271422	0.6489774063209284	213	37445
Volume	ASAT	785	Abdominal pain	0.11715611181092073	0.043693122989262104	0.007332800396104899	3504	34154
Volume	ASAT	788	Syncope and collapse	0.12281302907191885	0.10782656827493474	0.2547086941940204	564	37094
Volume	ASAT	789	Nausea and vomiting	0.2862493615510927	0.08911145585174844	0.0013169412115248793	676	36982
Volume	ASAT	790.6	Other abnormal blood chemistry	0.1979485527026565	0.11184753780926888	0.07675930132831954	544	37114
Volume	ASAT	798	Malaise and fatigue	0.015163615642867424	0.16130037138342054	0.9251023569480822	207	37451
Volume	ASAT	798.1	Chronic fatigue syndrome	-0.14225406611155442	0.3044826283487041	0.6403573055017908	54	37604
Volume	ASAT	800	Fracture of lower limb	-0.05244527507432147	0.1459502802817594	0.7193433097217242	265	37393
Volume	ASAT	800.3	Fracture of tibia and fibula	-0.3086209113498507	0.2101823585946335	0.14200963419195034	111	37547
Volume	ASAT	800.4	Fracture of patella	-0.19869707192206298	0.43966833660222154	0.6513230809837047	35	37623
Volume	ASAT	801	Fracture of ankle and foot	0.007571598743600125	0.21911519119725073	0.9724343180511685	103	37555
Volume	ASAT	802	Fracture of pelvis	0.1279519976061549	0.41909993702116566	0.7601362461673202	44	37614
Volume	ASAT	803	Fracture of upper limb	-0.2658167774224888	0.13006613343967996	0.040982721635230895	418	37240
Volume	ASAT	803.1	Fracture of humerus	0.12955920616192995	0.34689524792742893	0.7087895784140927	48	37610
Volume	ASAT	803.2	Fracture of radius and ulna	-0.2032277250987213	0.1701843796507069	0.23241459078979554	249	37409
Volume	ASAT	803.3	Fracture of clavicle or scapula	-0.4982710732924465	0.2535593317265151	0.04940192050223204	113	37545
Volume	ASAT	804	Fracture of hand or wrist	-0.276958337273384	0.18025666940620585	0.12442400335219266	202	37456
Volume	ASAT	805	Fracture of vertebral column without mention of spinal cord injury	0.1289462327136897	0.23467594896270194	0.5826863411752972	105	37553
Volume	ASAT	807	Fracture of ribs	-0.12964085746302542	0.26372123000224323	0.6230142064174884	103	37555
Volume	ASAT	818	Intracranial hemorrhage (injury)	-1.1235217668495237	0.5455809237006473	0.03946428531130424	25	37633
Volume	ASAT	819	Skull and face fracture and other intercranial injury	-0.2577782646890203	0.19198829303226392	0.17937658640278173	182	37476
Volume	ASAT	830	Dislocation	-0.13778356052782342	0.19257913134778337	0.4743219775199106	165	37493
Volume	ASAT	835	Internal derangement of knee	-0.3744294295804818	0.06414908779338821	5.3192835244414175e-9	1480	36178
Volume	ASAT	840	Sprains and strains	-0.585213382552891	0.41259058624814615	0.1560776259748898	37	37621
Volume	ASAT	850	Hemorrhage or hematoma complicating a procedure	0.12752985879931822	0.14194614690920154	0.36895191079809714	318	37340
Volume	ASAT	851	Complications of transplants and reattached limbs	-0.473750170506184	0.1856772774747676	0.010726928123871046	182	37476
Volume	ASAT	854	Complications of cardiac/vascular device, implant, and graft	-0.5182355699200727	0.29978450851746336	0.08386394222100328	68	37590
Volume	ASAT	857	Mechanical complication of unspecified genitourinary device, implant, and graft	0.13271436631959693	0.29554491324739973	0.6533957760187693	67	37591
Volume	ASAT	858	Complication of internal orthopedic device	-0.5503541599739193	0.2615270771861716	0.03534470961705748	84	37574
Volume	ASAT	859	Complication due to other implant and internal device	-0.24171012789338028	0.22247387990161635	0.2772732302103219	126	37532
Volume	ASAT	870	Open wounds of head; neck; and trunk	-0.39732907262863054	0.16296937545015489	0.014766333603798597	240	37418
Volume	ASAT	870.3	Other open wound of head and face	-0.390802517552045	0.18754130024853166	0.037176443802437904	181	37477
Volume	ASAT	870.5	Open wound of lip and mouth	-0.014987090590421304	0.4267895056350354	0.9719873359631175	22	37636
Volume	ASAT	871	Open wounds of extremities	-0.4752878089050003	0.13415388461734665	3.958197372049562e-4	346	37312
Volume	ASAT	872	Traumatic amputation	0.393935016931548	0.37965107849749974	0.29944520590250007	38	37620
Volume	ASAT	907	Injuries to the nervous system	-0.3613293371938029	0.27298468296964745	0.1856276348895328	83	37575
Volume	ASAT	916	Contusion	-0.36318276359923574	0.2582866902203313	0.15968770961345086	92	37566
Volume	ASAT	938	Dermatitis due to solar radiation	0.007979351468762073	0.42569162417054135	0.9850449758030287	40	37618
Volume	ASAT	938.2	Chronic dermatitis due to solar radiation	0.3756168643995605	0.4711830541919671	0.4253475383373847	33	37625
Volume	ASAT	939	Atopic/contact dermatitis due to other or unspecified	-0.07865206227176218	0.18680579510648979	0.6737284129951259	179	37479
Volume	ASAT	946	Anaphylactic shock NOS	-0.39964781868019733	0.3456143858661327	0.24754201876319848	44	37614
Volume	ASAT	947	Urticaria	-0.3247119537882145	0.3599249874193299	0.36696888847692244	44	37614
Volume	ASAT	949	Allergies, other	-0.13574861014489958	0.4289531577241053	0.7516496771020613	33	37625
Volume	ASAT	960	Poisoning by antibiotics	0.11994652623468116	0.06455161522823229	0.063147842790608	1388	36270
Volume	ASAT	960.2	Allergy/adverse effect of penicillin	0.11788920082062711	0.06919371376047477	0.08842669250871064	1197	36461
Volume	ASAT	961.1	Poisoning/allergy of sulfonamides	0.37541794374945175	0.19285589749336568	0.05157981348295072	67	37591
Volume	ASAT	965	Poisoning by analgesics, antipyretics, and antirheumatics	0.02587551802673697	0.12037885082833567	0.8298057572022767	344	37314
Volume	ASAT	965.1	Opiates and related narcotics causing adverse effects in therapeutic use	0.2758336641163439	0.21507445494110533	0.19966620364057092	65	37593
Volume	ASAT	966	Poisoning by anticonvulsants and anti-Parkinsonism drugs	0.006723639725644954	0.4522985334290835	0.9881394911644317	30	37628
Volume	ASAT	967	Adverse effects of sedatives or other central nervous system depressants and anesthetics	0.2164607010767194	0.4723338579354089	0.6467519896054393	31	37627
Volume	ASAT	969	Poisoning by psychotropic agents	-0.052558645139647114	0.24954964305569324	0.8331884975122001	87	37571
Volume	ASAT	990	Effects radiation NOS	0.05505766066883878	0.1757083687187482	0.7540171735902108	203	37455
Volume	ASAT	994	Sepsis and SIRS	0.2681745768047176	0.20911557658660881	0.19969438111168483	109	37549
Volume	ASAT	994.2	Sepsis	0.2681745768047176	0.20911557658660881	0.19969438111168483	109	37549
Volume	Kidney	008	Intestinal infection	5.494877166326213e-4	0.09041931728364647	0.9951512013137599	251	37407
Volume	Kidney	008.5	Bacterial enteritis	0.06587591278303927	0.11010255583050865	0.5496303629699166	172	37486
Volume	Kidney	008.6	Viral Enteritis	-0.10397989151467622	0.20672417004376334	0.6149723190430865	46	37612
Volume	Kidney	038	Septicemia	-0.15527332987581088	0.11323176373458978	0.17028527465664367	146	37512
Volume	Kidney	041	Bacterial infection NOS	-0.18076663652924063	0.055085800747860986	0.001032393681715819	628	37030
Volume	Kidney	041.1	Staphylococcus infections	-0.26890856354227965	0.13017175386253102	0.03884754632836748	111	37547
Volume	Kidney	041.2	Streptococcus infection	-0.32836511173038113	0.15348153631130448	0.032399747898540866	82	37576
Volume	Kidney	041.4	E. coli	-0.3296653911483769	0.1304640533519127	0.011508487506860678	111	37547
Volume	Kidney	070	Viral hepatitis	0.3390319267225115	0.18698032300543876	0.06980163534990858	55	37603
Volume	Kidney	078	Viral warts & HPV	0.11538823247018024	0.14550421472401717	0.42776424801971735	98	37560
Volume	Kidney	079	Viral infection	0.06574918352523525	0.09562425632336695	0.4917182459878966	237	37421
Volume	Kidney	080	Postoperative infection	0.14061882196625422	0.1012164868586225	0.16474527739431408	181	37477
Volume	Kidney	081	Infection/inflammation of internal prosthetic device; implant; and graft	-0.04748020894872114	0.20722189986380163	0.8187699209811233	48	37610
Volume	Kidney	112	Candidiasis	-0.13872485462712253	0.13506290283651123	0.30436728824181486	116	37542
Volume	Kidney	145	Cancer of mouth	0.19626427210710637	0.21448187318488693	0.36015893507136176	41	37617
Volume	Kidney	153	Colorectal cancer	-0.08877304742787936	0.1643287553270715	0.5890479767679315	70	37588
Volume	Kidney	153.2	Colon cancer	0.10893858239072907	0.2276090904191046	0.6322079886623773	37	37621
Volume	Kidney	153.3	Malignant neoplasm of rectum, rectosigmoid junction, and anus	-0.18731271304684144	0.21808865713060904	0.3904048848259955	37	37621
Volume	Kidney	158	Neoplasm of unspecified nature of digestive system	-0.04655114961171479	0.22081276496187024	0.833029843076421	41	37617
Volume	Kidney	159	Malignant neoplasm of other and ill-defined sites within the digestive organs and peritoneum	0.01331040499128361	0.1308631979628167	0.9189849894136602	109	37549
Volume	Kidney	165	Cancer within the respiratory system	0.5758011297026763	0.20078008757170412	0.0041331073988820225	43	37615
Volume	Kidney	172	Skin cancer	0.05009149315234599	0.03853660747812162	0.19365519646249926	1413	36245
Volume	Kidney	172.1	Melanomas of skin, dx or hx	0.11923279339538789	0.08589127712699145	0.1650813890610866	272	37386
Volume	Kidney	172.11	Melanomas of skin	0.11923279339538789	0.08589127712699145	0.1650813890610866	272	37386
Volume	Kidney	172.2	Other non-epithelial cancer of skin	0.06715044109515285	0.042378443477169715	0.11307033785203549	1159	36499
Volume	Kidney	172.3	Carcinoma in situ of skin	-0.32799986928927666	0.16256138796599048	0.0436226707497631	69	37589
Volume	Kidney	174	Breast cancer	0.01254159862627758	0.0531233922083387	0.8133672598787649	947	36711
Volume	Kidney	174.1	Breast cancer [female]	0.0159244278120354	0.05318348046011051	0.764616303315941	944	36714
Volume	Kidney	174.11	Malignant neoplasm of female breast	0.004384584456570326	0.05501642167453813	0.9364791028231563	878	36780
Volume	Kidney	175	Acquired absence of breast	0.1613771297957382	0.11598521802130604	0.16411645282998485	183	37475
Volume	Kidney	180	Cervical cancer and dysplasia	0.1230186793351069	0.11748668358442389	0.29505984593800955	190	37468
Volume	Kidney	180.3	Cervical intraepithelial neoplasia [CIN] [Cervical dysplasia]	0.14805750036941331	0.12057274313747168	0.21946511410488553	180	37478
Volume	Kidney	182	Malignant neoplasm of uterus	0.06971511680992558	0.1628968291657704	0.6686722432454439	90	37568
Volume	Kidney	184	Cancer of other female genital organs	0.025153951587479264	0.20589251408542936	0.9027641421109646	61	37597
Volume	Kidney	184.1	Malignant neoplasm of ovary and other uterine adnexa	-0.06309064486166815	0.26876345424460985	0.814407329130755	36	37622
Volume	Kidney	184.11	Malignant neoplasm of ovary	-0.052509525293314235	0.28035902852421885	0.8514302349857112	33	37625
Volume	Kidney	185	Cancer of prostate	-0.005844257081874359	0.05818187078556006	0.9199886021974606	525	37133
Volume	Kidney	187	Cancer of other male genital organs	0.20499224183901726	0.1916734179675586	0.28485025285494	47	37611
Volume	Kidney	189	Cancer of urinary organs (incl. kidney and bladder)	-0.17016533976959	0.08817486553018851	0.05362391440418946	222	37436
Volume	Kidney	189.1	Cancer of kidney and renal pelvis	-0.9384348510953315	0.13923142179373296	1.58268700432952e-11	43	37615
Volume	Kidney	189.11	Malignant neoplasm of kidney, except pelvis	-0.9384348510953315	0.13923142179373296	1.58268700432952e-11	43	37615
Volume	Kidney	189.2	Cancer of bladder	0.07289253311198358	0.1120247983747484	0.5152517085764756	142	37516
Volume	Kidney	189.21	Malignant neoplasm of bladder	0.019683741460298967	0.12128974109585183	0.8710798953152948	121	37537
Volume	Kidney	193	Thyroid cancer	0.11211329166673063	0.25347338592096164	0.658266384677122	34	37624
Volume	Kidney	195	Cancer, suspected or other	0.06541058928957724	0.04079477451322811	0.1088450306479897	1220	36438
Volume	Kidney	195.1	Malignant neoplasm, other	0.06995328437548363	0.04180890452954236	0.09429440120752991	1161	36497
Volume	Kidney	197	Chemotherapy	-0.11280374525916002	0.04731971745252649	0.017131957603601852	970	36688
Volume	Kidney	198	Secondary malignant neoplasm	0.16887958602882952	0.08743370770419893	0.05341929993371155	282	37376
Volume	Kidney	198.1	Secondary malignancy of lymph nodes	0.16340065435055642	0.09740462669721453	0.09343593779414604	234	37424
Volume	Kidney	199	Neoplasm of uncertain behavior	0.23746875049985677	0.16811476715250445	0.15779116626375017	65	37593
Volume	Kidney	200	Myeloproliferative disease	-0.37060206287262176	0.16431540788451898	0.024106289459204625	62	37596
Volume	Kidney	202	Cancer of other lymphoid, histiocytic tissue	-0.2038403759269543	0.1119949336713105	0.06874595674792237	150	37508
Volume	Kidney	202.2	Non-Hodgkins lymphoma	-0.26086943185638656	0.1260687577311086	0.03852140176191955	117	37541
Volume	Kidney	202.24	Large cell lymphoma	-0.24232884371899757	0.24565223229432434	0.3239019583870999	31	37627
Volume	Kidney	204	Leukemia	-0.21391329764053016	0.1519649912283125	0.1592351674277495	82	37576
Volume	Kidney	204.1	Lymphoid leukemia	-0.3934924135122836	0.23166350223708024	0.08940370156151448	32	37626
Volume	Kidney	204.12	Lymphoid leukemia, chronic	-0.3934924135122836	0.23166350223708024	0.08940370156151448	32	37626
Volume	Kidney	208	Benign neoplasm of colon	0.13004359652682376	0.0334025056176928	9.891877970525325e-5	1783	35875
Volume	Kidney	210	Benign neoplasm of lip, oral cavity, and pharynx	0.26580973469555924	0.14140302545376407	0.060135024755023754	97	37561
Volume	Kidney	211	Benign neoplasm of other parts of digestive system	0.03714569566371598	0.06350524938675298	0.5585993372230336	512	37146
Volume	Kidney	212	Benign neoplasm of respiratory and intrathoracic organs	-0.21589714492184056	0.2340477531170675	0.35629435600191267	32	37626
Volume	Kidney	213	Benign neoplasm of bone and articular cartilage	-0.11637438599166201	0.2545187103171957	0.6475034895243459	28	37630
Volume	Kidney	214	Lipoma	0.12446893345451268	0.05437321822579323	0.022070124797315772	657	37001
Volume	Kidney	214.1	Lipoma of skin and subcutaneous tissue	0.09026925129090964	0.06271312682026542	0.15003733027183846	507	37151
Volume	Kidney	215	Other benign neoplasm of connective and other soft tissue	0.10946801569189447	0.1444583265432876	0.44858110157949543	98	37560
Volume	Kidney	216	Benign neoplasm of skin	0.10069011851431525	0.049301081413698454	0.04111671532331402	869	36789
Volume	Kidney	217	Vascular hamartomas and non-neoplastic nevi	0.5269247195104868	0.18886851148767675	0.0052723927433163354	53	37605
Volume	Kidney	217.1	Nevus, non-neoplastic	0.5118635928510372	0.19149733271206035	0.0075186522883606615	52	37606
Volume	Kidney	218	Benign neoplasm of uterus	0.10330083959491385	0.049708334964832665	0.03769653982268477	1073	36585
Volume	Kidney	218.1	Uterine leiomyoma	0.1013627325006665	0.05011064875937169	0.043096010756341147	1056	36602
Volume	Kidney	220	Benign neoplasm of ovary	0.2374856980435932	0.1350345799476011	0.07862799629312539	130	37528
Volume	Kidney	227	Benign neoplasm of other endocrine glands and related structures	-0.2639746756184459	0.1832624580126641	0.14974896989221492	58	37600
Volume	Kidney	228	Hemangioma and lymphangioma, any site	0.25141274875651454	0.11431564455180686	0.027857622316292296	157	37501
Volume	Kidney	229	Benign neoplasm of unspecified sites	0.08904874016119914	0.0980870554877235	0.36395528573299524	228	37430
Volume	Kidney	240	Simple and unspecified goiter	-0.04267335194794977	0.22624067354149996	0.8503912242695422	43	37615
Volume	Kidney	241	Nontoxic nodular goiter	0.07751764704371958	0.15758983887085629	0.6227936033997961	90	37568
Volume	Kidney	241.1	Nontoxic uninodular goiter	0.0012429707230896473	0.2412032357991873	0.9958883521739922	38	37620
Volume	Kidney	241.2	Nontoxic multinodular goiter	0.12922422359583965	0.20659186364462925	0.5316397315839527	52	37606
Volume	Kidney	242	Thyrotoxicosis with or without goiter	0.19352264818108375	0.13494176333923055	0.15153809216466108	117	37541
Volume	Kidney	242.1	Graves' disease	0.5760020380783462	0.25924757143542965	0.02629531636670952	32	37626
Volume	Kidney	244	Hypothyroidism	-0.1347910847747845	0.04594168759624116	0.003346670759755914	1052	36606
Volume	Kidney	244.1	Secondary hypothyroidism	0.23441318960244237	0.2075309885663015	0.2586728749038857	51	37607
Volume	Kidney	244.4	Hypothyroidism NOS	-0.13868027993235288	0.04674815291490431	0.003011708808402566	1012	36646
Volume	Kidney	246	Other disorders of thyroid	-0.1071419152961285	0.2695407485165753	0.6910002423783093	31	37627
Volume	Kidney	250	Diabetes mellitus	0.4004255282251505	0.039595736281832154	4.845651151639719e-24	1091	36567
Volume	Kidney	250.1	Type 1 diabetes	0.5608792131788274	0.12269626480210487	4.847496694654908e-6	108	37550
Volume	Kidney	250.2	Type 2 diabetes	0.3820755023795783	0.04061414928839556	5.083281834003573e-21	1029	36629
Volume	Kidney	250.23	Type 2 diabetes with ophthalmic manifestations	0.47627652181473973	0.19429026682202052	0.014231523017193813	40	37618
Volume	Kidney	250.4	Abnormal glucose	0.07346545694264463	0.22243965030925125	0.7411948935582665	36	37622
Volume	Kidney	250.7	Diabetic retinopathy	0.45924142947609625	0.19910563274652365	0.02108150829838012	39	37619
Volume	Kidney	252	Disorders of parathyroid gland	0.013696109268381149	0.18712603113004087	0.9416534140463749	57	37601
Volume	Kidney	252.1	Hyperparathyroidism	0.1938230349469179	0.1910275710293428	0.3102804096091284	53	37605
Volume	Kidney	253	Disorders of the pituitary gland and its hypothalamic control	0.24329082322521733	0.2035980058300072	0.23210390573697892	44	37614
Volume	Kidney	255	Disorders of adrenal glands	0.03939708825109571	0.2244338279577976	0.86065543394257	40	37618
Volume	Kidney	260.6	Anorexia	-0.18640483040492287	0.22032765375625404	0.3975334122809346	44	37614
Volume	Kidney	261	Vitamin deficiency	0.06009131777616999	0.13932051799245548	0.6662378393108623	105	37553
Volume	Kidney	261.2	Vitamin B-complex deficiencies	-0.11992233150668213	0.20244214686673076	0.5535973049838638	52	37606
Volume	Kidney	261.4	Vitamin D deficiency	0.23440635885406338	0.18588055146688567	0.20728755897062498	55	37603
Volume	Kidney	272	Disorders of lipoid metabolism	0.11185330448090801	0.028428247704957627	8.334121234001452e-5	2484	35174
Volume	Kidney	272.1	Hyperlipidemia	0.11122759300244914	0.02845790764602244	9.287282512489011e-5	2477	35181
Volume	Kidney	272.11	Hypercholesterolemia	0.10951957233999014	0.029448753381864763	2.0002223311963422e-4	2289	35369
Volume	Kidney	274	Gout and other crystal arthropathies	-0.2395328350596137	0.0744216102143409	0.0012882142226093014	260	37398
Volume	Kidney	274.1	Gout	-0.278136723922834	0.07918421520366266	4.4386626870200494e-4	218	37440
Volume	Kidney	274.2	Crystal arthropathies	0.05499727129418542	0.1903245706583209	0.7726076317876027	48	37610
Volume	Kidney	274.21	Chondrocalcinosis	-0.009764936906376021	0.20137141541736872	0.9613240045497748	44	37614
Volume	Kidney	275	Disorders of mineral metabolism	-0.069216852576482	0.12553005346170734	0.5813617877866804	114	37544
Volume	Kidney	275.1	Disorders of iron metabolism	0.11583676424751993	0.17230789205031175	0.5014142713729512	56	37602
Volume	Kidney	275.5	Disorders of calcium/phosphorus metabolism	-0.24335687107813334	0.18321417380426222	0.18409076442384312	55	37603
Volume	Kidney	276	Disorders of fluid, electrolyte, and acid-base balance	-0.015699616098097502	0.09460766962468706	0.868200679712392	224	37434
Volume	Kidney	276.1	Electrolyte imbalance	0.011968869181789134	0.11921998233507355	0.9200322103835372	139	37519
Volume	Kidney	276.12	Hyposmolality and/or hyponatremia	0.5103418116783414	0.17696879146308878	0.003929137662423192	63	37595
Volume	Kidney	276.13	Hyperpotassemia	-0.3669447917310456	0.21190875009471816	0.08334177936265842	37	37621
Volume	Kidney	276.14	Hypopotassemia	0.18255466374270785	0.21154524126148952	0.3881605454164691	46	37612
Volume	Kidney	276.5	Hypovolemia	-0.04738031721015065	0.14579924460624688	0.7452041056352592	98	37560
Volume	Kidney	277	Other disorders of metabolism	-0.20907748477932447	0.20520152257390975	0.3082558732491602	51	37607
Volume	Kidney	278	Overweight, obesity and other hyperalimentation	0.1588826101588445	0.049738372298476795	0.001401378889349297	669	36989
Volume	Kidney	278.1	Obesity	0.16452552216775743	0.0499547474821017	9.895143246611885e-4	660	36998
Volume	Kidney	280	Iron deficiency anemias	-0.2557059765348898	0.05739784017176949	8.39027427663977e-6	646	37012
Volume	Kidney	280.1	Iron deficiency anemias, unspecified or not due to blood loss	-0.2639083327820813	0.058508940557953595	6.465542870095811e-6	619	37039
Volume	Kidney	280.2	Iron deficiency anemia secondary to blood loss (chronic)	-0.12867611659536787	0.25373135144038145	0.6120599114622756	35	37623
Volume	Kidney	281	Other deficiency anemia	-0.3759693139966356	0.18075401275642453	0.03752504194124519	59	37599
Volume	Kidney	281.1	Megaloblastic anemia	-0.2848362993177607	0.18738369433367785	0.12849342768484076	57	37601
Volume	Kidney	281.11	Pernicious anemia	-0.3494190993754542	0.23612798841606833	0.13893013096911128	36	37622
Volume	Kidney	282	Hereditary hemolytic anemias	-0.38785437279025103	0.24361618989450531	0.11136865848416863	31	37627
Volume	Kidney	285	Other anemias	-0.25532382793646036	0.05592146506977802	4.976947207318865e-6	685	36973
Volume	Kidney	286	Coagulation defects	-0.026468896922378773	0.17901358169687648	0.882453482539675	62	37596
Volume	Kidney	286.1	Congenital coagulation defects	0.09183367522814471	0.22305111489217014	0.6805477197518626	38	37620
Volume	Kidney	287	Purpura and other hemorrhagic conditions	-0.36001940343232885	0.13880500302475599	0.009494757181281293	95	37563
Volume	Kidney	287.3	Thrombocytopenia	-0.4051454433450502	0.14257283269948232	0.0044877422778969046	88	37570
Volume	Kidney	288	Diseases of white blood cells	-0.15504562071529804	0.21899568161439878	0.4789546772666847	40	37618
Volume	Kidney	288.1	Decreased white blood cell count	-0.36258553948682454	0.11892008036008712	0.002296159572299791	149	37509
Volume	Kidney	288.11	Neutropenia	-0.36258553948682454	0.11892008036008712	0.002296159572299791	149	37509
Volume	Kidney	289	Other diseases of blood and blood-forming organs	0.1911602498037417	0.18840937630997157	0.31029629485964266	58	37600
Volume	Kidney	289.4	Lymphadenitis	-0.11311523630988968	0.11218852821194752	0.3133295283904948	149	37509
Volume	Kidney	290	Delirium dementia and amnestic and other cognitive disorders	-0.24372470913685637	0.22298711841810015	0.274394215786392	37	37621
Volume	Kidney	291	Other specified nonpsychotic and/or transient mental disorders	0.3564172399253358	0.20442741234101583	0.08124798205234873	41	37617
Volume	Kidney	291.8	Alteration of consciousness	0.24392424265113052	0.22884938658278586	0.28648133148676086	32	37626
Volume	Kidney	292	Neurological disorders	0.11855254767532585	0.09718582391120344	0.22252010301268998	204	37454
Volume	Kidney	292.1	Aphasia/speech disturbance	0.04974933783787298	0.15450957365891815	0.7474661529515736	77	37581
Volume	Kidney	292.3	Memory loss	0.19491493911997448	0.20255422846645615	0.3359063541576259	51	37607
Volume	Kidney	292.4	Altered mental status	0.16053242035177595	0.16365226425486348	0.3266242342992594	69	37589
Volume	Kidney	293	Symptoms involving head and neck	0.27438540154298874	0.09099155805099152	0.0025655260819875134	201	37457
Volume	Kidney	293.1	Swelling, mass, or lump in head and neck [Space-occupying lesion, intracranial NOS]	0.22544820093399198	0.18536683789531505	0.2238983629142876	53	37605
Volume	Kidney	296	Mood disorders	0.3270010307406743	0.1558263417115709	0.035861309865828764	75	37583
Volume	Kidney	296.1	Bipolar	0.42638319953008125	0.17297783416727933	0.013702908413208993	60	37598
Volume	Kidney	297	Suicidal ideation or attempt	0.3196246135446713	0.16590582601901377	0.05403667893149997	64	37594
Volume	Kidney	297.2	Suicide or self-inflicted injury	0.3336103663959719	0.1713774441647463	0.0515777845924014	59	37599
Volume	Kidney	300	Anxiety disorders	0.012389387062101694	0.06114998457970267	0.8394425744505548	542	37116
Volume	Kidney	300.1	Anxiety disorder	-0.0017106019465374439	0.06376006651395728	0.9785963340163352	501	37157
Volume	Kidney	300.12	Agorophobia, social phobia, and panic disorder	-0.04672679811955943	0.24086230503511113	0.8461774717616103	33	37625
Volume	Kidney	302	Sexual and gender identity disorders	-0.0013945334384308083	0.2226137865130452	0.9950017946318678	32	37626
Volume	Kidney	303	Psychogenic and somatoform disorders	-0.13690503464597586	0.20932898522246537	0.5130998692165127	45	37613
Volume	Kidney	303.3	Psychogenic disorder	-0.048151848188536656	0.23340171990930522	0.8365529864695375	38	37620
Volume	Kidney	306	Other mental disorder	0.06323357148289835	0.030046573478974825	0.03533323754308995	2184	35474
Volume	Kidney	306.9	Tension headache	-0.2789373825494017	0.2761690213501497	0.312483717256699	28	37630
Volume	Kidney	317	Alcohol-related disorders	0.21936520631128117	0.04272808294526146	2.8367532429145476e-7	1056	36602
Volume	Kidney	317.1	Alcoholism	0.2151145772999627	0.047632522434264454	6.298054778371687e-6	852	36806
Volume	Kidney	318	Tobacco use disorder	0.30533457720760554	0.044494586851091714	6.776724850813948e-12	958	36700
Volume	Kidney	320	Meningitis	-0.5791640178329915	0.24557205724349795	0.018352519161910583	28	37630
Volume	Kidney	327	Sleep disorders	0.2988503843241805	0.13500470398466885	0.026854281914524686	90	37568
Volume	Kidney	327.3	Sleep apnea	0.17663341552973894	0.06607325499902318	0.007510978355074331	342	37316
Volume	Kidney	332	Parkinson's disease	-0.23555826484325737	0.24376921137583557	0.33388572191198873	32	37626
Volume	Kidney	333	Extrapyramidal disease and abnormal movement disorders	-0.08540973642416723	0.2089248335402475	0.682681997995085	46	37612
Volume	Kidney	334	Degenerative disease of the spinal cord	0.04248891860267196	0.19179102217533484	0.8246738801054359	50	37608
Volume	Kidney	335	Multiple sclerosis	0.031074161038453403	0.16414752336250618	0.8498527543997533	85	37573
Volume	Kidney	338	Pain	-0.3386988304506233	0.20724196195484865	0.1021925399394473	48	37610
Volume	Kidney	339	Other headache syndromes	-0.03146741808269905	0.05928660015277553	0.5955796991096323	585	37073
Volume	Kidney	340	Migraine	-0.1587037952857312	0.08673270056728995	0.0672793337775271	292	37366
Volume	Kidney	342	Hemiplegia	-0.15423449400470826	0.17420786138485275	0.3759692402572233	61	37597
Volume	Kidney	345	Epilepsy, recurrent seizures, convulsions	0.15845471151476934	0.09029979328896397	0.07929990158224658	237	37421
Volume	Kidney	345.1	Epilepsy	0.6110876405085875	0.2400388239825295	0.010903179510185464	29	37629
Volume	Kidney	345.3	Convulsions	0.32759656570815654	0.1503265821311123	0.029314404530477553	81	37577
Volume	Kidney	350	Abnormal movement	-0.2121009269623193	0.12292424783506578	0.08444452689661258	115	37543
Volume	Kidney	350.1	Abnormal involuntary movements	-0.35139370767945183	0.21164689832422193	0.09685757165331309	38	37620
Volume	Kidney	350.2	Abnormality of gait	-0.06503997896320773	0.17287891406828804	0.7067556101175796	58	37600
Volume	Kidney	351	Other peripheral nerve disorders	0.09633704205843856	0.047456434273924736	0.04235551014195727	919	36739
Volume	Kidney	352	Disorders of other cranial nerves	-0.11056417262999875	0.13477884076374325	0.41202358479724815	104	37554
Volume	Kidney	352.1	Trigeminal nerve disorders [CN5]	-0.3512281457786876	0.22607070185670475	0.12027489367355737	37	37621
Volume	Kidney	352.2	Facial nerve disorders [CN7]	0.041983747752080594	0.17256805074017026	0.8077822467158875	63	37595
Volume	Kidney	353	Nerve root and plexus disorders	-0.1012742306159316	0.1650744104812965	0.5395414589617598	63	37595
Volume	Kidney	357	Inflammatory and toxic neuropathy	-0.10940903160296199	0.14875127971063584	0.4620249499690856	81	37577
Volume	Kidney	361	Retinal detachments and defects	0.02251496143487246	0.08665141106881222	0.7949920129357018	269	37389
Volume	Kidney	361.1	Retinal detachment with retinal defect	0.1228768461522273	0.12794682165478635	0.3368668408183219	124	37534
Volume	Kidney	362	Other retinal disorders	0.3121393041345723	0.08195456504402697	1.39706548403925e-4	296	37362
Volume	Kidney	362.2	Degeneration of macula and posterior pole of retina	0.2873447492216438	0.10447514529799093	0.005952897373948574	187	37471
Volume	Kidney	362.29	Macular degeneration (senile) of retina NOS	0.2873447492216438	0.10447514529799093	0.005952897373948574	187	37471
Volume	Kidney	362.4	Retinal vascular changes and abnomalities	0.4036184715366383	0.18123442683334398	0.02594380648871601	55	37603
Volume	Kidney	364	Corneal opacity and other disorders of cornea	0.017647093103770117	0.18623748757794778	0.9245087485062728	55	37603
Volume	Kidney	365	Glaucoma	0.00432170588287609	0.07715234328825821	0.9553296782606202	333	37325
Volume	Kidney	365.1	Open-angle glaucoma	-0.08279507746507127	0.16092139083329135	0.606898021793868	72	37586
Volume	Kidney	365.11	Primary open angle glaucoma	-0.08279507746507127	0.16092139083329135	0.606898021793868	72	37586
Volume	Kidney	365.2	Primary angle-closure glaucoma	0.017386316660037506	0.2168341177986778	0.9360920532661665	46	37612
Volume	Kidney	366	Cataract	-0.0272904833558326	0.03565622445770646	0.4440465963880305	1723	35935
Volume	Kidney	366.2	Senile cataract	0.02186243386178845	0.05100368147937865	0.6681821511554118	816	36842
Volume	Kidney	367	Disorders of refraction and accommodation; blindness and low vision	-0.13262761544912174	0.10185232295034082	0.19286305622987118	199	37459
Volume	Kidney	367.1	Myopia	-0.1550663318187592	0.12314161807968917	0.20793931596982904	137	37521
Volume	Kidney	368	Visual disturbances	0.01866353164643346	0.09926367858100366	0.8508611720580623	205	37453
Volume	Kidney	368.2	Diplopia and disorders of binocular vision	-0.014477099213385315	0.20360327617873633	0.9433146256019193	47	37611
Volume	Kidney	368.9	Subjective visual disturbances	0.2031970655365657	0.19438585273821868	0.29587118494670867	54	37604
Volume	Kidney	369	Infection of the eye	-0.36929483530694834	0.19072308956602319	0.05283243405171921	53	37605
Volume	Kidney	371	Inflammation of the eye	-0.0449758655281867	0.08216020246337583	0.5840924961601655	296	37362
Volume	Kidney	371.3	Inflammation of eyelids	-0.019455953649663068	0.08747151898359683	0.823982152889865	261	37397
Volume	Kidney	372	Disorders of conjunctiva	-0.062293297338918925	0.1765133870981778	0.7241560925039554	65	37593
Volume	Kidney	374	Other disorders of eyelids	0.18334412817813212	0.06205419851900494	0.003130944055434912	519	37139
Volume	Kidney	374.1	Ectropion or entropion	-0.024815748989120666	0.1613384149906683	0.8777581443122672	70	37588
Volume	Kidney	374.3	Ptosis of eyelid	0.20804100614336907	0.11092993640091087	0.060733993266084065	161	37497
Volume	Kidney	375	Disorders of lacrimal system	0.006146753427374067	0.11488406726178581	0.9573303693887878	172	37486
Volume	Kidney	375.2	Epiphora	0.12763925684083993	0.19903909099407002	0.5213425153790625	57	37601
Volume	Kidney	377	Disorders of optic nerve and visual pathways	0.19130547725847546	0.27094934765759154	0.48015316452750656	29	37629
Volume	Kidney	378	Strabismus and other disorders of binocular eye movements	-0.10870252872087639	0.14484846617181235	0.4529795815497079	98	37560
Volume	Kidney	378.1	Strabismus (not specified as paralytic)	-0.20027009314388322	0.1744523872877077	0.25097151581099497	69	37589
Volume	Kidney	379	Other disorders of eye	0.04574391030042645	0.08560004810170553	0.59307092325781	283	37375
Volume	Kidney	379.2	Disorders of vitreous body	0.07077107067696302	0.15267124962595038	0.6429687154460805	84	37574
Volume	Kidney	379.3	Aphakia and other disorders of lens	0.008479940871629461	0.11596866307703607	0.941708484115558	155	37503
Volume	Kidney	380	Disorders of external ear	-0.41389221117680386	0.18755466786566397	0.027329313271575038	53	37605
Volume	Kidney	381	Otitis media and Eustachian tube disorders	-0.11606540226558415	0.11337809690097671	0.3059759766376684	150	37508
Volume	Kidney	381.1	Otitis media	-0.1624606749177097	0.12158136142365905	0.18147407508720906	128	37530
Volume	Kidney	381.11	Suppurative and unspecified otitis media	-0.11597950025920035	0.1891375207334055	0.5397428025393625	54	37604
Volume	Kidney	384	Other disorders of tympanic membrane	-0.17730774933220309	0.15545378297697077	0.2540440113578845	82	37576
Volume	Kidney	384.4	Perforation of tympanic membrane	-0.05427787268960261	0.1752926709641373	0.7568336497072978	66	37592
Volume	Kidney	385	Other disorders of middle ear and mastoid	-0.013816089680039114	0.22322397679089065	0.9506477277589122	37	37621
Volume	Kidney	386	Vertiginous syndromes and other disorders of vestibular system	0.06219490507902682	0.11918980892975267	0.6017998754114371	139	37519
Volume	Kidney	386.1	Meniere's disease	0.22567282488762017	0.21642264387220525	0.29706813329288334	43	37615
Volume	Kidney	386.2	Peripheral or central vertigo	-0.15998326331737164	0.23477271904127905	0.4955938159945935	38	37620
Volume	Kidney	386.3	Labyrinthitis	0.0708672198025981	0.18221959953853423	0.6973419314010856	56	37602
Volume	Kidney	386.9	Dizziness and giddiness (Light-headedness and vertigo)	-0.11945478344840783	0.07731457661112133	0.1223344923852191	334	37324
Volume	Kidney	389	Hearing loss	-0.1240298744577668	0.08270717389807929	0.1337111644323875	271	37387
Volume	Kidney	389.1	Sensorineural hearing loss	0.2739940241599422	0.2711806528407066	0.31231588671707355	26	37632
Volume	Kidney	389.4	Tinnitus	-0.11592750738527509	0.2127401363521174	0.5858048148645785	39	37619
Volume	Kidney	394	Rheumatic disease of the heart valves	-0.06307411842858077	0.08359233423256081	0.45052246159767095	266	37392
Volume	Kidney	394.2	Mitral valve disease	-0.08014435097624757	0.10624369943712678	0.4506423844438864	165	37493
Volume	Kidney	394.3	Aortic valve disease	-6.876498781496698e-4	0.19976414479770033	0.9972534403608617	49	37609
Volume	Kidney	394.7	Disease of tricuspid valve	0.0775905088089976	0.15622330826518718	0.619425942511284	69	37589
Volume	Kidney	395	Heart valve disorders	-0.011798699666727922	0.10004344437424717	0.9061185584049359	185	37473
Volume	Kidney	395.1	Nonrheumatic mitral valve disorders	-0.07094818527925457	0.10628573886321252	0.5044380631757426	163	37495
Volume	Kidney	396	Abnormal heart sounds	0.1442977414681052	0.16328751297790076	0.3768563078527096	80	37578
Volume	Kidney	401	Hypertension	0.1796028468981933	0.021256288780717583	2.928083340409065e-17	5217	32441
Volume	Kidney	401.1	Essential hypertension	0.18396042855430975	0.021274646968124086	5.2902409865938734e-18	5206	32452
Volume	Kidney	401.2	Hypertensive heart and/or renal disease	-0.9929942068575323	0.1433693884313472	4.32526422089902e-12	37	37621
Volume	Kidney	411	Ischemic Heart Disease	0.0013066147894451553	0.03173577036045218	0.9671590354413351	1915	35743
Volume	Kidney	411.1	Unstable angina (intermediate coronary syndrome)	0.08718163547187466	0.0771971526045991	0.25875550840685846	277	37381
Volume	Kidney	411.2	Myocardial infarction	-0.017071839632320326	0.04999017383245552	0.7327242647604405	686	36972
Volume	Kidney	411.3	Angina pectoris	0.017770103415383823	0.04368538525955784	0.6841735722892701	953	36705
Volume	Kidney	411.4	Coronary atherosclerosis	0.012169005102939546	0.038488066886692464	0.7518688825263872	1242	36416
Volume	Kidney	411.41	Aneurysm and dissection of heart	0.032376915378295096	0.22421098182270593	0.8851816247422712	42	37616
Volume	Kidney	411.8	Other chronic ischemic heart disease, unspecified	0.04578698425001963	0.04870874094543896	0.3472094755872368	744	36914
Volume	Kidney	411.9	Other acute and subacute forms of ischemic heart disease	0.03774234002788315	0.1377338449564863	0.7840663961598426	92	37566
Volume	Kidney	414	Other forms of chronic heart disease	-0.09356412164175616	0.12229486107813649	0.4442299004271055	110	37548
Volume	Kidney	415	Pulmonary heart disease	-0.39774436225469617	0.0894129609057782	8.651344912613148e-6	189	37469
Volume	Kidney	416	Cardiomegaly	0.2835028598331745	0.11337929502304446	0.01240245174470883	125	37533
Volume	Kidney	418	Nonspecific chest pain	0.059185470510974	0.030962541649662206	0.055937984417507254	2131	35527
Volume	Kidney	418.1	Precordial pain	0.10648214424007285	0.0794041511687637	0.17991563788959727	301	37357
Volume	Kidney	420	Carditis	0.08788278827483553	0.13262033516500255	0.5075454498632674	106	37552
Volume	Kidney	420.2	Pericarditis	0.15503489094987571	0.15368278249156359	0.3130714975459296	78	37580
Volume	Kidney	425	Cardiomyopathy	0.09536696273258427	0.1695433332081639	0.5737800727328917	61	37597
Volume	Kidney	425.1	Primary/intrinsic cardiomyopathies	0.09536696273258427	0.1695433332081639	0.5737800727328917	61	37597
Volume	Kidney	426	Cardiac conduction disorders	0.10695113326267194	0.07735410055476463	0.16678217971543946	308	37350
Volume	Kidney	426.2	Atrioventricular [AV] block	0.1932062072947227	0.14024773212892405	0.16832476915876005	87	37571
Volume	Kidney	426.21	First degree AV block	0.1177352818004987	0.1639722320752154	0.4727451817807285	62	37596
Volume	Kidney	426.3	Bundle branch block	0.13569971705437392	0.10122776168338833	0.1800703194469375	179	37479
Volume	Kidney	426.31	Right bundle branch block	-0.01916461475795382	0.14078466462509834	0.8917207669588078	88	37570
Volume	Kidney	426.32	Left bundle branch block	0.29080994161999574	0.1446575683242176	0.0443959138064825	89	37569
Volume	Kidney	427	Cardiac dysrhythmias	-0.022586668055976807	0.035417368723575746	0.5236503816541745	1549	36109
Volume	Kidney	427.1	Paroxysmal tachycardia, unspecified	-0.031045815156159742	0.09980969581642757	0.755762540471346	201	37457
Volume	Kidney	427.11	Paroxysmal supraventricular tachycardia	-0.04120704003415854	0.10952776110828956	0.7067499154265182	167	37491
Volume	Kidney	427.12	Paroxysmal ventricular tachycardia	-0.004180262234471388	0.23924295587357222	0.986059372250873	35	37623
Volume	Kidney	427.2	Atrial fibrillation and flutter	-0.02443655412371609	0.04614820610327262	0.5964424293517193	832	36826
Volume	Kidney	427.3	Other specified cardiac dysrhythmias	0.05249434081284043	0.0896886698654391	0.5583492954398073	233	37425
Volume	Kidney	427.5	Arrhythmia (cardiac) NOS	-0.21131010209477075	0.17226627229696415	0.21995486815812437	56	37602
Volume	Kidney	427.6	Premature beats	5.477385763244841e-4	0.1548285190008876	0.9971773207893355	82	37576
Volume	Kidney	427.7	Tachycardia NOS	-0.09962841472530964	0.14956439900898766	0.5053319351076488	91	37567
Volume	Kidney	427.9	Palpitations	0.06748706282921492	0.07891049790366494	0.3924207609509604	335	37323
Volume	Kidney	428	Congestive heart failure; nonhypertensive	-0.08820690546907291	0.09217186852846151	0.33857586733352135	185	37473
Volume	Kidney	428.1	Congestive heart failure (CHF) NOS	-0.23060971352938678	0.1818497244693885	0.20475030758845644	42	37616
Volume	Kidney	428.2	Heart failure NOS	-0.00480298476141795	0.10197241677452348	0.9624328713453587	153	37505
Volume	Kidney	429	Ill-defined descriptions and complications of heart disease	-0.0576412952624967	0.19874875451334845	0.7718002385157942	45	37613
Volume	Kidney	429.2	Abnormal function study of cardiovascular system	-0.20740128776137653	0.22992805249830023	0.36704257981212524	32	37626
Volume	Kidney	430	Intracranial hemorrhage	0.303377315977557	0.17000993394457845	0.07434762224101099	65	37593
Volume	Kidney	430.1	Subarachnoid hemorrhage	0.210794972254603	0.24404673126823373	0.3877261224539845	31	37627
Volume	Kidney	433	Cerebrovascular disease	-0.09572878107527309	0.06355299006092664	0.13199457038971818	446	37212
Volume	Kidney	433.1	Occlusion and stenosis of precerebral arteries	-0.1369841502668837	0.160091749980913	0.39218572128663554	64	37594
Volume	Kidney	433.2	Occlusion of cerebral arteries	-0.15972084447754867	0.09731888909007474	0.10075359497207333	182	37476
Volume	Kidney	433.21	Cerebral artery occlusion, with cerebral infarction	-0.21967669725256805	0.14527879328753981	0.13050731498610524	80	37578
Volume	Kidney	433.3	Cerebral ischemia	-0.16823103416001578	0.10325311900159662	0.1032480356139111	161	37497
Volume	Kidney	433.31	Transient cerebral ischemia	-0.14226150100484908	0.11261903255534297	0.20651367886761265	134	37524
Volume	Kidney	433.8	Late effects of cerebrovascular disease	-0.026346517649800283	0.23679275794402826	0.9114069743867347	31	37627
Volume	Kidney	442	Other aneurysm	0.10603078128530645	0.18384273981745583	0.5641102575093708	53	37605
Volume	Kidney	443	Peripheral vascular disease	-0.3285150434074839	0.1160061494570171	0.00462757744685544	146	37512
Volume	Kidney	443.1	Raynaud's syndrome	-0.29366712966689307	0.15993711115403803	0.06633676662874011	90	37568
Volume	Kidney	443.9	Peripheral vascular disease, unspecified	-0.28357299932687985	0.1729920627503162	0.10116630646574488	52	37606
Volume	Kidney	446	Polyarteritis nodosa and allied conditions	-0.3697254803745121	0.18898659361596676	0.05042296745303853	51	37607
Volume	Kidney	447	Other disorders of arteries and arterioles	0.11086469177731288	0.21498234982215064	0.6060694980116126	42	37616
Volume	Kidney	451	Phlebitis and thrombophlebitis	-0.2049698517765785	0.08652614512739777	0.017842154429059086	216	37442
Volume	Kidney	451.2	Phlebitis and thrombophlebitis of lower extremities	-0.18354139620971752	0.09126579319999477	0.044318644936989275	196	37462
Volume	Kidney	454	Varicose veins	-0.018172040191347272	0.04696372101430586	0.6988022357393961	978	36680
Volume	Kidney	454.1	Varicose veins of lower extremity	-0.017543709648695546	0.047622677507448204	0.7125825861969703	956	36702
Volume	Kidney	454.11	Varicose veins of lower extremity, symptomtic	-0.08297726193414308	0.20215036538821438	0.6814590238799094	45	37613
Volume	Kidney	455	Hemorrhoids	0.06349095369868518	0.030623456273954693	0.03814636777292862	2257	35401
Volume	Kidney	458	Hypotension	-0.12659919288545468	0.08131757603213892	0.11950632296087335	303	37355
Volume	Kidney	458.1	Orthostatic hypotension	-0.17984490598548622	0.16815555616981592	0.2848376297648644	65	37593
Volume	Kidney	458.9	Hypotension NOS	-0.07507043959680101	0.10754006800876596	0.48513374219788724	178	37480
Volume	Kidney	459	Other disorders of circulatory system	-0.06759758011736298	0.04743631872797733	0.1541521681575978	836	36822
Volume	Kidney	459.9	Circulatory disease NEC	-0.06714775480366611	0.047518464070913466	0.1576299535451599	832	36826
Volume	Kidney	465	Acute upper respiratory infections of multiple or unspecified sites	-0.014695409464640584	0.10887002170594154	0.8926267146127	164	37494
Volume	Kidney	465.2	Acute pharyngitis	-0.013682616843713361	0.16102027650115433	0.9322816665904237	75	37583
Volume	Kidney	470	Septal Deviations/Turbinate Hypertrophy	0.16599752343173227	0.06273450814245839	0.008144208344393607	484	37174
Volume	Kidney	471	Nasal polyps	0.17354789301713477	0.07596332145894344	0.022334679162763403	327	37331
Volume	Kidney	472	Chronic pharyngitis and nasopharyngitis	0.09906461245220553	0.13642394396293642	0.4677451775185859	98	37560
Volume	Kidney	473	Diseases of the larynx and vocal cords	-0.2378197314256881	0.10123125339585146	0.01881016905570216	177	37481
Volume	Kidney	473.4	Voice disturbance	-0.338499290969716	0.15056652927882672	0.024565293927988056	79	37579
Volume	Kidney	474	Acute and chronic tonsillitis	0.11589172134012399	0.10200108672030173	0.2558807195994684	194	37464
Volume	Kidney	474.1	Acute tonsillitis	0.3813245902487407	0.17307128477574987	0.027574983126690735	62	37596
Volume	Kidney	474.2	Chronic tonsillitis and adenoiditis	0.04985457879211833	0.14464003441275108	0.7303346865525323	101	37557
Volume	Kidney	475	Chronic sinusitis	0.2605320870810705	0.08874144762530296	0.0033262898753120204	251	37407
Volume	Kidney	476	Allergic rhinitis	0.06641258389360946	0.11041799289694705	0.5475301611831085	164	37494
Volume	Kidney	477	Epistaxis or throat hemorrhage	0.12630540303385968	0.1033380921403769	0.22161156480759514	167	37491
Volume	Kidney	478	Throat pain	0.12634163284218902	0.22114768369993257	0.5677964208040249	38	37620
Volume	Kidney	479	Other upper respiratory disease	0.21355897699589338	0.07382165479673172	0.0038169767045224106	344	37314
Volume	Kidney	480	Pneumonia	-0.19280367596376047	0.0659115637842628	0.003442488451932381	439	37219
Volume	Kidney	480.1	Bacterial pneumonia	-0.20966016513514213	0.07878028843675271	0.007783316106382951	306	37352
Volume	Kidney	480.11	Pneumococcal pneumonia	-0.17275460737493917	0.08452864789730899	0.04097920601202519	271	37387
Volume	Kidney	495	Asthma	-0.010377265927402629	0.03168862803415699	0.7433078739207633	2090	35568
Volume	Kidney	496	Chronic airway obstruction	0.01834759777125409	0.0676422394231605	0.7862028487947677	414	37244
Volume	Kidney	496.1	Emphysema	0.09274277253982435	0.19680378133271811	0.6374658790612675	47	37611
Volume	Kidney	496.2	Chronic bronchitis	0.06451656146751075	0.16862755543455227	0.7020178709350489	67	37591
Volume	Kidney	496.21	Obstructive chronic bronchitis	-0.10251291662346566	0.18425536558978706	0.5779625468254029	54	37604
Volume	Kidney	496.3	Bronchiectasis	-0.1585631038962092	0.1369545978589394	0.24695439465266145	110	37548
Volume	Kidney	497	Bronchitis	-0.19033874287890343	0.2079431909856507	0.36001310961205324	44	37614
Volume	Kidney	506	Empyema and pneumothorax	-0.002679134458074104	0.23763308227603042	0.9910046416291559	36	37622
Volume	Kidney	507	Pleurisy; pleural effusion	-0.25758759902843265	0.08744121944725806	0.003220818479549043	234	37424
Volume	Kidney	508	Pulmonary collapse; interstitial and compensatory emphysema	-0.10450115170961125	0.15290606654716843	0.4943328606610532	78	37580
Volume	Kidney	509	Respiratory failure, insufficiency, arrest	0.16835931295315215	0.16933121608826904	0.3200961372482241	61	37597
Volume	Kidney	509.1	Respiratory failure	0.19372167763024334	0.20380012910457931	0.3418341940672249	44	37614
Volume	Kidney	509.2	Respiratory insufficiency	0.04225247424959194	0.2054935338066831	0.8370919587760958	42	37616
Volume	Kidney	510	Other diseases of lung	-0.11522225724960823	0.23729151024064335	0.6272702221850155	34	37624
Volume	Kidney	512	Other symptoms of respiratory system	-0.022938905748014136	0.05554251069219941	0.6796086077859738	619	37039
Volume	Kidney	512.7	Shortness of breath	0.0527418824011953	0.07179605058123094	0.46257886452779784	360	37298
Volume	Kidney	512.8	Cough	-0.10905303021098368	0.0909958921446445	0.23074613916154305	227	37431
Volume	Kidney	512.9	Other dyspnea	-0.23937222678441866	0.17400868288528185	0.16893503477992355	61	37597
Volume	Kidney	513	Respiratory abnormalities	0.0021420088975736234	0.2537614159404339	0.9932651087763654	28	37630
Volume	Kidney	514	Abnormal findings examination of lungs	0.0059476048856646055	0.12029053704545076	0.9605657319221734	131	37527
Volume	Kidney	516	Abnormal sputum	0.08549989923541873	0.11541444052278245	0.45881008252281824	138	37520
Volume	Kidney	516.1	Hemoptysis	0.0234893475882903	0.11970270451046217	0.8444295863594818	129	37529
Volume	Kidney	519	Other diseases of respiratory system, not elsewhere classified	-0.06482022759487488	0.06398603817855152	0.31104246253650863	474	37184
Volume	Kidney	519.8	Other diseases of respiratory system, NEC	-0.062166512638050564	0.06613318923605235	0.34720736325390555	441	37217
Volume	Kidney	520	Disorders of tooth development	-0.11858566891296567	0.0982843876012106	0.22760297911229416	217	37441
Volume	Kidney	520.2	Disturbances in tooth eruption	-0.1351761304020265	0.09965697503615943	0.17496743579281734	211	37447
Volume	Kidney	521	Diseases of hard tissues of teeth	0.007075022823838858	0.08413666463015093	0.9329851522512946	275	37383
Volume	Kidney	521.1	Dental caries	0.026559305289917148	0.08525973081014118	0.7554125269608218	267	37391
Volume	Kidney	522	Diseases of pulp and periapical tissues	0.08131096383265374	0.10601096228004518	0.44307839855107245	182	37476
Volume	Kidney	522.5	Periapical abscess	-0.07615182901319582	0.12948895221069032	0.5564684063746326	124	37534
Volume	Kidney	523	Gingival and periodontal diseases	0.010739030888523224	0.10940943115919263	0.921809590786092	172	37486
Volume	Kidney	523.3	Periodontitis (acute or chronic)	0.02469795053844995	0.1232489753693891	0.8411750190458966	136	37522
Volume	Kidney	523.32	Chronic periodontitis	0.03233805653403038	0.1299563975420846	0.8034862951839488	122	37536
Volume	Kidney	524	Dentofacial anomalies, including malocclusion	-0.278003179004697	0.21002534441560672	0.1856143566012313	44	37614
Volume	Kidney	524.3	Anomalies of tooth position/malocclusion	-0.30424299611021133	0.22368908593018108	0.1737933723744799	39	37619
Volume	Kidney	525	Other diseases of the teeth and supporting structures	0.013836023963393238	0.09102289495749705	0.8791822224593671	230	37428
Volume	Kidney	526	Diseases of the jaws	0.09772246851686626	0.1598474491974539	0.5409690124510906	78	37580
Volume	Kidney	526.1	Cysts of the jaws	0.2940225560299214	0.20938286883336682	0.16024916251617627	45	37613
Volume	Kidney	527	Diseases of the salivary glands	0.034601732875012406	0.1872459220262173	0.8533914101980146	55	37603
Volume	Kidney	527.2	Sialoadenitis	0.21490522798016443	0.2481479015872638	0.38646995184387384	31	37627
Volume	Kidney	528	Diseases of the oral soft tissues, excluding lesions specific for gingiva and tongue	0.10773532746128492	0.06804221693061119	0.11333942495573619	429	37229
Volume	Kidney	528.1	Stomatitis and mucositis	-0.003517722000540161	0.22696748217476678	0.9876342475067463	39	37619
Volume	Kidney	528.5	Diseases of lips	0.3296561415464609	0.17086414803800418	0.0536878638801211	70	37588
Volume	Kidney	528.6	Leukoplakia of oral mucosa	-0.3114070423952181	0.20343117243116082	0.12582538776657481	44	37614
Volume	Kidney	528.7	Sialolithiasis	0.4032531768906913	0.2260880994403854	0.07448692875457408	37	37621
Volume	Kidney	529	Diseases and other conditions of the tongue	0.06628937121841498	0.1333161984534418	0.6190239176674099	112	37546
Volume	Kidney	530	Diseases of esophagus	-0.04502351352814185	0.0266927626712262	0.09165506494255286	2987	34671
Volume	Kidney	530.1	Esophagitis, GERD and related diseases	-0.03851635858211952	0.027424697249668	0.16018768465459843	2804	34854
Volume	Kidney	530.11	GERD	-0.05225985491638911	0.03929968665656077	0.18359145845435032	1323	36335
Volume	Kidney	530.12	Ulcer of esophagus	-0.16705824114138557	0.07191772987314028	0.02018411688550159	344	37314
Volume	Kidney	530.14	Reflux esophagitis	-0.06923850509438338	0.04580850314261287	0.13066692983593298	914	36744
Volume	Kidney	530.2	Esophageal bleeding (varices/hemorrhage)	-0.1556620636411683	0.12295922500213771	0.2055256470849047	128	37530
Volume	Kidney	530.3	Stricture and stenosis of esophagus	-0.30158547871939906	0.10929339601286443	0.005790552853940161	147	37511
Volume	Kidney	530.5	Disorders of esophageal motility	0.03172286414318501	0.18835961564107445	0.8662556411793589	58	37600
Volume	Kidney	530.9	Heartburn	-0.06323578784285962	0.09908863391353087	0.5233604332907489	217	37441
Volume	Kidney	531	Peptic ulcer (excl. esophageal)	-0.05481408219998886	0.06099568466442591	0.36883640778903554	513	37145
Volume	Kidney	531.2	Gastric ulcer	-0.07029622491975593	0.08288206032210092	0.39635574588968	280	37378
Volume	Kidney	531.3	Duodenal ulcer	-0.006983189427713294	0.09214854409248059	0.9395926364991569	215	37443
Volume	Kidney	532	Dysphagia	-0.052681837063614734	0.06392966729490014	0.4099058628121377	512	37146
Volume	Kidney	535	Gastritis and duodenitis	-0.005138372579090478	0.028532433045364663	0.857082829001486	2622	35036
Volume	Kidney	535.1	Acute gastritis	-0.13549664620803664	0.1447763017373457	0.349322879627216	86	37572
Volume	Kidney	535.6	Duodenitis	-0.02068681942656227	0.05349795708833459	0.6989899496825859	650	37008
Volume	Kidney	535.8	Other specified gastritis	0.06851803299249805	0.05340262275602293	0.1994758853833598	712	36946
Volume	Kidney	537	Other disorders of stomach and duodenum	-0.007374005159771935	0.09468254590151204	0.9379224293135187	225	37433
Volume	Kidney	540	Appendiceal conditions	0.11241470400570215	0.09059203636916992	0.21464658319099622	248	37410
Volume	Kidney	540.1	Appendicitis	0.10706737247520755	0.09320718141221432	0.2506784526167324	233	37425
Volume	Kidney	540.11	Acute appendicitis	0.13525455027943592	0.1043029030509664	0.1947180089772721	186	37472
Volume	Kidney	550	Abdominal hernia	-0.002736125495001089	0.023386269100683806	0.9068623573111572	3965	33693
Volume	Kidney	550.1	Inguinal hernia	0.03828015467287679	0.036788167162372765	0.2980815777341886	1469	36189
Volume	Kidney	550.2	Diaphragmatic hernia	-0.026383080673421738	0.030244842958276025	0.3830356463497592	2293	35365
Volume	Kidney	550.3	Femoral hernia	0.1716337979837682	0.2207961928641189	0.43695797326800995	49	37609
Volume	Kidney	550.4	Umbilical hernia	0.1188177173103163	0.07622757465212572	0.11906182060566592	271	37387
Volume	Kidney	550.5	Ventral hernia	0.11469397542722576	0.10322925420545932	0.26654218928408374	182	37476
Volume	Kidney	555	Inflammatory bowel disease and other gastroenteritis and colitis	0.09584751067067193	0.08176889410396751	0.24112652244470806	296	37362
Volume	Kidney	555.1	Regional enteritis	0.0308874623481247	0.15111242363123553	0.8380405012158043	89	37569
Volume	Kidney	555.2	Ulcerative colitis	0.12050440975362127	0.09119440731595466	0.18636758780239782	235	37423
Volume	Kidney	555.21	Ulcerative colitis (chronic)	0.0628900881298261	0.2125941033666493	0.7673657505280734	45	37613
Volume	Kidney	556	Ulceration of the lower GI tract	0.09883574067575808	0.14545800427624267	0.4968340547336436	91	37567
Volume	Kidney	556.1	Ulceration of intestine	0.1734205949411434	0.18168135987532733	0.33981463334100054	58	37600
Volume	Kidney	557.1	Celiac disease	0.01551445162658069	0.12013144021202457	0.897242409551013	159	37499
Volume	Kidney	558	Noninfectious gastroenteritis	-0.03772020664450579	0.0452463347785773	0.4044707708723422	1030	36628
Volume	Kidney	560	Intestinal obstruction without mention of hernia	-0.0675986611052065	0.1254894276697333	0.5901075870696262	133	37525
Volume	Kidney	560.4	Other intestinal obstruction	-0.049071902099835925	0.13690419606359813	0.7200142691654752	113	37545
Volume	Kidney	561	Symptoms involving digestive system	-0.02849372560808128	0.03655407279293016	0.4356880426683755	1674	35984
Volume	Kidney	562	Diverticulosis and diverticulitis	0.0873803528264818	0.02924649712491243	0.0028106665915380515	2435	35223
Volume	Kidney	562.1	Diverticulosis	0.0873803528264818	0.02924649712491243	0.0028106665915380515	2435	35223
Volume	Kidney	564	Functional digestive disorders	0.03761182730467118	0.0337161014305485	0.26461695954669223	1834	35824
Volume	Kidney	564.1	Irritable Bowel Syndrome	0.09387279855152071	0.06402367117154321	0.14258831314984952	525	37133
Volume	Kidney	564.9	Personal history of diseases of digestive system	0.027352777966359064	0.039793687060090135	0.4918529017584248	1246	36412
Volume	Kidney	565	Anal and rectal conditions	0.10732877795400726	0.03956539501274428	0.006673886471355371	1268	36390
Volume	Kidney	565.1	Anal and rectal polyp	0.11990940091351432	0.05379536393119708	0.025814480276562763	663	36995
Volume	Kidney	568	Other disorders of peritoneum	-0.04083052859066508	0.09793576370047759	0.6767432727567658	211	37447
Volume	Kidney	568.1	Peritoneal adhesions (postoperative) (postinfection)	-0.013380709308427262	0.10028609090942962	0.8938569782998488	202	37456
Volume	Kidney	569	Other disorders of intestine	0.14989308520223604	0.09399670002760512	0.11078755541774	232	37426
Volume	Kidney	571	Chronic liver disease and cirrhosis	0.3003605089171478	0.10397358800436837	0.0038669593280669682	149	37509
Volume	Kidney	571.5	Other chronic nonalcoholic liver disease	0.2811242853853812	0.11370705583645656	0.013422589707124769	124	37534
Volume	Kidney	572	Ascites (non malignant)	0.48625541364971664	0.24757740802786987	0.04952382288529073	31	37627
Volume	Kidney	573	Other disorders of liver	0.10232451801167293	0.14744171231018838	0.48768233793216054	88	37570
Volume	Kidney	573.5	Jaundice (not of newborn)	0.17498909290787804	0.2203696323051362	0.42715420845481716	39	37619
Volume	Kidney	573.7	Abnormal results of function study of liver	-0.002233680610830955	0.09156475524006526	0.9805378988932255	232	37426
Volume	Kidney	574	Cholelithiasis and cholecystitis	-0.002543286538691225	0.04153860325122311	0.9511783796771472	1180	36478
Volume	Kidney	574.1	Cholelithiasis	0.0033783919886484714	0.04457691969748138	0.9395878275554944	1008	36650
Volume	Kidney	574.11	Cholelithiasis with acute cholecystitis	-0.2603745002167611	0.1294720289575353	0.044320358103181176	104	37554
Volume	Kidney	574.12	Cholelithiasis with other cholecystitis	0.06158453411606921	0.06740715368944795	0.3609164727440409	428	37230
Volume	Kidney	574.2	Calculus of bile duct	-0.12071333678765864	0.10590192939628135	0.25434477539329764	168	37490
Volume	Kidney	574.3	Cholecystitis without cholelithiasis	0.07764160196491493	0.10257429005567144	0.44909154055640704	187	37471
Volume	Kidney	575	Other biliary tract disease	0.14851278624382674	0.09414908784935447	0.11469859388024795	219	37439
Volume	Kidney	575.2	Obstruction of bile duct	0.11140054422326617	0.2256898881429803	0.6215886524800607	36	37622
Volume	Kidney	575.6	Cholesterolosis of gallbladder	0.5232450687954978	0.19968510440878084	0.008783929839300283	43	37615
Volume	Kidney	575.7	Other disorders of gallbladder	0.028235903800188984	0.1440260849869492	0.8445732599243113	96	37562
Volume	Kidney	575.8	Other disorders of biliary tract	-0.09109856804490526	0.22590627342398892	0.6867582532566185	38	37620
Volume	Kidney	577	Diseases of pancreas	0.0670641892449905	0.14418486076184037	0.6418409213673832	94	37564
Volume	Kidney	577.1	Acute pancreatitis	-0.08335681519885169	0.19063392553500333	0.6619219451713889	51	37607
Volume	Kidney	578	Gastrointestinal hemorrhage	0.007634611141542063	0.03425675585611029	0.8236410487508072	1793	35865
Volume	Kidney	578.1	Hematemesis	-0.08176275579016115	0.1604934530122557	0.6104396045266571	72	37586
Volume	Kidney	578.2	Blood in stool	0.0845773396472598	0.11226135438531219	0.45121153464604546	151	37507
Volume	Kidney	578.8	Hemorrhage of rectum and anus	0.025165779596673793	0.04237214502887395	0.5525638026615926	1150	36508
Volume	Kidney	578.9	Hemorrhage of gastrointestinal tract	0.011279089054218384	0.0632068543599911	0.8583717481696249	520	37138
Volume	Kidney	579	Other symptoms involving abdomen and pelvis	-0.352284402141932	0.15113669906235166	0.01975867855308563	86	37572
Volume	Kidney	579.8	Nonspecific abnormal findings in stool contents	0.07086245629485194	0.10965341609728664	0.5181237454198695	168	37490
Volume	Kidney	580	Nephritis; nephrosis; renal sclerosis	-1.0286816952742526	0.15283109723560465	1.6868613234921914e-11	38	37620
Volume	Kidney	585	Renal failure	-0.7116064422323543	0.0728813154276412	1.608356495459841e-22	254	37404
Volume	Kidney	585.1	Acute renal failure	-0.46977263380742934	0.09680814149518106	1.2184412296963731e-6	159	37499
Volume	Kidney	585.2	Renal failure NOS	-1.009017015930989	0.14884360532411098	1.2097556118607171e-11	40	37618
Volume	Kidney	585.3	Chronic renal failure [CKD]	-1.022230299220107	0.1058710038249481	4.661892895843953e-22	87	37571
Volume	Kidney	586	Other disorders of the kidney and ureters	-0.23167545429169956	0.09280263329412002	0.012544975351271524	200	37458
Volume	Kidney	586.2	Cyst of kidney, acquired	0.023105784583749442	0.13492907053263056	0.864031964874441	96	37562
Volume	Kidney	586.4	Stricture/obstruction of ureter	-0.4491641324817439	0.17254419428907186	0.009236260834544778	53	37605
Volume	Kidney	590	Pyelonephritis	-0.4582302662685306	0.15175726856391428	0.002531967332186106	84	37574
Volume	Kidney	591	Urinary tract infection	-0.10730264593083833	0.053591387100904636	0.0452592725478456	707	36951
Volume	Kidney	592	Cystitis and urethritis	-0.07042223081826499	0.0945670385415699	0.4564648820861393	237	37421
Volume	Kidney	592.1	Cystitis	-0.032842941960376314	0.09621208285306163	0.7328326984734899	230	37428
Volume	Kidney	592.12	Chronic cystitis	0.10619176978673599	0.15856801887453081	0.5030540074035726	84	37574
Volume	Kidney	593	Hematuria	-0.08239467684161883	0.03925883436312486	0.035838499214033905	1298	36360
Volume	Kidney	594	Urinary calculus	0.06947450349233314	0.05665206095773293	0.22007198266024555	555	37103
Volume	Kidney	594.1	Calculus of kidney	0.1720169682406389	0.08423808039400425	0.041148224796606014	245	37413
Volume	Kidney	594.2	Calculus of lower urinary tract	0.3211475805451189	0.1695932127173983	0.05827352367057862	58	37600
Volume	Kidney	594.3	Calculus of ureter	0.045524137900712386	0.09062503352434531	0.6154318025800517	214	37444
Volume	Kidney	594.8	Renal colic	0.025305070063916968	0.10143746105083327	0.803001310611828	172	37486
Volume	Kidney	595	Hydronephrosis	0.2851186643121717	0.12231870023220699	0.019756043755263467	121	37537
Volume	Kidney	596	Other disorders of bladder	-0.031061717211654963	0.05266384622475282	0.5553173492599619	679	36979
Volume	Kidney	596.1	Bladder neck obstruction	0.09922017125538349	0.10929733480064635	0.3639836531569478	148	37510
Volume	Kidney	596.5	Functional disorders of bladder	0.04180548801956403	0.14785616051912323	0.777372847424161	88	37570
Volume	Kidney	597	Other disorders of urethra and urinary tract	-0.04952854328605061	0.08071659711904451	0.5394728107600933	313	37345
Volume	Kidney	597.1	Urethral stricture (not specified as infectious)	-0.095843953517070965	0.08574115953291149	0.26364003875319286	270	37388
Volume	Kidney	598	Abnormal findings on examination of urine	0.16197896517924257	0.0844803636683248	0.055192670432815984	262	37396
Volume	Kidney	599	Other symptoms/disorders or the urinary system	0.08818215371501903	0.03924358124907278	0.02463705253299879	1389	36269
Volume	Kidney	599.2	Retention of urine	-0.03906898720236017	0.06521256210793466	0.5491047574441701	428	37230
Volume	Kidney	599.3	Dysuria	-0.05294556643501129	0.14237597199971982	0.7099885246829838	97	37561
Volume	Kidney	599.4	Urinary incontinence	0.1987649445792849	0.059973519152804675	9.190186647906497e-4	656	37002
Volume	Kidney	599.5	Frequency of urination and polyuria	-0.0027139852134714084	0.07739346114448988	0.9720260195865377	326	37332
Volume	Kidney	599.9	Other abnormality of urination	-0.054335079381645245	0.11600437161780061	0.6395070014139395	137	37521
Volume	Kidney	600	Hyperplasia of prostate	-0.021776649407452085	0.041677216468205255	0.6013171724615801	1053	36605
Volume	Kidney	601	Inflammatory diseases of prostate	-0.0124756852630057	0.08989650459461977	0.8896253317574274	214	37444
Volume	Kidney	601.1	Prostatitis	-0.10063528017521454	0.09987720063192401	0.3136512758708555	173	37485
Volume	Kidney	601.12	Chronic prostatitis	-0.2687618262711774	0.1297525288013079	0.0383268730161306	97	37561
Volume	Kidney	601.8	Other inflammatory disorders of male genital organs	0.4466555650432139	0.26790704425462675	0.09547394466421567	22	37636
Volume	Kidney	602	Other disorders of prostate	0.01898711124820798	0.10914940698668034	0.8619006394119454	144	37514
Volume	Kidney	603	Other disorders of testis	0.0846015520317986	0.09887122847105188	0.3921780556577221	171	37487
Volume	Kidney	603.1	Hydrocele	0.10053649630731638	0.12450364563557678	0.41937938826927723	109	37549
Volume	Kidney	604	Disorders of penis	0.08718223829003732	0.07409532989592423	0.23934618086923565	293	37365
Volume	Kidney	604.1	Redundant prepuce and phimosis/BXO	0.0357083769049871	0.0811474353752207	0.659905821211428	242	37416
Volume	Kidney	605	Erectile dysfunction [ED]	0.09409649475480698	0.1758196945782125	0.5925202406655006	49	37609
Volume	Kidney	608	Other disorders of male genital organs	-0.0266136803258475	0.08091968922524981	0.7422387981747023	255	37403
Volume	Kidney	610	Benign mammary dysplasias	0.05484315547158122	0.10295361770707011	0.5942428577788286	246	37412
Volume	Kidney	610.1	Cystic mastopathy	-0.0943036088704211	0.19038722265005537	0.6203705122407484	72	37586
Volume	Kidney	610.4	Benign neoplasm of breast	-0.004335651468060372	0.13596383742029344	0.9745611535947036	142	37516
Volume	Kidney	610.8	Other specified benign mammary dysplasias	0.2611039696674169	0.20850888177326557	0.21048101378233994	53	37605
Volume	Kidney	611	Abnormal findings on mammogram or breast exam	-0.02711124010495337	0.1275371390353503	0.8316582724130204	164	37494
Volume	Kidney	611.3	Lump or mass in breast	-0.02377948679244061	0.12966496812251144	0.8544906403221759	160	37498
Volume	Kidney	612	Breast conditions, congenital or relating to hormones	0.08816694059595595	0.16331823676072404	0.5893022114197068	77	37581
Volume	Kidney	612.2	Hypertrophy of breast (Gynecomastia)	0.14711849738713043	0.16907439713820205	0.3842235725190468	70	37588
Volume	Kidney	613	Other nonmalignant breast conditions	0.03080266864857513	0.12741639026041152	0.8089753660903571	150	37508
Volume	Kidney	613.1	Inflammatory disease of breast	0.0601790789774328	0.19280977920395231	0.7549521231657059	63	37595
Volume	Kidney	613.7	Other signs and symptoms in breast	0.09210890222599755	0.23768158009600482	0.6983633831503838	43	37615
Volume	Kidney	614	Inflammatory diseases of female pelvic organs	0.03705326623096494	0.0702630484638494	0.5979500878414394	519	37139
Volume	Kidney	614.1	Pelvic peritoneal adhesions, female (postoperative) (postinfection)	-0.09340010775969815	0.104291927589637	0.3704856089226709	230	37428
Volume	Kidney	614.3	Pelvic inflammatory disease (PID)	0.001782025766009835	0.19316525723408337	0.9926393043044606	64	37594
Volume	Kidney	614.32	Chronic inflammatory pelvic disease	-0.13069679142889526	0.2502129878301431	0.601432122878589	38	37620
Volume	Kidney	614.4	Inflammatory diseases of uterus, except cervix	-0.027427614800179672	0.3027672820060801	0.9278185704192672	27	37631
Volume	Kidney	614.5	Inflammatory disease of cervix, vagina, and vulva	0.15883605880401713	0.10443305147610832	0.12827572757144015	232	37426
Volume	Kidney	614.51	Cervicitis and endocervicitis	0.1392753654272457	0.14645497934850166	0.34161588338895926	115	37543
Volume	Kidney	614.52	Vaginitis and vulvovaginitis	-0.029930213596567206	0.2828862574262163	0.9157386595763044	32	37626
Volume	Kidney	614.53	Cyst or abscess of Bartholin's gland	0.24439196096451143	0.2004431426212983	0.22274617868294927	65	37593
Volume	Kidney	615	Endometriosis	-0.025136469289774695	0.08111012760900602	0.7566328704623455	394	37264
Volume	Kidney	618	Genital prolapse	0.08970331411481315	0.054905543420723714	0.10230606561367922	866	36792
Volume	Kidney	618.1	Prolapse of vaginal walls	0.1848469018023734	0.07118702721183355	0.009414122791424158	487	37171
Volume	Kidney	618.2	Uterine/Uterovaginal prolapse	-0.054339918128087486	0.07720520590316741	0.4815339852825167	440	37218
Volume	Kidney	618.5	Prolapse of vaginal vault after hysterectomy	0.1940222115904046	0.26027816020119854	0.45600470253860287	35	37623
Volume	Kidney	618.6	Vaginal enterocele, congenital or acquired	0.4544764280191958	0.21208105116240472	0.0321181209225899	52	37606
Volume	Kidney	619	Noninflammatory female genital disorders	0.058480638127402576	0.05446753132496907	0.2829666295838311	902	36756
Volume	Kidney	619.1	Noninflammatory disorders of ovary, fallopian tube, and broad ligament	-0.24587334857452967	0.20366096042388623	0.22732897240515795	63	37595
Volume	Kidney	619.2	Disorders of uterus, NEC	0.02771451779988848	0.08974415222084617	0.7574607541118175	322	37336
Volume	Kidney	619.3	Noninflammatory disorders of cervix	0.11109557005249467	0.09142740690093694	0.22431907788014196	308	37350
Volume	Kidney	619.4	Noninflammatory disorders of vagina	0.1180308568052852	0.12937132819557062	0.36158887202794127	154	37504
Volume	Kidney	619.5	Noninflammatory disorders of vulva and perineum	-0.02644687803085097	0.13858239888260143	0.8486520061611699	132	37526
Volume	Kidney	621	Endometrial hyperplasia	-0.03253844673291234	0.15365662500505553	0.8322936677571569	104	37554
Volume	Kidney	622	Polyp of female genital organs	0.04011850449049367	0.05028035963507992	0.4249307679628404	1054	36604
Volume	Kidney	622.1	Polyp of corpus uteri	0.04591383024011892	0.05825546053508589	0.43061108975285756	759	36899
Volume	Kidney	622.2	Mucous polyp of cervix	-0.025879977943837226	0.08689843448072795	0.7658415487296867	351	37307
Volume	Kidney	623	Hypertrophy of female genital organs	0.25522018691975384	0.12369038637173246	0.03907660195597573	154	37504
Volume	Kidney	624	Symptoms involving female genital tract	0.3201653346916501	0.19662142195598975	0.10345409660245924	60	37598
Volume	Kidney	624.2	Atrophy of female genital tract	0.2264652501566422	0.25796366497373097	0.3800002010945245	36	37622
Volume	Kidney	624.9	stress incontinence, female	0.22260118645143676	0.07180915607218742	0.001935861389328512	476	37182
Volume	Kidney	625	Pain and other symptoms associated with female genital organs	-0.09659031269262217	0.09437452275141198	0.30608157161157623	293	37365
Volume	Kidney	625.1	Dyspareunia	-0.10268073314434316	0.15513760802154683	0.5080553472424612	107	37551
Volume	Kidney	626	Disorders of menstruation and other abnormal bleeding from female genital tract	0.02961545244418649	0.04009672981861707	0.46014980607323225	1755	35903
Volume	Kidney	626.1	Irregular menstrual cycle/bleeding	0.062485620920324364	0.042527347699209385	0.14175023228960099	1510	36148
Volume	Kidney	626.12	Excessive or frequent menstruation	0.09243291986016784	0.05269838441615315	0.0794306580351271	923	36735
Volume	Kidney	626.13	Irregular menstrual cycle	0.06491398829039925	0.11725200004550912	0.5798334710644273	183	37475
Volume	Kidney	626.14	Irregular menstrual bleeding	0.06779306168224852	0.07929796332490305	0.3925979031070137	404	37254
Volume	Kidney	626.2	Dysmenorrhea	-0.3192815070477524	0.1327550770086434	0.016170616822890477	146	37512
Volume	Kidney	626.4	Premenstrual tension syndromes	-0.2678597768045025	0.3082400869607132	0.38484865462708806	26	37632
Volume	Kidney	626.8	Infertility, female	-0.3893920221245194	0.1552526881615706	0.012137621439741189	114	37544
Volume	Kidney	627	Menopausal and postmenopausal disorders	0.05705711268228713	0.054361952442809364	0.29391214782396435	904	36754
Volume	Kidney	627.1	Postmenopausal bleeding	0.01735348523315804	0.05841383760085894	0.7664067092669827	778	36880
Volume	Kidney	627.3	Postmenopausal atrophic vaginitis	0.1937403680765272	0.18258071674374507	0.28863457855744734	76	37582
Volume	Kidney	627.4	Premenopausal menorrhagia	0.23678973415671092	0.28860493686890565	0.41195209150994794	31	37627
Volume	Kidney	628	Ovarian cyst	-0.052930578275215696	0.07412373569509272	0.4751752006948128	472	37186
Volume	Kidney	634	Miscarriage; stillbirth	0.08496010311922352	0.07240831472037969	0.24065654738263262	563	37095
Volume	Kidney	634.1	Missed abortion/Hydatidiform mole	0.13425100131134923	0.14205592081345333	0.3446295646746687	135	37523
Volume	Kidney	634.3	Ectopic pregnancy	-0.21724529211693977	0.2703548416621546	0.4216533639472506	34	37624
[truncated: 6,009 more rows]
