# Supplementary material for: Genetic architecture of 11 organ traits derived from abdominal MRI using deep learning
Source: eLife. 2021 Jun 15;10:e65554. doi: 10.7554/eLife.65554 (PMC8205492; doi:10.7554/eLife.65554)
Supplement: Figure 2—source data 1. [file elife-65554-fig2-data1.zip › figure2_source/figure2_supplement1_source.csv]

Trait	Organ	UK Biobank Field	Description	Category	Subcategory	model	beta	lower	upper	pvalue	n	n_cases	n_controls
Volume	Liver	30870	Triglycerides	Biological samples	Cardiovascular	LINEAR	0.247215273602865	0.232764096494299	0.261666450711432	1.18692995159349e-242	36157	NA	NA
Volume	Liver	30830	SHBG	Biological samples	Cancer	LINEAR	-0.216479649929139	-0.230090231826807	-0.202869068031471	3.43394738935505e-210	32708	NA	NA
Volume	Liver	30700	Creatinine	Biological samples	Renal	LINEAR	-0.141615742071061	-0.153916712296062	-0.129314771846061	5.98564057221627e-112	36163	NA	NA
Volume	Liver	30600	Albumin	Biological samples	Liver	LINEAR	0.177719680810733	0.16153939591693	0.193899965704536	4.44462382892726e-102	33034	NA	NA
Volume	Liver	30300	High light scatter reticulocyte count	Biological samples	Red blood cells	LINEAR	0.157714956109786	0.1429980216113	0.172431890608272	2.35214995083917e-97	36184	NA	NA
Volume	Liver	30620	Alanine aminotransferase	Biological samples	Liver	LINEAR	0.15243886633658	0.138196449897023	0.166681282776138	4.06186637694905e-97	36177	NA	NA
Volume	Liver	30250	Reticulocyte count	Biological samples	Red blood cells	LINEAR	0.157160849326309	0.142379238812002	0.171942459840617	7.2288068270695e-96	36184	NA	NA
Volume	Liver	30290	High light scatter reticulocyte percentage	Biological samples	Red blood cells	LINEAR	0.157773916161067	0.142819708443156	0.172728123878977	1.94489489472022e-94	36185	NA	NA
Volume	Liver	30240	Reticulocyte percentage	Biological samples	Red blood cells	LINEAR	0.15914714036194	0.144039161164785	0.174255119559095	3.76822843595835e-94	36185	NA	NA
Volume	Liver	30750	Glycated haemoglobin (HbA1c)	Biological samples	Diabetes	LINEAR	0.148285201377944	0.133114288343735	0.163456114412154	2.17547818642875e-81	35925	NA	NA
Volume	Liver	30730	Gamma glutamyltransferase	Biological samples	Liver	LINEAR	0.137106519416318	0.122996502417122	0.151216536415514	1.82088607001858e-80	36164	NA	NA
Volume	Liver	30850	Testosterone	Biological samples	Cancer	LINEAR	-0.0957839042252818	-0.105686756458221	-0.0858810519923429	1.0265729901507e-79	33198	NA	NA
Volume	Liver	30740	Glucose	Biological samples	Diabetes	LINEAR	0.135227711483522	0.118782142517724	0.151673280449319	3.28883403660468e-58	32992	NA	NA
Volume	Liver	30760	HDL cholesterol	Biological samples	Cardiovascular	LINEAR	-0.112394856903479	-0.126481368105012	-0.0983083457019456	6.30647232874921e-55	33022	NA	NA
Volume	Liver	30080	Platelet count	Biological samples	Platelets	LINEAR	0.120553423590914	0.105307197652426	0.135799649529402	5.34965133954524e-54	36820	NA	NA
Volume	Liver	30880	Urate	Biological samples	Renal	LINEAR	0.0953744456260949	0.0831248299722433	0.107624061279946	2.0609966190034e-52	36139	NA	NA
Volume	Liver	30680	Calcium	Biological samples	Bone and joint	LINEAR	0.119799163975925	0.103165829412087	0.136432498539762	4.07944840584214e-45	33034	NA	NA
Volume	Liver	30090	Platelet crit	Biological samples	Platelets	LINEAR	0.103838002528108	0.0888745052094666	0.118801499846749	4.99275704132983e-42	36820	NA	NA
Volume	Liver	30120	Lymphocyte count	Biological samples	White blood cells	LINEAR	0.0931717895703082	0.0776455912607711	0.108697987879845	7.01310037592314e-32	36762	NA	NA
Volume	Liver	30260	Mean reticulocyte volume	Biological samples	Red blood cells	LINEAR	-0.0933489992253324	-0.109273064363949	-0.0774249340867154	1.67968967490579e-30	36185	NA	NA
Volume	Liver	30280	Immature reticulocyte fraction	Biological samples	Red blood cells	LINEAR	0.0857930918405039	0.0703371363303249	0.101249047350683	1.59235097726987e-27	36185	NA	NA
Volume	Liver	30640	Apolipoprotein B	Biological samples	Cardiovascular	LINEAR	0.0875639488582172	0.0716332235477876	0.103494674168647	5.06845598474739e-27	36010	NA	NA
Volume	Liver	30270	Mean sphered cell volume	Biological samples	Red blood cells	LINEAR	-0.0828716630882348	-0.0986587647806461	-0.0670845613958235	8.57919382644382e-25	36185	NA	NA
Volume	Liver	30810	Phosphate	Biological samples	Renal	LINEAR	0.0831580010056213	0.0670493427321336	0.099266659279109	4.97850504478645e-24	32983	NA	NA
Volume	Liver	30000	White blood cell (leukocyte) count	Biological samples	White blood cells	LINEAR	0.073670154001641	0.0581638325346891	0.0891764754685929	1.32289956544385e-20	36819	NA	NA
Volume	Liver	30720	Cystatin C	Biological samples	Renal	LINEAR	-0.0600578521434591	-0.0739617971899491	-0.0461539070969691	2.62936850586446e-17	36180	NA	NA
Volume	Liver	30650	Aspartate aminotransferase	Biological samples	Liver	LINEAR	0.0637234846187938	0.0485830423390305	0.0788639268985571	1.64648257873083e-16	36039	NA	NA
Volume	Liver	30500	Microalbumin in urine	Biological samples	Renal (urine)	LINEAR	0.105980039465954	0.0792030423449706	0.132757036586937	9.5078850316281e-15	9647	NA	NA
Volume	Liver	30190	Monocyte percentage	Biological samples	White blood cells	LINEAR	-0.0604810744394972	-0.0757919717738217	-0.0451701771051727	1.00036084326688e-14	36763	NA	NA
Volume	Liver	30060	Mean corpuscular haemoglobin concentration	Biological samples	Red blood cells	LINEAR	0.0602850444777608	0.0446365381054312	0.0759335508500904	4.4248147996973e-14	36818	NA	NA
Volume	Liver	30100	Mean platelet (thrombocyte) volume	Biological samples	Platelets	LINEAR	-0.0574363207818096	-0.0732978449523242	-0.041574796611295	1.29407413890816e-12	36820	NA	NA
Volume	Liver	30140	Neutrophill count	Biological samples	White blood cells	LINEAR	0.0498841116024472	0.0342509604427741	0.0655172627621204	4.03821569228761e-10	36762	NA	NA
Volume	Liver	30110	Platelet distribution width	Biological samples	Platelets	LINEAR	0.0498824237886184	0.0341652914510973	0.0655995561261394	5.00511026977436e-10	36820	NA	NA
Volume	Liver	30530	Sodium in urine	Biological samples	Renal (urine)	LINEAR	0.0465848624570681	0.0317072406348432	0.0614624842792929	8.48279780400399e-10	37378	NA	NA
Volume	Liver	30770	IGF-1	Biological samples	Cancer	LINEAR	-0.0463884060234503	-0.0617284153959541	-0.0310483966509466	3.11093225317126e-9	36002	NA	NA
Volume	Liver	30630	Apolipoprotein A	Biological samples	Cardiovascular	LINEAR	-0.044053049617468	-0.0588133323075933	-0.0292927669273427	4.96762092383697e-9	32850	NA	NA
Volume	Liver	30520	Potassium in urine	Biological samples	Renal (urine)	LINEAR	0.0458453279396561	0.0304365027324617	0.0612541531468506	5.53606589555668e-9	37355	NA	NA
Volume	Liver	30150	Eosinophill count	Biological samples	White blood cells	ORDERED-LOGISTIC	0.0880194627460138	0.0581191786032369	0.117919746888791	8.00278067202732e-9	36762	NA	NA
Volume	Liver	30690	Cholesterol	Biological samples	Cardiovascular	LINEAR	0.0449380645397245	0.0291471381624212	0.0607289909170277	2.45243189461119e-8	36183	NA	NA
Volume	Liver	30180	Lymphocyte percentage	Biological samples	White blood cells	LINEAR	0.0398480553535069	0.0241236344006826	0.0555724763063312	6.83052776640517e-7	36763	NA	NA
Volume	Liver	30860	Total protein	Biological samples	Renal	LINEAR	0.037256433007958	0.0206922955245078	0.0538205704914082	1.04397142968138e-5	32990	NA	NA
Volume	Liver	30610	Alkaline phosphatase	Biological samples	Bone and joint	LINEAR	-0.0328707648065101	-0.0484201528118563	-0.017321376801164	3.42955465061766e-5	36184	NA	NA
Volume	Liver	30780	LDL direct	Biological samples	Cardiovascular	LINEAR	0.0314508452681929	0.0154863713619916	0.0474153191743942	1.12957755107054e-4	36105	NA	NA
Volume	Liver	30020	Haemoglobin concentration	Biological samples	Red blood cells	LINEAR	0.0225050394998332	0.010435688435235	0.0345743905644314	2.57792452264952e-4	36820	NA	NA
Volume	Liver	30790	Lipoprotein A	Biological samples	Cardiovascular	LINEAR	-0.0319217858247731	-0.0499143824919497	-0.0139291891575965	5.06981240824333e-4	29076	NA	NA
Volume	Liver	30070	Red blood cell (erythrocyte) distribution width	Biological samples	Red blood cells	LINEAR	-0.0278055050290307	-0.0435827929487589	-0.0120282171093025	5.52342925632907e-4	36819	NA	NA
Volume	Liver	30890	Vitamin D	Biological samples	Bone and joint	LINEAR	-0.0258912942207724	-0.041761779586099	-0.0100208088554459	0.0013869316091151	34747	NA	NA
Volume	Liver	30040	Mean corpuscular volume	Biological samples	Red blood cells	LINEAR	-0.0248239146635634	-0.0404329374680859	-0.00921489185904085	0.00182754834240015	36819	NA	NA
Volume	Liver	30200	Neutrophill percentage	Biological samples	White blood cells	LINEAR	-0.0204521942034355	-0.0362802562035261	-0.00462413220334484	0.011324673950027	36763	NA	NA
Volume	Liver	30210	Eosinophill percentage	Biological samples	White blood cells	LINEAR	0.0193141302659628	0.00353567449271005	0.0350925860392155	0.0164342887822635	36763	NA	NA
Volume	Liver	30820	Rheumatoid factor	Biological samples	Bone and joint	LINEAR	-0.0645110611146203	-0.11813800884918	-0.0108841133800603	0.0184027964996431	3030	NA	NA
Volume	Liver	30660	Direct bilirubin	Biological samples	Liver	LINEAR	-0.0175304207976678	-0.0340964885017578	-9.64353093577727e-4	0.0380746070548919	31320	NA	NA
Volume	Liver	30840	Total bilirubin	Biological samples	Liver	LINEAR	-0.0157498444422665	-0.030928438151493	-5.71250733040138e-4	0.0419794799806915	36016	NA	NA
Volume	Liver	30010	Red blood cell (erythrocyte) count	Biological samples	Red blood cells	LINEAR	0.0133714303161734	3.62713485704819e-4	0.026380147146642	0.0439456008243902	36819	NA	NA
Volume	Liver	30510	Creatinine (enzymatic) in urine	Biological samples	Renal (urine)	LINEAR	-0.0137981854272681	-0.0280888639952795	4.92493140743356e-4	0.058434774406720597	37440	NA	NA
Volume	Liver	30220	Basophill percentage	Biological samples	White blood cells	LINEAR	-0.0151498564176943	-0.0310372635320083	7.37550696619637e-4	0.0616256043955521	36763	NA	NA
Volume	Liver	23066	JCV seropositivity for Human Polyomavirus JCV	Biological samples	Infectious diseases	LOGISTIC-BINARY	-0.217300187965451	-0.464293382034351	0.0263394867898476	0.0819229933396772	772	444	328
Volume	Liver	30050	Mean corpuscular haemoglobin	Biological samples	Red blood cells	LINEAR	0.0113272388758162	-0.00425780386602445	0.0269122816176568	0.154294957490385	36818	NA	NA
Volume	Liver	23050	HSV-1 seropositivity for Herpes Simplex virus-1	Biological samples	Infectious diseases	LOGISTIC-BINARY	-0.157052222438833	-0.405781114438806	0.090745544485076	0.213966343276566	772	489	283
Volume	Liver	30710	C-reactive protein	Biological samples	Cardiovascular	LINEAR	-0.00868518304509403	-0.0233053836533585	0.00593501756317048	0.24428450748719	36109	NA	NA
Volume	Liver	23054	CMV seropositivity for Human Cytomegalovirus	Biological samples	Infectious diseases	LOGISTIC-BINARY	-0.127250087359685	-0.375996671731152	0.118826125139763	0.312366865643176	772	416	356
Volume	Liver	23062	T. gondii seropositivity for Toxoplasma gondii	Biological samples	Infectious diseases	LOGISTIC-BINARY	-0.134386882754497	-0.420532338503393	0.145221268804547	0.350960760998083	772	192	580
Volume	Liver	23075	HPV 16 Definition II seropositivity for Human Papillomavirus type-16	Biological samples	Infectious diseases	LOGISTIC-BINARY	0.267977238705584	-0.31408899296321	0.820531725130816	0.354346456632633	772	34	738
Volume	Liver	23058	HHV-7 seropositivity for Human Herpesvirus-7	Biological samples	Infectious diseases	LOGISTIC-BINARY	-0.231892157102023	-0.716417121390798	0.269423051123178	0.356176312775301	772	726	46
Volume	Liver	23070	C. trachomatis Definition I seropositivity for Chlamydia trachomatis	Biological samples	Infectious diseases	LOGISTIC-BINARY	-0.125416093301056	-0.436351922668919	0.178145437450744	0.422886020454075	772	155	617
Volume	Liver	23055	HHV-6 overall seropositivity for Human Herpesvirus-6	Biological samples	Infectious diseases	LOGISTIC-BINARY	-0.138112001811528	-0.503921240923477	0.237032405577085	0.463766140937889	772	690	82
Volume	Liver	23065	BKV seropositivity for Human Polyomavirus BKV	Biological samples	Infectious diseases	LOGISTIC-BINARY	0.228172000262739	-0.385811804540664	0.880247630001491	0.481422350875496	772	738	34
Volume	Liver	30670	Urea	Biological samples	Renal	LINEAR	-0.0049356692587772	-0.0201754587753859	0.0103041202578315	0.52556946734574606	36152	NA	NA
Volume	Liver	23060	HBV seropositivity for Hepatitis B Virus	Biological samples	Infectious diseases	LOGISTIC-BINARY	0.215661153742427	-0.592026290924645	0.980621051793153	0.591386097565298	772	20	752
Volume	Liver	30230	Nucleated red blood cell percentage	Biological samples	Red blood cells	ORDERED-LOGISTIC	-0.0448762633684953	-0.216225217556981	0.126472690819991	0.607728093059887	36762	NA	NA
Volume	Liver	30170	Nucleated red blood cell count	Biological samples	Red blood cells	ORDERED-LOGISTIC	-0.0441511490414121	-0.215523770688527	0.127221472605702	0.613590318270019	36762	NA	NA
Volume	Liver	23063	HTLV-1 seropositivity for Human T-Lymphotropic Virus 1	Biological samples	Infectious diseases	LOGISTIC-BINARY	0.233468265782451	-0.788824729660216	1.17851434993906	0.643584179543431	772	13	759
Volume	Liver	23057	HHV-6B seropositivity for Human Herpesvirus-6	Biological samples	Infectious diseases	LOGISTIC-BINARY	-0.0574451214589602	-0.33570671475574	0.223805601353524	0.686647203788152	772	594	178
Volume	Liver	23056	HHV-6A seropositivity for Human Herpesvirus-6	Biological samples	Infectious diseases	LOGISTIC-BINARY	0.0548556729870653	-0.222432578637127	0.336908026422477	0.700043063506868	772	577	195
Volume	Liver	23067	MCV seropositivity for Merkel Cell Polyomavirus	Biological samples	Infectious diseases	LOGISTIC-BINARY	0.0477314829425912	-0.200898506182981	0.299266846976474	0.707727132469524	772	493	279
Volume	Liver	30030	Haematocrit percentage	Biological samples	Red blood cells	LINEAR	0.00189949037941964	-0.0105507506113531	0.0143497313701924	0.764915027188216	36819	NA	NA
Volume	Liver	30800	Oestradiol	Biological samples	Cancer	LINEAR	0.00489555354038093	-0.0290482918023574	0.0388393988831193	0.777393655083045	6664	NA	NA
Volume	Liver	23071	C. trachomatis Definition II seropositivity for Chlamydia trachomatis	Biological samples	Infectious diseases	LOGISTIC-BINARY	-0.110574137272518	-0.9745511373749	0.68040461940827	0.793335858875686	617	14	603
Volume	Liver	23069	HPV 18 seropositivity for Human Papillomavirus type-18	Biological samples	Infectious diseases	LOGISTIC-BINARY	0.10503461769389	-0.740639854602288	0.895886913050412	0.803225247407537	772	19	753
Volume	Liver	30130	Monocyte count	Biological samples	White blood cells	LINEAR	-0.00192217184796024	-0.0172457447039475	0.013401401008027	0.805788911259659	36762	NA	NA
Volume	Liver	23068	HPV 16 Definition I seropositivity for Human Papillomavirus type-16	Biological samples	Infectious diseases	LOGISTIC-BINARY	-0.0639843910146888	-0.663329399510447	0.497802341616924	0.829263636882284	772	39	733
Volume	Liver	23052	VZV seropositivity for Varicella Zoster Virus	Biological samples	Infectious diseases	LOGISTIC-BINARY	-0.0432536235494351	-0.479643499884374	0.410722337100079	0.848943414908097	772	708	64
Volume	Liver	30160	Basophill count	Biological samples	White blood cells	ORDERED-LOGISTIC	0.00266272603275468	-0.0272818353357869	0.0326072874012963	0.861641026938377	36762	NA	NA
Volume	Liver	23051	HSV-2 seropositivity for Herpes Simplex virus-2	Biological samples	Infectious diseases	LOGISTIC-BINARY	0.0278133058983543	-0.338313327155326	0.383870765206228	0.87987699088095	772	107	665
Volume	Liver	23074	H. pylori Definition II seropositivity for Helicobacter pylori	Biological samples	Infectious diseases	LOGISTIC-BINARY	0.0185515954308123	-0.258102009681101	0.291880952378541	0.894591430712444	772	202	570
Volume	Liver	23053	EBV seropositivity for Epstein-Barr Virus	Biological samples	Infectious diseases	LOGISTIC-BINARY	0.0297860354509906	-0.491647015346119	0.579841396977276	0.913257294433107	772	734	38
Volume	Liver	23059	KSHV seropositivity for Kaposi's Sarcoma-Associated Herpesvirus	Biological samples	Infectious diseases	LOGISTIC-BINARY	0.0218892909213174	-0.447695542607038	0.475991191580962	0.926002860577989	772	58	714
Volume	Pancreas	30720	Cystatin C	Biological samples	Renal	LINEAR	-0.0762291383909069	-0.086094934365397	-0.0663633424164168	1.21837490394299e-51	34931	NA	NA
Volume	Pancreas	30750	Glycated haemoglobin (HbA1c)	Biological samples	Diabetes	LINEAR	-0.0601401192855831	-0.0709172988465493	-0.0493629397246169	8.48536371222744e-28	34687	NA	NA
Volume	Pancreas	30020	Haemoglobin concentration	Biological samples	Red blood cells	LINEAR	0.0440894643995279	0.0355391492724272	0.0526397795266287	5.56343480277861e-24	35561	NA	NA
Volume	Pancreas	30030	Haematocrit percentage	Biological samples	Red blood cells	LINEAR	0.0424568946545703	0.0336377066914446	0.051276082617696	4.11111116616623e-21	35560	NA	NA
Volume	Pancreas	30010	Red blood cell (erythrocyte) count	Biological samples	Red blood cells	LINEAR	0.0397108901575828	0.0304946004728786	0.0489271798422871	3.14878665001847e-17	35560	NA	NA
Volume	Pancreas	30770	IGF-1	Biological samples	Cancer	LINEAR	0.0400262698041581	0.0291207114537275	0.0509318281545887	6.43049801996539e-13	34764	NA	NA
Volume	Pancreas	30710	C-reactive protein	Biological samples	Cardiovascular	LINEAR	-0.0343238395362212	-0.0447086629673572	-0.0239390161050852	9.40413433072925e-11	34863	NA	NA
Volume	Pancreas	30600	Albumin	Biological samples	Liver	LINEAR	0.0372875405536348	0.0257018356476517	0.0488732454596179	2.86090270144395e-10	31914	NA	NA
Volume	Pancreas	30640	Apolipoprotein B	Biological samples	Cardiovascular	LINEAR	0.0326732002321155	0.0213851727078626	0.0439612277563683	1.41202343651183e-8	34772	NA	NA
Volume	Pancreas	30690	Cholesterol	Biological samples	Cardiovascular	LINEAR	0.0316459257802818	0.0204316457781071	0.0428602057824565	3.20611637975172e-8	34934	NA	NA
Volume	Pancreas	30670	Urea	Biological samples	Renal	LINEAR	-0.0300460006950785	-0.0408611495522642	-0.0192308518378928	5.20922704562231e-8	34905	NA	NA
Volume	Pancreas	30780	LDL direct	Biological samples	Cardiovascular	LINEAR	0.0312898264582033	0.0199642597253852	0.0426153931910214	6.16699788837106e-8	34861	NA	NA
Volume	Pancreas	30000	White blood cell (leukocyte) count	Biological samples	White blood cells	LINEAR	-0.0283639679274227	-0.0393657691223655	-0.0173621667324799	4.36685025298219e-7	35560	NA	NA
Volume	Pancreas	30610	Alkaline phosphatase	Biological samples	Bone and joint	LINEAR	-0.0267364985519668	-0.0377845847144358	-0.0156884123894978	2.11114767857012e-6	34936	NA	NA
Volume	Pancreas	30070	Red blood cell (erythrocyte) distribution width	Biological samples	Red blood cells	LINEAR	-0.0260356188689133	-0.0372217886098914	-0.0148494491279351	5.08569174559327e-6	35560	NA	NA
Volume	Pancreas	30890	Vitamin D	Biological samples	Bone and joint	LINEAR	0.0252090007102612	0.0139737469661902	0.0364442544543321	1.09692585690597e-5	33560	NA	NA
Volume	Pancreas	30140	Neutrophill count	Biological samples	White blood cells	LINEAR	-0.0247723091333808	-0.0358586184544829	-0.0136859998122786	1.19201539579238e-5	35512	NA	NA
Volume	Pancreas	30830	SHBG	Biological samples	Cancer	LINEAR	-0.0215191999548391	-0.0313516697194564	-0.0116867301902217	1.794480316798e-5	31595	NA	NA
Volume	Pancreas	30880	Urate	Biological samples	Renal	LINEAR	-0.0179611078893503	-0.0266946620854084	-0.0092275536932921	5.56771349425525e-5	34891	NA	NA
Volume	Pancreas	30740	Glucose	Biological samples	Diabetes	LINEAR	-0.023568221472294	-0.0352894595067225	-0.0118469834378655	8.12842723409661e-5	31872	NA	NA
Volume	Pancreas	30250	Reticulocyte count	Biological samples	Red blood cells	LINEAR	0.0200754522040502	0.00954660623856738	0.0306042981695329	1.8637481528155e-4	34939	NA	NA
Volume	Pancreas	30300	High light scatter reticulocyte count	Biological samples	Red blood cells	LINEAR	0.0183213465091159	0.00783583583668605	0.0288068571815458	6.16049054787039e-4	34939	NA	NA
Volume	Pancreas	30870	Triglycerides	Biological samples	Cardiovascular	LINEAR	0.0174318862745663	0.00702302209238878	0.0278407504567438	0.00102995420156957	34909	NA	NA
Volume	Pancreas	30270	Mean sphered cell volume	Biological samples	Red blood cells	LINEAR	-0.0183592508948222	-0.0295618235106233	-0.00715667827902109	0.00131851753066934	34940	NA	NA
Volume	Pancreas	30620	Alanine aminotransferase	Biological samples	Liver	LINEAR	0.0156294788232158	0.00545615353148033	0.0258028041149514	0.00260376114659524	34928	NA	NA
Volume	Pancreas	30840	Total bilirubin	Biological samples	Liver	LINEAR	0.015255558520574	0.00447090835081535	0.0260402086903326	0.00556425789772932	34773	NA	NA
Volume	Pancreas	30130	Monocyte count	Biological samples	White blood cells	LINEAR	-0.0151573902398087	-0.026020791122736	-0.00429398935688133	0.00624544042191223	35512	NA	NA
Volume	Pancreas	30680	Calcium	Biological samples	Bone and joint	LINEAR	0.0149028949884242	0.00304916026137489	0.0267566297154735	0.0137363503172304	31911	NA	NA
Volume	Pancreas	30260	Mean reticulocyte volume	Biological samples	Red blood cells	LINEAR	-0.0140944151636047	-0.0254007428188555	-0.00278808750835383	0.0145559102553907	34940	NA	NA
Volume	Pancreas	30120	Lymphocyte count	Biological samples	White blood cells	LINEAR	-0.0135596223212635	-0.0245881848502873	-0.0025310597922397	0.015963798142099202	35512	NA	NA
Volume	Pancreas	30150	Eosinophill count	Biological samples	White blood cells	ORDERED-LOGISTIC	-0.0246981276219492	-0.045890134344885	-0.00350612089901349	0.0223615465152636	35512	NA	NA
Volume	Pancreas	30850	Testosterone	Biological samples	Cancer	LINEAR	-0.00811359574080273	-0.0152251636230619	-0.0010020278585436	0.0253449433156035	32062	NA	NA
Volume	Pancreas	30100	Mean platelet (thrombocyte) volume	Biological samples	Platelets	LINEAR	-0.0128095851289512	-0.024061452674779	-0.00155771758312347	0.0256622851051344	35561	NA	NA
Volume	Pancreas	30290	High light scatter reticulocyte percentage	Biological samples	Red blood cells	LINEAR	0.0119502727644742	0.00129485827931569	0.0226056872496327	0.0279401990960003	34940	NA	NA
Volume	Pancreas	23059	KSHV seropositivity for Kaposi's Sarcoma-Associated Herpesvirus	Biological samples	Infectious diseases	LOGISTIC-BINARY	-0.313513749835391	-0.594075483209084	-0.0282218569251227	0.0294905276047686	740	56	684
Volume	Pancreas	30240	Reticulocyte percentage	Biological samples	Red blood cells	LINEAR	0.0117987417734251	0.00103390461535563	0.0225635789314946	0.0316982118100524	34940	NA	NA
Volume	Pancreas	23066	JCV seropositivity for Human Polyomavirus JCV	Biological samples	Infectious diseases	LOGISTIC-BINARY	-0.169131239563169	-0.328576017995991	-0.0125223513393055	0.0355712699133845	740	428	312
Volume	Pancreas	30730	Gamma glutamyltransferase	Biological samples	Liver	LINEAR	0.0104979004652966	4.25584956829848e-4	0.0205702159737634	0.0410748921770205	34916	NA	NA
Volume	Pancreas	30530	Sodium in urine	Biological samples	Renal (urine)	LINEAR	0.0105348017750812	5.46822116798823e-6	0.0210641353289943	0.0498811459100325	36112	NA	NA
Volume	Pancreas	30520	Potassium in urine	Biological samples	Renal (urine)	LINEAR	0.0107504428265425	-1.59745522958081e-4	0.0216606311760431	0.0534499193098687	36093	NA	NA
Volume	Pancreas	30510	Creatinine (enzymatic) in urine	Biological samples	Renal (urine)	LINEAR	0.00979314973144425	-3.19175005644913e-4	0.0199054744685334	0.057682261131265	36174	NA	NA
Volume	Pancreas	30180	Lymphocyte percentage	Biological samples	White blood cells	LINEAR	0.010362553195297	-7.92721739326237e-4	0.0215178281299202	0.0686538405201801	35513	NA	NA
Volume	Pancreas	30220	Basophill percentage	Biological samples	White blood cells	LINEAR	-0.00961351893775685	-0.0208730637529716	0.00164602587745792	0.0942386009785605	35513	NA	NA
Volume	Pancreas	23053	EBV seropositivity for Epstein-Barr Virus	Biological samples	Infectious diseases	LOGISTIC-BINARY	0.264824796236996	-0.0729545170333352	0.595137785191783	0.119752410859721	740	703	37
Volume	Pancreas	30160	Basophill count	Biological samples	White blood cells	ORDERED-LOGISTIC	-0.0166118886965942	-0.0377260030404295	0.00450222564724102	0.123067392492323	35512	NA	NA
Volume	Pancreas	30060	Mean corpuscular haemoglobin concentration	Biological samples	Red blood cells	LINEAR	0.00817057294037681	-0.00293369105386619	0.0192748369346198	0.149254499965952	35559	NA	NA
Volume	Pancreas	30820	Rheumatoid factor	Biological samples	Bone and joint	LINEAR	-0.028799773195874	-0.0689561077145909	0.0113565613228429	0.159753180085506	2924	NA	NA
Volume	Pancreas	23058	HHV-7 seropositivity for Human Herpesvirus-7	Biological samples	Infectious diseases	LOGISTIC-BINARY	-0.222747780615346	-0.550847853827642	0.0983513954055446	0.178516450366256	740	695	45
Volume	Pancreas	30080	Platelet count	Biological samples	Platelets	LINEAR	0.00700987311596785	-0.00383312023934803	0.0178528664712837	0.20511410290836599	35561	NA	NA
Volume	Pancreas	30630	Apolipoprotein A	Biological samples	Cardiovascular	LINEAR	0.00671831868128123	-0.00377550146221024	0.0172121388247727	0.209542383665966	31733	NA	NA
Volume	Pancreas	30200	Neutrophill percentage	Biological samples	White blood cells	LINEAR	-0.00711155850843932	-0.0183365001135437	0.00411338309666503	0.214326840522722	35513	NA	NA
Volume	Pancreas	30810	Phosphate	Biological samples	Renal	LINEAR	0.00719580638816368	-0.00428133774793861	0.018672950524266	0.219124815315532	31860	NA	NA
Volume	Pancreas	23051	HSV-2 seropositivity for Herpes Simplex virus-2	Biological samples	Infectious diseases	LOGISTIC-BINARY	0.145133657252976	-0.0856272536254155	0.37978097220161	0.221294832578137	740	99	641
Volume	Pancreas	30280	Immature reticulocyte fraction	Biological samples	Red blood cells	LINEAR	0.0057205956194232	-0.00524847491235015	0.0166896661511965	0.306694493178189	34940	NA	NA
Volume	Pancreas	23055	HHV-6 overall seropositivity for Human Herpesvirus-6	Biological samples	Infectious diseases	LOGISTIC-BINARY	0.125627947080024	-0.120972540711865	0.370517338256472	0.315631989745045	740	662	78
Volume	Pancreas	30790	Lipoprotein A	Biological samples	Cardiovascular	LINEAR	-0.006384532405682	-0.0190010252021039	0.00623196039073986	0.321266305636107	28072	NA	NA
Volume	Pancreas	30230	Nucleated red blood cell percentage	Biological samples	Red blood cells	ORDERED-LOGISTIC	-0.055699481018717197	-0.170936951841885	0.0595379898044508	0.343463729601041	35512	NA	NA
Volume	Pancreas	23057	HHV-6B seropositivity for Human Herpesvirus-6	Biological samples	Infectious diseases	LOGISTIC-BINARY	0.0876011940235924	-0.0939649106333401	0.269223627751831	0.343526795485581	740	573	167
Volume	Pancreas	30170	Nucleated red blood cell count	Biological samples	Red blood cells	ORDERED-LOGISTIC	-0.0546967612868117	-0.169867134723834	0.0604736121502105	0.351940788735381	35512	NA	NA
Volume	Pancreas	30190	Monocyte percentage	Biological samples	White blood cells	LINEAR	0.00507286645133263	-0.00578791216442644	0.0159336450670917	0.359938402697793	35513	NA	NA
Volume	Pancreas	23062	T. gondii seropositivity for Toxoplasma gondii	Biological samples	Infectious diseases	LOGISTIC-BINARY	0.082836335832653707	-0.0939248533920433	0.261996473002967	0.360843154115602	740	188	552
Volume	Pancreas	23054	CMV seropositivity for Human Cytomegalovirus	Biological samples	Infectious diseases	LOGISTIC-BINARY	-0.0679456145269491	-0.226584980002035	0.0891109199012079	0.397907443750769	740	397	343
Volume	Pancreas	30500	Microalbumin in urine	Biological samples	Renal (urine)	LINEAR	-0.00878812197143954	-0.0298061406125431	0.012229896669664	0.412456362596155	9293	NA	NA
Volume	Pancreas	30760	HDL cholesterol	Biological samples	Cardiovascular	LINEAR	0.00406641645916068	-0.00597015020008775	0.0141029831184091	0.427125665884163	31901	NA	NA
Volume	Pancreas	30110	Platelet distribution width	Biological samples	Platelets	LINEAR	-0.00436541259030327	-0.0155127724427289	0.00678194726212236	0.442749393709771	35561	NA	NA
Volume	Pancreas	23065	BKV seropositivity for Human Polyomavirus BKV	Biological samples	Infectious diseases	LOGISTIC-BINARY	-0.148593507747747	-0.550587511810465	0.240068340583453	0.461024451649204	740	709	31
Volume	Pancreas	23074	H. pylori Definition II seropositivity for Helicobacter pylori	Biological samples	Infectious diseases	LOGISTIC-BINARY	-0.0631159200471055	-0.238627460242037	0.11233790062617	0.479989589766394	740	196	544
Volume	Pancreas	30050	Mean corpuscular haemoglobin	Biological samples	Red blood cells	LINEAR	0.0039602661771282	-0.00709358302957429	0.0150141153838307	0.482545720359397	35559	NA	NA
Volume	Pancreas	23056	HHV-6A seropositivity for Human Herpesvirus-6	Biological samples	Infectious diseases	LOGISTIC-BINARY	0.061550005340194	-0.117266607796409	0.239892676273701	0.498567723508984	740	555	185
Volume	Pancreas	23071	C. trachomatis Definition II seropositivity for Chlamydia trachomatis	Biological samples	Infectious diseases	LOGISTIC-BINARY	0.188998903493604	-0.383263822343699	0.792506650900952	0.52985179904613	591	14	577
Volume	Pancreas	30650	Aspartate aminotransferase	Biological samples	Liver	LINEAR	-0.00322965478620033	-0.0139948537103331	0.00753554413793249	0.55651769400415	34795	NA	NA
Volume	Pancreas	30700	Creatinine	Biological samples	Renal	LINEAR	0.00260191010571853	-0.00620502033325126	0.0114088405446883	0.562545543112061	34914	NA	NA
Volume	Pancreas	30860	Total protein	Biological samples	Renal	LINEAR	0.00273124126944992	-0.00904834938482984	0.0145108319237297	0.649501485046822	31866	NA	NA
Volume	Pancreas	23070	C. trachomatis Definition I seropositivity for Chlamydia trachomatis	Biological samples	Infectious diseases	LOGISTIC-BINARY	-0.0426411189850298	-0.233941843812008	0.14960571305868	0.662338595633312	740	149	591
Volume	Pancreas	30660	Direct bilirubin	Biological samples	Liver	LINEAR	0.0023953566265833	-0.00929981298225706	0.0140905262354237	0.688092982418295	30268	NA	NA
Volume	Pancreas	23050	HSV-1 seropositivity for Herpes Simplex virus-1	Biological samples	Infectious diseases	LOGISTIC-BINARY	-0.0299897016693811	-0.190195004496834	0.129153057934823	0.712274758956176	740	472	268
Volume	Pancreas	23068	HPV 16 Definition I seropositivity for Human Papillomavirus type-16	Biological samples	Infectious diseases	LOGISTIC-BINARY	0.0671371645100795	-0.293945353016732	0.430471915633327	0.716700426379166	740	36	704
Volume	Pancreas	30210	Eosinophill percentage	Biological samples	White blood cells	LINEAR	-0.00204709371776534	-0.013238026073662	0.00914383863813128	0.719943166524429	35513	NA	NA
Volume	Pancreas	23067	MCV seropositivity for Merkel Cell Polyomavirus	Biological samples	Infectious diseases	LOGISTIC-BINARY	0.0185845838590855	-0.140937505941093	0.177931209103614	0.818942462378155	740	474	266
Volume	Pancreas	23060	HBV seropositivity for Hepatitis B Virus	Biological samples	Infectious diseases	LOGISTIC-BINARY	0.0503374025355693	-0.428922404880447	0.545798044968288	0.839437202358294	740	19	721
Volume	Pancreas	30800	Oestradiol	Biological samples	Cancer	LINEAR	0.00236205361914063	-0.0206501149734817	0.0253742222117629	0.840535341040616	6427	NA	NA
Volume	Pancreas	23063	HTLV-1 seropositivity for Human T-Lymphotropic Virus 1	Biological samples	Infectious diseases	LOGISTIC-BINARY	0.0619293320839193	-0.541293028508059	0.700602200941231	0.845269396553253	740	12	728
Volume	Pancreas	23069	HPV 18 seropositivity for Human Papillomavirus type-18	Biological samples	Infectious diseases	LOGISTIC-BINARY	-0.0481468561954393	-0.566172293356472	0.49056664904347	0.859250205985417	740	17	723
Volume	Pancreas	23075	HPV 16 Definition II seropositivity for Human Papillomavirus type-16	Biological samples	Infectious diseases	LOGISTIC-BINARY	-0.0233825120463633	-0.389806685615698	0.358202360362181	0.902543230047092	740	32	708
Volume	Pancreas	30090	Platelet crit	Biological samples	Platelets	LINEAR	4.57632616546686e-4	-0.0101723676770777	0.011087632910171	0.932753637663047	35561	NA	NA
Volume	Pancreas	30040	Mean corpuscular volume	Biological samples	Red blood cells	LINEAR	-3.90503634162444e-4	-0.0114589627100472	0.0106779554417223	0.944869473195242	35560	NA	NA
Volume	Pancreas	23052	VZV seropositivity for Varicella Zoster Virus	Biological samples	Infectious diseases	LOGISTIC-BINARY	-0.00367214508785307	-0.289491304153211	0.277522526292998	0.979750904001633	740	677	63
Volume	Kidney	30700	Creatinine	Biological samples	Renal	LINEAR	-0.47986665558763	-0.49030692957787	-0.46942638159739	1e-300	36163	NA	NA
Volume	Kidney	30720	Cystatin C	Biological samples	Renal	LINEAR	-0.534450240360517	-0.546201143420221	-0.522699337300813	1e-300	36180	NA	NA
Volume	Kidney	30670	Urea	Biological samples	Renal	LINEAR	-0.199967827897734	-0.214056270620824	-0.185879385174643	1.6664009952814e-168	36152	NA	NA
Volume	Kidney	30880	Urate	Biological samples	Renal	LINEAR	-0.125598600556251	-0.137011289426467	-0.114185911686035	1.57669974593472e-102	36139	NA	NA
Volume	Kidney	30730	Gamma glutamyltransferase	Biological samples	Liver	LINEAR	0.113184509021215	0.0999817067938682	0.126387311248562	4.10154305264612e-63	36164	NA	NA
Volume	Kidney	30600	Albumin	Biological samples	Liver	LINEAR	0.122148778042162	0.106916361337963	0.13738119474636	1.84683468762382e-55	33034	NA	NA
Volume	Kidney	30620	Alanine aminotransferase	Biological samples	Liver	LINEAR	0.103821243743103	0.0904720876877266	0.117170399798479	2.65857622627707e-52	36177	NA	NA
Volume	Kidney	30830	SHBG	Biological samples	Cancer	LINEAR	-0.0857141274018646	-0.0986626083023854	-0.0727656465013438	2.13083482710567e-38	32708	NA	NA
Volume	Kidney	30740	Glucose	Biological samples	Diabetes	LINEAR	0.0870236937029578	0.0715581257276366	0.102489261678279	3.11279550941485e-28	32992	NA	NA
Volume	Kidney	30240	Reticulocyte percentage	Biological samples	Red blood cells	LINEAR	0.0720977862062884	0.0579516530955035	0.0862439193170732	1.81945411199096e-23	36185	NA	NA
Volume	Kidney	30290	High light scatter reticulocyte percentage	Biological samples	Red blood cells	LINEAR	0.0695220168202214	0.0555185900349439	0.0835254436054988	2.37652999695471e-22	36185	NA	NA
Volume	Kidney	30070	Red blood cell (erythrocyte) distribution width	Biological samples	Red blood cells	LINEAR	-0.0725983531257661	-0.0873089419710362	-0.057887764280496	4.18106846196085e-22	36819	NA	NA
Volume	Kidney	30250	Reticulocyte count	Biological samples	Red blood cells	LINEAR	0.0678876227723308	0.0540442284176254	0.0817310171270361	7.5738190234179e-22	36184	NA	NA
Volume	Kidney	30300	High light scatter reticulocyte count	Biological samples	Red blood cells	LINEAR	0.0672065374193988	0.0534221662691253	0.0809909085696723	1.2970787899907e-21	36184	NA	NA
Volume	Kidney	30750	Glycated haemoglobin (HbA1c)	Biological samples	Diabetes	LINEAR	0.0688447215269336	0.054666394299492	0.0830230487543753	1.88908631563759e-21	35925	NA	NA
Volume	Kidney	30810	Phosphate	Biological samples	Renal	LINEAR	0.0697712135802006	0.0546481447011638	0.0848942824592374	1.61136097689465e-19	32983	NA	NA
Volume	Kidney	30180	Lymphocyte percentage	Biological samples	White blood cells	LINEAR	0.0635421265717743	0.0488744484946892	0.0782098046488594	2.12499269988322e-17	36763	NA	NA
Volume	Kidney	30860	Total protein	Biological samples	Renal	LINEAR	0.0656506686112436	0.0501122165677038	0.0811891206547833	1.2656857603292e-16	32990	NA	NA
Volume	Kidney	30080	Platelet count	Biological samples	Platelets	LINEAR	0.0593708731214566	0.0451046766310897	0.0736370696118236	3.54681289411508e-16	36820	NA	NA
Volume	Kidney	30120	Lymphocyte count	Biological samples	White blood cells	LINEAR	0.058055987215884	0.0435479102884205	0.0725640641433474	4.5092652946748e-15	36762	NA	NA
Volume	Kidney	30200	Neutrophill percentage	Biological samples	White blood cells	LINEAR	-0.0585954035821559	-0.0733583754762224	-0.0438324316880895	7.47524862177143e-15	36763	NA	NA
Volume	Kidney	30060	Mean corpuscular haemoglobin concentration	Biological samples	Red blood cells	LINEAR	0.0542129504803188	0.0396049637794437	0.0688209371811938	3.56045708222381e-13	36818	NA	NA
Volume	Kidney	30260	Mean reticulocyte volume	Biological samples	Red blood cells	LINEAR	-0.0531806348881623	-0.0680398087318658	-0.0383214610444588	2.34255352560154e-12	36185	NA	NA
Volume	Kidney	30510	Creatinine (enzymatic) in urine	Biological samples	Renal (urine)	LINEAR	-0.0461573345768707	-0.0594854136750886	-0.0328292554786529	1.15515843416391e-11	37440	NA	NA
Volume	Kidney	30870	Triglycerides	Biological samples	Cardiovascular	LINEAR	0.0471775973589259	0.0334695278064491	0.0608856669114027	1.54721439985381e-11	36157	NA	NA
Volume	Kidney	30710	C-reactive protein	Biological samples	Cardiovascular	LINEAR	-0.0462047478911896	-0.0598668191650578	-0.0325426766173213	3.43385061014942e-11	36109	NA	NA
Volume	Kidney	30680	Calcium	Biological samples	Bone and joint	LINEAR	0.050282940628549	0.0346378728323369	0.0659280084247612	3.02427227188392e-10	33034	NA	NA
Volume	Kidney	30090	Platelet crit	Biological samples	Platelets	LINEAR	0.0417127869049591	0.027715543678008	0.0557100301319102	5.23267174500196e-9	36820	NA	NA
Volume	Kidney	30100	Mean platelet (thrombocyte) volume	Biological samples	Platelets	LINEAR	-0.0432249317704024	-0.0580347174502431	-0.0284151460905616	1.06937390058842e-8	36820	NA	NA
Volume	Kidney	30050	Mean corpuscular haemoglobin	Biological samples	Red blood cells	LINEAR	0.0418150939427288	0.0272732223889676	0.05635696549649	1.7529202629761e-8	36818	NA	NA
Volume	Kidney	30760	HDL cholesterol	Biological samples	Cardiovascular	LINEAR	-0.0371967273081464	-0.0504530293913895	-0.0239404252249034	3.83120088741985e-8	33022	NA	NA
Volume	Kidney	30770	IGF-1	Biological samples	Cancer	LINEAR	0.0402009490213566	0.0258502121535825	0.0545516858891306	4.03193574551776e-8	36002	NA	NA
Volume	Kidney	30280	Immature reticulocyte fraction	Biological samples	Red blood cells	LINEAR	0.037359342584865	0.0229349630487264	0.0517837221210036	3.86390836395715e-7	36185	NA	NA
Volume	Kidney	30610	Alkaline phosphatase	Biological samples	Bone and joint	LINEAR	-0.0306111857436597	-0.0451462677515404	-0.0160761037357789	3.66986922262509e-5	36184	NA	NA
Volume	Kidney	30190	Monocyte percentage	Biological samples	White blood cells	LINEAR	0.0287472009584433	0.0144469173390799	0.0430474845778068	8.15824119225382e-5	36763	NA	NA
Volume	Kidney	30130	Monocyte count	Biological samples	White blood cells	LINEAR	0.0281468094510574	0.0138463727959263	0.0424472461061885	1.14600543077151e-4	36762	NA	NA
Volume	Kidney	30500	Microalbumin in urine	Biological samples	Renal (urine)	LINEAR	0.048519044713429	0.0226782266217117	0.0743598628051462	2.34057775013753e-4	9647	NA	NA
Volume	Kidney	30630	Apolipoprotein A	Biological samples	Cardiovascular	LINEAR	-0.0231843333355919	-0.0370411069888487	-0.00932755968233505	0.0010413197836535	32850	NA	NA
Volume	Kidney	30650	Aspartate aminotransferase	Biological samples	Liver	LINEAR	0.0233909008015295	0.00922846396706504	0.0375533376359939	0.00120813022734939	36039	NA	NA
Volume	Kidney	30850	Testosterone	Biological samples	Cancer	LINEAR	-0.0149365572817809	-0.0242430800147773	-0.00563003454878453	0.00165798683928726	33198	NA	NA
Volume	Kidney	30640	Apolipoprotein B	Biological samples	Cardiovascular	LINEAR	0.0236537234297387	0.00877383238582323	0.0385336144736541	0.00183624836239547	36010	NA	NA
Volume	Kidney	30140	Neutrophill count	Biological samples	White blood cells	LINEAR	-0.0215434243069704	-0.0361420677231099	-0.00694478089083083	0.00382487338103842	36762	NA	NA
Volume	Kidney	30790	Lipoprotein A	Biological samples	Cardiovascular	LINEAR	-0.0229219814578096	-0.0396175169682602	-0.00622644594735892	0.00712737374922578	29076	NA	NA
Volume	Kidney	30020	Haemoglobin concentration	Biological samples	Red blood cells	LINEAR	0.0132628891891963	0.0019953371919424	0.0245304411864502	0.0210534653356986	36820	NA	NA
Volume	Kidney	30520	Potassium in urine	Biological samples	Renal (urine)	LINEAR	0.0149220792498732	5.38315197912222e-4	0.0293058433018343	0.0420210193153048	37355	NA	NA
Volume	Kidney	30040	Mean corpuscular volume	Biological samples	Red blood cells	LINEAR	0.0149580144326426	3.86580779421426e-4	0.0295294480858637	0.0442242576790744	36819	NA	NA
Volume	Kidney	23051	HSV-2 seropositivity for Herpes Simplex virus-2	Biological samples	Infectious diseases	LOGISTIC-BINARY	-0.27467182295952	-0.5768107923293	0.0294481592362347	0.07492616295121	772	107	665
Volume	Kidney	30150	Eosinophill count	Biological samples	White blood cells	ORDERED-LOGISTIC	0.0251820778111418	-0.00262440035555615	0.0529885559778398	0.075904176222411	36762	NA	NA
Volume	Kidney	30010	Red blood cell (erythrocyte) count	Biological samples	Red blood cells	LINEAR	-0.0106707776477654	-0.0228139812118792	0.00147242591634838	0.0850117852827725	36819	NA	NA
Volume	Kidney	23068	HPV 16 Definition I seropositivity for Human Papillomavirus type-16	Biological samples	Infectious diseases	LOGISTIC-BINARY	0.424551616807733	-0.0923089343745096	0.939503892604316	0.106792966370142	772	39	733
Volume	Kidney	23057	HHV-6B seropositivity for Human Herpesvirus-6	Biological samples	Infectious diseases	LOGISTIC-BINARY	-0.202183582441962	-0.453275539910453	0.0444913850549985	0.111031208165405	772	594	178
Volume	Kidney	30800	Oestradiol	Biological samples	Cancer	LINEAR	-0.0251842667350876	-0.0567563727559166	0.00638783928574146	0.11793547436309	6664	NA	NA
Volume	Kidney	23075	HPV 16 Definition II seropositivity for Human Papillomavirus type-16	Biological samples	Infectious diseases	LOGISTIC-BINARY	0.379720252603627	-0.115845087561252	0.873803700527122	0.133467279476048	772	34	738
Volume	Kidney	30270	Mean sphered cell volume	Biological samples	Red blood cells	LINEAR	-0.010790398279004	-0.0255261747283426	0.00394537817033458	0.151224827680724	36185	NA	NA
Volume	Kidney	23059	KSHV seropositivity for Kaposi's Sarcoma-Associated Herpesvirus	Biological samples	Infectious diseases	LOGISTIC-BINARY	-0.268842856217857	-0.643879905065614	0.11480567481459	0.163513245803933	772	58	714
Volume	Kidney	30220	Basophill percentage	Biological samples	White blood cells	LINEAR	-0.010387250825546	-0.0252171169387799	0.00444261528768789	0.169804550962278	36763	NA	NA
Volume	Kidney	23055	HHV-6 overall seropositivity for Human Herpesvirus-6	Biological samples	Infectious diseases	LOGISTIC-BINARY	-0.233937629037938	-0.572966858253592	0.101861803975325	0.174380865767358	772	690	82
Volume	Kidney	30530	Sodium in urine	Biological samples	Renal (urine)	LINEAR	0.00950210962308932	-0.00438942259438085	0.0233936418405595	0.180025422174272	37378	NA	NA
Volume	Kidney	23058	HHV-7 seropositivity for Human Herpesvirus-7	Biological samples	Infectious diseases	LOGISTIC-BINARY	-0.286034246991471	-0.716347225183238	0.134012853238309	0.188699479663596	772	726	46
Volume	Kidney	23056	HHV-6A seropositivity for Human Herpesvirus-6	Biological samples	Infectious diseases	LOGISTIC-BINARY	-0.132026244526583	-0.379339766243494	0.111711290588741	0.291508069209684	772	577	195
Volume	Kidney	23067	MCV seropositivity for Merkel Cell Polyomavirus	Biological samples	Infectious diseases	LOGISTIC-BINARY	-0.113949588727989	-0.328014445804741	0.0978055981535167	0.29284620898179	772	493	279
Volume	Kidney	30840	Total bilirubin	Biological samples	Liver	LINEAR	-0.00720543886483859	-0.0213935725494395	0.00698269481976233	0.319547930735582	36016	NA	NA
Volume	Kidney	23071	C. trachomatis Definition II seropositivity for Chlamydia trachomatis	Biological samples	Infectious diseases	LOGISTIC-BINARY	0.353222723736131	-0.368818296404484	1.12011087381303	0.358808614861331	617	14	603
Volume	Kidney	23066	JCV seropositivity for Human Polyomavirus JCV	Biological samples	Infectious diseases	LOGISTIC-BINARY	-0.0939353834118517	-0.305463200026661	0.114882557829157	0.379928231473009	772	444	328
Volume	Kidney	30890	Vitamin D	Biological samples	Bone and joint	LINEAR	-0.00578267399295414	-0.0206051509289652	0.00903980294305696	0.444476010603387	34747	NA	NA
Volume	Kidney	23054	CMV seropositivity for Human Cytomegalovirus	Biological samples	Infectious diseases	LOGISTIC-BINARY	0.0815840584498446	-0.12959407312232	0.294728146203422	0.449724312323419	772	416	356
Volume	Kidney	30660	Direct bilirubin	Biological samples	Liver	LINEAR	0.00564606520497103	-0.00975900485200664	0.0210511352619487	0.472535318819463	31320	NA	NA
Volume	Kidney	23069	HPV 18 seropositivity for Human Papillomavirus type-18	Biological samples	Infectious diseases	LOGISTIC-BINARY	0.264701830199951	-0.44941803840331	0.99259608899225	0.477561601470604	772	19	753
Volume	Kidney	30030	Haematocrit percentage	Biological samples	Red blood cells	LINEAR	-0.00406206007310248	-0.0156837060694656	0.00755958592326059	0.493297690535309	36819	NA	NA
Volume	Kidney	30160	Basophill count	Biological samples	White blood cells	ORDERED-LOGISTIC	-0.00956533217401739	-0.0373495552204251	0.0182188908723903	0.499824189303582	36762	NA	NA
Volume	Kidney	23060	HBV seropositivity for Hepatitis B Virus	Biological samples	Infectious diseases	LOGISTIC-BINARY	0.236490427571629	-0.437942356455359	0.928266197500654	0.502299671966711	772	20	752
Volume	Kidney	23062	T. gondii seropositivity for Toxoplasma gondii	Biological samples	Infectious diseases	LOGISTIC-BINARY	-0.0739573405256039	-0.309058348909063	0.16124801005188	0.536375410129064	772	192	580
Volume	Kidney	23065	BKV seropositivity for Human Polyomavirus BKV	Biological samples	Infectious diseases	LOGISTIC-BINARY	-0.156083449011521	-0.685915683870875	0.354240071073423	0.558266087243225	772	738	34
Volume	Kidney	23063	HTLV-1 seropositivity for Human T-Lymphotropic Virus 1	Biological samples	Infectious diseases	LOGISTIC-BINARY	-0.221073781139032	-0.915678602820697	0.559695288949409	0.562535059835174	772	13	759
Volume	Kidney	23052	VZV seropositivity for Varicella Zoster Virus	Biological samples	Infectious diseases	LOGISTIC-BINARY	0.0913351653918499	-0.303518578998375	0.476229771720916	0.647074285071244	772	708	64
Volume	Kidney	30170	Nucleated red blood cell count	Biological samples	Red blood cells	ORDERED-LOGISTIC	0.0313415324513808	-0.124434953016451	0.187118017919212	0.693329997926509	36762	NA	NA
Volume	Kidney	30230	Nucleated red blood cell percentage	Biological samples	Red blood cells	ORDERED-LOGISTIC	0.0312057593312242	-0.124565678912439	0.186977197574888	0.694582086251169	36762	NA	NA
Volume	Kidney	30000	White blood cell (leukocyte) count	Biological samples	White blood cells	LINEAR	0.00282916394896847	-0.011663061161243	0.0173213890591799	0.70199195081915	36819	NA	NA
Volume	Kidney	30110	Platelet distribution width	Biological samples	Platelets	LINEAR	-0.00284155908874114	-0.0175208126826737	0.0118376945051914	0.704381317203945	36820	NA	NA
Volume	Kidney	23070	C. trachomatis Definition I seropositivity for Chlamydia trachomatis	Biological samples	Infectious diseases	LOGISTIC-BINARY	0.0502550673895189	-0.214790728905389	0.318116711238053	0.711446189213757	772	155	617
Volume	Kidney	30780	LDL direct	Biological samples	Cardiovascular	LINEAR	-0.00246313639567448	-0.0173862501401835	0.0124599773488345	0.746308496745409	36105	NA	NA
Volume	Kidney	30210	Eosinophill percentage	Biological samples	White blood cells	LINEAR	0.00209142287859702	-0.0126375827210682	0.0168204284782622	0.780774823287632	36763	NA	NA
Volume	Kidney	23050	HSV-1 seropositivity for Herpes Simplex virus-1	Biological samples	Infectious diseases	LOGISTIC-BINARY	-0.0277264695048422	-0.241057965306886	0.184259809534424	0.79775639447791	772	489	283
Volume	Kidney	30820	Rheumatoid factor	Biological samples	Bone and joint	LINEAR	-0.00605240282633189	-0.057969863766872	0.0458650581142082	0.819209795926943	3030	NA	NA
Volume	Kidney	23074	H. pylori Definition II seropositivity for Helicobacter pylori	Biological samples	Infectious diseases	LOGISTIC-BINARY	-0.02093711103386	-0.251563366531598	0.210647757031556	0.858618213803333	772	202	570
Volume	Kidney	30690	Cholesterol	Biological samples	Cardiovascular	LINEAR	-3.77384397073621e-4	-0.0151423177231381	0.0143875489289908	0.960045028565703	36183	NA	NA
Volume	Kidney	23053	EBV seropositivity for Epstein-Barr Virus	Biological samples	Infectious diseases	LOGISTIC-BINARY	-0.0105997268326887	-0.464886473047223	0.427966795420153	0.963041376993011	772	734	38
Volume	Spleen	30110	Platelet distribution width	Biological samples	Platelets	LINEAR	0.276667986050867	0.26453110760667	0.288804864495063	1e-300	36820	NA	NA
Volume	Spleen	30250	Reticulocyte count	Biological samples	Red blood cells	LINEAR	0.24960013140993	0.238106052339766	0.261094210480093	1e-300	36184	NA	NA
Volume	Spleen	30270	Mean sphered cell volume	Biological samples	Red blood cells	LINEAR	-0.322509814314796	-0.334578137636748	-0.310441490992845	1e-300	36185	NA	NA
Volume	Spleen	30750	Glycated haemoglobin (HbA1c)	Biological samples	Diabetes	LINEAR	-0.229387088089177	-0.241299738650536	-0.217474437527819	1e-300	35925	NA	NA
Volume	Spleen	30240	Reticulocyte percentage	Biological samples	Red blood cells	LINEAR	0.225720115451498	0.213907923366397	0.237532307536599	1e-300	36185	NA	NA
Volume	Spleen	30300	High light scatter reticulocyte count	Biological samples	Red blood cells	LINEAR	0.209663185511561	0.198133626689704	0.221192744333419	2.2659071753219e-273	36184	NA	NA
Volume	Spleen	30090	Platelet crit	Biological samples	Platelets	LINEAR	-0.205569170875834	-0.217273968395497	-0.193864373356172	1.66845442157581e-255	36820	NA	NA
Volume	Spleen	30080	Platelet count	Biological samples	Platelets	LINEAR	-0.198797290509539	-0.210752233016423	-0.186842348002656	1.18440601340916e-229	36820	NA	NA
Volume	Spleen	30760	HDL cholesterol	Biological samples	Cardiovascular	LINEAR	-0.181819273205293	-0.192874105989842	-0.170764440420744	2.05958196208504e-224	33022	NA	NA
Volume	Spleen	30040	Mean corpuscular volume	Biological samples	Red blood cells	LINEAR	-0.199169056083719	-0.211375625011487	-0.18696248715595	2.64653265316692e-221	36819	NA	NA
Volume	Spleen	30290	High light scatter reticulocyte percentage	Biological samples	Red blood cells	LINEAR	0.188153331557546	0.176393541504661	0.19991312161043	6.15153667113322e-213	36185	NA	NA
Volume	Spleen	30260	Mean reticulocyte volume	Biological samples	Red blood cells	LINEAR	-0.191482105072618	-0.203966244940941	-0.178997965204294	4.49964531817355e-196	36185	NA	NA
Volume	Spleen	30010	Red blood cell (erythrocyte) count	Biological samples	Red blood cells	LINEAR	0.139976771995549	0.129762621619234	0.150190922371864	2.31219780102502e-157	36819	NA	NA
Volume	Spleen	30720	Cystatin C	Biological samples	Renal	LINEAR	0.141206114769416	0.130265240667135	0.152146988871696	6.21298106475139e-140	36180	NA	NA
Volume	Spleen	30840	Total bilirubin	Biological samples	Liver	LINEAR	0.149906987013089	0.13797361745943	0.161840356566748	9.93771385618472e-133	36016	NA	NA
Volume	Spleen	30630	Apolipoprotein A	Biological samples	Cardiovascular	LINEAR	-0.144886672607352	-0.156504593023177	-0.133268752191526	9.39613434208675e-131	32850	NA	NA
Volume	Spleen	30130	Monocyte count	Biological samples	White blood cells	LINEAR	-0.143155227056958	-0.155217114341489	-0.131093339772428	8.15344682064802e-119	36762	NA	NA
Volume	Spleen	30120	Lymphocyte count	Biological samples	White blood cells	LINEAR	-0.14495132845112	-0.157196809912948	-0.132705846989292	3.32331074967953e-118	36762	NA	NA
Volume	Spleen	30060	Mean corpuscular haemoglobin concentration	Biological samples	Red blood cells	LINEAR	0.133105784288867	0.120763323663805	0.145448244913929	1.43595518281343e-98	36818	NA	NA
Volume	Spleen	30200	Neutrophill percentage	Biological samples	White blood cells	LINEAR	0.131157623671906	0.118677426386742	0.143637820957069	9.93803372724415e-94	36763	NA	NA
Volume	Spleen	30870	Triglycerides	Biological samples	Cardiovascular	LINEAR	0.119428106572505	0.107863124791874	0.130993088353137	1.41211837185857e-90	36157	NA	NA
Volume	Spleen	30660	Direct bilirubin	Biological samples	Liver	LINEAR	0.128718676267705	0.115997601090664	0.141439751444745	5.50987117411812e-87	31320	NA	NA
Volume	Spleen	30190	Monocyte percentage	Biological samples	White blood cells	LINEAR	-0.119943842890014	-0.132033009113513	-0.107854676666514	8.44681404228716e-84	36763	NA	NA
Volume	Spleen	30020	Haemoglobin concentration	Biological samples	Red blood cells	LINEAR	0.0876682550694958	0.0781384303358209	0.0971980798031707	2.32722309050958e-72	36820	NA	NA
Volume	Spleen	30180	Lymphocyte percentage	Biological samples	White blood cells	LINEAR	-0.114215129726051	-0.126633839496606	-0.101796419955496	2.52888004507368e-72	36763	NA	NA
Volume	Spleen	30050	Mean corpuscular haemoglobin	Biological samples	Red blood cells	LINEAR	-0.10168006981902	-0.113994494897881	-0.0893656447401588	1.05834221813618e-58	36818	NA	NA
Volume	Spleen	30880	Urate	Biological samples	Renal	LINEAR	0.0790426493239364	0.0693308339057895	0.0887544647420834	4.35749461450318e-57	36139	NA	NA
Volume	Spleen	30690	Cholesterol	Biological samples	Cardiovascular	LINEAR	-0.0827954554809377	-0.0952894248595848	-0.0703014861022906	1.73685331336593e-38	36183	NA	NA
Volume	Spleen	30600	Albumin	Biological samples	Liver	LINEAR	0.078574036820005	0.0656507685499044	0.0914973050901056	1.12971022150393e-32	33034	NA	NA
Volume	Spleen	30620	Alanine aminotransferase	Biological samples	Liver	LINEAR	0.0684424494781094	0.0571047670151821	0.0797801319410368	3.06471871047336e-32	36177	NA	NA
Volume	Spleen	30860	Total protein	Biological samples	Renal	LINEAR	-0.0671827624013774	-0.0803340659393984	-0.0540314588633563	1.45091291210436e-23	32990	NA	NA
Volume	Spleen	30830	SHBG	Biological samples	Cancer	LINEAR	-0.0559395104436058	-0.0669182537253057	-0.0449607671619058	1.88352991582071e-23	32708	NA	NA
Volume	Spleen	30850	Testosterone	Biological samples	Cancer	LINEAR	-0.0354378685711077	-0.0432727129890172	-0.0276030241531983	8.00100555553162e-19	33198	NA	NA
Volume	Spleen	30610	Alkaline phosphatase	Biological samples	Bone and joint	LINEAR	0.0545118994779826	0.0421938974878356	0.0668299014681296	4.35172329113787e-18	36184	NA	NA
Volume	Spleen	30220	Basophill percentage	Biological samples	White blood cells	LINEAR	-0.0553076965684103	-0.0678952485862191	-0.0427201445506015	7.46461676218058e-18	36763	NA	NA
Volume	Spleen	30000	White blood cell (leukocyte) count	Biological samples	White blood cells	LINEAR	-0.0525274304168376	-0.0648270980469343	-0.040227762786741	5.93902292709473e-17	36819	NA	NA
Volume	Spleen	30030	Haematocrit percentage	Biological samples	Red blood cells	LINEAR	0.0421195122978703	0.0322560326123427	0.051982991983398	5.97754010967866e-17	36819	NA	NA
Volume	Spleen	30780	LDL direct	Biological samples	Cardiovascular	LINEAR	-0.0522932549440987	-0.0649320223383045	-0.0396544875498929	5.23856635976602e-16	36105	NA	NA
Volume	Spleen	30070	Red blood cell (erythrocyte) distribution width	Biological samples	Red blood cells	LINEAR	-0.0468403322061677	-0.0593444872392588	-0.0343361771730766	2.14515732762253e-13	36819	NA	NA
Volume	Spleen	30160	Basophill count	Biological samples	White blood cells	ORDERED-LOGISTIC	-0.0827351448137332	-0.10618453647981	-0.0592857531476566	4.74523610972396e-12	36762	NA	NA
Volume	Spleen	30730	Gamma glutamyltransferase	Biological samples	Liver	LINEAR	0.0364034459359363	0.0251638606872539	0.0476430311846187	2.20405100153794e-10	36164	NA	NA
Volume	Spleen	30280	Immature reticulocyte fraction	Biological samples	Red blood cells	LINEAR	0.0367633999816892	0.0244999686698517	0.0490268312935266	4.24599896289775e-9	36185	NA	NA
Volume	Spleen	30530	Sodium in urine	Biological samples	Renal (urine)	LINEAR	0.033271802311627	0.0214678734080574	0.0450757312151966	3.32220444282023e-8	37378	NA	NA
Volume	Spleen	30710	C-reactive protein	Biological samples	Cardiovascular	LINEAR	0.02981338537898	0.0182283307772412	0.0413984399807187	4.58135100275951e-7	36109	NA	NA
Volume	Spleen	30500	Microalbumin in urine	Biological samples	Renal (urine)	LINEAR	0.0557422944800651	0.0336388970798794	0.0778456918802509	7.80836949790702e-7	9647	NA	NA
Volume	Spleen	30100	Mean platelet (thrombocyte) volume	Biological samples	Platelets	LINEAR	0.0285041710872551	0.015920307339768	0.0410880348347421	9.03381912185592e-6	36820	NA	NA
Volume	Spleen	30890	Vitamin D	Biological samples	Bone and joint	LINEAR	-0.0252117740384014	-0.0377315513436948	-0.0126919967331081	7.92866713951214e-5	34747	NA	NA
Volume	Spleen	30740	Glucose	Biological samples	Diabetes	LINEAR	0.0224862989437956	0.00937143181633774	0.0356011660712534	7.78602750838761e-4	32992	NA	NA
Volume	Spleen	30700	Creatinine	Biological samples	Renal	LINEAR	0.0161072856652297	0.00628727279093975	0.0259272985395197	0.0013058801929231	36163	NA	NA
Volume	Spleen	30510	Creatinine (enzymatic) in urine	Biological samples	Renal (urine)	LINEAR	0.0147472763729333	0.00341255974989303	0.0260819929959735	0.0107720873259483	37440	NA	NA
Volume	Spleen	30640	Apolipoprotein B	Biological samples	Cardiovascular	LINEAR	-0.0157928139069108	-0.0284085466831553	-0.00317708113066633	0.0141468409512505	36010	NA	NA
Volume	Spleen	30650	Aspartate aminotransferase	Biological samples	Liver	LINEAR	0.0146395663157773	0.0026208729132701	0.0266582597182844	0.0169710385754202	36039	NA	NA
Volume	Spleen	30140	Neutrophill count	Biological samples	White blood cells	LINEAR	0.0149000553394516	0.002495875800087	0.0273042348788162	0.0185573677658384	36762	NA	NA
Volume	Spleen	23056	HHV-6A seropositivity for Human Herpesvirus-6	Biological samples	Infectious diseases	LOGISTIC-BINARY	-0.252053420524061	-0.472121819822092	-0.0302431198505169	0.0249736137454963	772	577	195
Volume	Spleen	23067	MCV seropositivity for Merkel Cell Polyomavirus	Biological samples	Infectious diseases	LOGISTIC-BINARY	0.231520027557036	0.0238375607049706	0.445690300799184	0.0312018144596065	772	493	279
Volume	Spleen	30810	Phosphate	Biological samples	Renal	LINEAR	-0.0140208413466127	-0.0268398510523636	-0.00120183164086185	0.032056485671749	32983	NA	NA
Volume	Spleen	30770	IGF-1	Biological samples	Cancer	LINEAR	0.0126399228336255	4.58563374579245e-4	0.0248212822926718	0.0419776232022849	36002	NA	NA
Volume	Spleen	30150	Eosinophill count	Biological samples	White blood cells	ORDERED-LOGISTIC	-0.0221293772747433	-0.0458568021624455	0.00159804761295881	0.0675588519668603	36762	NA	NA
Volume	Spleen	23052	VZV seropositivity for Varicella Zoster Virus	Biological samples	Infectious diseases	LOGISTIC-BINARY	0.358739604800593	-0.0252250893586649	0.771710339723101	0.0773697968732996	772	708	64
Volume	Spleen	30790	Lipoprotein A	Biological samples	Cardiovascular	LINEAR	-0.0119291908657632	-0.0260358288535725	0.00217744712204619	0.0974290513147572	29076	NA	NA
Volume	Spleen	30520	Potassium in urine	Biological samples	Renal (urine)	LINEAR	0.0102254172594842	-0.00199920444119001	0.0224500389601584	0.101120382115243	37355	NA	NA
Volume	Spleen	23054	CMV seropositivity for Human Cytomegalovirus	Biological samples	Infectious diseases	LOGISTIC-BINARY	0.159877404170846	-0.0369640001644351	0.359452354899449	0.113092099132705	772	416	356
Volume	Spleen	23055	HHV-6 overall seropositivity for Human Herpesvirus-6	Biological samples	Infectious diseases	LOGISTIC-BINARY	-0.20829198539987	-0.497431213861189	0.0914446820417376	0.164011739912196	772	690	82
Volume	Spleen	23062	T. gondii seropositivity for Toxoplasma gondii	Biological samples	Infectious diseases	LOGISTIC-BINARY	0.137084275150695	-0.0873176330562066	0.357664743859456	0.226103143591333	772	192	580
Volume	Spleen	30170	Nucleated red blood cell count	Biological samples	Red blood cells	ORDERED-LOGISTIC	-0.0891122613180753	-0.233621939280072	0.0553974166439218	0.226809563170184	36762	NA	NA
Volume	Spleen	30230	Nucleated red blood cell percentage	Biological samples	Red blood cells	ORDERED-LOGISTIC	-0.0879767621663059	-0.232459707762095	0.0565061834294835	0.232697629984097	36762	NA	NA
Volume	Spleen	23058	HHV-7 seropositivity for Human Herpesvirus-7	Biological samples	Infectious diseases	LOGISTIC-BINARY	0.258007311018863	-0.155994309268188	0.706447772139741	0.240401059873115	772	726	46
Volume	Spleen	30670	Urea	Biological samples	Renal	LINEAR	0.00716042169279469	-0.00491875517300081	0.0192395985585902	0.245288807032425	36152	NA	NA
Volume	Spleen	23071	C. trachomatis Definition II seropositivity for Chlamydia trachomatis	Biological samples	Infectious diseases	LOGISTIC-BINARY	-0.461394701184509	-1.31610173870671	0.288132646127545	0.258861865110121	617	14	603
Volume	Spleen	23057	HHV-6B seropositivity for Human Herpesvirus-6	Biological samples	Infectious diseases	LOGISTIC-BINARY	-0.115577331377204	-0.338783958716948	0.111716468927224	0.313259062171912	772	594	178
Volume	Spleen	30800	Oestradiol	Biological samples	Cancer	LINEAR	0.0145378290515399	-0.013736411449965	0.0428120695530448	0.313517150239574	6664	NA	NA
Volume	Spleen	23068	HPV 16 Definition I seropositivity for Human Papillomavirus type-16	Biological samples	Infectious diseases	LOGISTIC-BINARY	-0.256379613623026	-0.80607343425735	0.24025397793568	0.336808542196946	772	39	733
Volume	Spleen	23070	C. trachomatis Definition I seropositivity for Chlamydia trachomatis	Biological samples	Infectious diseases	LOGISTIC-BINARY	0.11599451764418	-0.125377690122319	0.352072571218463	0.339501785120159	772	155	617
Volume	Spleen	23053	EBV seropositivity for Epstein-Barr Virus	Biological samples	Infectious diseases	LOGISTIC-BINARY	-0.14903473565192	-0.528277240032643	0.259778744561007	0.456095355744024	772	734	38
Volume	Spleen	23066	JCV seropositivity for Human Polyomavirus JCV	Biological samples	Infectious diseases	LOGISTIC-BINARY	-0.0658069228167739	-0.260606292322721	0.129039864233802	0.506947901853342	772	444	328
Volume	Spleen	23069	HPV 18 seropositivity for Human Papillomavirus type-18	Biological samples	Infectious diseases	LOGISTIC-BINARY	-0.241622914964453	-1.0246773976542	0.451521199970994	0.521334715955818	772	19	753
Volume	Spleen	23074	H. pylori Definition II seropositivity for Helicobacter pylori	Biological samples	Infectious diseases	LOGISTIC-BINARY	0.0553612426596785	-0.165999919058071	0.272870441957073	0.620119495937628	772	202	570
Volume	Spleen	23050	HSV-1 seropositivity for Herpes Simplex virus-1	Biological samples	Infectious diseases	LOGISTIC-BINARY	-0.0405771214937387	-0.237903987358111	0.15797610403899	0.687138485308547	772	489	283
Volume	Spleen	30210	Eosinophill percentage	Biological samples	White blood cells	LINEAR	-0.0024507239629925	-0.0149652871496016	0.0100638392236166	0.701105042233896	36763	NA	NA
Volume	Spleen	23060	HBV seropositivity for Hepatitis B Virus	Biological samples	Infectious diseases	LOGISTIC-BINARY	0.079675915380116	-0.543109449679828	0.625575557241347	0.788228610166773	772	20	752
Volume	Spleen	23059	KSHV seropositivity for Kaposi's Sarcoma-Associated Herpesvirus	Biological samples	Infectious diseases	LOGISTIC-BINARY	0.0366477481873219	-0.338545942975087	0.389562334003297	0.84333622024248	772	58	714
Volume	Spleen	23065	BKV seropositivity for Human Polyomavirus BKV	Biological samples	Infectious diseases	LOGISTIC-BINARY	0.0477680820983848	-0.444566679467099	0.599795437886524	0.857357689184449	772	738	34
Volume	Spleen	23075	HPV 16 Definition II seropositivity for Human Papillomavirus type-16	Biological samples	Infectious diseases	LOGISTIC-BINARY	-0.0375806930373002	-0.511070875377525	0.391844539304476	0.869939136020258	772	34	738
Volume	Spleen	30820	Rheumatoid factor	Biological samples	Bone and joint	LINEAR	-0.00326827906302445	-0.04408640775022	0.0375498496241711	0.875257383627162	3030	NA	NA
Volume	Spleen	23051	HSV-2 seropositivity for Herpes Simplex virus-2	Biological samples	Infectious diseases	LOGISTIC-BINARY	0.0150410120546034	-0.279236493587289	0.295104720183243	0.918032496044656	772	107	665
Volume	Spleen	23063	HTLV-1 seropositivity for Human T-Lymphotropic Virus 1	Biological samples	Infectious diseases	LOGISTIC-BINARY	-0.0174217284827951	-0.822607744662235	0.697323702468332	0.964086886947462	772	13	759
Volume	Spleen	30680	Calcium	Biological samples	Bone and joint	LINEAR	-2.14034457679879e-5	-0.0132791455307852	0.0132363386392492	0.997475272290771	33034	NA	NA
Volume	Lungs	30870	Triglycerides	Biological samples	Cardiovascular	LINEAR	-0.135354351133908	-0.148045128574055	-0.122663573693762	1.87245572428493e-96	36157	NA	NA
Volume	Lungs	30830	SHBG	Biological samples	Cancer	LINEAR	0.107375971947508	0.0953839809127447	0.11936796298227	1.25122758462909e-68	32708	NA	NA
Volume	Lungs	30620	Alanine aminotransferase	Biological samples	Liver	LINEAR	-0.103532987138607	-0.1159542316254	-0.0911117426518134	8.92063889972002e-60	36177	NA	NA
Volume	Lungs	30250	Reticulocyte count	Biological samples	Red blood cells	LINEAR	-0.0989243764095694	-0.111771342952912	-0.0860774098662266	2.62141522505791e-51	36184	NA	NA
Volume	Lungs	30300	High light scatter reticulocyte count	Biological samples	Red blood cells	LINEAR	-0.0935808715702482	-0.106376903429686	-0.0807848397108105	1.80789445464486e-46	36184	NA	NA
Volume	Lungs	30010	Red blood cell (erythrocyte) count	Biological samples	Red blood cells	LINEAR	-0.0754947561759689	-0.0867485814229738	-0.064240930928964	2.13976588876198e-39	36819	NA	NA
Volume	Lungs	30880	Urate	Biological samples	Renal	LINEAR	-0.0709346954772237	-0.0816057545794608	-0.0602636363749865	1.02801160757901e-38	36139	NA	NA
Volume	Lungs	30240	Reticulocyte percentage	Biological samples	Red blood cells	LINEAR	-0.0853624975783672	-0.0985039590738578	-0.0722210360828766	4.7588781453036e-37	36185	NA	NA
Volume	Lungs	30290	High light scatter reticulocyte percentage	Biological samples	Red blood cells	LINEAR	-0.0823331242464931	-0.0953425878525335	-0.0693236606404527	2.92921059943572e-35	36185	NA	NA
Volume	Lungs	30730	Gamma glutamyltransferase	Biological samples	Liver	LINEAR	-0.0771358991826234	-0.0894530782498848	-0.064818720115362	1.45921572943195e-34	36164	NA	NA
Volume	Lungs	30710	C-reactive protein	Biological samples	Cardiovascular	LINEAR	-0.0788803857624427	-0.0915760105817298	-0.0661847609431555	4.76646914883641e-34	36109	NA	NA
Volume	Lungs	30760	HDL cholesterol	Biological samples	Cardiovascular	LINEAR	0.0730817432789339	0.0608021146263951	0.0853613719314727	2.22389884673386e-31	33022	NA	NA
Volume	Lungs	30640	Apolipoprotein B	Biological samples	Cardiovascular	LINEAR	-0.0813406243245821	-0.0951623325175978	-0.0675189161315665	1.00157927452749e-30	36010	NA	NA
Volume	Lungs	30020	Haemoglobin concentration	Biological samples	Red blood cells	LINEAR	-0.0563038881319824	-0.0667554413037594	-0.0458523349602053	5.04421798685181e-26	36820	NA	NA
Volume	Lungs	30030	Haematocrit percentage	Biological samples	Red blood cells	LINEAR	-0.055920793145609	-0.0667013070838838	-0.0451402792073343	3.00029753770166e-24	36819	NA	NA
Volume	Lungs	30780	LDL direct	Biological samples	Cardiovascular	LINEAR	-0.0698898785342267	-0.08375849679242	-0.0560212602760333	5.58800943189315e-23	36105	NA	NA
Volume	Lungs	30850	Testosterone	Biological samples	Cancer	LINEAR	0.0425416329554688	0.033916931922618	0.0511663339883197	4.42022643278075e-22	33198	NA	NA
Volume	Lungs	30270	Mean sphered cell volume	Biological samples	Red blood cells	LINEAR	0.0618022423052815	0.0481157603195484	0.0754887242910145	9.09795933782944e-19	36185	NA	NA
Volume	Lungs	30690	Cholesterol	Biological samples	Cardiovascular	LINEAR	-0.0581135078408794	-0.0718468484785563	-0.0443801672032025	1.13355023779159e-16	36183	NA	NA
Volume	Lungs	30040	Mean corpuscular volume	Biological samples	Red blood cells	LINEAR	0.0485071056936638	0.0349794501441406	0.0620347612431871	2.12915971650101e-12	36819	NA	NA
Volume	Lungs	30630	Apolipoprotein A	Biological samples	Cardiovascular	LINEAR	0.0437821373488179	0.0309351600799747	0.0566291146176612	2.43265455767479e-11	32850	NA	NA
Volume	Lungs	30860	Total protein	Biological samples	Renal	LINEAR	-0.0481210220132225	-0.0625445044484828	-0.0336975395779623	6.27484243837932e-11	32990	NA	NA
Volume	Lungs	30280	Immature reticulocyte fraction	Biological samples	Red blood cells	LINEAR	-0.0428916356395339	-0.05630083228472	-0.0294824389943478	3.66408460702349e-10	36185	NA	NA
Volume	Lungs	30050	Mean corpuscular haemoglobin	Biological samples	Red blood cells	LINEAR	0.0420218312136944	0.0285138515465207	0.055529810880868	1.08883006762052e-9	36818	NA	NA
Volume	Lungs	30680	Calcium	Biological samples	Bone and joint	LINEAR	-0.0437236636361695	-0.0582419887463288	-0.0292053385260102	3.60777398775845e-9	33034	NA	NA
Volume	Lungs	30150	Eosinophill count	Biological samples	White blood cells	ORDERED-LOGISTIC	0.0745341329225137	0.0485529131805815	0.100515352664446	1.89299615282749e-8	36762	NA	NA
Volume	Lungs	30600	Albumin	Biological samples	Liver	LINEAR	-0.0404773416390943	-0.0546609975238245	-0.0262936857543641	2.24269564652146e-8	33034	NA	NA
Volume	Lungs	30610	Alkaline phosphatase	Biological samples	Bone and joint	LINEAR	-0.0384441058073691	-0.0519751337707252	-0.0249130778440131	2.58363049716052e-8	36184	NA	NA
Volume	Lungs	30650	Aspartate aminotransferase	Biological samples	Liver	LINEAR	-0.0366664011582506	-0.0498601002372193	-0.023472702079282	5.15436441005161e-8	36039	NA	NA
Volume	Lungs	30210	Eosinophill percentage	Biological samples	White blood cells	LINEAR	0.0376136957839242	0.0239355125510155	0.0512918790168328	7.09440146259938e-8	36763	NA	NA
Volume	Lungs	30260	Mean reticulocyte volume	Biological samples	Red blood cells	LINEAR	0.0309651628198362	0.0171432446840068	0.0447870809556656	1.13134904867213e-5	36185	NA	NA
Volume	Lungs	30070	Red blood cell (erythrocyte) distribution width	Biological samples	Red blood cells	LINEAR	0.0268735230406422	0.0131930176454571	0.0405540284358274	1.18218239017285e-4	36819	NA	NA
Volume	Lungs	30740	Glucose	Biological samples	Diabetes	LINEAR	-0.0274805156786997	-0.0418569650754631	-0.0131040662819363	1.79559006489904e-4	32992	NA	NA
Volume	Lungs	30220	Basophill percentage	Biological samples	White blood cells	LINEAR	0.0262964249113474	0.0125213307348142	0.0400715190878805	1.83090666143079e-4	36763	NA	NA
Volume	Lungs	30750	Glycated haemoglobin (HbA1c)	Biological samples	Diabetes	LINEAR	-0.0249087299057998	-0.03812007899764	-0.0116973808139595	2.1983113447207e-4	35925	NA	NA
Volume	Lungs	30510	Creatinine (enzymatic) in urine	Biological samples	Renal (urine)	LINEAR	-0.0211987286733331	-0.0336288365689396	-0.00876862077772657	8.30509957874951e-4	37440	NA	NA
Volume	Lungs	30080	Platelet count	Biological samples	Platelets	LINEAR	-0.0224131920823252	-0.0356761116665862	-0.0091502724980642	9.2629729575218e-4	36820	NA	NA
Volume	Lungs	30530	Sodium in urine	Biological samples	Renal (urine)	LINEAR	-0.0209818541200102	-0.0339302395863821	-0.00803346865363823	0.00149406835874541	37378	NA	NA
Volume	Lungs	30700	Creatinine	Biological samples	Renal	LINEAR	-0.0155552278422981	-0.0263352197327355	-0.00477523595186072	0.00468266700273269	36163	NA	NA
Volume	Lungs	30090	Platelet crit	Biological samples	Platelets	LINEAR	-0.0175353550102515	-0.0305430775425292	-0.00452763247797377	0.00823898528073351	36820	NA	NA
Volume	Lungs	30190	Monocyte percentage	Biological samples	White blood cells	LINEAR	-0.0176125893836689	-0.0308996485589535	-0.00432553020838424	0.00937775571269912	36763	NA	NA
Volume	Lungs	23058	HHV-7 seropositivity for Human Herpesvirus-7	Biological samples	Infectious diseases	LOGISTIC-BINARY	0.624934047258952	0.145658159660422	1.14316081574853	0.0140531867207251	772	726	46
Volume	Lungs	30110	Platelet distribution width	Biological samples	Platelets	LINEAR	-0.0167132074630582	-0.0303484879713737	-0.00307792695474277	0.0162896989214488	36820	NA	NA
Volume	Lungs	23050	HSV-1 seropositivity for Herpes Simplex virus-1	Biological samples	Infectious diseases	LOGISTIC-BINARY	0.239005919890813	0.026640249446995	0.457952247725985	0.0295407809811259	772	489	283
Volume	Lungs	30100	Mean platelet (thrombocyte) volume	Biological samples	Platelets	LINEAR	0.0146514520216752	8.88391016401152e-4	0.0284145130269493	0.0369360586089543	36820	NA	NA
Volume	Lungs	30160	Basophill count	Biological samples	White blood cells	ORDERED-LOGISTIC	0.0271143213143568	0.0012584621188093	0.0529701805099044	0.0398478704446971	36762	NA	NA
Volume	Lungs	30660	Direct bilirubin	Biological samples	Liver	LINEAR	0.014632718224879	4.10329457789719e-4	0.0288551069919683	0.0437469778749882	31320	NA	NA
Volume	Lungs	30810	Phosphate	Biological samples	Renal	LINEAR	0.0140611196527864	1.71589682460681e-5	0.0281050803373268	0.0497207569766651	32983	NA	NA
Volume	Lungs	23065	BKV seropositivity for Human Polyomavirus BKV	Biological samples	Infectious diseases	LOGISTIC-BINARY	0.565468015195886	-0.0130873285071775	1.1995015104094	0.0674910970273041	772	738	34
Volume	Lungs	23074	H. pylori Definition II seropositivity for Helicobacter pylori	Biological samples	Infectious diseases	LOGISTIC-BINARY	0.205941466976878	-0.024596053750804	0.435481712784569	0.0784419746983187	772	202	570
Volume	Lungs	30890	Vitamin D	Biological samples	Bone and joint	LINEAR	0.0123353202518754	-0.00145255695839672	0.0261231974621474	0.0795177378115779	34747	NA	NA
Volume	Lungs	30130	Monocyte count	Biological samples	White blood cells	LINEAR	-0.00999874165491913	-0.0232866757911636	0.00328919248132532	0.140259102750611	36762	NA	NA
Volume	Lungs	30670	Urea	Biological samples	Renal	LINEAR	-0.00976489587087542	-0.0230192870177524	0.00348949527600156	0.148744439061238	36152	NA	NA
Volume	Lungs	30000	White blood cell (leukocyte) count	Biological samples	White blood cells	LINEAR	0.00900567784535482	-0.00445663914617666	0.0224679948368863	0.18980837196384	36819	NA	NA
Volume	Lungs	30770	IGF-1	Biological samples	Cancer	LINEAR	0.00854626709920814	-0.00482141467360373	0.02191394887202	0.210180055466372	36002	NA	NA
Volume	Lungs	23069	HPV 18 seropositivity for Human Papillomavirus type-18	Biological samples	Infectious diseases	LOGISTIC-BINARY	-0.4681685420211	-1.31842492853718	0.293774160498104	0.256589872741031	772	19	753
Volume	Lungs	30140	Neutrophill count	Biological samples	White blood cells	LINEAR	0.00783670599596362	-0.00572725451551156	0.0214006665074388	0.257462972662548	36762	NA	NA
Volume	Lungs	30180	Lymphocyte percentage	Biological samples	White blood cells	LINEAR	-0.00781868830589866	-0.021458933625195	0.00582155701339766	0.261231165586986	36763	NA	NA
Volume	Lungs	23054	CMV seropositivity for Human Cytomegalovirus	Biological samples	Infectious diseases	LOGISTIC-BINARY	0.101924465945628	-0.104728078330086	0.31054033206936	0.334742906310425	772	416	356
Volume	Lungs	23055	HHV-6 overall seropositivity for Human Herpesvirus-6	Biological samples	Infectious diseases	LOGISTIC-BINARY	-0.148391674546988	-0.45577783207921	0.173303142590344	0.352786213508586	772	690	82
Volume	Lungs	23068	HPV 16 Definition I seropositivity for Human Papillomavirus type-16	Biological samples	Infectious diseases	LOGISTIC-BINARY	-0.209782119007996	-0.776649009205628	0.309339316925062	0.449258217208526	772	39	733
Volume	Lungs	30170	Nucleated red blood cell count	Biological samples	Red blood cells	ORDERED-LOGISTIC	0.0541133351076227	-0.0895572368347193	0.197783907049965	0.460378652243203	36762	NA	NA
Volume	Lungs	23052	VZV seropositivity for Varicella Zoster Virus	Biological samples	Infectious diseases	LOGISTIC-BINARY	-0.137191112545378	-0.490563756435859	0.241791302447152	0.461498159942303	772	708	64
Volume	Lungs	30230	Nucleated red blood cell percentage	Biological samples	Red blood cells	ORDERED-LOGISTIC	0.0535881548229484	-0.0901427418813337	0.19731905152723	0.464930577923909	36762	NA	NA
Volume	Lungs	23057	HHV-6B seropositivity for Human Herpesvirus-6	Biological samples	Infectious diseases	LOGISTIC-BINARY	-0.0839854372906737	-0.318098007948311	0.155032047433374	0.485071455591032	772	594	178
Volume	Lungs	23051	HSV-2 seropositivity for Herpes Simplex virus-2	Biological samples	Infectious diseases	LOGISTIC-BINARY	-0.0994796392554935	-0.417072080403077	0.201459864696696	0.528018690212241	772	107	665
Volume	Lungs	30720	Cystatin C	Biological samples	Renal	LINEAR	-0.00386019676855225	-0.0159810225090437	0.00826062897193922	0.532484714657645	36180	NA	NA
Volume	Lungs	30520	Potassium in urine	Biological samples	Renal (urine)	LINEAR	-0.00422184247932213	-0.0176319945717805	0.00918830961313625	0.537195749296869	37355	NA	NA
Volume	Lungs	23059	KSHV seropositivity for Kaposi's Sarcoma-Associated Herpesvirus	Biological samples	Infectious diseases	LOGISTIC-BINARY	-0.117503650114355	-0.539570536022039	0.273580130711491	0.571084932988502	772	58	714
Volume	Lungs	23070	C. trachomatis Definition I seropositivity for Chlamydia trachomatis	Biological samples	Infectious diseases	LOGISTIC-BINARY	-0.0760294310913868	-0.34807381797002	0.18469746075395	0.57521618652842	772	155	617
Volume	Lungs	23075	HPV 16 Definition II seropositivity for Human Papillomavirus type-16	Biological samples	Infectious diseases	LOGISTIC-BINARY	0.110384589673065	-0.363103372410745	0.537137388226682	0.629452318840485	772	34	738
Volume	Lungs	30800	Oestradiol	Biological samples	Cancer	LINEAR	0.00757589919537377	-0.0237185495599469	0.0388703479506945	0.63511252314864	6664	NA	NA
Volume	Lungs	23062	T. gondii seropositivity for Toxoplasma gondii	Biological samples	Infectious diseases	LOGISTIC-BINARY	-0.0516151930328634	-0.296677239777451	0.185467727258952	0.674156978998298	772	192	580
Volume	Lungs	23067	MCV seropositivity for Merkel Cell Polyomavirus	Biological samples	Infectious diseases	LOGISTIC-BINARY	0.0450220595914255	-0.166264624733562	0.260217352308957	0.678313595386075	772	493	279
Volume	Lungs	23066	JCV seropositivity for Human Polyomavirus JCV	Biological samples	Infectious diseases	LOGISTIC-BINARY	-0.0421590582859809	-0.2473081610109	0.163642774303509	0.686771669228882	772	444	328
Volume	Lungs	23063	HTLV-1 seropositivity for Human T-Lymphotropic Virus 1	Biological samples	Infectious diseases	LOGISTIC-BINARY	-0.17150088188392	-1.08179876914009	0.61307953509333	0.69346068398456	772	13	759
Volume	Lungs	30820	Rheumatoid factor	Biological samples	Bone and joint	LINEAR	0.00847137948523913	-0.0389961521148044	0.0559389110852826	0.72641403048343	3030	NA	NA
Volume	Lungs	30790	Lipoprotein A	Biological samples	Cardiovascular	LINEAR	-0.00214039087258034	-0.0176438704479244	0.0133630887027637	0.786699329071351	29076	NA	NA
Volume	Lungs	30060	Mean corpuscular haemoglobin concentration	Biological samples	Red blood cells	LINEAR	-0.00184327841649968	-0.0154237104220828	0.0117371535890835	0.790213148338977	36818	NA	NA
Volume	Lungs	30120	Lymphocyte count	Biological samples	White blood cells	LINEAR	0.0018205314864497	-0.0116695264394432	0.0153105894123425	0.791386100673006	36762	NA	NA
Volume	Lungs	23056	HHV-6A seropositivity for Human Herpesvirus-6	Biological samples	Infectious diseases	LOGISTIC-BINARY	-0.0319625228903201	-0.267104213411401	0.209563501109809	0.792128115166141	772	577	195
Volume	Lungs	30840	Total bilirubin	Biological samples	Liver	LINEAR	0.00134820877684246	-0.0118716790710663	0.0145680966247512	0.841567262466619	36016	NA	NA
Volume	Lungs	30500	Microalbumin in urine	Biological samples	Renal (urine)	LINEAR	0.00244445124360522	-0.0231344628866848	0.0280233653738952	0.851407260451741	9647	NA	NA
Volume	Lungs	23053	EBV seropositivity for Epstein-Barr Virus	Biological samples	Infectious diseases	LOGISTIC-BINARY	0.0291588007234569	-0.3832975507549	0.484873899999619	0.895140019923775	772	734	38
Volume	Lungs	23060	HBV seropositivity for Hepatitis B Virus	Biological samples	Infectious diseases	LOGISTIC-BINARY	-0.0250582313460934	-0.704695339351652	0.569446438573635	0.938614745426491	772	20	752
Volume	Lungs	23071	C. trachomatis Definition II seropositivity for Chlamydia trachomatis	Biological samples	Infectious diseases	LOGISTIC-BINARY	-0.017526839542472	-0.775658895314658	0.62376096985718	0.960803422855678	617	14	603
Volume	Lungs	30200	Neutrophill percentage	Biological samples	White blood cells	LINEAR	2.61559545435199e-4	-0.0134653275357016	0.013988446626572	0.970208156434694	36763	NA	NA
Volume	ASAT	30710	C-reactive protein	Biological samples	Cardiovascular	LINEAR	0.286251769465864	0.262245286002674	0.310258252929054	6.91268805940261e-120	36109	NA	NA
Volume	ASAT	30700	Creatinine	Biological samples	Renal	LINEAR	-0.221633172571104	-0.24200461721587	-0.201261727926339	2.91829484438166e-100	36163	NA	NA
Volume	ASAT	30610	Alkaline phosphatase	Biological samples	Bone and joint	LINEAR	0.198798537602157	0.173146051401154	0.224451023803161	6.05892536214729e-52	36184	NA	NA
Volume	ASAT	30090	Platelet crit	Biological samples	Platelets	LINEAR	0.169333329592345	0.144457768508552	0.194208890676138	1.64055839971068e-40	36820	NA	NA
Volume	ASAT	30770	IGF-1	Biological samples	Cancer	LINEAR	-0.160729459649563	-0.186093264258717	-0.135365655040409	2.39752493351694e-35	36002	NA	NA
Volume	ASAT	30840	Total bilirubin	Biological samples	Liver	LINEAR	-0.148532501368324	-0.17359759974216	-0.123467402994488	3.94897593216275e-31	36016	NA	NA
Volume	ASAT	30140	Neutrophill count	Biological samples	White blood cells	LINEAR	0.138787626482625	0.112823939212581	0.164751313752669	1.19722080569482e-25	36762	NA	NA
Volume	ASAT	30080	Platelet count	Biological samples	Platelets	LINEAR	0.135666137722574	0.110277010633722	0.161055264811426	1.2469751001658e-25	36820	NA	NA
Volume	ASAT	30000	White blood cell (leukocyte) count	Biological samples	White blood cells	LINEAR	0.134246146574934	0.108476992946968	0.160015300202899	1.91420566815783e-24	36819	NA	NA
Volume	ASAT	30890	Vitamin D	Biological samples	Bone and joint	LINEAR	-0.131904396193632	-0.158130900338437	-0.105677892048828	6.80644947012745e-23	34747	NA	NA
Volume	ASAT	30050	Mean corpuscular haemoglobin	Biological samples	Red blood cells	LINEAR	-0.12285877847384	-0.148735968550395	-0.0969815883972854	1.40347573690562e-20	36818	NA	NA
Volume	ASAT	30660	Direct bilirubin	Biological samples	Liver	LINEAR	-0.120307195894777	-0.147642528594766	-0.0929718631947879	6.63007065356835e-18	31320	NA	NA
Volume	ASAT	30010	Red blood cell (erythrocyte) count	Biological samples	Red blood cells	LINEAR	0.091642633014436	0.0700376057292577	0.113247660299614	9.58259968379443e-17	36819	NA	NA
Volume	ASAT	30780	LDL direct	Biological samples	Cardiovascular	LINEAR	0.105386072777481	0.0789981420269074	0.131774003528055	5.10275348146433e-15	36105	NA	NA
Volume	ASAT	30650	Aspartate aminotransferase	Biological samples	Liver	LINEAR	-0.0963023008885474	-0.121359139797053	-0.0712454619800414	5.07426727597455e-14	36039	NA	NA
Volume	ASAT	30600	Albumin	Biological samples	Liver	LINEAR	-0.101729585492286	-0.128723800609681	-0.0747353703748907	1.54358418195467e-13	33034	NA	NA
Volume	ASAT	30640	Apolipoprotein B	Biological samples	Cardiovascular	LINEAR	0.0929559080950906	0.0666435946889289	0.119268221501252	4.4542464694044e-12	36010	NA	NA
Volume	ASAT	30060	Mean corpuscular haemoglobin concentration	Biological samples	Red blood cells	LINEAR	-0.0902671479482762	-0.116284293514817	-0.0642500023817353	1.05983995807942e-11	36818	NA	NA
Volume	ASAT	30040	Mean corpuscular volume	Biological samples	Red blood cells	LINEAR	-0.0873305913336181	-0.113265528774244	-0.0613956538929923	4.1688763717492e-11	36819	NA	NA
Volume	ASAT	30200	Neutrophill percentage	Biological samples	White blood cells	LINEAR	0.084682756136576	0.0583816997999143	0.110983812473238	2.80841187398753e-10	36763	NA	NA
Volume	ASAT	30870	Triglycerides	Biological samples	Cardiovascular	LINEAR	0.0768266153610241	0.0525569500096182	0.10109628071243	5.54611537409249e-10	36157	NA	NA
Volume	ASAT	30720	Cystatin C	Biological samples	Renal	LINEAR	0.0702947768479264	0.0472603658112619	0.0933291878845909	2.23245139825668e-9	36180	NA	NA
Volume	ASAT	30180	Lymphocyte percentage	Biological samples	White blood cells	LINEAR	-0.0758966634569761	-0.102034888707435	-0.0497584382065169	1.27080965703844e-8	36763	NA	NA
Volume	ASAT	30750	Glycated haemoglobin (HbA1c)	Biological samples	Diabetes	LINEAR	-0.071307150904345	-0.096409197768602	-0.046205104040088	2.59802997918914e-8	35925	NA	NA
Volume	ASAT	30690	Cholesterol	Biological samples	Cardiovascular	LINEAR	0.0738885247974674	0.0477607315727596	0.100016318022175	2.99627879786568e-8	36183	NA	NA
Volume	ASAT	30810	Phosphate	Biological samples	Renal	LINEAR	-0.0720607736581017	-0.0988017774097211	-0.0453197699064823	1.28722166818706e-7	32983	NA	NA
Volume	ASAT	30500	Microalbumin in urine	Biological samples	Renal (urine)	LINEAR	-0.125743506614081	-0.17311003239731	-0.0783769808308517	1.99419307758223e-7	9647	NA	NA
Volume	ASAT	30110	Platelet distribution width	Biological samples	Platelets	LINEAR	-0.066650998445056	-0.0927818760726118	-0.0405201208175002	5.77886105809287e-7	36820	NA	NA
Volume	ASAT	30130	Monocyte count	Biological samples	White blood cells	LINEAR	0.0641619485144904	0.0386959625542047	0.089627934474776	7.91504925513688e-7	36762	NA	NA
Volume	ASAT	30030	Haematocrit percentage	Biological samples	Red blood cells	LINEAR	0.0459853563701044	0.0252945290647108	0.0666761836754979	1.32727770373587e-5	36819	NA	NA
Volume	ASAT	30670	Urea	Biological samples	Renal	LINEAR	-0.0532533472716323	-0.0784507137430404	-0.0280559808002242	3.44453382555971e-5	36152	NA	NA
Volume	ASAT	30270	Mean sphered cell volume	Biological samples	Red blood cells	LINEAR	-0.0513415071492239	-0.0775945696948305	-0.0250884446036172	1.26751662897152e-4	36185	NA	NA
Volume	ASAT	30300	High light scatter reticulocyte count	Biological samples	Red blood cells	LINEAR	0.0459695484613032	0.0213786684484871	0.0705604284741193	2.48640695025541e-4	36184	NA	NA
Volume	ASAT	30740	Glucose	Biological samples	Diabetes	LINEAR	-0.0507636110084091	-0.0781261035288545	-0.0234011184879637	2.7700043836147e-4	32992	NA	NA
Volume	ASAT	30860	Total protein	Biological samples	Renal	LINEAR	0.0489444372318848	0.0214781526708582	0.0764107217929114	4.78711657117056e-4	32990	NA	NA
Volume	ASAT	30120	Lymphocyte count	Biological samples	White blood cells	LINEAR	0.0457339403553953	0.0198768795577895	0.0715910011530011	5.27414527500196e-4	36762	NA	NA
Volume	ASAT	30280	Immature reticulocyte fraction	Biological samples	Red blood cells	LINEAR	0.0435078901129058	0.0177996017422749	0.0692161784835367	9.1050871350275e-4	36185	NA	NA
Volume	ASAT	30210	Eosinophill percentage	Biological samples	White blood cells	LINEAR	-0.0441709665430882	-0.070399957146813	-0.0179419759393634	9.6506811633074e-4	36763	NA	NA
Volume	ASAT	30790	Lipoprotein A	Biological samples	Cardiovascular	LINEAR	0.0493550833452821	0.0197702462049606	0.0789399204856036	0.0010772869059499	29076	NA	NA
Volume	ASAT	30760	HDL cholesterol	Biological samples	Cardiovascular	LINEAR	-0.0369700671043549	-0.0604021604576209	-0.0135379737510889	0.00198677433580487	33022	NA	NA
Volume	ASAT	30250	Reticulocyte count	Biological samples	Red blood cells	LINEAR	0.0376147900221942	0.012916656527581	0.0623129235168073	0.00283689081938443	36184	NA	NA
Volume	ASAT	30190	Monocyte percentage	Biological samples	White blood cells	LINEAR	-0.0381420067908761	-0.0636138560356858	-0.0126701575460664	0.00333776184357958	36763	NA	NA
Volume	ASAT	30220	Basophill percentage	Biological samples	White blood cells	LINEAR	-0.037864344573779	-0.0642747197726741	-0.0114539693748839	0.00495561134495814	36763	NA	NA
Volume	ASAT	30830	SHBG	Biological samples	Cancer	LINEAR	-0.0315237320019225	-0.0544865770512328	-0.00856088695261219	0.00713246084757844	32708	NA	NA
Volume	ASAT	30290	High light scatter reticulocyte percentage	Biological samples	Red blood cells	LINEAR	0.0329590055935728	0.00797502204898522	0.0579429891381604	0.0097225804521115	36185	NA	NA
Volume	ASAT	30880	Urate	Biological samples	Renal	LINEAR	0.0261218827344255	0.0057884852269493	0.0464552802419018	0.0118063798399854	36139	NA	NA
Volume	ASAT	30070	Red blood cell (erythrocyte) distribution width	Biological samples	Red blood cells	LINEAR	0.0321383461695933	0.00590918651372326	0.0583675058254634	0.0163283035737694	36819	NA	NA
Volume	ASAT	23051	HSV-2 seropositivity for Herpes Simplex virus-2	Biological samples	Infectious diseases	LOGISTIC-BINARY	0.64714276267175	0.079962259060523	1.21536968974312	0.0251136015665206	772	107	665
Volume	ASAT	30100	Mean platelet (thrombocyte) volume	Biological samples	Platelets	LINEAR	0.0275214383169715	0.00113853681834065	0.0539043398156024	0.0409002192244256	36820	NA	NA
Volume	ASAT	23067	MCV seropositivity for Merkel Cell Polyomavirus	Biological samples	Infectious diseases	LOGISTIC-BINARY	-0.402143152275889	-0.801491595335826	-0.00731704071180612	0.0467367442781579	772	493	279
Volume	ASAT	30510	Creatinine (enzymatic) in urine	Biological samples	Renal (urine)	LINEAR	-0.0232547959867701	-0.0468079711537235	2.98379180183241e-4	0.0529736313222626	37440	NA	NA
Volume	ASAT	23066	JCV seropositivity for Human Polyomavirus JCV	Biological samples	Infectious diseases	LOGISTIC-BINARY	0.364759045219824	-0.0195038501248596	0.754383743752333	0.0642017133692108	772	444	328
Volume	ASAT	30240	Reticulocyte percentage	Biological samples	Red blood cells	LINEAR	0.0210482093174339	-0.00419364673326942	0.0462900653681371	0.102184982336584	36185	NA	NA
Volume	ASAT	30520	Potassium in urine	Biological samples	Renal (urine)	LINEAR	-0.0210241713907835	-0.0464291261686505	0.00438078338708344	0.104802291389188	37355	NA	NA
Volume	ASAT	30020	Haemoglobin concentration	Biological samples	Red blood cells	LINEAR	0.015748057453025	-0.00431736064854831	0.0358134755545982	0.123983674658341	36820	NA	NA
Volume	ASAT	23068	HPV 16 Definition I seropositivity for Human Papillomavirus type-16	Biological samples	Infectious diseases	LOGISTIC-BINARY	-0.620840251234972	-1.51851402947117	0.25403661558299	0.168574464211353	772	39	733
Volume	ASAT	30530	Sodium in urine	Biological samples	Renal (urine)	LINEAR	0.015784304877504	-0.00876144920365173	0.0403300589586598	0.207529802728586	37378	NA	NA
Volume	ASAT	30630	Apolipoprotein A	Biological samples	Cardiovascular	LINEAR	-0.0135105493695251	-0.0379924935703336	0.0109713948312835	0.279410819378754	32850	NA	NA
Volume	ASAT	23062	T. gondii seropositivity for Toxoplasma gondii	Biological samples	Infectious diseases	LOGISTIC-BINARY	-0.245284616408576	-0.704828940833071	0.206491479350057	0.29065915070269	772	192	580
Volume	ASAT	23071	C. trachomatis Definition II seropositivity for Chlamydia trachomatis	Biological samples	Infectious diseases	LOGISTIC-BINARY	-0.702512261095946	-2.09264947402925	0.562379806193166	0.295182362217714	617	14	603
Volume	ASAT	30230	Nucleated red blood cell percentage	Biological samples	Red blood cells	ORDERED-LOGISTIC	-0.12983437045708	-0.373538463636778	0.113869722722618	0.2964007792033	36762	NA	NA
Volume	ASAT	30170	Nucleated red blood cell count	Biological samples	Red blood cells	ORDERED-LOGISTIC	-0.129780926216666	-0.373893777212054	0.114331924778723	0.297409183907653	36762	NA	NA
Volume	ASAT	30850	Testosterone	Biological samples	Cancer	LINEAR	-0.00869069196228165	-0.0253469552440365	0.00796557131947323	0.30646527879517	33198	NA	NA
Volume	ASAT	30680	Calcium	Biological samples	Bone and joint	LINEAR	-0.0140754027358406	-0.0417358935783538	0.0135850881066726	0.318582314912326	33034	NA	NA
Volume	ASAT	30620	Alanine aminotransferase	Biological samples	Liver	LINEAR	-0.0115788306673874	-0.0352907039449604	0.0121330426101857	0.338518290954622	36177	NA	NA
Volume	ASAT	23056	HHV-6A seropositivity for Human Herpesvirus-6	Biological samples	Infectious diseases	LOGISTIC-BINARY	0.200051887809181	-0.242746713141707	0.648876933046326	0.378385299781773	772	577	195
Volume	ASAT	30820	Rheumatoid factor	Biological samples	Bone and joint	LINEAR	0.0348462470055748	-0.0552330070162311	0.124925501027381	0.448209357841037	3030	NA	NA
Volume	ASAT	30730	Gamma glutamyltransferase	Biological samples	Liver	LINEAR	0.0088394362730222	-0.0146281186058873	0.0323069911519317	0.460350621905291	36164	NA	NA
Volume	ASAT	23057	HHV-6B seropositivity for Human Herpesvirus-6	Biological samples	Infectious diseases	LOGISTIC-BINARY	0.167871579247835	-0.276788075271334	0.619049285704331	0.461787371737504	772	594	178
Volume	ASAT	23074	H. pylori Definition II seropositivity for Helicobacter pylori	Biological samples	Infectious diseases	LOGISTIC-BINARY	-0.154520648711495	-0.601623855667119	0.286482315160982	0.494415399843937	772	202	570
Volume	ASAT	23058	HHV-7 seropositivity for Human Herpesvirus-7	Biological samples	Infectious diseases	LOGISTIC-BINARY	-0.287866206720398	-1.12874265676074	0.578070312714058	0.507815769904331	772	726	46
Volume	ASAT	23053	EBV seropositivity for Epstein-Barr Virus	Biological samples	Infectious diseases	LOGISTIC-BINARY	-0.274072846770009	-1.12530884066553	0.596410672636747	0.531535264799197	772	734	38
Volume	ASAT	30800	Oestradiol	Biological samples	Cancer	LINEAR	-0.0156170761863447	-0.0658665744417831	0.0346324220690938	0.542378289627017	6664	NA	NA
Volume	ASAT	23069	HPV 18 seropositivity for Human Papillomavirus type-18	Biological samples	Infectious diseases	LOGISTIC-BINARY	0.406174264650487	-0.920885195176374	1.70538366934088	0.543868154479569	772	19	753
Volume	ASAT	23075	HPV 16 Definition II seropositivity for Human Papillomavirus type-16	Biological samples	Infectious diseases	LOGISTIC-BINARY	-0.296177607325842	-1.29679294792534	0.661294937728106	0.552673353727231	772	34	738
Volume	ASAT	30160	Basophill count	Biological samples	White blood cells	ORDERED-LOGISTIC	-0.0127749384370292	-0.0618826884820281	0.0363328116079697	0.610141254351759	36762	NA	NA
Volume	ASAT	23050	HSV-1 seropositivity for Herpes Simplex virus-1	Biological samples	Infectious diseases	LOGISTIC-BINARY	-0.0910587649168498	-0.487667391956324	0.306423696016267	0.652491206018235	772	489	283
Volume	ASAT	23063	HTLV-1 seropositivity for Human T-Lymphotropic Virus 1	Biological samples	Infectious diseases	LOGISTIC-BINARY	0.389208283088578	-1.3756101067375	2.06341142212339	0.657363288715913	772	13	759
Volume	ASAT	23059	KSHV seropositivity for Kaposi's Sarcoma-Associated Herpesvirus	Biological samples	Infectious diseases	LOGISTIC-BINARY	-0.157924560098576	-0.925583034903441	0.590334051092758	0.682628186847241	772	58	714
Volume	ASAT	23060	HBV seropositivity for Hepatitis B Virus	Biological samples	Infectious diseases	LOGISTIC-BINARY	-0.268146906008295	-1.68111995668398	1.08760371836369	0.703224052798967	772	20	752
Volume	ASAT	23055	HHV-6 overall seropositivity for Human Herpesvirus-6	Biological samples	Infectious diseases	LOGISTIC-BINARY	0.112401858747417	-0.482832393261203	0.720544869088671	0.713627555176892	772	690	82
Volume	ASAT	23052	VZV seropositivity for Varicella Zoster Virus	Biological samples	Infectious diseases	LOGISTIC-BINARY	-0.111173544520102	-0.806941753426326	0.594885289625563	0.75547039248382	772	708	64
Volume	ASAT	30150	Eosinophill count	Biological samples	White blood cells	ORDERED-LOGISTIC	0.00723207549337375	-0.0421921697926829	0.0566563207794304	0.77426721180354	36762	NA	NA
Volume	ASAT	30260	Mean reticulocyte volume	Biological samples	Red blood cells	LINEAR	0.00384166183210987	-0.0226544788312882	0.030337802495508	0.7762710874718	36185	NA	NA
Volume	ASAT	23070	C. trachomatis Definition I seropositivity for Chlamydia trachomatis	Biological samples	Infectious diseases	LOGISTIC-BINARY	0.0642889421733133	-0.401820584443671	0.52868920308647	0.78604521355869	772	155	617
Volume	ASAT	23054	CMV seropositivity for Human Cytomegalovirus	Biological samples	Infectious diseases	LOGISTIC-BINARY	0.011161764388185	-0.376623173874886	0.400345036632066	0.955012097934057	772	416	356
Volume	ASAT	23065	BKV seropositivity for Human Polyomavirus BKV	Biological samples	Infectious diseases	LOGISTIC-BINARY	0.0221163309863947	-0.877520377960097	0.949704332050616	0.962047169728141	772	738	34
Volume	VAT	30870	Triglycerides	Biological samples	Cardiovascular	LINEAR	0.399348181486226	0.382429364205719	0.416266998766732	1e-300	36157	NA	NA
Volume	VAT	30300	High light scatter reticulocyte count	Biological samples	Red blood cells	LINEAR	0.338035346322352	0.320845716002108	0.355224976642596	1e-300	36184	NA	NA
Volume	VAT	30250	Reticulocyte count	Biological samples	Red blood cells	LINEAR	0.323639998756365	0.306343293673835	0.340936703838896	5.32883760656896e-289	36184	NA	NA
Volume	VAT	30290	High light scatter reticulocyte percentage	Biological samples	Red blood cells	LINEAR	0.316797335498586	0.299279764641642	0.334314906355531	1.93529818597174e-270	36185	NA	NA
Volume	VAT	30730	Gamma glutamyltransferase	Biological samples	Liver	LINEAR	0.285074126222254	0.268486901984239	0.301661350460268	7.41003964913547e-245	36164	NA	NA
Volume	VAT	30240	Reticulocyte percentage	Biological samples	Red blood cells	LINEAR	0.298822231509215	0.281084376806861	0.316560086211569	1.6853836549015e-235	36185	NA	NA
Volume	VAT	30620	Alanine aminotransferase	Biological samples	Liver	LINEAR	0.274519561954352	0.257745067123564	0.291294056785141	1.52999087890103e-222	36177	NA	NA
Volume	VAT	30760	HDL cholesterol	Biological samples	Cardiovascular	LINEAR	-0.234836524800797	-0.25142011421297	-0.218252935388623	1.42497008903725e-167	33022	NA	NA
Volume	VAT	30710	C-reactive protein	Biological samples	Cardiovascular	LINEAR	0.23848243191013	0.221294718907286	0.255670144912974	3.43370793425784e-161	36109	NA	NA
Volume	VAT	30830	SHBG	Biological samples	Cancer	LINEAR	-0.220422697349379	-0.236676762855593	-0.204168631843165	5.55626692011065e-154	32708	NA	NA
Volume	VAT	30020	Haemoglobin concentration	Biological samples	Red blood cells	LINEAR	0.174046911846803	0.159833927991037	0.188259895702569	2.65915563171446e-126	36820	NA	NA
Volume	VAT	30280	Immature reticulocyte fraction	Biological samples	Red blood cells	LINEAR	0.215587122732917	0.197380361792361	0.233793883673472	2.87723285794073e-118	36185	NA	NA
Volume	VAT	30000	White blood cell (leukocyte) count	Biological samples	White blood cells	LINEAR	0.215068854463871	0.196778384209258	0.233359324718484	1.11610815315838e-116	36819	NA	NA
Volume	VAT	30030	Haematocrit percentage	Biological samples	Red blood cells	LINEAR	0.166870009422773	0.152194586367657	0.181545432477889	2.7465224125691e-109	36819	NA	NA
Volume	VAT	30880	Urate	Biological samples	Renal	LINEAR	0.161509870161261	0.147008862347392	0.17601087797513	5.94882117795518e-105	36139	NA	NA
Volume	VAT	30530	Sodium in urine	Biological samples	Renal (urine)	LINEAR	0.195193455867231	0.177657584604526	0.212729327129936	7.50339211639167e-105	37378	NA	NA
Volume	VAT	30850	Testosterone	Biological samples	Cancer	LINEAR	-0.121254817289158	-0.132955509585542	-0.109554124992773	3.75129008138039e-91	33198	NA	NA
Volume	VAT	30010	Red blood cell (erythrocyte) count	Biological samples	Red blood cells	LINEAR	0.15685909177222	0.141504251402027	0.172213932142413	1.06580149840788e-88	36819	NA	NA
Volume	VAT	30140	Neutrophill count	Biological samples	White blood cells	LINEAR	0.188250442757386	0.169788524165493	0.20671236134928	2.22751982160232e-88	36762	NA	NA
Volume	VAT	30640	Apolipoprotein B	Biological samples	Cardiovascular	LINEAR	0.179030550256872	0.16023453351379	0.197826566999954	2.09993377220809e-77	36010	NA	NA
Volume	VAT	30510	Creatinine (enzymatic) in urine	Biological samples	Renal (urine)	LINEAR	0.15339729296843	0.136527441848874	0.170267144087986	9.4522125344649e-71	37440	NA	NA
Volume	VAT	30750	Glycated haemoglobin (HbA1c)	Biological samples	Diabetes	LINEAR	0.156013276027451	0.138029743837602	0.173996808217299	1.39784442577314e-64	35925	NA	NA
Volume	VAT	30130	Monocyte count	Biological samples	White blood cells	LINEAR	0.144738151191886	0.126612936698698	0.162863365685074	4.92590668694678e-55	36762	NA	NA
Volume	VAT	30120	Lymphocyte count	Biological samples	White blood cells	LINEAR	0.134267211128483	0.115856433380086	0.15267798887688	3.18904863753313e-46	36762	NA	NA
Volume	VAT	30630	Apolipoprotein A	Biological samples	Cardiovascular	LINEAR	-0.123964046035244	-0.141446994215696	-0.106481097854792	8.7649152454802e-44	32850	NA	NA
Volume	VAT	30610	Alkaline phosphatase	Biological samples	Bone and joint	LINEAR	0.118611701235882	0.10017873135803	0.137044671113735	2.16530639193137e-36	36184	NA	NA
Volume	VAT	30770	IGF-1	Biological samples	Cancer	LINEAR	-0.115779255878973	-0.133985132090152	-0.097573379667794	1.38412009777757e-35	36002	NA	NA
Volume	VAT	30080	Platelet count	Biological samples	Platelets	LINEAR	0.114680116052393	0.0965638048175552	0.132796427287231	2.81585006862439e-35	36820	NA	NA
Volume	VAT	30090	Platelet crit	Biological samples	Platelets	LINEAR	0.108143164796291	0.0903735455989587	0.125912783993624	9.70666274095423e-33	36820	NA	NA
Volume	VAT	30860	Total protein	Biological samples	Renal	LINEAR	0.114138505194387	0.09450048183609	0.133776528552684	5.23691667942808e-30	32990	NA	NA
Volume	VAT	30780	LDL direct	Biological samples	Cardiovascular	LINEAR	0.109587972992445	0.0906665186426195	0.128509427342271	8.17370507392983e-30	36105	NA	NA
Volume	VAT	30890	Vitamin D	Biological samples	Bone and joint	LINEAR	-0.108041933107625	-0.126803294108825	-0.0892805721064237	1.7116528670562e-29	34747	NA	NA
Volume	VAT	30270	Mean sphered cell volume	Biological samples	Red blood cells	LINEAR	-0.0973891016478127	-0.116096798718675	-0.0786814045769502	2.06646537290869e-24	36185	NA	NA
Volume	VAT	30520	Potassium in urine	Biological samples	Renal (urine)	LINEAR	0.0941179592496785	0.0758667501749523	0.112369168324405	5.50580388985006e-24	37355	NA	NA
Volume	VAT	30690	Cholesterol	Biological samples	Cardiovascular	LINEAR	0.0920825024691357	0.0733439249748666	0.110821079963405	6.25227276108711e-22	36183	NA	NA
Volume	VAT	30720	Cystatin C	Biological samples	Renal	LINEAR	0.0810075140570855	0.0644853242128636	0.0975297039013074	7.7220050813713e-22	36180	NA	NA
Volume	VAT	30650	Aspartate aminotransferase	Biological samples	Liver	LINEAR	0.0835636311343217	0.0655664748153162	0.101560787453327	9.43265875277313e-20	36039	NA	NA
Volume	VAT	30840	Total bilirubin	Biological samples	Liver	LINEAR	-0.0785665052733956	-0.0965894825206811	-0.0605435280261101	1.34522841430212e-17	36016	NA	NA
Volume	VAT	30740	Glucose	Biological samples	Diabetes	LINEAR	0.0845669712051044	0.0649920858309095	0.104141856579299	2.60769191470067e-17	32992	NA	NA
Volume	VAT	30600	Albumin	Biological samples	Liver	LINEAR	0.0804277784194986	0.0611004088873595	0.0997551479516377	3.57648788757485e-16	33034	NA	NA
Volume	VAT	30660	Direct bilirubin	Biological samples	Liver	LINEAR	-0.0772352151363177	-0.0966466711250766	-0.0578237591475588	6.45355124899232e-15	31320	NA	NA
Volume	VAT	30680	Calcium	Biological samples	Bone and joint	LINEAR	0.0785284108111178	0.0587380681030111	0.0983187535192244	7.61998018159408e-15	33034	NA	NA
Volume	VAT	30150	Eosinophill count	Biological samples	White blood cells	ORDERED-LOGISTIC	0.129097455843266	0.0935533189596599	0.164641592726872	1.10933352582377e-12	36762	NA	NA
Volume	VAT	30810	Phosphate	Biological samples	Renal	LINEAR	-0.0573971794350297	-0.0765467241685021	-0.0382476347015573	4.27406991441753e-9	32983	NA	NA
Volume	VAT	30260	Mean reticulocyte volume	Biological samples	Red blood cells	LINEAR	-0.0553873208044551	-0.0742833639021076	-0.0364912777068027	9.25874757706643e-9	36185	NA	NA
Volume	VAT	30070	Red blood cell (erythrocyte) distribution width	Biological samples	Red blood cells	LINEAR	-0.0539270104618193	-0.0726474563099729	-0.0352065646136656	1.65314869944226e-8	36819	NA	NA
Volume	VAT	30180	Lymphocyte percentage	Biological samples	White blood cells	LINEAR	-0.0489257137038899	-0.0675881334274178	-0.0302632939803619	2.78470616461055e-7	36763	NA	NA
Volume	VAT	30200	Neutrophill percentage	Biological samples	White blood cells	LINEAR	0.0487609573403298	0.0299801935344507	0.0675417211462088	3.62015980291913e-7	36763	NA	NA
Volume	VAT	30500	Microalbumin in urine	Biological samples	Renal (urine)	LINEAR	0.0722043409233654	0.0382232187878453	0.106185463058886	3.1394998080355e-5	9647	NA	NA
Volume	VAT	30100	Mean platelet (thrombocyte) volume	Biological samples	Platelets	LINEAR	-0.0373977387405167	-0.0562318662816048	-0.0185636111994287	9.96388614194542e-5	36820	NA	NA
Volume	VAT	30110	Platelet distribution width	Biological samples	Platelets	LINEAR	0.0352686820337551	0.0166086760416971	0.053928688025813	2.12050712147727e-4	36820	NA	NA
Volume	VAT	30790	Lipoprotein A	Biological samples	Cardiovascular	LINEAR	-0.0390014862139824	-0.06024031078943	-0.0177626616385348	3.19627094909135e-4	29076	NA	NA
Volume	VAT	30220	Basophill percentage	Biological samples	White blood cells	LINEAR	-0.0294346669127011	-0.0482894344673187	-0.0105798993580836	0.00221608729222606	36763	NA	NA
Volume	VAT	30820	Rheumatoid factor	Biological samples	Bone and joint	LINEAR	0.100750926159426	0.0356383938302705	0.165863458488581	0.00243473313086117	3030	NA	NA
Volume	VAT	30670	Urea	Biological samples	Renal	LINEAR	-0.0253497742648273	-0.0434486336412848	-0.00725091488836975	0.00604908329297689	36152	NA	NA
Volume	VAT	30700	Creatinine	Biological samples	Renal	LINEAR	-0.0191622259652804	-0.0338770160162204	-0.00444743591434047	0.010701432607413	36163	NA	NA
Volume	VAT	30160	Basophill count	Biological samples	White blood cells	ORDERED-LOGISTIC	0.0452113124269097	0.00988873179550955	0.0805338930583098	0.0121216225882253	36762	NA	NA
Volume	VAT	30060	Mean corpuscular haemoglobin concentration	Biological samples	Red blood cells	LINEAR	0.0228158284152234	0.00422973189721373	0.0414019249332331	0.0161295817115409	36818	NA	NA
Volume	VAT	23070	C. trachomatis Definition I seropositivity for Chlamydia trachomatis	Biological samples	Infectious diseases	LOGISTIC-BINARY	0.322040369272209	-0.0121144691968368	0.65685838074986	0.0583890501549297	772	155	617
Volume	VAT	23069	HPV 18 seropositivity for Human Papillomavirus type-18	Biological samples	Infectious diseases	LOGISTIC-BINARY	0.798934845005036	-0.142336345962262	1.68393086520938	0.084525765828111	772	19	753
Volume	VAT	23059	KSHV seropositivity for Kaposi's Sarcoma-Associated Herpesvirus	Biological samples	Infectious diseases	LOGISTIC-BINARY	0.376955517259545	-0.138726837119664	0.881807754708635	0.146604913366431	772	58	714
Volume	VAT	23058	HHV-7 seropositivity for Human Herpesvirus-7	Biological samples	Infectious diseases	LOGISTIC-BINARY	0.409196398969618	-0.157869865289112	0.994965946834755	0.163803381538635	772	726	46
Volume	VAT	30800	Oestradiol	Biological samples	Cancer	LINEAR	-0.0302538348321271	-0.0737520393740723	0.0132443697098181	0.172788833078085	6664	NA	NA
Volume	VAT	23067	MCV seropositivity for Merkel Cell Polyomavirus	Biological samples	Infectious diseases	LOGISTIC-BINARY	-0.188821300124442	-0.468431315933464	0.0883853008637551	0.182774805683185	772	493	279
Volume	VAT	23074	H. pylori Definition II seropositivity for Helicobacter pylori	Biological samples	Infectious diseases	LOGISTIC-BINARY	0.186434201032738	-0.113789880222656	0.490142203049631	0.224993085601615	772	202	570
Volume	VAT	23054	CMV seropositivity for Human Cytomegalovirus	Biological samples	Infectious diseases	LOGISTIC-BINARY	0.165654703564616	-0.108088079491014	0.442716948549008	0.23750644650566	772	416	356
Volume	VAT	30190	Monocyte percentage	Biological samples	White blood cells	LINEAR	-0.0108082555855851	-0.0289952139838875	0.00737870281271725	0.244100166283145	36763	NA	NA
Volume	VAT	30210	Eosinophill percentage	Biological samples	White blood cells	LINEAR	-0.0106565719879353	-0.0293847580318487	0.0080716140559781609	0.264737191060515	36763	NA	NA
Volume	VAT	23052	VZV seropositivity for Varicella Zoster Virus	Biological samples	Infectious diseases	LOGISTIC-BINARY	0.279866387695639	-0.243874484153611	0.820273587071196	0.302198307456969	772	708	64
Volume	VAT	23075	HPV 16 Definition II seropositivity for Human Papillomavirus type-16	Biological samples	Infectious diseases	LOGISTIC-BINARY	-0.340847365272802	-1.01399910024202	0.308384770954068	0.312050097628241	772	34	738
Volume	VAT	30230	Nucleated red blood cell percentage	Biological samples	Red blood cells	ORDERED-LOGISTIC	-0.101450638139396	-0.30579729174324	0.102896015464448	0.330525943006614	36762	NA	NA
Volume	VAT	30170	Nucleated red blood cell count	Biological samples	Red blood cells	ORDERED-LOGISTIC	-0.0997192603127909	-0.304028846995092	0.10459032636951	0.338757866177058	36762	NA	NA
Volume	VAT	23050	HSV-1 seropositivity for Herpes Simplex virus-1	Biological samples	Infectious diseases	LOGISTIC-BINARY	0.112693642613775	-0.164406478956304	0.392990707935927	0.427208742487565	772	489	283
Volume	VAT	30050	Mean corpuscular haemoglobin	Biological samples	Red blood cells	LINEAR	0.00710300571434238	-0.0113948623217987	0.0256008737504834	0.45167542361398	36818	NA	NA
Volume	VAT	23068	HPV 16 Definition I seropositivity for Human Papillomavirus type-16	Biological samples	Infectious diseases	LOGISTIC-BINARY	0.252831269334605	-0.43902764094602	0.908591951576856	0.461860421753758	772	39	733
Volume	VAT	23060	HBV seropositivity for Hepatitis B Virus	Biological samples	Infectious diseases	LOGISTIC-BINARY	-0.300497082212071	-1.27229462730351	0.622315361045115	0.533765500692234	772	20	752
Volume	VAT	23053	EBV seropositivity for Epstein-Barr Virus	Biological samples	Infectious diseases	LOGISTIC-BINARY	0.185412727309568	-0.387615296685464	0.78153731923402	0.533843310916766	772	734	38
Volume	VAT	23057	HHV-6B seropositivity for Human Herpesvirus-6	Biological samples	Infectious diseases	LOGISTIC-BINARY	-0.0947213703518465	-0.406517075870052	0.219102686730632	0.551916236422274	772	594	178
Volume	VAT	30040	Mean corpuscular volume	Biological samples	Red blood cells	LINEAR	-0.00557897822234294	-0.0241073519694563	0.0129493955247705	0.555077665943397	36819	NA	NA
Volume	VAT	23051	HSV-2 seropositivity for Herpes Simplex virus-2	Biological samples	Infectious diseases	LOGISTIC-BINARY	0.105860907203311	-0.298829255881138	0.501485767783235	0.603516564285388	772	107	665
Volume	VAT	23066	JCV seropositivity for Human Polyomavirus JCV	Biological samples	Infectious diseases	LOGISTIC-BINARY	0.0567437763018309	-0.212612751728375	0.328037976660514	0.680099000069341	772	444	328
Volume	VAT	23065	BKV seropositivity for Human Polyomavirus BKV	Biological samples	Infectious diseases	LOGISTIC-BINARY	0.0858731530875274	-0.540070558596512	0.762599096489594	0.795724943247418	772	738	34
Volume	VAT	23063	HTLV-1 seropositivity for Human T-Lymphotropic Virus 1	Biological samples	Infectious diseases	LOGISTIC-BINARY	-0.125755828254544	-1.28668258466237	0.947465465977991	0.826356706725917	772	13	759
Volume	VAT	23062	T. gondii seropositivity for Toxoplasma gondii	Biological samples	Infectious diseases	LOGISTIC-BINARY	0.0158405319104906	-0.294835471734833	0.323431165730843	0.91979488750306	772	192	580
Volume	VAT	23071	C. trachomatis Definition II seropositivity for Chlamydia trachomatis	Biological samples	Infectious diseases	LOGISTIC-BINARY	0.0455274504952351	-0.864020164537499	0.942618093918571	0.920605871573251	617	14	603
Volume	VAT	23055	HHV-6 overall seropositivity for Human Herpesvirus-6	Biological samples	Infectious diseases	LOGISTIC-BINARY	0.00721824691337647	-0.405347297939244	0.429168903202918	0.972904058791291	772	690	82
Volume	VAT	23056	HHV-6A seropositivity for Human Herpesvirus-6	Biological samples	Infectious diseases	LOGISTIC-BINARY	-0.00288747425821612	-0.318360035115783	0.317206114015422	0.985770503462258	772	577	195
Fat	Liver	30620	Alanine aminotransferase	Biological samples	Liver	LINEAR	0.226215134361045	0.215656916179249	0.236773352542841	1e-300	36127	NA	NA
Fat	Liver	30870	Triglycerides	Biological samples	Cardiovascular	LINEAR	0.177246121182704	0.166322602749214	0.188169639616194	7.65896691780359e-219	36108	NA	NA
Fat	Liver	30730	Gamma glutamyltransferase	Biological samples	Liver	LINEAR	0.161634891273225	0.151053998807673	0.172215783738778	1.62726007997786e-194	36114	NA	NA
Fat	Liver	30830	SHBG	Biological samples	Cancer	LINEAR	-0.15590893628643	-0.166258226347544	-0.145559646225317	4.74741602734243e-189	32675	NA	NA
Fat	Liver	30650	Aspartate aminotransferase	Biological samples	Liver	LINEAR	0.152434686284759	0.141089866642151	0.163779505927368	2.26335737366655e-151	35988	NA	NA
Fat	Liver	30250	Reticulocyte count	Biological samples	Red blood cells	LINEAR	0.125915153780079	0.114798081067119	0.137032226493039	1.93577257326674e-108	36137	NA	NA
Fat	Liver	30300	High light scatter reticulocyte count	Biological samples	Red blood cells	LINEAR	0.124807560113827	0.113737815061991	0.135877305165664	1.77340414832631e-107	36137	NA	NA
Fat	Liver	30880	Urate	Biological samples	Renal	LINEAR	0.0975956890419652	0.0883781379616112	0.106813240122319	4.3339135237248e-95	36090	NA	NA
Fat	Liver	30290	High light scatter reticulocyte percentage	Biological samples	Red blood cells	LINEAR	0.114918192107458	0.10366262829598	0.126173755918936	1.36518921252135e-88	36138	NA	NA
Fat	Liver	30240	Reticulocyte percentage	Biological samples	Red blood cells	LINEAR	0.114649642101462	0.103276253577965	0.126023030624958	2.02393369478214e-86	36138	NA	NA
Fat	Liver	30750	Glycated haemoglobin (HbA1c)	Biological samples	Diabetes	LINEAR	0.111773166526499	0.100335915054329	0.123210417998669	2.31956807419428e-81	35881	NA	NA
Fat	Liver	30600	Albumin	Biological samples	Liver	LINEAR	0.117305076227695	0.105006407821315	0.129603744634075	1.41482740848456e-77	32999	NA	NA
Fat	Liver	30020	Haemoglobin concentration	Biological samples	Red blood cells	LINEAR	0.0857721088535377	0.0767188874183031	0.0948253302887723	1.30104669134936e-76	36776	NA	NA
Fat	Liver	30760	HDL cholesterol	Biological samples	Cardiovascular	LINEAR	-0.09951907311943	-0.11018845021345	-0.0888496960254097	2.74152212436507e-74	32987	NA	NA
Fat	Liver	30030	Haematocrit percentage	Biological samples	Red blood cells	LINEAR	0.0760074353624079	0.0666523657437508	0.0853625049810649	6.71545124685169e-57	36775	NA	NA
Fat	Liver	30120	Lymphocyte count	Biological samples	White blood cells	LINEAR	0.0921825401862098	0.0805032820381442	0.103861798334275	8.25950297630398e-54	36720	NA	NA
Fat	Liver	30710	C-reactive protein	Biological samples	Cardiovascular	LINEAR	0.0834760773016705	0.0724689814754518	0.0944831731278893	7.95289839365341e-50	36059	NA	NA
Fat	Liver	30010	Red blood cell (erythrocyte) count	Biological samples	Red blood cells	LINEAR	0.0704774382360408	0.0606963062210362	0.0802585702510454	3.63562950823101e-45	36775	NA	NA
Fat	Liver	30680	Calcium	Biological samples	Bone and joint	LINEAR	0.084902721073645	0.0722780070610575	0.0975274350862324	1.42304894834817e-39	32999	NA	NA
Fat	Liver	30860	Total protein	Biological samples	Renal	LINEAR	0.0786375104496406	0.0660983303735072	0.091176690525774	1.19698494887361e-34	32955	NA	NA
Fat	Liver	30000	White blood cell (leukocyte) count	Biological samples	White blood cells	LINEAR	0.0724311846954042	0.0607498680110543	0.0841125013797541	6.42702103115466e-34	36775	NA	NA
Fat	Liver	30530	Sodium in urine	Biological samples	Renal (urine)	LINEAR	0.0664128092116329	0.0551994839707029	0.0776261344525629	4.23145383846216e-31	37338	NA	NA
Fat	Liver	30280	Immature reticulocyte fraction	Biological samples	Red blood cells	LINEAR	0.0653170485193229	0.0536884109872603	0.0769456860513855	3.83268514609026e-28	36138	NA	NA
Fat	Liver	30640	Apolipoprotein B	Biological samples	Cardiovascular	LINEAR	0.0674476687665081	0.0554022751584174	0.0794930623745989	5.59518395142834e-28	35960	NA	NA
Fat	Liver	30130	Monocyte count	Biological samples	White blood cells	LINEAR	0.0618735494993979	0.0503435510143486	0.0734035479844472	7.77845629759985e-26	36720	NA	NA
Fat	Liver	30740	Glucose	Biological samples	Diabetes	LINEAR	0.0660153585085971	0.053507785398322	0.0785229316188722	4.82312736603292e-25	32957	NA	NA
Fat	Liver	30850	Testosterone	Biological samples	Cancer	LINEAR	-0.0393838557496283	-0.0469009825098956	-0.0318667289893609	1.06088505646299e-24	33155	NA	NA
Fat	Liver	30510	Creatinine (enzymatic) in urine	Biological samples	Renal (urine)	LINEAR	0.0535844415793573	0.0428143453816048	0.0643545377771098	1.93260169558232e-22	37400	NA	NA
Fat	Liver	30770	IGF-1	Biological samples	Cancer	LINEAR	-0.0547523262096093	-0.066331449834547	-0.0431732025846715	2.00057989325387e-20	35952	NA	NA
Fat	Liver	30070	Red blood cell (erythrocyte) distribution width	Biological samples	Red blood cells	LINEAR	-0.0480375030496117	-0.059926374878709	-0.0361486312205144	2.45178300779873e-15	36775	NA	NA
Fat	Liver	30630	Apolipoprotein A	Biological samples	Cardiovascular	LINEAR	-0.0438972859557103	-0.0550804805735602	-0.0327140913378604	1.47043506097125e-14	32815	NA	NA
Fat	Liver	30260	Mean reticulocyte volume	Biological samples	Red blood cells	LINEAR	-0.0443803235285373	-0.0563825769379989	-0.0323780701190756	4.33164774627315e-13	36138	NA	NA
Fat	Liver	30890	Vitamin D	Biological samples	Bone and joint	LINEAR	-0.0440353398606279	-0.0559996576174835	-0.0320710221037724	5.54725404603256e-13	34696	NA	NA
Fat	Liver	30140	Neutrophill count	Biological samples	White blood cells	LINEAR	0.0425891949913959	0.03080828819506	0.0543701017877319	1.4090000836794e-12	36720	NA	NA
Fat	Liver	30520	Potassium in urine	Biological samples	Renal (urine)	LINEAR	0.0379362718031631	0.0263082796779653	0.0495642639283609	1.62943750183261e-10	37316	NA	NA
Fat	Liver	30790	Lipoprotein A	Biological samples	Cardiovascular	LINEAR	-0.0439748262743794	-0.0576358408670418	-0.030313811681717	2.84291325054378e-10	29040	NA	NA
Fat	Liver	30180	Lymphocyte percentage	Biological samples	White blood cells	LINEAR	0.037775061647896	0.0259303722948307	0.0496197510009614	4.12650645139924e-10	36721	NA	NA
Fat	Liver	30270	Mean sphered cell volume	Biological samples	Red blood cells	LINEAR	-0.0369108166318169	-0.0488074320614286	-0.0250142012022051	1.20477303648818e-9	36138	NA	NA
Fat	Liver	30610	Alkaline phosphatase	Biological samples	Bone and joint	LINEAR	0.0357115802117754	0.0239699364839705	0.0474532239395802	2.52584075095469e-9	36134	NA	NA
Fat	Liver	30700	Creatinine	Biological samples	Renal	LINEAR	-0.0281639338780107	-0.0375222613198835	-0.0188056064361379	3.69684202893189e-9	36113	NA	NA
Fat	Liver	30780	LDL direct	Biological samples	Cardiovascular	LINEAR	0.0359894455321554	0.0239376785095594	0.0480412125547515	4.8673590149633e-9	36055	NA	NA
Fat	Liver	30200	Neutrophill percentage	Biological samples	White blood cells	LINEAR	-0.0330938098757397	-0.04501616225339	-0.0211714574980894	5.34480202443461e-8	36721	NA	NA
Fat	Liver	30060	Mean corpuscular haemoglobin concentration	Biological samples	Red blood cells	LINEAR	0.0310294934620606	0.0192265571563202	0.0428324297678011	2.57925016236683e-7	36774	NA	NA
Fat	Liver	30690	Cholesterol	Biological samples	Cardiovascular	LINEAR	0.0299537250509164	0.018030437293027	0.0418770128088057	8.51792606681413e-7	36133	NA	NA
Fat	Liver	30110	Platelet distribution width	Biological samples	Platelets	LINEAR	0.025830097875626	0.0139825999296557	0.0376775958215962	1.93110526923138e-5	36776	NA	NA
Fat	Liver	30100	Mean platelet (thrombocyte) volume	Biological samples	Platelets	LINEAR	-0.0241019319492957	-0.0360637006572848	-0.0121401632413066	7.85333043851711e-5	36776	NA	NA
Fat	Liver	30150	Eosinophill count	Biological samples	White blood cells	ORDERED-LOGISTIC	0.0401589952512504	0.0177108800624092	0.0626071104400916	4.54805330662755e-4	36720	NA	NA
Fat	Liver	30810	Phosphate	Biological samples	Renal	LINEAR	-0.0183077742449487	-0.0305441205772732	-0.00607142791262424	0.00336408293795646	32947	NA	NA
Fat	Liver	30500	Microalbumin in urine	Biological samples	Renal (urine)	LINEAR	0.0294113045711542	0.00928171706153737	0.049540892080771	0.00419167529322919	9632	NA	NA
Fat	Liver	30670	Urea	Biological samples	Renal	LINEAR	-0.0162094195736551	-0.0277195634378061	-0.00469927570950417	0.00577856342767307	36103	NA	NA
Fat	Liver	30080	Platelet count	Biological samples	Platelets	LINEAR	0.0162157089926518	0.00468659960974833	0.0277448183755552	0.00584022802893974	36776	NA	NA
Fat	Liver	30050	Mean corpuscular haemoglobin	Biological samples	Red blood cells	LINEAR	0.0160783553532433	0.00432296314588746	0.0278337475605992	0.00734762408211271	36774	NA	NA
Fat	Liver	30720	Cystatin C	Biological samples	Renal	LINEAR	0.0139553937404556	0.00345017946114582	0.0244606080197654	0.00922473043935792	36129	NA	NA
Fat	Liver	30190	Monocyte percentage	Biological samples	White blood cells	LINEAR	0.0114281304348663	-1.16292802914223e-4	0.0229725536726468	0.0523527975185791	36721	NA	NA
Fat	Liver	30220	Basophill percentage	Biological samples	White blood cells	LINEAR	-0.0116723508098538	-0.0236414786596115	2.96777039903795e-4	0.0559572039670096	36721	NA	NA
Fat	Liver	30840	Total bilirubin	Biological samples	Liver	LINEAR	-0.0101736189662594	-0.0216497091485153	0.00130247121599645	0.082293762747802	35966	NA	NA
Fat	Liver	23065	BKV seropositivity for Human Polyomavirus BKV	Biological samples	Infectious diseases	LOGISTIC-BINARY	0.62159511831467	0.0308258800476526	1.46653203983093	0.0838708992495088	771	737	34
Fat	Liver	30160	Basophill count	Biological samples	White blood cells	ORDERED-LOGISTIC	0.0185143771413761	-0.00413810011109164	0.0411668543938439	0.109175129465052	36720	NA	NA
Fat	Liver	23069	HPV 18 seropositivity for Human Papillomavirus type-18	Biological samples	Infectious diseases	LOGISTIC-BINARY	0.335256263146301	-0.320527970937032	0.847729445833159	0.24180061040424	771	19	752
Fat	Liver	30660	Direct bilirubin	Biological samples	Liver	LINEAR	-0.00714848474827306	-0.0197521777855094	0.00545520828896323	0.266282563997592	31288	NA	NA
Fat	Liver	30800	Oestradiol	Biological samples	Cancer	LINEAR	-0.0134406123597137	-0.0381507748453017	0.0112695501258743	0.286334787475097	6659	NA	NA
Fat	Liver	30820	Rheumatoid factor	Biological samples	Bone and joint	LINEAR	0.0207740014531946	-0.0206739765356537	0.0622219794420428	0.325809426745064	3028	NA	NA
Fat	Liver	23059	KSHV seropositivity for Kaposi's Sarcoma-Associated Herpesvirus	Biological samples	Infectious diseases	LOGISTIC-BINARY	0.16321480105259	-0.209238766637747	0.487359970168638	0.352164447638041	771	58	713
Fat	Liver	23075	HPV 16 Definition II seropositivity for Human Papillomavirus type-16	Biological samples	Infectious diseases	LOGISTIC-BINARY	-0.271535786228996	-0.971136538474525	0.254410212218787	0.376729207786853	771	34	737
Fat	Liver	23060	HBV seropositivity for Hepatitis B Virus	Biological samples	Infectious diseases	LOGISTIC-BINARY	0.248055762889016	-0.402185972119225	0.782648834693377	0.397748094963229	771	20	751
Fat	Liver	30230	Nucleated red blood cell percentage	Biological samples	Red blood cells	ORDERED-LOGISTIC	-0.05764768778664	-0.19477548069699	0.07948010512371	0.409960969900287	36720	NA	NA
Fat	Liver	30170	Nucleated red blood cell count	Biological samples	Red blood cells	ORDERED-LOGISTIC	-0.0571888116106249	-0.194282048590487	0.0799044253692374	0.413580107274811	36720	NA	NA
Fat	Liver	30090	Platelet crit	Biological samples	Platelets	LINEAR	0.00385963000088787	-0.00744874431911162	0.0151680043208874	0.503517270474101	36776	NA	NA
Fat	Liver	23052	VZV seropositivity for Varicella Zoster Virus	Biological samples	Infectious diseases	LOGISTIC-BINARY	-0.117255435269151	-0.441483783373262	0.256849485692127	0.505029270479141	771	707	64
Fat	Liver	23050	HSV-1 seropositivity for Herpes Simplex virus-1	Biological samples	Infectious diseases	LOGISTIC-BINARY	0.0647558983256147	-0.138799761474024	0.278134253027165	0.540818327871436	771	488	283
Fat	Liver	23063	HTLV-1 seropositivity for Human T-Lymphotropic Virus 1	Biological samples	Infectious diseases	LOGISTIC-BINARY	0.20594346687638	-0.631027938967198	0.816611344327743	0.557894285733359	771	13	758
Fat	Liver	23051	HSV-2 seropositivity for Herpes Simplex virus-2	Biological samples	Infectious diseases	LOGISTIC-BINARY	0.0687818588576245	-0.227701384830722	0.33599667375627	0.629326038576483	771	107	664
Fat	Liver	23074	H. pylori Definition II seropositivity for Helicobacter pylori	Biological samples	Infectious diseases	LOGISTIC-BINARY	0.0505824251965963	-0.166820369504642	0.260023251774441	0.640527371213036	771	203	568
Fat	Liver	23055	HHV-6 overall seropositivity for Human Herpesvirus-6	Biological samples	Infectious diseases	LOGISTIC-BINARY	0.0723427790874091	-0.2365997979011	0.428618038038764	0.667129848872065	771	690	81
Fat	Liver	23057	HHV-6B seropositivity for Human Herpesvirus-6	Biological samples	Infectious diseases	LOGISTIC-BINARY	0.0463126964106216	-0.177217011741271	0.28573700671592	0.69335439473927	771	594	177
Fat	Liver	30210	Eosinophill percentage	Biological samples	White blood cells	LINEAR	-0.00224513297213879	-0.0141364382862992	0.00964617234202163	0.711337912826418	36721	NA	NA
Fat	Liver	23056	HHV-6A seropositivity for Human Herpesvirus-6	Biological samples	Infectious diseases	LOGISTIC-BINARY	0.0369071303109165	-0.188863568456416	0.279742808454483	0.756209355741372	771	577	194
Fat	Liver	23053	EBV seropositivity for Epstein-Barr Virus	Biological samples	Infectious diseases	LOGISTIC-BINARY	0.0327195416162859	-0.377956555193337	0.540682395270846	0.887087081468138	771	733	38
Fat	Liver	23070	C. trachomatis Definition I seropositivity for Chlamydia trachomatis	Biological samples	Infectious diseases	LOGISTIC-BINARY	0.0149989635963626	-0.226820692051122	0.242440139784778	0.899712608131687	771	155	616
Fat	Liver	23058	HHV-7 seropositivity for Human Herpesvirus-7	Biological samples	Infectious diseases	LOGISTIC-BINARY	-0.0281787284569618	-0.435038972725097	0.471673529942678	0.901479459876695	771	726	45
Fat	Liver	23066	JCV seropositivity for Human Polyomavirus JCV	Biological samples	Infectious diseases	LOGISTIC-BINARY	-0.00804649268881646	-0.202308125287175	0.187905903286585	0.935292007871549	771	443	328
Fat	Liver	23067	MCV seropositivity for Merkel Cell Polyomavirus	Biological samples	Infectious diseases	LOGISTIC-BINARY	0.00710834814728881	-0.190893545833722	0.209302619427575	0.944232962708567	771	495	276
Fat	Liver	23071	C. trachomatis Definition II seropositivity for Chlamydia trachomatis	Biological samples	Infectious diseases	LOGISTIC-BINARY	-0.0179565279418878	-0.720014994799258	0.516204895214048	0.953150862227219	616	14	602
Fat	Liver	30040	Mean corpuscular volume	Biological samples	Red blood cells	LINEAR	-2.65147277340282e-4	-0.0120402589173633	0.0115099643626827	0.964796890464069	36775	NA	NA
Fat	Liver	23054	CMV seropositivity for Human Cytomegalovirus	Biological samples	Infectious diseases	LOGISTIC-BINARY	-0.00439796964713935	-0.202393522576224	0.194602113634841	0.965214863917974	771	416	355
Fat	Liver	23062	T. gondii seropositivity for Toxoplasma gondii	Biological samples	Infectious diseases	LOGISTIC-BINARY	-0.00451413403434034	-0.238745214492513	0.215152092416677	0.968724704742203	771	192	579
Fat	Liver	23068	HPV 16 Definition I seropositivity for Human Papillomavirus type-16	Biological samples	Infectious diseases	LOGISTIC-BINARY	0.00273894711467139	-0.512787688240309	0.410590095306007	0.990486831604393	771	39	732
Fat	Pancreas	30710	C-reactive protein	Biological samples	Cardiovascular	LINEAR	0.0984733096500648	0.0856318685234478	0.111314750776682	7.59977369407961e-51	26781	NA	NA
Fat	Pancreas	30870	Triglycerides	Biological samples	Cardiovascular	LINEAR	0.0916165889059967	0.0787962391248882	0.104436938687105	2.05353938710517e-44	26822	NA	NA
Fat	Pancreas	30730	Gamma glutamyltransferase	Biological samples	Liver	LINEAR	0.0777200616458509	0.0653046463491513	0.0901354769425506	1.63899085017901e-34	26821	NA	NA
Fat	Pancreas	30880	Urate	Biological samples	Renal	LINEAR	0.0658206100567787	0.05503788463807	0.0766033354754874	6.64245722515009e-33	26801	NA	NA
Fat	Pancreas	30300	High light scatter reticulocyte count	Biological samples	Red blood cells	LINEAR	0.078981152384378	0.0659852262427238	0.0919770785260323	1.2468057383423e-32	26841	NA	NA
Fat	Pancreas	30290	High light scatter reticulocyte percentage	Biological samples	Red blood cells	LINEAR	0.0770535551956199	0.0638458754915559	0.0902612348996839	3.30395928925758e-30	26841	NA	NA
Fat	Pancreas	30720	Cystatin C	Biological samples	Renal	LINEAR	0.0703239735571122	0.0580819077874055	0.082566039326819	2.43391042931455e-29	26835	NA	NA
Fat	Pancreas	30760	HDL cholesterol	Biological samples	Cardiovascular	LINEAR	-0.0689717170447375	-0.0813658378137408	-0.0565775962757342	1.23472338391801e-27	24508	NA	NA
Fat	Pancreas	30250	Reticulocyte count	Biological samples	Red blood cells	LINEAR	0.0705524505475472	0.0574996223400093	0.0836052787550851	3.57875798692286e-26	26841	NA	NA
Fat	Pancreas	30750	Glycated haemoglobin (HbA1c)	Biological samples	Diabetes	LINEAR	0.0707028538762804	0.0573184934416498	0.084087214310911	4.49521661046843e-25	26654	NA	NA
Fat	Pancreas	30000	White blood cell (leukocyte) count	Biological samples	White blood cells	LINEAR	0.070956460793023493	0.0573495126086051	0.0845634089774419	1.77108280391085e-24	27325	NA	NA
Fat	Pancreas	30240	Reticulocyte percentage	Biological samples	Red blood cells	LINEAR	0.0676173828673924	0.0542729515757131	0.0809618141590717	3.33138455523257e-23	26841	NA	NA
Fat	Pancreas	30770	IGF-1	Biological samples	Cancer	LINEAR	-0.0637959122071053	-0.0773192512071326	-0.0502725732070781	2.4935638762814e-20	26702	NA	NA
Fat	Pancreas	30280	Immature reticulocyte fraction	Biological samples	Red blood cells	LINEAR	0.0619699858948455	0.0483684457547897	0.0755715260349013	4.52699227401988e-19	26841	NA	NA
Fat	Pancreas	30620	Alanine aminotransferase	Biological samples	Liver	LINEAR	0.0561180988666627	0.0435235164608666	0.0687126812724587	2.6154181075174e-18	26834	NA	NA
Fat	Pancreas	30140	Neutrophill count	Biological samples	White blood cells	LINEAR	0.0596887926818648	0.0459674031227439	0.0734101822409858	1.5900927648825e-17	27283	NA	NA
Fat	Pancreas	30130	Monocyte count	Biological samples	White blood cells	LINEAR	0.0567836731908052	0.0433390702439028	0.0702282761377076	1.30741485089353e-16	27283	NA	NA
Fat	Pancreas	30610	Alkaline phosphatase	Biological samples	Bone and joint	LINEAR	0.0518157731186808	0.0381185102750058	0.0655130359623558	1.25582486848116e-13	26838	NA	NA
Fat	Pancreas	30630	Apolipoprotein A	Biological samples	Cardiovascular	LINEAR	-0.0459851276976463	-0.058966613667221	-0.0330036417280717	3.93105559515903e-12	24378	NA	NA
Fat	Pancreas	30120	Lymphocyte count	Biological samples	White blood cells	LINEAR	0.0434867691886581	0.0298261778585363	0.0571473605187799	4.45400785332e-10	27283	NA	NA
Fat	Pancreas	30530	Sodium in urine	Biological samples	Renal (urine)	LINEAR	0.0410752869543939	0.0280093027720978	0.0541412711366899	7.2953034418566e-10	27786	NA	NA
Fat	Pancreas	30510	Creatinine (enzymatic) in urine	Biological samples	Renal (urine)	LINEAR	0.0383308686798806	0.0257885568576997	0.0508731805020614	2.1228873082571e-9	27833	NA	NA
Fat	Pancreas	30830	SHBG	Biological samples	Cancer	LINEAR	-0.0364590119668832	-0.0486101934323831	-0.0243078305013834	4.13134130493883e-9	24256	NA	NA
Fat	Pancreas	30090	Platelet crit	Biological samples	Platelets	LINEAR	0.0382621974117423	0.0251066433869027	0.0514177514365819	1.20581729168807e-8	27326	NA	NA
Fat	Pancreas	30640	Apolipoprotein B	Biological samples	Cardiovascular	LINEAR	0.0370299897002182	0.0230814286451247	0.0509785507553118	1.97100893789867e-7	26714	NA	NA
Fat	Pancreas	30890	Vitamin D	Biological samples	Bone and joint	LINEAR	-0.036177178896397	-0.0501780542035487	-0.0221763035892453	4.12087390691483e-7	25766	NA	NA
Fat	Pancreas	30010	Red blood cell (erythrocyte) count	Biological samples	Red blood cells	LINEAR	0.0274372168433339	0.0160409118491343	0.0388335218375335	2.3829586892348e-6	27326	NA	NA
Fat	Pancreas	30810	Phosphate	Biological samples	Renal	LINEAR	-0.0339618164674587	-0.048174869502541	-0.0197487634323764	2.8353427533642e-6	24471	NA	NA
Fat	Pancreas	30150	Eosinophill count	Biological samples	White blood cells	ORDERED-LOGISTIC	0.062400890165037	0.0361673357338094	0.0886344445962646	3.14396635632766e-6	27283	NA	NA
Fat	Pancreas	30030	Haematocrit percentage	Biological samples	Red blood cells	LINEAR	0.0246363272270857	0.01374190658226	0.0355307478719113	9.35610373874315e-6	27326	NA	NA
Fat	Pancreas	30020	Haemoglobin concentration	Biological samples	Red blood cells	LINEAR	0.0234662218407697	0.0129013581878133	0.034031085493726	1.34430809769223e-5	27326	NA	NA
Fat	Pancreas	30840	Total bilirubin	Biological samples	Liver	LINEAR	-0.0279522316272286	-0.0413184409768201	-0.0145860222776371	4.1622775281384e-5	26720	NA	NA
Fat	Pancreas	30080	Platelet count	Biological samples	Platelets	LINEAR	0.0265022860850389	0.0130804216164459	0.0399241505536318	1.08987160979511e-4	27326	NA	NA
Fat	Pancreas	30780	LDL direct	Biological samples	Cardiovascular	LINEAR	0.0246009201519586	0.0105765142767201	0.0386253260271971	5.86445340961313e-4	26778	NA	NA
Fat	Pancreas	30070	Red blood cell (erythrocyte) distribution width	Biological samples	Red blood cells	LINEAR	0.0238833600694653	0.0100282873831436	0.0377384327557869	7.29243679518388e-4	27326	NA	NA
Fat	Pancreas	30740	Glucose	Biological samples	Diabetes	LINEAR	0.0241678500706876	0.0096588980344897	0.0386768021068855	0.00109651323414841	24481	NA	NA
Fat	Pancreas	30600	Albumin	Biological samples	Liver	LINEAR	-0.0238184785404485	-0.0381590622777146	-0.00947789480318243	0.00113352478249495	24516	NA	NA
Fat	Pancreas	30520	Potassium in urine	Biological samples	Renal (urine)	LINEAR	0.0216829931191206	0.00813341096386474	0.0352325752743764	0.00171095800187386	27774	NA	NA
Fat	Pancreas	30660	Direct bilirubin	Biological samples	Liver	LINEAR	-0.0203317382598673	-0.0348713732038123	-0.00579210331592222	0.00613203910901785	23265	NA	NA
Fat	Pancreas	23074	H. pylori Definition II seropositivity for Helicobacter pylori	Biological samples	Infectious diseases	LOGISTIC-BINARY	0.29185853369468	0.0732810017991031	0.512096371101453	0.00885396663974499	566	149	417
Fat	Pancreas	30670	Urea	Biological samples	Renal	LINEAR	0.0173607577899829	0.00395702927818798	0.0307644863017779	0.0111323083030529	26816	NA	NA
Fat	Pancreas	30180	Lymphocyte percentage	Biological samples	White blood cells	LINEAR	-0.0174823616833871	-0.0313132731675034	-0.00365145019927089	0.0132360819192325	27284	NA	NA
Fat	Pancreas	30850	Testosterone	Biological samples	Cancer	LINEAR	-0.0100301491391671	-0.0188138859611584	-0.00124641231717579	0.0252174342326766	24706	NA	NA
Fat	Pancreas	30100	Mean platelet (thrombocyte) volume	Biological samples	Platelets	LINEAR	0.0154676007759045	0.00152821564268425	0.0294069859091248	0.029643435514265	27326	NA	NA
Fat	Pancreas	30650	Aspartate aminotransferase	Biological samples	Liver	LINEAR	0.014299615572935	9.76305496197009e-4	0.0276229256496729	0.0354155939044189	26732	NA	NA
Fat	Pancreas	30690	Cholesterol	Biological samples	Cardiovascular	LINEAR	0.0134719787894887	-4.11176680450419e-4	0.0273551342594278	0.0571816214275071	26838	NA	NA
Fat	Pancreas	30820	Rheumatoid factor	Biological samples	Bone and joint	LINEAR	0.0474242569823124	-0.00229245379557391	0.0971409677601987	0.061530277751929	2221	NA	NA
Fat	Pancreas	30860	Total protein	Biological samples	Renal	LINEAR	0.0134255840879149	-0.00114414487262407	0.0279953130484538	0.0709087772062984	24476	NA	NA
Fat	Pancreas	30210	Eosinophill percentage	Biological samples	White blood cells	LINEAR	0.0118292886184591	-0.00203371132009517	0.0256922885570135	0.0944351241018571	27284	NA	NA
Fat	Pancreas	30270	Mean sphered cell volume	Biological samples	Red blood cells	LINEAR	-0.0113380683512308	-0.0252352601048917	0.00255912340243011	0.109806677635244	26841	NA	NA
Fat	Pancreas	30230	Nucleated red blood cell percentage	Biological samples	Red blood cells	ORDERED-LOGISTIC	-0.123449225707236	-0.281624571197854	0.0347261197833827	0.126103531502239	27283	NA	NA
Fat	Pancreas	23056	HHV-6A seropositivity for Human Herpesvirus-6	Biological samples	Infectious diseases	LOGISTIC-BINARY	0.204074708329537	-0.0489133326557454	0.477875562283005	0.127505504051241	566	429	137
Fat	Pancreas	30170	Nucleated red blood cell count	Biological samples	Red blood cells	ORDERED-LOGISTIC	-0.122530542575823	-0.28016644997969	0.0351053648280438	0.127643175615831	27283	NA	NA
Fat	Pancreas	30200	Neutrophill percentage	Biological samples	White blood cells	LINEAR	0.00973453946727974	-0.00417725071005573	0.0236463296446152	0.170226286947293	27284	NA	NA
Fat	Pancreas	30050	Mean corpuscular haemoglobin	Biological samples	Red blood cells	LINEAR	-0.00867990731701837	-0.0223751953288299	0.00501538069479321	0.214152303647902	27325	NA	NA
Fat	Pancreas	23052	VZV seropositivity for Varicella Zoster Virus	Biological samples	Infectious diseases	LOGISTIC-BINARY	0.270905537837459	-0.134762452000754	0.750095643166645	0.227513373947286	566	516	50
Fat	Pancreas	23051	HSV-2 seropositivity for Herpes Simplex virus-2	Biological samples	Infectious diseases	LOGISTIC-BINARY	-0.210136392986084	-0.585180942102895	0.119823647548648	0.240278245226255	566	68	498
Fat	Pancreas	30040	Mean corpuscular volume	Biological samples	Red blood cells	LINEAR	-0.00806005592641925	-0.0217811380658668	0.00566102621302833	0.249587451072977	27326	NA	NA
Fat	Pancreas	30110	Platelet distribution width	Biological samples	Platelets	LINEAR	0.00769523269618446	-0.00610647071171985	0.0214969361040888	0.274473499650178	27326	NA	NA
Fat	Pancreas	23069	HPV 18 seropositivity for Human Papillomavirus type-18	Biological samples	Infectious diseases	LOGISTIC-BINARY	0.321695952072978	-0.339549280529906	0.858989505135305	0.279346007149519	566	13	553
Fat	Pancreas	30800	Oestradiol	Biological samples	Cancer	LINEAR	-0.0180629049204254	-0.0517569883151591	0.0156311784743083	0.293323443609577	4963	NA	NA
Fat	Pancreas	23075	HPV 16 Definition II seropositivity for Human Papillomavirus type-16	Biological samples	Infectious diseases	LOGISTIC-BINARY	-0.246040279837493	-0.84002154121391	0.243053824732294	0.368502334931063	566	26	540
Fat	Pancreas	23050	HSV-1 seropositivity for Herpes Simplex virus-1	Biological samples	Infectious diseases	LOGISTIC-BINARY	0.0942225569807155	-0.113701342399941	0.309760966636145	0.381291127600703	566	363	203
Fat	Pancreas	23067	MCV seropositivity for Merkel Cell Polyomavirus	Biological samples	Infectious diseases	LOGISTIC-BINARY	0.0932704491376532	-0.114484680290208	0.308435112188219	0.385556971813981	566	360	206
Fat	Pancreas	23066	JCV seropositivity for Human Polyomavirus JCV	Biological samples	Infectious diseases	LOGISTIC-BINARY	0.086853956715639	-0.113483820568687	0.291996654639248	0.39937167440558	566	325	241
Fat	Pancreas	30260	Mean reticulocyte volume	Biological samples	Red blood cells	LINEAR	0.00569151288572872	-0.00833134821807282	0.0197143739895302	0.426309480931016	26841	NA	NA
Fat	Pancreas	30680	Calcium	Biological samples	Bone and joint	LINEAR	0.0056881856670247	-0.00897995990154929	0.0203563312355987	0.447204362775146	24511	NA	NA
Fat	Pancreas	23058	HHV-7 seropositivity for Human Herpesvirus-7	Biological samples	Infectious diseases	LOGISTIC-BINARY	0.16132379067144	-0.230781689536826	0.620924724458881	0.45371984291699	566	532	34
Fat	Pancreas	23055	HHV-6 overall seropositivity for Human Herpesvirus-6	Biological samples	Infectious diseases	LOGISTIC-BINARY	0.124442073448258	-0.204030233681284	0.495502096127563	0.482616442742038	566	511	55
Fat	Pancreas	30790	Lipoprotein A	Biological samples	Cardiovascular	LINEAR	-0.005572376448553	-0.0213296870683609	0.0101849341712549	0.488218696797506	21541	NA	NA
Fat	Pancreas	30190	Monocyte percentage	Biological samples	White blood cells	LINEAR	0.00473681148432701	-0.008714217596516	0.01818784056517	0.490050861857473	27284	NA	NA
Fat	Pancreas	23059	KSHV seropositivity for Kaposi's Sarcoma-Associated Herpesvirus	Biological samples	Infectious diseases	LOGISTIC-BINARY	-0.129243680743641	-0.591679779012912	0.267219901536373	0.552263900189085	566	39	527
Fat	Pancreas	30060	Mean corpuscular haemoglobin concentration	Biological samples	Red blood cells	LINEAR	-0.00415608419745896	-0.0179151096322618	0.00960294123734385	0.553816453700996	27325	NA	NA
Fat	Pancreas	30700	Creatinine	Biological samples	Renal	LINEAR	-0.00325857041277773	-0.0141379020017001	0.00762076117614466	0.55715874325905	26823	NA	NA
Fat	Pancreas	30500	Microalbumin in urine	Biological samples	Renal (urine)	LINEAR	0.0068274165234275	-0.0188239699029485	0.0324788029498035	0.601854465845594	7069	NA	NA
Fat	Pancreas	23057	HHV-6B seropositivity for Human Herpesvirus-6	Biological samples	Infectious diseases	LOGISTIC-BINARY	0.0636025657194247	-0.17151554660835	0.313447223628025	0.605661688710685	566	442	124
Fat	Pancreas	23060	HBV seropositivity for Hepatitis B Virus	Biological samples	Infectious diseases	LOGISTIC-BINARY	0.141437668391997	-0.478728240397413	0.662566036890854	0.619268882460831	566	15	551
Fat	Pancreas	23053	EBV seropositivity for Epstein-Barr Virus	Biological samples	Infectious diseases	LOGISTIC-BINARY	0.114956070000861	-0.33120668135469	0.657031567606153	0.6439002552509	566	543	23
Fat	Pancreas	23070	C. trachomatis Definition I seropositivity for Chlamydia trachomatis	Biological samples	Infectious diseases	LOGISTIC-BINARY	0.043499711736965	-0.220199701259104	0.291150909205439	0.737477427512363	566	114	452
Fat	Pancreas	23054	CMV seropositivity for Human Cytomegalovirus	Biological samples	Infectious diseases	LOGISTIC-BINARY	0.0324752683128452	-0.172647938262886	0.238524928252728	0.755972447526094	566	303	263
Fat	Pancreas	23068	HPV 16 Definition I seropositivity for Human Papillomavirus type-16	Biological samples	Infectious diseases	LOGISTIC-BINARY	0.0750050533235992	-0.523590909187805	0.560141097417885	0.782767227180961	566	27	539
Fat	Pancreas	30220	Basophill percentage	Biological samples	White blood cells	LINEAR	-0.00168686092411527	-0.0156402312783018	0.0122665094300712	0.812692569340762	27284	NA	NA
Fat	Pancreas	23062	T. gondii seropositivity for Toxoplasma gondii	Biological samples	Infectious diseases	LOGISTIC-BINARY	0.0151871446411218	-0.219733041951932	0.240217761857199	0.896555044906441	566	144	422
Fat	Pancreas	23065	BKV seropositivity for Human Polyomavirus BKV	Biological samples	Infectious diseases	LOGISTIC-BINARY	0.0312976381885052	-0.433205709115935	0.581476683192545	0.90266840933904	566	540	26
Fat	Pancreas	30160	Basophill count	Biological samples	White blood cells	ORDERED-LOGISTIC	-0.00159277822670568	-0.0279160347476496	0.0247304782942382	0.905595964446357	27283	NA	NA
Fat	Pancreas	23063	NA	Biological samples	Infectious diseases	NA	NA	NA	NA	NA	NA	NA	NA
Fat	Pancreas	23071	NA	Biological samples	Infectious diseases	NA	NA	NA	NA	NA	NA	NA	NA
Iron	Liver	30050	Mean corpuscular haemoglobin	Biological samples	Red blood cells	LINEAR	0.174252947538942	0.164019102939737	0.184486792138147	1.70678395934458e-240	36774	NA	NA
Iron	Liver	30040	Mean corpuscular volume	Biological samples	Red blood cells	LINEAR	0.154557737520647	0.144273281940844	0.16484219310045	1.94562322632141e-188	36775	NA	NA
Iron	Liver	30070	Red blood cell (erythrocyte) distribution width	Biological samples	Red blood cells	LINEAR	-0.0987451146525123	-0.109213825916975	-0.0882764033880496	5.8782571989331e-76	36775	NA	NA
Iron	Liver	30270	Mean sphered cell volume	Biological samples	Red blood cells	LINEAR	0.090546842444256	0.0800649767181861	0.101028708170326	4.73874293786836e-64	36138	NA	NA
Iron	Liver	30750	Glycated haemoglobin (HbA1c)	Biological samples	Diabetes	LINEAR	-0.0843689076446299	-0.0946310531469346	-0.0741067621423251	3.30128681210237e-58	35881	NA	NA
Iron	Liver	30240	Reticulocyte percentage	Biological samples	Red blood cells	LINEAR	0.0731939874349689	0.0631106417586746	0.0832773331112631	8.28373644468315e-46	36138	NA	NA
Iron	Liver	30290	High light scatter reticulocyte percentage	Biological samples	Red blood cells	LINEAR	0.0700821141336154	0.0600999528731505	0.0800642753940803	5.67255916901433e-43	36138	NA	NA
Iron	Liver	30060	Mean corpuscular haemoglobin concentration	Biological samples	Red blood cells	LINEAR	0.067827425400089	0.0574136546932196	0.0782411961069584	3.05835127714678e-37	36774	NA	NA
Iron	Liver	30020	Haemoglobin concentration	Biological samples	Red blood cells	LINEAR	0.0513610733479682	0.0433327270376922	0.0593894196582442	5.42656816233524e-36	36776	NA	NA
Iron	Liver	30300	High light scatter reticulocyte count	Biological samples	Red blood cells	LINEAR	0.0603471511716039	0.0505169133221705	0.0701773890210373	2.78997347601692e-33	36137	NA	NA
Iron	Liver	30250	Reticulocyte count	Biological samples	Red blood cells	LINEAR	0.0600899195725008	0.0502166812039551	0.0699631579410465	9.67072373879864e-33	36137	NA	NA
Iron	Liver	30600	Albumin	Biological samples	Liver	LINEAR	0.0643236968445977	0.0534271463907774	0.0752202472984181	6.71288518940421e-31	32999	NA	NA
Iron	Liver	30730	Gamma glutamyltransferase	Biological samples	Liver	LINEAR	0.0521982116214361	0.0427789279869598	0.0616174952559125	1.9393147715884e-27	36114	NA	NA
Iron	Liver	30880	Urate	Biological samples	Renal	LINEAR	0.044894821703026	0.0367363491937898	0.0530532942122623	4.43437367787684e-27	36090	NA	NA
Iron	Liver	30010	Red blood cell (erythrocyte) count	Biological samples	Red blood cells	LINEAR	-0.0468951542367905	-0.0555520281258919	-0.0382382803476892	2.70004008558073e-26	36775	NA	NA
Iron	Liver	30630	Apolipoprotein A	Biological samples	Cardiovascular	LINEAR	0.0490049402305832	0.0391254144379028	0.0588844660232637	2.60278149092422e-22	32815	NA	NA
Iron	Liver	30090	Platelet crit	Biological samples	Platelets	LINEAR	-0.0440853380252471	-0.0540769105022701	-0.0340937655482241	5.44919765876533e-18	36776	NA	NA
Iron	Liver	30840	Total bilirubin	Biological samples	Liver	LINEAR	0.0433347637121519	0.0332503757447948	0.053419151679509	3.81888852337396e-17	35966	NA	NA
Iron	Liver	30080	Platelet count	Biological samples	Platelets	LINEAR	-0.0399427416182759	-0.0501326202066293	-0.0297528630299225	1.59362315807317e-14	36776	NA	NA
Iron	Liver	30760	HDL cholesterol	Biological samples	Cardiovascular	LINEAR	0.0355518066075041	0.0260903644585976	0.0450132487564106	1.81512329882142e-13	32987	NA	NA
Iron	Liver	30180	Lymphocyte percentage	Biological samples	White blood cells	LINEAR	0.0391512905353544	0.0286664047885456	0.0496361762821632	2.55311041220281e-13	36721	NA	NA
Iron	Liver	30030	Haematocrit percentage	Biological samples	Red blood cells	LINEAR	0.0305778129891576	0.0222847420670621	0.0388708839112531	5.03943524711095e-13	36775	NA	NA
Iron	Liver	30720	Cystatin C	Biological samples	Renal	LINEAR	-0.0337075963274528	-0.0429583950654206	-0.024456797589485	9.38669001491399e-13	36129	NA	NA
Iron	Liver	30770	IGF-1	Biological samples	Cancer	LINEAR	-0.0358791018662706	-0.0460837475616664	-0.0256744561708748	5.61893545776746e-12	35952	NA	NA
Iron	Liver	30620	Alanine aminotransferase	Biological samples	Liver	LINEAR	0.0334672756357219	0.0239478416984987	0.0429867095729451	5.64009270849108e-12	36127	NA	NA
Iron	Liver	30260	Mean reticulocyte volume	Biological samples	Red blood cells	LINEAR	0.036673263755086	0.026059681448966	0.0472868460612061	1.28551661206934e-11	36138	NA	NA
Iron	Liver	30280	Immature reticulocyte fraction	Biological samples	Red blood cells	LINEAR	0.0325111345759652	0.0222167573996181	0.0428055117523123	6.08063900034336e-10	36138	NA	NA
Iron	Liver	30660	Direct bilirubin	Biological samples	Liver	LINEAR	0.0338085020636744	0.0229631990636051	0.0446538050637437	1.00769668763028e-9	31288	NA	NA
Iron	Liver	30200	Neutrophill percentage	Biological samples	White blood cells	LINEAR	-0.0326013501325409	-0.0431560855418901	-0.0220466147231917	1.42598107859457e-9	36721	NA	NA
Iron	Liver	30140	Neutrophill count	Biological samples	White blood cells	LINEAR	-0.030106648203009	-0.040539949636225	-0.019673346769793	1.5619870626597e-8	36720	NA	NA
Iron	Liver	30690	Cholesterol	Biological samples	Cardiovascular	LINEAR	0.029959365172499	0.0194554291355266	0.0404633012094714	2.28220619193512e-8	36133	NA	NA
Iron	Liver	30680	Calcium	Biological samples	Bone and joint	LINEAR	0.0295501235939846	0.0183757540684948	0.0407244931194744	2.1939671808143e-7	32999	NA	NA
Iron	Liver	30670	Urea	Biological samples	Renal	LINEAR	0.0265342048669106	0.0164074835058194	0.0366609262280018	2.8258982990733e-7	36103	NA	NA
Iron	Liver	30610	Alkaline phosphatase	Biological samples	Bone and joint	LINEAR	-0.0242697988816109	-0.0346165546625686	-0.0139230431006533	4.29011744296071e-6	36134	NA	NA
Iron	Liver	30520	Potassium in urine	Biological samples	Renal (urine)	LINEAR	0.0239833635503153	0.0137441315639432	0.0342225955366875	4.42655135508576e-6	37316	NA	NA
Iron	Liver	30650	Aspartate aminotransferase	Biological samples	Liver	LINEAR	0.0221414815267311	0.0120637285404262	0.032219234513036	1.66447425074205e-5	35988	NA	NA
Iron	Liver	30000	White blood cell (leukocyte) count	Biological samples	White blood cells	LINEAR	-0.0220094821587604	-0.0323603098124582	-0.0116586545050626	3.08399688450013e-5	36775	NA	NA
Iron	Liver	30110	Platelet distribution width	Biological samples	Platelets	LINEAR	0.0206430799675678	0.0101637445457941	0.0311224153893415	1.13107716310582e-4	36776	NA	NA
Iron	Liver	30530	Sodium in urine	Biological samples	Renal (urine)	LINEAR	0.0190620585698513	0.00917118807622407	0.0289529290634785	1.58700544933302e-4	37338	NA	NA
Iron	Liver	30150	Eosinophill count	Biological samples	White blood cells	ORDERED-LOGISTIC	-0.0377215311319532	-0.0575527015486389	-0.0178903607152674	1.93165579310585e-4	36720	NA	NA
Iron	Liver	30860	Total protein	Biological samples	Renal	LINEAR	0.0192652507785605	0.00816408278450762	0.0303664187726134	6.70991583820246e-4	32955	NA	NA
Iron	Liver	30870	Triglycerides	Biological samples	Cardiovascular	LINEAR	0.0166732673023703	0.00691884636787345	0.0264276882368671	8.08125117030338e-4	36108	NA	NA
Iron	Liver	30210	Eosinophill percentage	Biological samples	White blood cells	LINEAR	-0.0170361671827396	-0.0275629908553122	-0.00650934351016698	0.00151505502271443	36721	NA	NA
Iron	Liver	30780	LDL direct	Biological samples	Cardiovascular	LINEAR	0.0171050400063247	0.00649406832685285	0.0277160116857966	0.00158120731131878	36055	NA	NA
Iron	Liver	30120	Lymphocyte count	Biological samples	White blood cells	LINEAR	0.0164105062005045	0.00603652559510979	0.0267844868058993	0.00193309387685678	36720	NA	NA
Iron	Liver	30640	Apolipoprotein B	Biological samples	Cardiovascular	LINEAR	0.0155849590845772	0.00501257469211471	0.0261573434770396	0.00386311977917405	35960	NA	NA
Iron	Liver	30510	Creatinine (enzymatic) in urine	Biological samples	Renal (urine)	LINEAR	0.0135520956745668	0.00405151437551774	0.0230526769736159	0.00517854985058037	37400	NA	NA
Iron	Liver	30850	Testosterone	Biological samples	Cancer	LINEAR	0.00883343462900274	0.00212863855582566	0.0155382307021798	0.00981850603653019	33155	NA	NA
Iron	Liver	30740	Glucose	Biological samples	Diabetes	LINEAR	0.0130666275258642	0.00201041444589419	0.0241228406058341	0.0205403787923167	32957	NA	NA
Iron	Liver	30810	Phosphate	Biological samples	Renal	LINEAR	-0.0126367062236351	-0.0234440514040106	-0.00182936104325952	0.0219228414500964	32947	NA	NA
Iron	Liver	30160	Basophill count	Biological samples	White blood cells	ORDERED-LOGISTIC	-0.0222348966265976	-0.0420984505772883	-0.00237134267590695	0.0282427272091777	36720	NA	NA
Iron	Liver	30500	Microalbumin in urine	Biological samples	Renal (urine)	LINEAR	-0.0185805507102181	-0.0396362632442511	0.00247516182381494	0.0837010800813088	9632	NA	NA
Iron	Liver	30190	Monocyte percentage	Biological samples	White blood cells	LINEAR	0.00863678937621714	-0.00158452894860769	0.018858107701042	0.0976936135316641	36721	NA	NA
Iron	Liver	30800	Oestradiol	Biological samples	Cancer	LINEAR	-0.018807393719521	-0.0451588371102777	0.00754404967123561	0.161826070467939	6659	NA	NA
Iron	Liver	23051	HSV-2 seropositivity for Herpes Simplex virus-2	Biological samples	Infectious diseases	LOGISTIC-BINARY	-0.190125962629725	-0.482934646892007	0.0555490667449149	0.178847113052251	771	107	664
Iron	Liver	30170	Nucleated red blood cell count	Biological samples	Red blood cells	ORDERED-LOGISTIC	-0.0880020626744742	-0.218861262504308	0.0428571371553593	0.187482423839137	36720	NA	NA
Iron	Liver	30230	Nucleated red blood cell percentage	Biological samples	Red blood cells	ORDERED-LOGISTIC	-0.0877047575406442	-0.218562809063867	0.043153293982579	0.188973404560827	36720	NA	NA
Iron	Liver	30130	Monocyte count	Biological samples	White blood cells	LINEAR	-0.00625095458594052	-0.0164751016790495	0.00397319250716844	0.230790439409566	36720	NA	NA
Iron	Liver	30820	Rheumatoid factor	Biological samples	Bone and joint	LINEAR	-0.0186554528781898	-0.0531528725398677	0.0158419667834881	0.28907487096409	3028	NA	NA
Iron	Liver	23060	HBV seropositivity for Hepatitis B Virus	Biological samples	Infectious diseases	LOGISTIC-BINARY	-0.36399459482163	-1.09061605713052	0.171051544978179	0.301907671201696	771	20	751
Iron	Liver	23068	HPV 16 Definition I seropositivity for Human Papillomavirus type-16	Biological samples	Infectious diseases	LOGISTIC-BINARY	-0.267822767866797	-0.813698911296823	0.154021647175178	0.307298916163784	771	39	732
Iron	Liver	23071	C. trachomatis Definition II seropositivity for Chlamydia trachomatis	Biological samples	Infectious diseases	LOGISTIC-BINARY	0.117168901191943	-0.253028455290922	0.327273703942032	0.332697292549592	616	14	602
Iron	Liver	23062	T. gondii seropositivity for Toxoplasma gondii	Biological samples	Infectious diseases	LOGISTIC-BINARY	0.0664556989578697	-0.0833039107837364	0.217261192035621	0.354996432409136	771	192	579
Iron	Liver	23054	CMV seropositivity for Human Cytomegalovirus	Biological samples	Infectious diseases	LOGISTIC-BINARY	-0.0594852667463645	-0.217105999758259	0.0769914648704458	0.414352543073101	771	416	355
Iron	Liver	23050	HSV-1 seropositivity for Herpes Simplex virus-1	Biological samples	Infectious diseases	LOGISTIC-BINARY	-0.0540421379843945	-0.206111207617402	0.0822246406475547	0.444756895315764	771	488	283
Iron	Liver	23055	HHV-6 overall seropositivity for Human Herpesvirus-6	Biological samples	Infectious diseases	LOGISTIC-BINARY	-0.0622434133825882	-0.233532067559642	0.135189518184587	0.459820964462923	771	690	81
Iron	Liver	23066	JCV seropositivity for Human Polyomavirus JCV	Biological samples	Infectious diseases	LOGISTIC-BINARY	-0.0508589108493804	-0.200097785733822	0.0842363879951928	0.46482994710507	771	443	328
Iron	Liver	23075	HPV 16 Definition II seropositivity for Human Papillomavirus type-16	Biological samples	Infectious diseases	LOGISTIC-BINARY	0.0773808642366195	-0.211654109616131	0.263887626724419	0.466310205947312	771	34	737
Iron	Liver	23070	C. trachomatis Definition I seropositivity for Chlamydia trachomatis	Biological samples	Infectious diseases	LOGISTIC-BINARY	-0.0740099318929021	-0.318733675828563	0.113051430353193	0.515307966436536	771	155	616
Iron	Liver	23058	HHV-7 seropositivity for Human Herpesvirus-7	Biological samples	Infectious diseases	LOGISTIC-BINARY	-0.0613808039119926	-0.244588018464891	0.186174092177386	0.51945445106507	771	726	45
Iron	Liver	23063	HTLV-1 seropositivity for Human T-Lymphotropic Virus 1	Biological samples	Infectious diseases	LOGISTIC-BINARY	0.114403586700676	-0.490145170556882	0.359949473105287	0.522202752592859	771	13	758
Iron	Liver	30830	SHBG	Biological samples	Cancer	LINEAR	-0.00271912714496685	-0.011985926433071	0.00654767214313728	0.56520885923464	32675	NA	NA
Iron	Liver	30700	Creatinine	Biological samples	Renal	LINEAR	-0.00234699116314836	-0.0105905629382978	0.00589658061200105	0.576826059348605	36113	NA	NA
Iron	Liver	23067	MCV seropositivity for Merkel Cell Polyomavirus	Biological samples	Infectious diseases	LOGISTIC-BINARY	-0.0297490383473799	-0.17330441024027	0.110954945233451	0.66461246383337	771	495	276
Iron	Liver	23069	HPV 18 seropositivity for Human Papillomavirus type-18	Biological samples	Infectious diseases	LOGISTIC-BINARY	-0.127672282210887	-0.859104451931105	0.234559449335647	0.692118007860374	771	19	752
Iron	Liver	30790	Lipoprotein A	Biological samples	Cardiovascular	LINEAR	-0.00216095526329248	-0.014152987505011	0.00983107697842606	0.723941717961787	29040	NA	NA
Iron	Liver	30220	Basophill percentage	Biological samples	White blood cells	LINEAR	-0.00138738012284105	-0.0119851101622017	0.0092103499165196	0.797494149926672	36721	NA	NA
Iron	Liver	23065	BKV seropositivity for Human Polyomavirus BKV	Biological samples	Infectious diseases	LOGISTIC-BINARY	-0.0365691921468132	-0.251142006220591	0.346819154966184	0.803851422114258	771	737	34
Iron	Liver	23053	EBV seropositivity for Epstein-Barr Virus	Biological samples	Infectious diseases	LOGISTIC-BINARY	0.0343881494924677	-0.192182683987372	0.431849161410273	0.832422627063111	771	733	38
Iron	Liver	23059	KSHV seropositivity for Kaposi's Sarcoma-Associated Herpesvirus	Biological samples	Infectious diseases	LOGISTIC-BINARY	0.0237024238485229	-0.272376401100498	0.208871325503735	0.835363442456678	771	58	713
Iron	Liver	23057	HHV-6B seropositivity for Human Herpesvirus-6	Biological samples	Infectious diseases	LOGISTIC-BINARY	-0.0124405992505394	-0.159362337168006	0.152258096939868	0.867121002298477	771	594	177
Iron	Liver	23052	VZV seropositivity for Varicella Zoster Virus	Biological samples	Infectious diseases	LOGISTIC-BINARY	0.0183918330639959	-0.183709499534053	0.350750397478277	0.891598297791749	771	707	64
Iron	Liver	30710	C-reactive protein	Biological samples	Cardiovascular	LINEAR	-6.65262971063008e-4	-0.0103967705937738	0.00906624465164777	0.893410282124805	36059	NA	NA
Iron	Liver	23074	H. pylori Definition II seropositivity for Helicobacter pylori	Biological samples	Infectious diseases	LOGISTIC-BINARY	-0.00798903218255049	-0.195428924605572	0.140778911919667	0.92391980821044	771	203	568
Iron	Liver	23056	HHV-6A seropositivity for Human Herpesvirus-6	Biological samples	Infectious diseases	LOGISTIC-BINARY	-0.00525975755535485	-0.152425163282915	0.160541767233284	0.94381698379038	771	577	194
Iron	Liver	30100	Mean platelet (thrombocyte) volume	Biological samples	Platelets	LINEAR	3.55231723077504e-4	-0.0102269969796503	0.0109374604258053	0.947540855900394	36776	NA	NA
Iron	Liver	30890	Vitamin D	Biological samples	Bone and joint	LINEAR	-2.06283788732405e-4	-0.0107346582723607	0.0103220906948959	0.969366430735615	34696	NA	NA
Iron	Pancreas	30610	Alkaline phosphatase	Biological samples	Bone and joint	LINEAR	0.0379459651913544	0.0255182913068795	0.0503736390758292	2.19601155007315e-9	26838	NA	NA
Iron	Pancreas	30720	Cystatin C	Biological samples	Renal	LINEAR	0.0317141025978131	0.0205938995094099	0.0428343056862163	2.29414901848611e-8	26835	NA	NA
Iron	Pancreas	30710	C-reactive protein	Biological samples	Cardiovascular	LINEAR	0.0272646605677457	0.0155878262498369	0.0389414948856545	4.74777874607408e-6	26781	NA	NA
Iron	Pancreas	30880	Urate	Biological samples	Renal	LINEAR	0.0209832205750921	0.0111816213383259	0.0307848198118583	2.72480454005166e-5	26801	NA	NA
Iron	Pancreas	30770	IGF-1	Biological samples	Cancer	LINEAR	-0.0248036178360316	-0.0370735480567815	-0.0125336876152817	7.44476646226211e-5	26702	NA	NA
Iron	Pancreas	30850	Testosterone	Biological samples	Cancer	LINEAR	0.0144724391197124	0.00640184386757432	0.0225430343718504	4.40824232815816e-4	24706	NA	NA
Iron	Pancreas	30680	Calcium	Biological samples	Bone and joint	LINEAR	0.0231847527939589	0.00972309808134269	0.0366464075065752	7.37246028615301e-4	24511	NA	NA
Iron	Pancreas	30730	Gamma glutamyltransferase	Biological samples	Liver	LINEAR	0.0192133639560852	0.00792362118400819	0.0305031067281623	8.52026053166734e-4	26821	NA	NA
Iron	Pancreas	30750	Glycated haemoglobin (HbA1c)	Biological samples	Diabetes	LINEAR	0.0179864076290826	0.00577178258657409	0.0302010326715911	0.00390195628810484	26654	NA	NA
Iron	Pancreas	30810	Phosphate	Biological samples	Renal	LINEAR	-0.0190466813627032	-0.032106658730889	-0.00598670399451736	0.00425941351588532	24471	NA	NA
Iron	Pancreas	30260	Mean reticulocyte volume	Biological samples	Red blood cells	LINEAR	0.0174464113216601	0.00460519644816725	0.030287626195153	0.00774991841422453	26841	NA	NA
Iron	Pancreas	30000	White blood cell (leukocyte) count	Biological samples	White blood cells	LINEAR	0.0165450917312366	0.00406509584355666	0.0290250876189166	0.00936840296864497	27325	NA	NA
Iron	Pancreas	23055	HHV-6 overall seropositivity for Human Herpesvirus-6	Biological samples	Infectious diseases	LOGISTIC-BINARY	-0.338459152612289	-0.610248041835801	-0.0663496341305935	0.0123010092220941	566	511	55
Iron	Pancreas	30890	Vitamin D	Biological samples	Bone and joint	LINEAR	-0.0156183808947901	-0.0283018144367695	-0.00293494735281064	0.0158022203681165	25766	NA	NA
Iron	Pancreas	30860	Total protein	Biological samples	Renal	LINEAR	0.0157390154284924	0.00236446394326225	0.0291135669137226	0.0210868065112373	24476	NA	NA
Iron	Pancreas	30060	Mean corpuscular haemoglobin concentration	Biological samples	Red blood cells	LINEAR	-0.0147346356117431	-0.027329864494883	-0.00213940672860327	0.0218566528097519	27325	NA	NA
Iron	Pancreas	30270	Mean sphered cell volume	Biological samples	Red blood cells	LINEAR	0.0148711958723158	0.0021441364092768	0.0275982553353548	0.0220138107582271	26841	NA	NA
Iron	Pancreas	30100	Mean platelet (thrombocyte) volume	Biological samples	Platelets	LINEAR	0.014699217296083	0.00193802511493209	0.027460409477234	0.0239709664735454	27326	NA	NA
Iron	Pancreas	30090	Platelet crit	Biological samples	Platelets	LINEAR	0.0138141059660354	0.00176415650694351	0.0258640554251274	0.0246474293597893	27326	NA	NA
Iron	Pancreas	30130	Monocyte count	Biological samples	White blood cells	LINEAR	0.0137761646302861	0.00145211992430726	0.0261002093362649	0.0284602530491951	27283	NA	NA
Iron	Pancreas	30140	Neutrophill count	Biological samples	White blood cells	LINEAR	0.0135246872444187	9.45848628066364e-4	0.026103525860771	0.0350890855002683	27283	NA	NA
Iron	Pancreas	30120	Lymphocyte count	Biological samples	White blood cells	LINEAR	0.0133914672549334	8.76348854909993e-4	0.0259065856549568	0.0359762370293717	27283	NA	NA
Iron	Pancreas	30670	Urea	Biological samples	Renal	LINEAR	0.0127874659787574	6.29177120892074e-4	0.0249457548366227	0.0392666391517768	26816	NA	NA
Iron	Pancreas	30760	HDL cholesterol	Biological samples	Cardiovascular	LINEAR	0.01188135231073	4.79045310328257e-4	0.0232836593111318	0.041121694966687	24508	NA	NA
Iron	Pancreas	30780	LDL direct	Biological samples	Cardiovascular	LINEAR	0.0132207124096608	5.05076491238777e-4	0.0259363483280829	0.0415689989678402	26778	NA	NA
Iron	Pancreas	30800	Oestradiol	Biological samples	Cancer	LINEAR	-0.0247068291102502	-0.0489495273655512	-4.64130854949219e-4	0.0457739001977452	4963	NA	NA
Iron	Pancreas	30690	Cholesterol	Biological samples	Cardiovascular	LINEAR	0.0121619412127404	-4.29403649199529e-4	0.0247532860746804	0.0583408662354643	26838	NA	NA
Iron	Pancreas	30740	Glucose	Biological samples	Diabetes	LINEAR	0.0126190214123385	-7.02037625082164e-4	0.0259400804497591	0.0633568375021217	24481	NA	NA
Iron	Pancreas	23057	HHV-6B seropositivity for Human Herpesvirus-6	Biological samples	Infectious diseases	LOGISTIC-BINARY	-0.183836828950839	-0.399882564817954	0.031897706806966	0.0906080763567966	566	442	124
Iron	Pancreas	30630	Apolipoprotein A	Biological samples	Cardiovascular	LINEAR	0.00973598944977795	-0.00220727017657281	0.0216792490761287	0.110096640493125	24378	NA	NA
Iron	Pancreas	23068	HPV 16 Definition I seropositivity for Human Papillomavirus type-16	Biological samples	Infectious diseases	LOGISTIC-BINARY	0.260344340396521	-0.100842128284476	0.577135015703569	0.117937342307679	566	27	539
Iron	Pancreas	30640	Apolipoprotein B	Biological samples	Cardiovascular	LINEAR	0.00975360403796767	-0.00290711251140212	0.0224143205873375	0.131057135836557	26714	NA	NA
Iron	Pancreas	30210	Eosinophill percentage	Biological samples	White blood cells	LINEAR	-0.00938888727727773	-0.0220812596358294	0.00330348508127397	0.147097096983827	27284	NA	NA
Iron	Pancreas	23066	JCV seropositivity for Human Polyomavirus JCV	Biological samples	Infectious diseases	LOGISTIC-BINARY	-0.133177033033245	-0.326542461950405	0.0552222452698758	0.167594934537857	566	325	241
Iron	Pancreas	30650	Aspartate aminotransferase	Biological samples	Liver	LINEAR	0.0083790285736821	-0.00370107060474443	0.0204591277521086	0.173987779288864	26732	NA	NA
Iron	Pancreas	30820	Rheumatoid factor	Biological samples	Bone and joint	LINEAR	0.0304750739080486	-0.0154382363428777	0.076388384158975	0.193169445184386	2221	NA	NA
Iron	Pancreas	30150	Eosinophill count	Biological samples	White blood cells	ORDERED-LOGISTIC	-0.0157690589596347	-0.0397517113688067	0.00821359344953724	0.197500487140538	27283	NA	NA
Iron	Pancreas	30830	SHBG	Biological samples	Cancer	LINEAR	-0.00710423508532273	-0.0182878392838067	0.00407936911316124	0.213105522922415	24256	NA	NA
Iron	Pancreas	30050	Mean corpuscular haemoglobin	Biological samples	Red blood cells	LINEAR	-0.0078686708406952	-0.0204067248462957	0.00466938316490529	0.218671873464004	27325	NA	NA
Iron	Pancreas	30660	Direct bilirubin	Biological samples	Liver	LINEAR	-0.00822184029552488	-0.0213726536668388	0.00492897307578908	0.220426730971729	23265	NA	NA
Iron	Pancreas	30070	Red blood cell (erythrocyte) distribution width	Biological samples	Red blood cells	LINEAR	0.00711254443254748	-0.00557399971710705	0.019799088582202	0.271831114460604	27326	NA	NA
Iron	Pancreas	30840	Total bilirubin	Biological samples	Liver	LINEAR	-0.00658637066119003	-0.018708514198696	0.00553577287631597	0.286901884807955	26720	NA	NA
Iron	Pancreas	23060	HBV seropositivity for Hepatitis B Virus	Biological samples	Infectious diseases	LOGISTIC-BINARY	0.239397619276501	-0.297698010354781	0.666485627055323	0.316767288072095	566	15	551
Iron	Pancreas	23059	KSHV seropositivity for Kaposi's Sarcoma-Associated Herpesvirus	Biological samples	Infectious diseases	LOGISTIC-BINARY	0.160283415055649	-0.208544971560501	0.475160212034871	0.347440607534434	566	39	527
Iron	Pancreas	23052	VZV seropositivity for Varicella Zoster Virus	Biological samples	Infectious diseases	LOGISTIC-BINARY	-0.13290494173278	-0.422524711548734	0.203814038031307	0.397725071641963	566	516	50
Iron	Pancreas	30600	Albumin	Biological samples	Liver	LINEAR	0.00548611524342735	-0.00767848735157895	0.0186507178384336	0.41403834466625	24516	NA	NA
Iron	Pancreas	23069	HPV 18 seropositivity for Human Papillomavirus type-18	Biological samples	Infectious diseases	LOGISTIC-BINARY	-0.24691286547556	-0.981609573230814	0.329891362422481	0.477044340007559	566	13	553
Iron	Pancreas	30080	Platelet count	Biological samples	Platelets	LINEAR	0.00444143479217957	-0.0078494301072988	0.0167322996916579	0.478773741058827	27326	NA	NA
Iron	Pancreas	30700	Creatinine	Biological samples	Renal	LINEAR	0.0033897680293446	-0.00647679084816751	0.0132563269068567	0.500699322666751	26823	NA	NA
Iron	Pancreas	23058	HHV-7 seropositivity for Human Herpesvirus-7	Biological samples	Infectious diseases	LOGISTIC-BINARY	-0.12446654671853	-0.456532480878291	0.276545447353673	0.503304287069246	566	532	34
Iron	Pancreas	23074	H. pylori Definition II seropositivity for Helicobacter pylori	Biological samples	Infectious diseases	LOGISTIC-BINARY	0.0677805113754857	-0.149208413795761	0.276715237244943	0.527759972542048	566	149	417
Iron	Pancreas	23054	CMV seropositivity for Human Cytomegalovirus	Biological samples	Infectious diseases	LOGISTIC-BINARY	-0.0606430722284827	-0.256769309310715	0.13277395620587	0.537686569824059	566	303	263
Iron	Pancreas	23056	HHV-6A seropositivity for Human Herpesvirus-6	Biological samples	Infectious diseases	LOGISTIC-BINARY	-0.0630111884117898	-0.27590079476319	0.15585555830298	0.56185044205408	566	429	137
Iron	Pancreas	30240	Reticulocyte percentage	Biological samples	Red blood cells	LINEAR	-0.00349664054463899	-0.015741243611444	0.00874796252216601	0.575671929566962	26841	NA	NA
Iron	Pancreas	30250	Reticulocyte count	Biological samples	Red blood cells	LINEAR	-0.0034074589471963	-0.0153876190643507	0.00857270116995812	0.577198134522698	26841	NA	NA
Iron	Pancreas	30300	High light scatter reticulocyte count	Biological samples	Red blood cells	LINEAR	-0.00330775480438286	-0.0152424759424078	0.0086269663336421	0.58697126871042	26841	NA	NA
Iron	Pancreas	30620	Alanine aminotransferase	Biological samples	Liver	LINEAR	0.00306487749814903	-0.00837309821993839	0.0145028532162365	0.599442272859013	26834	NA	NA
Iron	Pancreas	30030	Haematocrit percentage	Biological samples	Red blood cells	LINEAR	0.00265989131822314	-0.00731742979910235	0.0126372124355486	0.601300135190905	27326	NA	NA
Iron	Pancreas	23070	C. trachomatis Definition I seropositivity for Chlamydia trachomatis	Biological samples	Infectious diseases	LOGISTIC-BINARY	0.0601324317555439	-0.176955234789103	0.282612642928677	0.604089962032263	566	114	452
Iron	Pancreas	30290	High light scatter reticulocyte percentage	Biological samples	Red blood cells	LINEAR	-0.00292339361255089	-0.0150500053096248	0.00920321808452307	0.636562769749025	26841	NA	NA
Iron	Pancreas	23067	MCV seropositivity for Merkel Cell Polyomavirus	Biological samples	Infectious diseases	LOGISTIC-BINARY	0.0460083739897849	-0.146599378600369	0.246680050401321	0.643960681563895	566	360	206
Iron	Pancreas	30020	Haemoglobin concentration	Biological samples	Red blood cells	LINEAR	-0.00226680203662132	-0.0119421931609599	0.00740858908771729	0.64608584686743	27326	NA	NA
Iron	Pancreas	30500	Microalbumin in urine	Biological samples	Renal (urine)	LINEAR	-0.00600975087636012	-0.0317649840675569	0.0197454823148367	0.647383032474606	7069	NA	NA
Iron	Pancreas	30010	Red blood cell (erythrocyte) count	Biological samples	Red blood cells	LINEAR	0.00225371233839627	-0.00818378022433002	0.0126912049011226	0.672135280849286	27326	NA	NA
Iron	Pancreas	30190	Monocyte percentage	Biological samples	White blood cells	LINEAR	-0.00247245356489181	-0.0147875557931124	0.00984264866332882	0.693944437217784	27284	NA	NA
Iron	Pancreas	30520	Potassium in urine	Biological samples	Renal (urine)	LINEAR	-0.00227624194667975	-0.0145608834306697	0.0100083995373102	0.716472241807481	27774	NA	NA
Iron	Pancreas	23062	T. gondii seropositivity for Toxoplasma gondii	Biological samples	Infectious diseases	LOGISTIC-BINARY	-0.0322901284107709	-0.25565542084901	0.176982675288681	0.767935943636315	566	144	422
Iron	Pancreas	30790	Lipoprotein A	Biological samples	Cardiovascular	LINEAR	0.0021151951735621	-0.012059609014726	0.0162899993618502	0.769917142699735	21541	NA	NA
Iron	Pancreas	30220	Basophill percentage	Biological samples	White blood cells	LINEAR	-0.00189532275437963	-0.0146702592699841	0.0108796137612248	0.771207575323542	27284	NA	NA
Iron	Pancreas	23050	HSV-1 seropositivity for Herpes Simplex virus-1	Biological samples	Infectious diseases	LOGISTIC-BINARY	-0.0272204180665712	-0.220692723760826	0.167987072576986	0.781460551671225	566	363	203
Iron	Pancreas	30200	Neutrophill percentage	Biological samples	White blood cells	LINEAR	0.00170113589023239	-0.0110361764734635	0.0144384482539283	0.793496467438685	27284	NA	NA
Iron	Pancreas	30160	Basophill count	Biological samples	White blood cells	ORDERED-LOGISTIC	-0.00295739923132694	-0.0269452376095735	0.0210304391469196	0.809058378934426	27283	NA	NA
Iron	Pancreas	30280	Immature reticulocyte fraction	Biological samples	Red blood cells	LINEAR	0.00150573254975695	-0.0109703247282809	0.0139817898277948	0.813001072833729	26841	NA	NA
Iron	Pancreas	30180	Lymphocyte percentage	Biological samples	White blood cells	LINEAR	-0.00106589826261675	-0.0137301914192201	0.0115983948939866	0.868969504648387	27284	NA	NA
Iron	Pancreas	30870	Triglycerides	Biological samples	Cardiovascular	LINEAR	9.09382922711799e-4	-0.0107610340792701	0.0125797999246937	0.878611160123076	26822	NA	NA
Iron	Pancreas	30040	Mean corpuscular volume	Biological samples	Red blood cells	LINEAR	8.31111465910986e-4	-0.0117306276031135	0.0133928505349354	0.896819532850099	27326	NA	NA
Iron	Pancreas	23053	EBV seropositivity for Epstein-Barr Virus	Biological samples	Infectious diseases	LOGISTIC-BINARY	-0.031375450224495	-0.452620265664294	0.509735727216381	0.899842329439738	566	543	23
Iron	Pancreas	30110	Platelet distribution width	Biological samples	Platelets	LINEAR	6.07049428436052e-4	-0.0120284694209657	0.0132425682778378	0.924977173472654	27326	NA	NA
Iron	Pancreas	30530	Sodium in urine	Biological samples	Renal (urine)	LINEAR	-4.36200014281157e-4	-0.012299036842009	0.0114266368134467	0.942545384032905	27786	NA	NA
Iron	Pancreas	23051	HSV-2 seropositivity for Herpes Simplex virus-2	Biological samples	Infectious diseases	LOGISTIC-BINARY	-0.0103905179711792	-0.312720825112749	0.25663521714594	0.942946588256183	566	68	498
Iron	Pancreas	30510	Creatinine (enzymatic) in urine	Biological samples	Renal (urine)	LINEAR	-1.8375493850166e-4	-0.0115695544917962	0.0112020446147929	0.974764802851741	27833	NA	NA
Iron	Pancreas	30170	Nucleated red blood cell count	Biological samples	Red blood cells	ORDERED-LOGISTIC	0.0018020103168891	-0.123195297464246	0.126799318098025	0.977458083264883	27283	NA	NA
Iron	Pancreas	23065	BKV seropositivity for Human Polyomavirus BKV	Biological samples	Infectious diseases	LOGISTIC-BINARY	0.00610927641877785	-0.397378346924591	0.474795995913703	0.978198239339375	566	540	26
Iron	Pancreas	30230	Nucleated red blood cell percentage	Biological samples	Red blood cells	ORDERED-LOGISTIC	0.00144169875740411	-0.123568918377193	0.126452315892002	0.981966390582438	27283	NA	NA
Iron	Pancreas	23075	HPV 16 Definition II seropositivity for Human Papillomavirus type-16	Biological samples	Infectious diseases	LOGISTIC-BINARY	-0.00207621912089767	-0.484801322270066	0.377266603665669	0.99249966484638	566	26	540
Iron	Pancreas	23063	NA	Biological samples	Infectious diseases	NA	NA	NA	NA	NA	NA	NA	NA
Iron	Pancreas	23071	NA	Biological samples	Infectious diseases	NA	NA	NA	NA	NA	NA	NA	NA
