# Supplementary material for: Genetic architecture of 11 organ traits derived from abdominal MRI using deep learning
Source: eLife. 2021 Jun 15;10:e65554. doi: 10.7554/eLife.65554 (PMC8205492; doi:10.7554/eLife.65554)
Supplement: Figure 2—source data 1. [file elife-65554-fig2-data1.zip › figure2_source/figure2_supplement4_source.csv]

Trait	Organ	UK Biobank Field	Description	Category	Subcategory	model	beta	lower	upper	pvalue	n	n_cases	n_controls
Volume	Liver	20416	Frequency of consuming six or more units of alcohol	Online follow-up	Alcohol use	ORDERED-LOGISTIC	0.288495544788902	0.250942186930616	0.326048902647189	5.26842137093023e-51	24883	NA	NA
Volume	Liver	20403	Amount of alcohol drunk on a typical drinking day	Online follow-up	Alcohol use	ORDERED-LOGISTIC	0.268462118790375	0.230515047321907	0.306409190258844	1.48900992054322e-43	24847	NA	NA
Volume	Liver	20414	Frequency of drinking alcohol	Online follow-up	Alcohol use	ORDERED-LOGISTIC	0.243513708788531	0.208262312290694	0.278765105286368	1.26455882059907e-41	26770	NA	NA
Volume	Liver	21034	Frequency of loose/mushy/watery stools in the last 3 months	Online follow-up	Digestive health	ORDERED-LOGISTIC	0.213171119724178	0.179575369502162	0.246766869946194	2.03333756588034e-35	30149	NA	NA
Volume	Liver	22506-114	Tobacco smoking	Online follow-up	Medical information	MULTINOMIAL-LOGISTIC	NA	NA	NA	6.71420617220651e-33	NA	NA	NA
Volume	Liver	20453	Ever taken cannabis	Online follow-up	Cannabis use	ORDERED-LOGISTIC	0.257575310520727	0.213641796441294	0.30150882460016	1.73105654888161e-30	26759	NA	NA
Volume	Liver	21044	Average number of times bowels opened per day	Online follow-up	Digestive health	ORDERED-LOGISTIC	0.21266242382152	0.17581817726064	0.249506670382401	1.30476467071613e-29	29982	NA	NA
Volume	Liver	20405-0	"Ever had known person concerned about, or recommend reduction of, alcohol consumption"	Online follow-up	Alcohol use	MULTINOMIAL-LOGISTIC	NA	NA	NA	2.22329546849498e-26	NA	NA	NA
Volume	Liver	21042	Greatest number of times bowels opened per day	Online follow-up	Digestive health	ORDERED-LOGISTIC	0.178258447196333	0.144003254397643	0.212513639995024	2.18899281690083e-24	30088	NA	NA
Volume	Liver	20546#4	Substances taken for depression: Drugs or alcohol (more than once)	Online follow-up	Depression	LOGISTIC-BINARY	0.297831744086286	0.23418927569943	0.36099873965911	3.28904865053836e-20	26677	1887	24790
Volume	Liver	21031	Stools looser when abdominal discomfort/pain started	Online follow-up	Digestive health	ORDERED-LOGISTIC	0.190629311676906	0.14628810560651	0.234970517747302	3.88230310095642e-17	15720	NA	NA
Volume	Liver	100001	Food weight	Online follow-up	Estimated nutrients yesterday	LINEAR	0.161609989718525	0.121212466735779	0.202007512701271	5.24945524068615e-15	5729	NA	NA
Volume	Liver	21029	More frequent bowel movements when abdominal discomfort/pain started	Online follow-up	Digestive health	ORDERED-LOGISTIC	0.172943861534411	0.127751172415157	0.218136550653665	6.70489933855464e-14	15728	NA	NA
Volume	Liver	20413	Frequency of inability to cease drinking in last year	Online follow-up	Alcohol use	ORDERED-LOGISTIC	0.276913341532764	0.204013064306694	0.349813618758834	1.02028225902674e-13	15721	NA	NA
Volume	Liver	20549#4	Substances taken for anxiety: Drugs or alcohol (more than once)	Online follow-up	Anxiety	LOGISTIC-BINARY	0.263583939347415	0.190368316795807	0.335833983806793	1.20355679107801e-12	26702	1406	25296
Volume	Liver	20408	Frequency of memory loss due to drinking alcohol in last year	Online follow-up	Alcohol use	ORDERED-LOGISTIC	0.23163004687318	0.164635809702252	0.298624284044107	1.27506503323479e-11	15732	NA	NA
Volume	Liver	20401	Ever addicted to any substance or behaviour	Online follow-up	Addictions	LOGISTIC-BINARY	0.241507532338671	0.168899530575561	0.313226878705436	5.3447667963983e-11	26521	1487	25034
Volume	Liver	20521	Belittlement by partner or ex-partner as an adult	Online follow-up	Traumatic events	ORDERED-LOGISTIC	0.142993327887433	0.0990376819496043	0.186948973825261	1.84668817964406e-10	26732	NA	NA
Volume	Liver	20409	Frequency of feeling guilt or remorse after drinking alcohol in last year	Online follow-up	Alcohol use	ORDERED-LOGISTIC	0.191969108503522	0.131676365663108	0.252261851343935	4.47538861046356e-10	15729	NA	NA
Volume	Liver	20479	Ever thought that life not worth living	Online follow-up	Self-harm behaviours	ORDERED-LOGISTIC	0.123766457486655	0.083629982496425	0.163902932476885	1.52453201301113e-9	26646	NA	NA
Volume	Liver	20516	Recent restlessness	Online follow-up	Anxiety	ORDERED-LOGISTIC	0.167916051671041	0.111862379430846	0.223969723911236	4.37286825707012e-9	26744	NA	NA
Volume	Liver	21043	Least number of times bowels opened per week	Online follow-up	Digestive health	ORDERED-LOGISTIC	0.101415702569765	0.0674675904395166	0.135363814700014	4.81388579662064e-9	29969	NA	NA
Volume	Liver	20502	Ever had period extreme irritability	Online follow-up	Mania	LOGISTIC-BINARY	0.120491148461874	0.0776767774133195	0.163268511865146	3.41006776374954e-8	25992	6883	19109
Volume	Liver	20487	Felt hated by family member as a child	Online follow-up	Traumatic events	ORDERED-LOGISTIC	0.139723535751491	0.0898092058836652	0.189637865619316	4.13650323652769e-8	26728	NA	NA
Volume	Liver	20515	Recent trouble relaxing	Online follow-up	Anxiety	ORDERED-LOGISTIC	0.115459290091883	0.0739309560176312	0.156987624166135	5.10284659571734e-8	26739	NA	NA
Volume	Liver	100240	Coffee consumed	Online follow-up	Hot/cold beverages yesterday	LOGISTIC-BINARY	0.264281686157855	0.168572505547363	0.361235849776895	7.52547423339292e-8	5726	4068	1658
Volume	Liver	100150	Drinking water intake	Online follow-up	Hot/cold beverages yesterday	ORDERED-LOGISTIC	0.197663859282769	0.125065044128572	0.270262674436965	9.85048674095276e-8	5726	NA	NA
Volume	Liver	21063	Ever been offered/sought treatment for depression	Online follow-up	Digestive health	LOGISTIC-BINARY	0.110369965869491	0.0687221784620344	0.151908915242284	1.97766506895786e-7	30079	7153	22926
Volume	Liver	20480	Ever self-harmed	Online follow-up	Self-harm behaviours	LOGISTIC-BINARY	0.229701429645659	0.142215850892563	0.315510489446796	2.02387641439278e-7	26728	1102	25626
Volume	Liver	100270	Filtered coffee intake	Online follow-up	Hot/cold beverages yesterday	ORDERED-LOGISTIC	0.263861528900424	0.164038214974934	0.363684842825914	2.28636423717744e-7	5718	NA	NA
Volume	Liver	20546#3	Substances taken for depression: Medication prescribed to you (for at least two weeks)	Online follow-up	Depression	LOGISTIC-BINARY	0.115255411635887	0.0714008247509741	0.158982200953824	2.48027173544272e-7	26677	6225	20452
Volume	Liver	20507	Recent feelings of inadequacy	Online follow-up	Depression	ORDERED-LOGISTIC	0.119175091188837	0.0727366652204669	0.165613517157207	4.93864733542391e-7	26697	NA	NA
Volume	Liver	20508	Recent trouble concentrating on things	Online follow-up	Depression	ORDERED-LOGISTIC	0.12010226540429	0.073243897364344	0.166960633444237	5.10315684757489e-7	26771	NA	NA
Volume	Liver	21041	Degree to which abdominal pain/discomfort/altered bowel habits affect/interfere with life in general	Online follow-up	Digestive health	ORDERED-LOGISTIC	0.0860590514954902	0.0523893491920645	0.119728753798916	5.48273070770079e-7	30052	NA	NA
Volume	Liver	20544#11	Mental health problems ever diagnosed by a professional: Depression	Online follow-up	Mental distress	LOGISTIC-BINARY	0.114659448537532	0.069315959425999	0.159843941856954	6.85297402943967e-7	26673	5497	21176
Volume	Liver	20488	Physically abused by family as a child	Online follow-up	Traumatic events	ORDERED-LOGISTIC	0.110915417632331	0.0664257535728724	0.15540508169179	1.03308144033619e-6	26743	NA	NA
Volume	Liver	20499	Ever sought or received professional help for mental distress	Online follow-up	Mental distress	LOGISTIC-BINARY	0.0977811597666586	0.0582219832873518	0.13734235606827	1.26599120810413e-6	26718	10299	16419
Volume	Liver	22604#4	Work hours - lumped category	Online follow-up	Employment history	LOGISTIC-BINARY	0.106575144552015	0.0630521087228716	0.150186812109844	1.62596926948837e-6	21105	8698	12407
Volume	Liver	20485	Ever contemplated self-harm	Online follow-up	Self-harm behaviours	ORDERED-LOGISTIC	0.125391726620462	0.0741251843377673	0.176658268903156	1.64456766160006e-6	26713	NA	NA
Volume	Liver	21035	Currently (in last 3 months) suffer from abdominal pain	Online follow-up	Digestive health	LOGISTIC-BINARY	0.0972100675515233	0.0569608349530252	0.137366298135334	2.14036458602097e-6	30115	8361	21754
Volume	Liver	21025	Frequency of discomfort/pain in abdomen in last 3 months	Online follow-up	Digestive health	ORDERED-LOGISTIC	0.0793265949269673	0.046172940869146	0.112480248984789	2.74860853049683e-6	30146	NA	NA
Volume	Liver	20509	Recent inability to stop or control worrying	Online follow-up	Anxiety	ORDERED-LOGISTIC	0.106287648674397	0.0616844743532141	0.150890822995581	3.01816849572887e-6	26717	NA	NA
Volume	Liver	20529-0	Victim of physically violent crime	Online follow-up	Traumatic events	MULTINOMIAL-LOGISTIC	NA	NA	NA	3.55197672718389e-6	NA	NA	NA
Volume	Liver	20489	Felt loved as a child	Online follow-up	Traumatic events	ORDERED-LOGISTIC	-0.0824280204209498	-0.11799540493017	-0.0468606359117297	5.58849906820791e-6	26723	NA	NA
Volume	Liver	20501	Ever had period of mania / excitability	Online follow-up	Mania	LOGISTIC-BINARY	0.188444182441991	0.105148701096946	0.270321389455209	7.7018393361816e-6	26152	1084	25068
Volume	Liver	20523	Physical violence by partner or ex-partner as an adult	Online follow-up	Traumatic events	ORDERED-LOGISTIC	0.125586319978492	0.0695191131040693	0.181653526852916	1.13665519080388e-5	26740	NA	NA
Volume	Liver	20498	Felt very upset when reminded of stressful experience in past month	Online follow-up	Traumatic events	ORDERED-LOGISTIC	0.0863430250055859	0.0474147285093522	0.12527132150182	1.38357123174306e-5	26760	NA	NA
Volume	Liver	100022	Alcohol	Online follow-up	Estimated nutrients yesterday	ORDERED-LOGISTIC	0.17336024246311799	0.0948372938079143	0.251883191118321	1.53628581215384e-5	5729	NA	NA
Volume	Liver	100760	Breakfast cereal consumed	Online follow-up	Cereal yesterday	LOGISTIC-BINARY	-0.192848384744013	-0.280899586561882	-0.104977363456113	1.7180348474183e-5	5726	3939	1787
Volume	Liver	20454	Maximum frequency of taking cannabis	Online follow-up	Cannabis use	ORDERED-LOGISTIC	0.173758804158749	0.0938488974454741	0.253668710872024	2.06054131622145e-5	5725	NA	NA
Volume	Liver	20548#9	Manifestations of mania or irritability: I was more active than usual	Online follow-up	Mania	LOGISTIC-BINARY	0.166549063003788	0.0886278759720248	0.243177348789747	2.38969415054941e-5	26679	1319	25360
Volume	Liver	20549#3	Substances taken for anxiety: Medication prescribed to you (for at least two weeks)	Online follow-up	Anxiety	LOGISTIC-BINARY	0.117421640192991	0.0624391880695156	0.171948813681632	2.62537304245655e-5	26702	3255	23447
Volume	Liver	100010	Portion size	Online follow-up	Typical diet yesterday	ORDERED-LOGISTIC	0.212453223842875	0.112848371786235	0.312058075899516	2.95169100244954e-5	5726	NA	NA
Volume	Liver	20511	Recent poor appetite or overeating	Online follow-up	Depression	ORDERED-LOGISTIC	0.101001286583055	0.053576617275758	0.148425955890353	2.99937700860594e-5	26772	NA	NA
Volume	Liver	20500	Ever suffered mental distress preventing usual activities	Online follow-up	Mental distress	LOGISTIC-BINARY	0.0860050504625468	0.0452721913172654	0.126706022715447	3.46591799282403e-5	26459	8809	17650
Volume	Liver	22630#9	Day shifts worked: This type of shift pattern was not worked during job	Online follow-up	Employment history	LOGISTIC-BINARY	0.0983142484247312	0.0510291326341274	0.145525290225313	4.52336227263678e-5	21105	5102	16003
Volume	Liver	20455	Age when last took cannabis	Online follow-up	Cannabis use	LINEAR	0.077806742642124	0.0400916654253178	0.11552181985893	5.31666537456391e-5	5947	NA	NA
Volume	Liver	20421	"Ever felt worried, tense, or anxious for most of a month or longer"	Online follow-up	Anxiety	LOGISTIC-BINARY	0.0913794332773643	0.0468434504254228	0.135774770238684	5.61804786601778e-5	25190	6645	18545
Volume	Liver	100280	Added milk to filtered coffee	Online follow-up	Hot/cold beverages yesterday	ORDERED-LOGISTIC	0.242971357685232	0.124652735674556	0.361289979695908	5.77444991996746e-5	5726	NA	NA
Volume	Liver	20548#7	Manifestations of mania or irritability: I was easily distracted	Online follow-up	Mania	LOGISTIC-BINARY	0.124481356350936	0.0618439841504569	0.186500624320543	9.03586590761254e-5	26679	2147	24532
Volume	Liver	20548#2	Manifestations of mania or irritability: I was more restless than usual	Online follow-up	Mania	LOGISTIC-BINARY	0.109533034200362	0.0538663202786514	0.164757792747794	1.07723188485124e-4	26679	2909	23770
Volume	Liver	20514	Recent lack of interest or pleasure in doing things	Online follow-up	Depression	ORDERED-LOGISTIC	0.0926553789948273	0.0455634077626527	0.139747350227002	1.1535560895022e-4	26745	NA	NA
Volume	Liver	20530-0	Witnessed sudden violent death	Online follow-up	Traumatic events	MULTINOMIAL-LOGISTIC	NA	NA	NA	1.29891609965113e-4	NA	NA	NA
Volume	Liver	20547#1	Activities undertaken to treat depression: Talking therapies, such as psychotherapy, counselling, group therapy or CBT	Online follow-up	Depression	LOGISTIC-BINARY	0.088018257776808	0.0428057719150838	0.133044963155591	1.31349665233436e-4	26700	5848	20852
Volume	Liver	100016	Potassium	Online follow-up	Estimated nutrients yesterday	LINEAR	0.0794333924742625	0.0387365426989996	0.120130242249525	1.31474194057602e-4	5729	NA	NA
Volume	Liver	20506	Recent feelings or nervousness or anxiety	Online follow-up	Anxiety	ORDERED-LOGISTIC	0.0826271792046036	0.0401455660572353	0.125108792351972	1.38041827179779e-4	26722	NA	NA
Volume	Liver	22660#105	Gap coding: Looking after the home and/or family	Online follow-up	Employment history	LOGISTIC-BINARY	-0.128789834622046	-0.195556183432445	-0.0623872546049377	1.49632538164753e-4	20310	5268	15042
Volume	Liver	20548#3	Manifestations of mania or irritability: My thoughts were racing	Online follow-up	Mania	LOGISTIC-BINARY	0.11312354032693	0.0538186879862852	0.171891748536289	1.72504372754966e-4	26679	2460	24219
Volume	Liver	100017	Magnesium	Online follow-up	Estimated nutrients yesterday	LINEAR	0.0769795844311142	0.0366707012297113	0.117288467632517	1.8304808508881e-4	5729	NA	NA
Volume	Liver	100890	Milk added to cereal	Online follow-up	Cereal yesterday	ORDERED-LOGISTIC	-0.158580049150361	-0.242540175093829	-0.0746199232068926	2.15996798130239e-4	5726	NA	NA
Volume	Liver	20510	Recent feelings of depression	Online follow-up	Depression	ORDERED-LOGISTIC	0.0856790733710375	0.0402810843299353	0.13107706241214	2.16824762481053e-4	26716	NA	NA
Volume	Liver	22507	Age of stopping smoking	Online follow-up	Medical information	LINEAR	0.0639507193200355	0.030059992357784	0.097841446282287	2.18065297450488e-4	7369	NA	NA
Volume	Liver	22504	Bring up phlegm/sputum/mucus on most days	Online follow-up	Medical information	LOGISTIC-BINARY	0.131529592106267	0.0610941942964098	0.20113549314595	2.30845095601326e-4	21525	1738	19787
Volume	Liver	20553#5	Methods of self-harm used: Self-injury such as self-cutting, scratching or hitting, etc.	Online follow-up	Self-harm behaviours	LOGISTIC-BINARY	0.219822866009334	0.100279478783681	0.335576351574119	2.49560780964704e-4	26713	543	26170
Volume	Liver	20431	Ever addicted to a behaviour or miscellanous	Online follow-up	Addictions	LOGISTIC-BINARY	-0.309645807504193	-0.478498423266352	-0.145546939473732	2.63517310602597e-4	1471	396	1075
Volume	Liver	20505	Recent easy annoyance or irritability	Online follow-up	Anxiety	ORDERED-LOGISTIC	0.077742210812696	0.0359081164638148	0.119576305161577	2.70678428094405e-4	26683	NA	NA
Volume	Liver	20450	Feelings of worthlessness during worst period of depression	Online follow-up	Depression	LOGISTIC-BINARY	0.097421558328524	0.0450173299738792	0.150011642819286	2.74951603807886e-4	14050	7262	6788
Volume	Liver	20497	Repeated disturbing thoughts of stressful experience in past month	Online follow-up	Traumatic events	ORDERED-LOGISTIC	0.0770283990927708	0.0351770994067998	0.118879698778742	3.0982310361566e-4	26766	NA	NA
Volume	Liver	20438	Duration of worst depression	Online follow-up	Depression	ORDERED-LOGISTIC	0.0812077986207735	0.0370053889888434	0.125410208252704	3.18220362306142e-4	14786	NA	NA
Volume	Liver	102930	Egg consumers	Online follow-up	Milk/eggs/cheese yesterday	LOGISTIC-BINARY	0.183425029350363	0.0830446461096455	0.283264298813315	3.27160273338918e-4	5726	1124	4602
Volume	Liver	20553#4	Methods of self-harm used: Ingesting a medication in excess of the normal dose	Online follow-up	Self-harm behaviours	LOGISTIC-BINARY	0.202147139748798	0.0899778045526909	0.311030689176625	3.36707404959946e-4	26713	639	26074
Volume	Liver	102340	Chocolate-covered biscuits intake	Online follow-up	Soup/snacks/pastries yesterday	ORDERED-LOGISTIC	-0.287171896354338	-0.444246454656935	-0.130097338051742	3.42073654114426e-4	5715	NA	NA
Volume	Liver	20090#353	Type of fat/oil used in cooking: Olive oil	Online follow-up	Spreads/sauces/cooking oils yesterday	LOGISTIC-BINARY	0.154985574027811	0.0700070835014557	0.239912932358814	3.47536989796475e-4	5726	2089	3637
Volume	Liver	20551#2	Substance of prescription or over-the-counter medication addiction: A painkiller	Online follow-up	Addictions	LOGISTIC-BINARY	0.492556953160348	0.20633838332809	0.7491650371199	3.60304552247386e-4	26718	66	26652
Volume	Liver	22650#9	Night shifts worked: This type of shift pattern was not worked during job	Online follow-up	Employment history	LOGISTIC-BINARY	0.0822478172882136	0.0368633892954679	0.12758831012975	3.79101440191906e-4	21105	6062	15043
Volume	Liver	20090#356	Type of fat/oil used in cooking: Rapeseed oil	Online follow-up	Spreads/sauces/cooking oils yesterday	LOGISTIC-BINARY	0.457009413523564	0.198137107370041	0.703148215873817	3.81260879898148e-4	5726	128	5598
Volume	Liver	21067	Long-term/recurrent antibiotics as child or teenager	Online follow-up	Digestive health	LOGISTIC-BINARY	0.0963911453486656	0.0429093901331501	0.149490353152271	3.91681525019567e-4	27539	3793	23746
Volume	Liver	22640#1	Mixture of day and night shifts worked: Shift pattern was worked for whole of job	Online follow-up	Employment history	LOGISTIC-BINARY	0.0983261453641456	0.0437516300852271	0.152589960398794	3.97086181010846e-4	21105	3224	17881
Volume	Liver	21074	Diarrhoea when IBS symptoms first began	Online follow-up	Digestive health	LOGISTIC-BINARY	0.196068907059818	0.0880938595841813	0.305312448205399	4.00094588898145e-4	3259	1670	1589
Volume	Liver	20548#1	Manifestations of mania or irritability: I was more talkative than usual	Online follow-up	Mania	LOGISTIC-BINARY	0.142309128538505	0.0627861713806348	0.220483924711733	4.03146981518526e-4	26679	1244	25435
Volume	Liver	22620#1	Job involved shift work: Yes	Online follow-up	Employment history	LOGISTIC-BINARY	0.0799437167688078	0.034938363285426	0.124919272285784	4.95445533864231e-4	21105	6290	14815
Volume	Liver	21038	Currently suffer from abdominal distension	Online follow-up	Digestive health	LOGISTIC-BINARY	0.077949216210657	0.0335409518273216	0.12215748263988	5.63853696188487e-4	30102	6691	23411
Volume	Liver	104900	Time spent doing vigorous physical activity	Online follow-up	Physical activity yesterday	ORDERED-LOGISTIC	0.136357941700457	0.0588008590132546	0.213915024387659	5.73136888797307e-4	5723	NA	NA
Volume	Liver	20411-0	Ever been injured or injured someone else through drinking alcohol	Online follow-up	Alcohol use	MULTINOMIAL-LOGISTIC	NA	NA	NA	6.51566361569953e-4	NA	NA	NA
Volume	Liver	20087#162	Types of spread used on bread/crackers: Normal fat butter on bread/crackers	Online follow-up	Bread/pasta/rice yesterday	LOGISTIC-BINARY	0.209638505992709	0.0878051962985616	0.329865237910447	6.82305372408315e-4	5726	694	5032
Volume	Liver	20490	Sexually molested as a child	Online follow-up	Traumatic events	ORDERED-LOGISTIC	0.111514912521836	0.0468708888742745	0.176158936169398	7.22981009982263e-4	26505	NA	NA
Volume	Liver	20407	Frequency of failure to fulfil normal expectations due to drinking alcohol in last year	Online follow-up	Alcohol use	ORDERED-LOGISTIC	0.153465845413366	0.0632100876840489	0.243721603142684	8.62194266235381e-4	15731	NA	NA
Volume	Liver	20087#175	Types of spread used on bread/crackers: Unknown polyunsaturated margarine on bread/crackers	Online follow-up	Bread/pasta/rice yesterday	LOGISTIC-BINARY	-0.734432202615954	-1.17821400056654	-0.306389486174172	9.90838103880267e-4	5726	63	5663
Volume	Liver	20412	Frequency of needing morning drink of alcohol after heavy drinking session in last year	Online follow-up	Alcohol use	ORDERED-LOGISTIC	0.473764003565315	0.190271738270918	0.757256268859712	0.00105711307224359	15748	NA	NA
Volume	Liver	100830	Plain cereal intake	Online follow-up	Cereal yesterday	ORDERED-LOGISTIC	-0.247164084876225	-0.395336111335745	-0.0989920584167054	0.00108406060206524	5726	NA	NA
Volume	Liver	20520	Recent worrying too much about different things	Online follow-up	Anxiety	ORDERED-LOGISTIC	0.0680872245875735	0.0271144450460244	0.109060004129123	0.00112715471951621	26716	NA	NA
Volume	Liver	21033	Frequency of hard/lumpy stools in the last 3 months	Online follow-up	Digestive health	ORDERED-LOGISTIC	-0.0567022857549598	-0.0910308233265339	-0.0223737481833857	0.00120742582223634	30149	NA	NA
Volume	Liver	20544#12	Mental health problems ever diagnosed by a professional: Bulimia nervosa	Online follow-up	Mental distress	LOGISTIC-BINARY	0.596879345391843	0.209027905565909	0.932030359936263	0.00123762032881397	26659	76	26583
Volume	Liver	100002	Energy	Online follow-up	Estimated nutrients yesterday	LINEAR	0.0649081918285346	0.0253583635546211	0.104458020102448	0.00130121463439149	5729	NA	NA
Volume	Liver	101240	Garlic bread intake	Online follow-up	Bread/pasta/rice yesterday	ORDERED-LOGISTIC	-0.48109031786286	-0.776058795861107	-0.186121839864613	0.00139764068433951	5722	NA	NA
Volume	Liver	20544#15	Mental health problems ever diagnosed by a professional: Anxiety, nerves or generalized anxiety disorder	Online follow-up	Mental distress	LOGISTIC-BINARY	0.0867475826262086	0.0332293213603466	0.1398230399957	0.00142048272218665	26669	3682	22987
Volume	Liver	20513	Recent thoughts of suicide or self-harm	Online follow-up	Depression	ORDERED-LOGISTIC	0.141028320298736	0.0537655867402232	0.228291053857249	0.00153868751239973	26625	NA	NA
Volume	Liver	20448	Professional informed about depression	Online follow-up	Depression	LOGISTIC-BINARY	0.0853231999702876	0.0325291174421229	0.138417217912791	0.00158274725805259	14964	9545	5419
Volume	Liver	20554#6	Actions taken following self-harm: Receive help from friends / family / neighbours	Online follow-up	Self-harm behaviours	LOGISTIC-BINARY	0.246317314923417	0.0897297431173987	0.395626099104598	0.00159783940005906	26714	308	26406
Volume	Liver	20441	Ever had prolonged loss of interest in normal activities	Online follow-up	Depression	LOGISTIC-BINARY	0.0634882453339091	0.0240295441017018	0.102945717138191	0.00161081145551726	26738	10447	16291
Volume	Liver	104090	Side salad intake	Online follow-up	Fruit/vegetables yesterday	ORDERED-LOGISTIC	0.151677299831098	0.0562301734647841	0.247124426197412	0.00185073065531036	5726	NA	NA
Volume	Liver	20554#5	Actions taken following self-harm: See own GP	Online follow-up	Self-harm behaviours	LOGISTIC-BINARY	0.251422857842628	0.0885562203684451	0.406129067156478	0.00191115727840408	26714	261	26453
Volume	Liver	20419	Difficulty concentrating during worst period of anxiety	Online follow-up	Anxiety	LOGISTIC-BINARY	0.134838194325103	0.0502011919866109	0.220573355387059	0.00191697996729462	7827	5968	1859
Volume	Liver	20548#5	Manifestations of mania or irritability: I needed less sleep than usual	Online follow-up	Mania	LOGISTIC-BINARY	0.146789349095679	0.0528243529559042	0.238673152710482	0.00195814010907808	26679	878	25801
Volume	Liver	22620#0	Job involved shift work: No	Online follow-up	Employment history	LOGISTIC-BINARY	-0.12593349949515	-0.205712986713054	-0.0447424772911652	0.00216057679850834	21105	19832	1273
Volume	Liver	21059	Degree bothered by nausea in the last 3 months	Online follow-up	Digestive health	ORDERED-LOGISTIC	0.0802195992692488	0.0288917342936215	0.131547464244876	0.00219140805343493	30158	NA	NA
Volume	Liver	100011	Iron	Online follow-up	Estimated nutrients yesterday	LINEAR	0.0626912469454038	0.0223211835208147	0.103061310369993	0.00234294106119914	5729	NA	NA
Volume	Liver	20493	Severity of problems due to mania or irritability	Online follow-up	Mania	LOGISTIC-BINARY	0.120890586978389	0.042539910795266	0.199051049771051	0.00245306378653544	6267	1791	4476
Volume	Liver	20536-0	Weight change during worst episode of depression	Online follow-up	Depression	MULTINOMIAL-LOGISTIC	NA	NA	NA	0.00245395096426948	NA	NA	NA
Volume	Liver	104910	Time spent doing moderate physical activity	Online follow-up	Physical activity yesterday	ORDERED-LOGISTIC	0.11271706562201	0.0396731419470443	0.185760989296977	0.00250127953369757	5726	NA	NA
Volume	Liver	20418	Impact on normal roles during worst period of anxiety	Online follow-up	Anxiety	ORDERED-LOGISTIC	0.0934768509766666	0.0328735958121697	0.154080106141164	0.00250930834500892	8189	NA	NA
Volume	Liver	22127	Doctor diagnosed asthma	Online follow-up	Medical information	LOGISTIC-BINARY	0.0927459673122492	0.0317103496472956	0.153232858544864	0.00276962267567512	21525	2695	18830
Volume	Liver	21039	Severity of current abdominal distension/tightness	Online follow-up	Digestive health	ORDERED-LOGISTIC	0.0972911141365661	0.0333255228631154	0.161256705410017	0.0028824979689632	6674	NA	NA
Volume	Liver	104370	Watercress intake	Online follow-up	Fruit/vegetables yesterday	ORDERED-LOGISTIC	0.325029148684385	0.10946707414717	0.5405912232216	0.00313637762554261	5717	NA	NA
Volume	Liver	21061	Degree bothered by trouble sleeping in the last 3 months	Online follow-up	Digestive health	ORDERED-LOGISTIC	0.0512270971407185	0.0170182829098338	0.0854359113716032	0.00333735929483066	30158	NA	NA
Volume	Liver	100590	Red wine intake	Online follow-up	Alcoholic beverages yesterday	ORDERED-LOGISTIC	0.154599224308196	0.0505905279556781	0.258607920660714	0.0035898042066104	5726	NA	NA
Volume	Liver	20090#368	Type of fat/oil used in cooking: Normal fat olive spread	Online follow-up	Spreads/sauces/cooking oils yesterday	LOGISTIC-BINARY	0.432718626181054	0.131100074202997	0.715847977296725	0.00368247364292435	5726	95	5631
Volume	Liver	21032	Frequency of harder stools when abdominal discomfort/pain started	Online follow-up	Digestive health	ORDERED-LOGISTIC	-0.0696625662335118	-0.116845216747449	-0.0224799157195745	0.00381111913591612	15723	NA	NA
Volume	Liver	20531-0	Victim of sexual assault	Online follow-up	Traumatic events	MULTINOMIAL-LOGISTIC	NA	NA	NA	0.00434501953174735	NA	NA	NA
Volume	Liver	102130	Dessert consumers	Online follow-up	Soup/snacks/pastries yesterday	LOGISTIC-BINARY	-0.12945986312846	-0.218887510796318	-0.0408624093811742	0.00435262526881049	5726	1956	3770
Volume	Liver	20548#8	Manifestations of mania or irritability: I was more confident than usual	Online follow-up	Mania	LOGISTIC-BINARY	0.141208582824309	0.0429795675037579	0.237187657750685	0.00436348613963357	26679	767	25912
Volume	Liver	102940	Whole egg intake	Online follow-up	Milk/eggs/cheese yesterday	ORDERED-LOGISTIC	0.170302389363621	0.0528359306520669	0.287768848075176	0.00450499587514267	5726	NA	NA
Volume	Liver	100003	Protein	Online follow-up	Estimated nutrients yesterday	LINEAR	0.0584451867374547	0.018120065537222	0.0987703079376874	0.00450941268188578	5729	NA	NA
Volume	Liver	20553#6	Methods of self-harm used: Ingesting alcohol or a recreational or illicit drug	Online follow-up	Self-harm behaviours	LOGISTIC-BINARY	0.285497255239062	0.0803065261432995	0.477490182876009	0.00482974832556071	26713	154	26559
Volume	Liver	20084#468	Vitamin and/or mineral supplement use: Multivitamin	Online follow-up	Vitamin/mineral supplements yesterday	LOGISTIC-BINARY	0.219559641253439	0.064749164168884	0.370635565191871	0.00487310395971838	5726	374	5352
Volume	Liver	100580	Alcohol consumed	Online follow-up	Alcoholic beverages yesterday	LOGISTIC-BINARY	0.120119072935711	0.0364377379021657	0.204157467737127	0.00497918973574691	5726	2878	2848
Volume	Liver	20517	"Trouble falling or staying asleep, or sleeping too much"	Online follow-up	Depression	ORDERED-LOGISTIC	0.05215720386948	0.0155425365803364	0.0887718711586236	0.00524216906113488	26767	NA	NA
Volume	Liver	20512	Recent feelings of foreboding	Online follow-up	Anxiety	ORDERED-LOGISTIC	0.0720753059529375	0.0213873846413917	0.122763227264483	0.00532359614300357	26687	NA	NA
Volume	Liver	22502	Cough on most days	Online follow-up	Medical information	LOGISTIC-BINARY	0.0852905449848414	0.024833925231424	0.145208344994214	0.00546979019450454	21525	2710	18815
Volume	Liver	101390	Number of baps with butter/margarine	Online follow-up	Bread/pasta/rice yesterday	ORDERED-LOGISTIC	-0.547612839921803	-0.93764680087843	-0.157578878965176	0.00594476504848884	5718	NA	NA
Volume	Liver	104300	Spinach intake	Online follow-up	Fruit/vegetables yesterday	ORDERED-LOGISTIC	0.26427863554147	0.0741288084718883	0.454428462611051	0.0064678312811095	5717	NA	NA
Volume	Liver	20084#472	Vitamin and/or mineral supplement use: Fish oil	Online follow-up	Vitamin/mineral supplements yesterday	LOGISTIC-BINARY	0.134320500644714	0.0371893557702421	0.230815502065458	0.00652129542941528	5726	1368	4358
Volume	Liver	20240	Maximum digits remembered correctly	Online follow-up	Numeric memory	ORDERED-LOGISTIC	0.0557608725705627	0.0155878951520188	0.0959338499891066	0.00652408443669297	18968	NA	NA
Volume	Liver	20084#477	Vitamin and/or mineral supplement use: Vitamin B12	Online follow-up	Vitamin/mineral supplements yesterday	LOGISTIC-BINARY	0.389674010029591	0.099647772897925	0.663076522830325	0.00666961483050408	5726	111	5615
Volume	Liver	20087#170	Types of spread used on bread/crackers: Polyunsaturated margarine on bread/crackers	Online follow-up	Bread/pasta/rice yesterday	LOGISTIC-BINARY	-0.140622946752366	-0.24339657746745	-0.0392278982454669	0.00692286516804739	5726	1195	4531
Volume	Liver	20463	Ever heard an un-real voice	Online follow-up	Unusual and psychotic experiences	LOGISTIC-BINARY	0.171228210058161	0.0442366332414606	0.293935544493614	0.007181914929842	26692	468	26224
Volume	Liver	20428	Professional informed about anxiety	Online follow-up	Anxiety	LOGISTIC-BINARY	0.0934151368088164	0.0248500378503139	0.162448291546859	0.00777003514451913	8153	4856	3297
Volume	Liver	20548#6	Manifestations of mania or irritability: I was more creative or had more ideas than usual	Online follow-up	Mania	LOGISTIC-BINARY	0.13920043881173	0.0350716413528151	0.240709001249654	0.00796018002630345	26679	688	25991
Volume	Liver	102140	Milk-based pudding intake	Online follow-up	Soup/snacks/pastries yesterday	ORDERED-LOGISTIC	-0.307181461370256	-0.535104436087453	-0.0792584866530593	0.0082750956418659	5720	NA	NA
Volume	Liver	100800	Muesli intake	Online follow-up	Cereal yesterday	ORDERED-LOGISTIC	0.146497093861963	0.0375687180335326	0.255425469690393	0.00841230658382358	5726	NA	NA
Volume	Liver	22606#0	Workplace very noisy: Rarely/never	Online follow-up	Employment history	LOGISTIC-BINARY	-0.0666961354411175	-0.116261847220692	-0.016875333392646	0.00851333893447911	21094	16530	4564
Volume	Liver	100400	Standard tea intake	Online follow-up	Hot/cold beverages yesterday	ORDERED-LOGISTIC	-0.0985107025845473	-0.17195800854798	-0.0250633966211143	0.00859115511396195	5726	NA	NA
Volume	Liver	20543	Number of things worried about during worst period of anxiety	Online follow-up	Anxiety	LOGISTIC-BINARY	0.0919921628872819	0.0235255810967566	0.160833360856119	0.00861637112114609	7967	4337	3630
Volume	Liver	20109#2	Ingredients in homemade soup: Meat	Online follow-up	Soup/snacks/pastries yesterday	LOGISTIC-BINARY	0.603932176939847	0.127241010207524	1.03271251257331	0.00862127017653408	5726	31	5695
Volume	Liver	20088#346	Types of spreads/sauces consumed: Tomato-based sauce	Online follow-up	Spreads/sauces/cooking oils yesterday	LOGISTIC-BINARY	-0.266598350331897	-0.469493721742727	-0.0694552607075626	0.00901515615830608	5726	284	5442
Volume	Liver	100850	Whole-wheat cereal intake	Online follow-up	Cereal yesterday	ORDERED-LOGISTIC	-0.168451984083938	-0.294869216232875	-0.0420347519350002	0.00903294217208144	5726	NA	NA
Volume	Liver	20456	Ever addicted to illicit or recreational drugs	Online follow-up	Addictions	LOGISTIC-BINARY	0.339118584013503	0.0789015925252601	0.593819625254287	0.00966546103249804	1469	107	1362
Volume	Liver	104260	Onion intake	Online follow-up	Fruit/vegetables yesterday	ORDERED-LOGISTIC	0.122929457746684	0.0289363976465391	0.216922517846829	0.0103911703061886	5723	NA	NA
Volume	Liver	104100	Avocado intake	Online follow-up	Fruit/vegetables yesterday	ORDERED-LOGISTIC	0.308654872627976	0.0718042898103474	0.545505455445604	0.0106694810958216	5723	NA	NA
Volume	Liver	20459	General happiness with own health	Online follow-up	Happiness and subjective well-being	ORDERED-LOGISTIC	0.0457636233088128	0.0103619795297474	0.0811652670878783	0.011292755294602	26748	NA	NA
Volume	Liver	20484	Attempted suicide in past year	Online follow-up	Self-harm behaviours	LOGISTIC-BINARY	0.744671385388837	0.204784298153377	1.36811067249056	0.0115552907660607	569	15	554
Volume	Liver	22134	Doctor diagnosed bronchiectasis	Online follow-up	Medical information	LOGISTIC-BINARY	0.276650486199659	0.0518307168427086	0.484532078556104	0.0122931204308543	21525	165	21360
Volume	Liver	20437	Thoughts of death during worst depression	Online follow-up	Depression	LOGISTIC-BINARY	0.0657306951057544	0.0141852912189152	0.117400493043305	0.0125315995316522	14157	7207	6950
Volume	Liver	22608#2	Workplace very hot	Online follow-up	Employment history	LOGISTIC-BINARY	0.0784695845120441	0.0165140330259036	0.139832701424159	0.0126024139503684	20961	2331	18630
Volume	Liver	21049	Degree bothered by pain in arms/legs/joints in the past 3 months	Online follow-up	Digestive health	ORDERED-LOGISTIC	0.0439250663546165	0.00939695415234545	0.0784531785568876	0.0126573323297393	30154	NA	NA
Volume	Liver	22606#2	Workplace very noisy	Online follow-up	Employment history	LOGISTIC-BINARY	0.0649869136999591	0.0133463217085946	0.116375270446133	0.0133988063504573	21037	3880	17157
Volume	Liver	100900	Intake of sugar added to cereal	Online follow-up	Cereal yesterday	ORDERED-LOGISTIC	-0.161245037632843	-0.290071407069396	-0.0324186681962904	0.0141883743558443	5726	NA	NA
Volume	Liver	20090#362	Type of fat/oil used in cooking: Normal fat butter	Online follow-up	Spreads/sauces/cooking oils yesterday	LOGISTIC-BINARY	0.195425169805914	0.0370169549284573	0.35019538397702	0.0143936689437826	5726	421	5305
Volume	Liver	21068	Diagnosed with coeliac disease or gluten sensitivity	Online follow-up	Digestive health	LOGISTIC-BINARY	-0.203194361571847	-0.368192388948211	-0.0423892891716295	0.0145453381788789	29975	479	29496
Volume	Liver	102370	Cereal bar intake	Online follow-up	Soup/snacks/pastries yesterday	ORDERED-LOGISTIC	-0.235348772157706	-0.424536314914018	-0.0461612294013933	0.0147901083907076	5718	NA	NA
Volume	Liver	20496	Felt distant from other people in past month	Online follow-up	Traumatic events	ORDERED-LOGISTIC	0.0682605479565396	0.0130558386785506	0.123465257234529	0.0153859436423174	11526	NA	NA
Volume	Liver	20088#349	Types of spreads/sauces consumed: Gravy	Online follow-up	Spreads/sauces/cooking oils yesterday	LOGISTIC-BINARY	-0.208565302696847	-0.379711066901855	-0.0420050642525736	0.0154896262681517	5726	389	5337
Volume	Liver	20554#1	Actions taken following self-harm: See anyone from psychiatric or mental health services, including liaison services	Online follow-up	Self-harm behaviours	LOGISTIC-BINARY	0.176617068882789	0.0298284661176686	0.317378380988724	0.0160702570511857	26714	358	26356
Volume	Liver	21062	Ever been offered/sought treatment for anxiety	Online follow-up	Digestive health	LOGISTIC-BINARY	0.0531998931306397	0.00976040018560981	0.0964285675010757	0.0161084431135594	30101	6510	23591
Volume	Liver	20540	Multiple worries during worst period of anxiety	Online follow-up	Anxiety	LOGISTIC-BINARY	0.0963892767082838	0.0179932956216542	0.175667930001034	0.0165367305216433	7872	5831	2041
Volume	Liver	20544#13	Mental health problems ever diagnosed by a professional: Psychological over-eating or binge-eating	Online follow-up	Mental distress	LOGISTIC-BINARY	0.304543809656798	0.0435591361742187	0.542323764987707	0.0165701366644277	26659	86	26573
Volume	Liver	20471	Ever seen an un-real vision	Online follow-up	Unusual and psychotic experiences	LOGISTIC-BINARY	0.121621512759856	0.0197574647722402	0.220910539421967	0.0177792187234	26532	809	25723
Volume	Liver	100006	Saturated fat	Online follow-up	Estimated nutrients yesterday	LINEAR	0.0482331479441891	0.00792843304708743	0.0885378628412907	0.0190097633403807	5729	NA	NA
Volume	Liver	101090	Bap intake	Online follow-up	Bread/pasta/rice yesterday	ORDERED-LOGISTIC	-0.274010346285015	-0.504491965693823	-0.0435287268762063	0.0198327931727909	5719	NA	NA
Volume	Liver	100350	Added milk to other coffee type	Online follow-up	Hot/cold beverages yesterday	LOGISTIC-BINARY	-0.876554434527724	-1.62332168565134	-0.164007158504425	0.0198845615135304	5726	24	5702
Volume	Liver	20550#1	Activities undertaken to treat anxiety: Talking therapies, such as psychotherapy, counselling, group therapy or CBT	Online follow-up	Anxiety	LOGISTIC-BINARY	0.0659806199169131	0.0098699701521031	0.121574862456032	0.0205784914427458	26707	3285	23422
Volume	Liver	100310	Espresso intake	Online follow-up	Hot/cold beverages yesterday	ORDERED-LOGISTIC	0.337934862316906	0.051086045881982	0.62478367875183	0.0209763661675968	5704	NA	NA
Volume	Liver	20090#359	Type of fat/oil used in cooking: Butter	Online follow-up	Spreads/sauces/cooking oils yesterday	LOGISTIC-BINARY	0.140915561002155	0.0199529274772648	0.260109512447013	0.0213826550871315	5726	716	5010
Volume	Liver	20446	Ever had prolonged feelings of sadness or depression	Online follow-up	Depression	LOGISTIC-BINARY	0.0456630854847569	0.00675834690276466	0.0846256860527843	0.0215064689564875	26750	14536	12214
Volume	Liver	20093#1	Type of large bap eaten: white	Online follow-up	Bread/pasta/rice yesterday	LOGISTIC-BINARY	-0.353836164371438	-0.662601483094859	-0.0592079246847859	0.0216651691554754	5726	112	5614
Volume	Liver	100014	Folate	Online follow-up	Estimated nutrients yesterday	LINEAR	0.0469634119089554	0.00638373733208821	0.0875430864858226	0.023319378003045	5729	NA	NA
Volume	Liver	20525	Able to pay rent/mortgage as an adult	Online follow-up	Traumatic events	ORDERED-LOGISTIC	-0.0629834906904154	-0.117461992582408	-0.00850498879842263	0.0234603737036879	26476	NA	NA
Volume	Liver	20086#13	Type of special diet followed: Other	Online follow-up	Typical diet yesterday	LOGISTIC-BINARY	0.281034146033226	0.0292370991732667	0.520994236521661	0.0250628951664148	5726	161	5565
Volume	Liver	102980	Other egg intake	Online follow-up	Milk/eggs/cheese yesterday	ORDERED-LOGISTIC	0.399072156129799	0.0435243789982999	0.754619933261298	0.0278523335300882	5722	NA	NA
Volume	Liver	20528-0	Diagnosed with life-threatening illness	Online follow-up	Traumatic events	MULTINOMIAL-LOGISTIC	NA	NA	NA	0.0281721371572943	NA	NA	NA
Volume	Liver	22614#2	Worked with pesticides	Online follow-up	Employment history	LOGISTIC-BINARY	0.247506477348913	0.0172719906096465	0.460868818325555	0.028720162396387	20470	121	20349
Volume	Liver	100015	Vitamin C	Online follow-up	Estimated nutrients yesterday	LINEAR	0.0456270827983172	0.00455063254019675	0.0867035330564376	0.0294797938879117	5729	NA	NA
Volume	Liver	20495	Avoided activities or situations because of previous stressful experience in past month	Online follow-up	Traumatic events	ORDERED-LOGISTIC	0.0523239816998304	0.00514114647476888	0.0995068169248919	0.029746733189734	26765	NA	NA
Volume	Liver	21027	Abdominal discomfort/pain for 6 months or longer	Online follow-up	Digestive health	LOGISTIC-BINARY	0.0541564864357454	0.00491036451072713	0.103461402264667	0.031205712624727	15748	8084	7664
Volume	Liver	20544#17	Mental health problems ever diagnosed by a professional: Agoraphobia	Online follow-up	Mental distress	LOGISTIC-BINARY	0.382326049270194	0.00909698764392485	0.704118380680277	0.0312331804536997	26659	51	26608
Volume	Liver	21024	Ever diagnosed with IBS	Online follow-up	Digestive health	LOGISTIC-BINARY	0.0634209716263861	0.00539752954686583	0.120858186653874	0.0312935250894873	29367	3349	26018
Volume	Liver	20554#3	Actions taken following self-harm: Need hospital treatment (eg A&E)	Online follow-up	Self-harm behaviours	LOGISTIC-BINARY	0.146421502116757	0.00979304034032705	0.278030603720272	0.0324025152079746	26714	435	26279
Volume	Liver	100670	White wine intake	Online follow-up	Alcoholic beverages yesterday	ORDERED-LOGISTIC	0.131922951044906	0.0101239083255504	0.253721993764262	0.0338047594081351	5726	NA	NA
Volume	Liver	22619#0	Breathing problems responsible for leaving job: No	Online follow-up	Employment history	LOGISTIC-BINARY	0.0908423430782801	0.00585004319899684	0.174193452613715	0.03437614858115	21105	1156	19949
Volume	Liver	20090#366	Type of fat/oil used in cooking: Very low fat olive spread	Online follow-up	Spreads/sauces/cooking oils yesterday	LOGISTIC-BINARY	-0.808843451115126	-1.58514973615907	-0.0904348464712798	0.0350955206647904	5726	22	5704
Volume	Liver	100360	Decaffeinated coffee	Online follow-up	Hot/cold beverages yesterday	ORDERED-LOGISTIC	-0.133214808954286	-0.257680910902214	-0.0087487070063581	0.035970312622252	5726	NA	NA
Volume	Liver	20547#3	Activities undertaken to treat depression: Other therapeutic activities such as mindfulness, yoga or art classes	Online follow-up	Depression	LOGISTIC-BINARY	0.0769523615893344	0.00442903007015418	0.148448638011694	0.0362063025345494	26700	2051	24649
Volume	Liver	104360	Turnip/swede intake	Online follow-up	Fruit/vegetables yesterday	ORDERED-LOGISTIC	0.274950936632002	0.0161232507640371	0.533778622499966	0.0373791166899332	5720	NA	NA
Volume	Liver	20087#190	Types of spread used on bread/crackers: Low fat unknown margarine on bread/crackers	Online follow-up	Bread/pasta/rice yesterday	LOGISTIC-BINARY	-0.522748050376942	-1.03309288430733	-0.0471939380926862	0.0381634125611847	5726	45	5681
Volume	Liver	20100#1	Thickness of butter/margarine spread on large baps: thin	Online follow-up	Bread/pasta/rice yesterday	LOGISTIC-BINARY	-0.610445034818943	-1.20230731708199	-0.0523757999195734	0.0388161500228863	5726	35	5691
Volume	Liver	20439	Frequency of depressed days during worst episode of depression	Online follow-up	Depression	ORDERED-LOGISTIC	0.0515815786184505	0.00260190556854203	0.100561251668359	0.0390246098891522	14558	NA	NA
Volume	Liver	102210	Sponge pudding intake	Online follow-up	Soup/snacks/pastries yesterday	ORDERED-LOGISTIC	-0.290174237239317	-0.56597420318224	-0.0143742712963944	0.0392393083885746	5719	NA	NA
Volume	Liver	22660#101	Gap coding: Paid work for less than 15 hours per week on average or lasting less than 6 months	Online follow-up	Employment history	LOGISTIC-BINARY	0.0635250015742701	0.00278273751244193	0.123706645489669	0.0394459015146212	20212	3393	16819
Volume	Liver	100460	Added milk to standard tea	Online follow-up	Hot/cold beverages yesterday	ORDERED-LOGISTIC	-0.0901200650668736	-0.176359332023556	-0.00388079811019124	0.040586843789814	5726	NA	NA
Volume	Liver	21073	Fever when IBS symptoms first began	Online follow-up	Digestive health	LOGISTIC-BINARY	0.202572707864621	0.0044144462365238	0.395388339360834	0.0419722613227146	3256	201	3055
Volume	Liver	103270	Tofu intake	Online follow-up	Vegetarian alternatives yesterday	ORDERED-LOGISTIC	0.423085219730998	0.0152409957141967	0.830929443747799	0.042074880898631	5724	NA	NA
Volume	Liver	22655	Rest days during night shift periods	Online follow-up	Employment history	ORDERED-LOGISTIC	0.284754697409443	0.00905014336908816	0.560459251449799	0.043494489289868	509	NA	NA
Volume	Liver	20481	Self-harmed in past year	Online follow-up	Self-harm behaviours	LOGISTIC-BINARY	0.29342075408004	0.00303393417108313	0.577290845809531	0.044051434380909	1101	79	1022
Volume	Liver	102830	Soft cheese intake	Online follow-up	Milk/eggs/cheese yesterday	ORDERED-LOGISTIC	0.209802375182988	0.00417835491347143	0.415426395452505	0.0455670568604552	5725	NA	NA
Volume	Liver	20491	Someone to take to doctor when needed as a child	Online follow-up	Traumatic events	ORDERED-LOGISTIC	-0.0536191841942129	-0.10628733505509	-9.51033333336189e-4	0.0460106035072846	26659	NA	NA
Volume	Liver	20084#476	Vitamin and/or mineral supplement use: Vitamin B6	Online follow-up	Vitamin/mineral supplements yesterday	LOGISTIC-BINARY	0.289739140480751	-0.00319931693865098	0.566738883746711	0.0463032401244846	5726	120	5606
Volume	Liver	20425	Ever worried more than most people would in similar situation	Online follow-up	Anxiety	LOGISTIC-BINARY	0.0481021021448552	6.78901619651031e-4	0.0953228011728981	0.0463149693196133	22686	5771	16915
Volume	Liver	104670	Vitamin supplement user	Online follow-up	Vitamin/mineral supplements yesterday	LOGISTIC-BINARY	0.0875731518265885	8.34776245684123e-4	0.174098932213691	0.0474874958394318	5726	2284	3442
Volume	Liver	21037	Number of days (out of 10) with abdominal pain	Online follow-up	Digestive health	ORDERED-LOGISTIC	0.0572780211152767	6.21789439149451e-4	0.113934252791404	0.0475681295796608	8294	NA	NA
Volume	Liver	20544#10	Mental health problems ever diagnosed by a professional: Mania, hypomania, bipolar or manic-depression	Online follow-up	Mental distress	LOGISTIC-BINARY	0.247163847498737	-0.00908146504008509	0.482837405034835	0.0490975724837187	26659	111	26548
Volume	Liver	104920	Time spent doing light physical activity	Online follow-up	Physical activity yesterday	ORDERED-LOGISTIC	0.0764804892781651	2.31088599850382e-4	0.15272988995648001	0.0493548710342867	5726	NA	NA
Volume	Liver	20427	Frequent trouble falling or staying asleep during worst period of anxiety	Online follow-up	Anxiety	LOGISTIC-BINARY	0.0889130878281686	7.90765165732579e-4	0.178306246751201	0.0495589246683363	7978	6533	1445
Volume	Liver	20415	Ongoing addiction to alcohol	Online follow-up	Addictions	LOGISTIC-BINARY	0.23724159491361	-2.9056734135244e-4	0.479202291704157	0.0517821447463335	534	244	290
Volume	Liver	20550#3	Activities undertaken to treat anxiety: Other therapeutic activities such as mindfulness, yoga or art classes	Online follow-up	Anxiety	LOGISTIC-BINARY	0.0838233238706327	-0.00148677926331055	0.167601558097291	0.0519895001202546	26707	1464	25243
Volume	Liver	104130	Beetroot intake	Online follow-up	Fruit/vegetables yesterday	ORDERED-LOGISTIC	0.1649878613311	-0.00141714870260964	0.331392871364809	0.0520289895962804	5724	NA	NA
Volume	Liver	20087#165	Types of spread used on bread/crackers: Very low fat olive spread on bread/crackers	Online follow-up	Bread/pasta/rice yesterday	LOGISTIC-BINARY	-0.65834377664477	-1.33764495284592	-0.00172932854961116	0.0558287085586972	5726	26	5700
Volume	Liver	22604#3	Work hours - lumped category	Online follow-up	Employment history	LOGISTIC-BINARY	-0.041631286592415	-0.0843673508434864	0.00108090305058457	0.0561193249004046	21105	11856	9249
Volume	Liver	20084#478	Vitamin and/or mineral supplement use: Vitamin C	Online follow-up	Vitamin/mineral supplements yesterday	LOGISTIC-BINARY	0.164309936527973	-0.00697861758058522	0.330841060974505	0.0565149071506302	5726	354	5372
Volume	Liver	20091#1	Type of sliced bread eaten: white	Online follow-up	Bread/pasta/rice yesterday	LOGISTIC-BINARY	-0.101113767236397	-0.206048197905277	0.00248814813624046	0.0572605736177705	5726	1010	4716
Volume	Liver	20090#394	Type of fat/oil used in cooking: Unknown soft margarine	Online follow-up	Spreads/sauces/cooking oils yesterday	LOGISTIC-BINARY	0.415853269113972	-0.0359861289228307	0.829826515154134	0.0582742373774548	5726	29	5697
Volume	Liver	21028	Frequency of discomfort/pain getting better or stopping after a bowel movement	Online follow-up	Digestive health	ORDERED-LOGISTIC	0.0416276824401972	-0.00155484427524597	0.0848102091556405	0.058853526927456	15711	NA	NA
Volume	Liver	100004	Fat	Online follow-up	Estimated nutrients yesterday	LINEAR	0.0385939357912411	-0.00171785935190701	0.0789057309343892	0.0605910069073544	5729	NA	NA
Volume	Liver	20088#335	Types of spreads/sauces consumed: Yeast extract	Online follow-up	Spreads/sauces/cooking oils yesterday	LOGISTIC-BINARY	0.182087953985079	-0.0120366145492024	0.369572086198175	0.061254248574336	5726	241	5485
Volume	Liver	100024	Calcium	Online follow-up	Estimated nutrients yesterday	LINEAR	0.0386008181579636	-0.0021629630208435	0.0793645993367707	0.0634536488921015	5729	NA	NA
Volume	Liver	22146	Age hayfever or allergic rhinitis diagnosed by doctor	Online follow-up	Medical information	LINEAR	-0.039339292237459	-0.0812063407365978	0.00252775626167987	0.0655230497666248	4958	NA	NA
Volume	Liver	20086#11	Type of special diet followed: Vegetarian	Online follow-up	Typical diet yesterday	LOGISTIC-BINARY	0.202804377472996	-0.0174482525848129	0.414721448672894	0.0658259897048126	5726	230	5496
Volume	Liver	20442	Lifetime number of depressed periods	Online follow-up	Depression	ORDERED-LOGISTIC	0.0521718948614676	-0.00351068156101005	0.107854471283945	0.0663194241061607	12368	NA	NA
Volume	Liver	20526-0	Been in serious accident believed to be life-threatening	Online follow-up	Traumatic events	MULTINOMIAL-LOGISTIC	NA	NA	NA	0.0663256862949635	NA	NA	NA
Volume	Liver	20097#1	Size of rose wine glass drunk: small (125ml)	Online follow-up	Alcoholic beverages yesterday	LOGISTIC-BINARY	-0.46813952614686	-0.977190380616883	0.0168969980570704	0.066446518436991	5726	50	5676
Volume	Liver	20088#347	Types of spreads/sauces consumed: Cheese sauce	Online follow-up	Spreads/sauces/cooking oils yesterday	LOGISTIC-BINARY	0.268789362617569	-0.0279685632205186	0.54708334253231	0.0668136917565021	5726	100	5626
Volume	Liver	20426	Restless during period of worst anxiety	Online follow-up	Anxiety	LOGISTIC-BINARY	0.0665911554368947	-0.00464145087141466	0.13830670643317	0.0677595227905483	7605	4611	2994
Volume	Liver	22128	Doctor diagnosed emphysema	Online follow-up	Medical information	LOGISTIC-BINARY	0.382039007313586	-0.064268805018069	0.754666613768218	0.0681995741602224	21525	39	21486
Volume	Liver	102720	Wholemeal pasta intake	Online follow-up	Bread/pasta/rice yesterday	ORDERED-LOGISTIC	-0.257634610728912	-0.534633764692436	0.0193645432346117	0.0683597558058049	5723	NA	NA
Volume	Liver	104120	Green bean intake	Online follow-up	Fruit/vegetables yesterday	ORDERED-LOGISTIC	0.12452803984316	-0.00960239490333206	0.258658474589652	0.06886059123016	5722	NA	NA
Volume	Liver	20102#2	Thickness of butter/margarine spread on crackers/crispbreads: medium	Online follow-up	Bread/pasta/rice yesterday	LOGISTIC-BINARY	-0.333101807577223	-0.70260025947575	0.0163728467856821	0.0698470665061267	5726	77	5649
Volume	Liver	20539	Frequency of inability to stop worrying during worst period of anxiety	Online follow-up	Anxiety	ORDERED-LOGISTIC	0.0580482302066071	-0.00482362926783758	0.120920089681052	0.0703918972198731	8137	NA	NA
Volume	Liver	104590	Other fruit intake	Online follow-up	Fruit/vegetables yesterday	ORDERED-LOGISTIC	0.184738379586056	-0.0156997986262203	0.385176557798331	0.0708973752133897	5718	NA	NA
Volume	Liver	22611#1	Workplace had a lot of cigarette smoke from other people smoking	Online follow-up	Employment history	LOGISTIC-BINARY	-0.0389435451669839	-0.0813734108230791	0.00348055544701483	0.0719688980216699	20966	10532	10434
Volume	Liver	20090#382	Type of fat/oil used in cooking: Unknown dairy spread	Online follow-up	Spreads/sauces/cooking oils yesterday	LOGISTIC-BINARY	-1.00905743168982	-2.08999375554036	0.0485926938610858	0.0729491836263905	5726	10	5716
Volume	Liver	100820	Sweetened cereal intake	Online follow-up	Cereal yesterday	ORDERED-LOGISTIC	-0.235430488107534	-0.492869446915157	0.022008470700089	0.0731165421305368	5724	NA	NA
Volume	Liver	104530	Orange intake	Online follow-up	Fruit/vegetables yesterday	ORDERED-LOGISTIC	0.118902508246364	-0.0113846398014289	0.249189656294157	0.0737119146611604	5719	NA	NA
Volume	Liver	20544#1	Mental health problems ever diagnosed by a professional: Social anxiety or social phobia	Online follow-up	Mental distress	LOGISTIC-BINARY	0.140928785513743	-0.017038180877956	0.291876930753182	0.0737861003028025	26661	303	26358
Volume	Liver	103120	Fat removed from meat	Online follow-up	Meat/fish yesterday	LOGISTIC-BINARY	-0.233576923473795	-0.487293300227553	0.027768496737685	0.0747857244637633	1550	1412	138
Volume	Liver	20458	General happiness	Online follow-up	Happiness and subjective well-being	ORDERED-LOGISTIC	0.0323309060973679	-0.00351183836130428	0.06817365055604	0.0770791718812727	26676	NA	NA
Volume	Liver	20460	Belief that own life is meaningful	Online follow-up	Happiness and subjective well-being	ORDERED-LOGISTIC	-0.0328891571492116	-0.0693683432905371	0.00359002899211391	0.0772216918135906	26258	NA	NA
Volume	Liver	20492	Longest period of mania or irritability	Online follow-up	Mania	ORDERED-LOGISTIC	0.0587064361113975	-0.00649682915091433	0.123909701373709	0.0776617507972953	6499	NA	NA
Volume	Liver	104210	Cucumber intake	Online follow-up	Fruit/vegetables yesterday	ORDERED-LOGISTIC	0.103422925474107	-0.0116866560112604	0.218532506959474	0.0782916383722784	5717	NA	NA
Volume	Liver	22613#1	"Worked with paints, thinners or glues"	Online follow-up	Employment history	LOGISTIC-BINARY	0.0493608859672975	-0.00595620992913887	0.10434446229137	0.0793399718751459	20696	3269	17427
Volume	Liver	22608#0	Workplace very hot: Rarely/never	Online follow-up	Employment history	LOGISTIC-BINARY	-0.0433600461161371	-0.0917366997341568	0.0052396281532149	0.0796093916305959	21061	16171	4890
Volume	Liver	22605	Work hours per week - exact value	Online follow-up	Employment history	LINEAR	0.0277558187758932	-0.00329863522270216	0.0588102727744886	0.0798053165364927	8283	NA	NA
Volume	Liver	20519	Recent feelings of tiredness or low energy	Online follow-up	Depression	ORDERED-LOGISTIC	0.032826428282518	-0.00391480255949687	0.0695676591245329	0.0799300178701425	26756	NA	NA
Volume	Liver	104380	Other vegetables intake	Online follow-up	Fruit/vegetables yesterday	ORDERED-LOGISTIC	0.176478375820184	-0.0213578052239273	0.374314556864296	0.0804488782936359	5722	NA	NA
Volume	Liver	22640#0	Mixture of day and night shifts worked: Shift pattern was worked for some (but not all) of job	Online follow-up	Employment history	LOGISTIC-BINARY	0.0571478990440515	-0.00747918714476984	0.12106618918911	0.0813410117222399	21105	2216	18889
Volume	Liver	100025	Vitamin E	Online follow-up	Estimated nutrients yesterday	LINEAR	0.0362349755373983	-0.0046841168310528	0.0771540679058494	0.0826229302602906	5729	NA	NA
Volume	Liver	22614#1	Worked with pesticides	Online follow-up	Employment history	LOGISTIC-BINARY	0.0867867578949623	-0.0124591907072015	0.183719305815816	0.0828757192085651	20507	828	19679
Volume	Liver	20090#354	Type of fat/oil used in cooking: Sunflower oil	Online follow-up	Spreads/sauces/cooking oils yesterday	LOGISTIC-BINARY	-0.112695478050135	-0.242334232582267	0.0144930692423892	0.0853847804221456	5726	694	5032
Volume	Liver	20084#484	Vitamin and/or mineral supplement use: Selenium	Online follow-up	Vitamin/mineral supplements yesterday	LOGISTIC-BINARY	0.271630243946059	-0.0493461822396552	0.571965213869716	0.0865769911345198	5726	93	5633
Volume	Liver	100490	Intake of sugar added to tea	Online follow-up	Hot/cold beverages yesterday	ORDERED-LOGISTIC	-0.123989424372515	-0.266517583756992	0.0185387350119612	0.0882384150009027	5726	NA	NA
Volume	Liver	22609#2	Workplace very dusty	Online follow-up	Employment history	LOGISTIC-BINARY	0.054616566983019	-0.00851524216333737	0.117139541142997	0.0883523605752541	20863	2190	18673
Volume	Liver	100250	Instant coffee intake	Online follow-up	Hot/cold beverages yesterday	ORDERED-LOGISTIC	0.0666785204308948	-0.0100088193001664	0.143365860161956	0.088400841431608	5726	NA	NA
Volume	Liver	104250	Mushroom intake	Online follow-up	Fruit/vegetables yesterday	ORDERED-LOGISTIC	0.104281342847254	-0.0159690288481652	0.224531714542673	0.0892400285359129	5719	NA	NA
Volume	Liver	104580	Plum intake	Online follow-up	Fruit/vegetables yesterday	ORDERED-LOGISTIC	0.144348975992953	-0.0228763513630198	0.311574303348927	0.090725852556438	5726	NA	NA
Volume	Liver	20096#2	Size of red wine glass drunk: medium (175ml)	Online follow-up	Alcoholic beverages yesterday	LOGISTIC-BINARY	0.110619732373968	-0.0187726611131893	0.237814425264705	0.0909119223254614	5726	611	5115
Volume	Liver	20109#5	Ingredients in homemade soup: Vegetables	Online follow-up	Soup/snacks/pastries yesterday	LOGISTIC-BINARY	-0.173542893691852	-0.378155056088376	0.0249346975130287	0.0916134138821215	5726	281	5445
Volume	Liver	20090#391	Type of fat/oil used in cooking: Low fat soft margarine	Online follow-up	Spreads/sauces/cooking oils yesterday	LOGISTIC-BINARY	-0.670251530221829	-1.48333483134433	0.0629781504695749	0.0924499256551657	5726	16	5710
Volume	Liver	22618#1	Breathing problems improved/stopped away from workplace or on holiday: Yes	Online follow-up	Employment history	LOGISTIC-BINARY	0.0971668373396857	-0.0178993988752201	0.208777030346491	0.0928560580124046	21105	555	20550
Volume	Liver	22660#103	Gap coding: Full-time or part-time education	Online follow-up	Employment history	LOGISTIC-BINARY	0.0521098628478503	-0.00898040014452528	0.112592982082888	0.0928930885888421	20239	3203	17036
Volume	Liver	22660#107	Gap coding: Unemployed	Online follow-up	Employment history	LOGISTIC-BINARY	-0.0874433927210402	-0.190802841038436	0.013744752827682	0.0938163740049005	20049	913	19136
Volume	Liver	20087#185	Types of spread used on bread/crackers: Normal fat soya margarine on bread/crackers	Online follow-up	Bread/pasta/rice yesterday	LOGISTIC-BINARY	0.511230126508086	-0.126916412370362	1.06825479891782	0.0939314750305823	5726	31	5695
Volume	Liver	22613#2	"Worked with paints, thinners or glues"	Online follow-up	Employment history	LOGISTIC-BINARY	0.078455699587175	-0.0157708566196649	0.170716921794699	0.0990625366578697	20620	848	19772
Volume	Liver	20089#463	Type of meals eaten: Bought sandwiches	Online follow-up	Meal type yesterday	LOGISTIC-BINARY	0.106377592567066	-0.0217163486989016	0.232490183871786	0.100750716565201	5726	568	5158
Volume	Liver	103990	Vegetable consumers	Online follow-up	Fruit/vegetables yesterday	LOGISTIC-BINARY	0.0931677164454461	-0.0173759695350195	0.205300227776369	0.10087315547864	5726	4823	903
Volume	Liver	100019	Carotene	Online follow-up	Estimated nutrients yesterday	LINEAR	0.0341172310351356	-0.00674370702713691	0.0749781690974082	0.101719186422358	5729	NA	NA
Volume	Liver	22167	Recent medication for asthma	Online follow-up	Medical information	LOGISTIC-BINARY	0.0968182358981903	-0.0196911250710796	0.21477456190318	0.105204765606306	2695	1588	1107
Volume	Liver	100018	Retinol	Online follow-up	Estimated nutrients yesterday	LINEAR	0.0344079630898572	-0.00726193389933241	0.0760778600790468	0.105557806586214	5547	NA	NA
Volume	Liver	21052	Degree bothered by chest pain in the last 3 months	Online follow-up	Digestive health	ORDERED-LOGISTIC	-0.0426316313749916	-0.0942956875702009	0.00903242482021757	0.105817118719714	30151	NA	NA
Volume	Liver	20101#1	Thickness of butter/margarine spread on bread rolls: thin	Online follow-up	Bread/pasta/rice yesterday	LOGISTIC-BINARY	-0.195567861144525	-0.438081077549715	0.0376102996487583	0.10726779409251	5726	186	5540
Volume	Liver	100430	Herbal tea intake	Online follow-up	Hot/cold beverages yesterday	ORDERED-LOGISTIC	0.125632606001073	-0.0275003234509393	0.278765535453085	0.107888546724169	5718	NA	NA
Volume	Liver	100470	Decaffeinated tea	Online follow-up	Hot/cold beverages yesterday	ORDERED-LOGISTIC	-0.162895234569904	-0.361838253614583	0.0360477844747752	0.108582119697457	5726	NA	NA
Volume	Liver	20095#2	Size of white wine glass drunk: medium (175ml)	Online follow-up	Alcoholic beverages yesterday	LOGISTIC-BINARY	0.1306387355624	-0.031366725606395	0.288586235257013	0.109358497179511	5726	400	5326
Volume	Liver	20090#364	Type of fat/oil used in cooking: Lard	Online follow-up	Spreads/sauces/cooking oils yesterday	LOGISTIC-BINARY	-0.328681514297355	-0.745141212326311	0.0621601095136301	0.111150890062825	5726	63	5663
Volume	Liver	20087#193	Types of spread used on bread/crackers: Unknown margarine on bread/crackers	Online follow-up	Bread/pasta/rice yesterday	LOGISTIC-BINARY	0.245113876528942	-0.067671835879052	0.538002781570347	0.112454526730603	5726	87	5639
Volume	Liver	20544#3	Mental health problems ever diagnosed by a professional: Any other type of psychosis or psychotic illness	Online follow-up	Mental distress	LOGISTIC-BINARY	0.235662710427897	-0.0725428647575139	0.514407066428995	0.116246788605028	26659	80	26579
Volume	Liver	21051	Degree bothered by headaches in the last 3 months	Online follow-up	Digestive health	ORDERED-LOGISTIC	-0.0299611908947443	-0.0674409315773947	0.00751854978790602	0.117168018087231	30160	NA	NA
Volume	Liver	104410	Stewed fruit intake	Online follow-up	Fruit/vegetables yesterday	ORDERED-LOGISTIC	0.155265442655291	-0.0399598742092612	0.350490759519843	0.119096551050156	5723	NA	NA
Volume	Liver	20544#4	Mental health problems ever diagnosed by a professional: A personality disorder	Online follow-up	Mental distress	LOGISTIC-BINARY	0.257800713300254	-0.0866486847566514	0.564187942233117	0.120798486000755	26660	54	26606
Volume	Liver	20090#373	Type of fat/oil used in cooking: Low fat polyunsaturated margarine	Online follow-up	Spreads/sauces/cooking oils yesterday	LOGISTIC-BINARY	-0.167628501645734	-0.383654804719704	0.0400943433770898	0.120993827148842	5726	206	5520
Volume	Liver	20527-0	Been involved in combat or exposed to war-zone	Online follow-up	Traumatic events	MULTINOMIAL-LOGISTIC	NA	NA	NA	0.121087060775413	NA	NA	NA
Volume	Liver	100710	Beer/cider intake	Online follow-up	Alcoholic beverages yesterday	ORDERED-LOGISTIC	0.0830728677605799	-0.0220099967116578	0.188155732232818	0.121325135140367	5726	NA	NA
Volume	Liver	20090#377	Type of fat/oil used in cooking: Dairy spread	Online follow-up	Spreads/sauces/cooking oils yesterday	LOGISTIC-BINARY	-0.223919261164444	-0.513985305470822	0.053102130378114	0.121932734431153	5726	126	5600
Volume	Liver	104340	Fresh tomato intake	Online follow-up	Fruit/vegetables yesterday	ORDERED-LOGISTIC	0.0679397689731968	-0.0183768355026121	0.154256373449006	0.122956368897398	5726	NA	NA
Volume	Liver	104320	Sweetcorn intake	Online follow-up	Fruit/vegetables yesterday	ORDERED-LOGISTIC	-0.152573586155266	-0.34926609515256	0.0441189228420282	0.128475999556892	5719	NA	NA
Volume	Liver	20087#173	Types of spread used on bread/crackers: Normal fat polyunsaturated margarine on bread/crackers	Online follow-up	Bread/pasta/rice yesterday	LOGISTIC-BINARY	-0.170455476039302	-0.39392687067435	0.0457410959153998	0.128697442552913	5726	231	5495
Volume	Liver	20466	Ever prescribed a medication for unusual or psychotic experiences	Online follow-up	Unusual and psychotic experiences	LOGISTIC-BINARY	0.18985185164933	-0.0605409299601228	0.433913986616787	0.130968615959259	1258	105	1153
Volume	Liver	20087#159	Types of spread used on bread/crackers: Butter on bread/crackers	Online follow-up	Bread/pasta/rice yesterday	LOGISTIC-BINARY	0.0701246027783364	-0.0216475748759983	0.1613276670947	0.132869822602947	5726	1469	4257
Volume	Liver	22616#1	Breathing problems during period of job: Yes	Online follow-up	Employment history	LOGISTIC-BINARY	0.0583061605812214	-0.0186675238167274	0.134036953550578	0.134405054674013	21105	1446	19659
Volume	Liver	22607#1	Workplace very cold	Online follow-up	Employment history	LOGISTIC-BINARY	-0.0323276844786135	-0.0746766571316613	0.010013950674616	0.134518559995438	21030	9816	11214
Volume	Liver	102420	Unsalted peanuts intake	Online follow-up	Soup/snacks/pastries yesterday	ORDERED-LOGISTIC	0.285512092655097	-0.0915365085081893	0.662560693818384	0.137820473607648	5724	NA	NA
Volume	Liver	22611#2	Workplace had a lot of cigarette smoke from other people smoking	Online follow-up	Employment history	LOGISTIC-BINARY	0.0407341784002028	-0.0135156395908435	0.0945895557717291	0.139598520076649	20898	3466	17432
Volume	Liver	20091#4	Type of sliced bread eaten: seeded	Online follow-up	Bread/pasta/rice yesterday	LOGISTIC-BINARY	0.0961865554176823	-0.0332703548056532	0.223331836457428	0.141605301046594	5726	648	5078
Volume	Liver	20086#9	Type of special diet followed: Lactose-free	Online follow-up	Typical diet yesterday	LOGISTIC-BINARY	0.279235406822577	-0.106914862195806	0.637795011920058	0.141819105253129	5726	64	5662
Volume	Liver	20098#1	Thickness of butter/margarine spread on sliced bread: thin	Online follow-up	Bread/pasta/rice yesterday	LOGISTIC-BINARY	-0.0791707555244148	-0.185681465157602	0.0258440404707278	0.142241328546936	5726	1100	4626
Volume	Liver	104220	Garlic intake	Online follow-up	Fruit/vegetables yesterday	ORDERED-LOGISTIC	0.104502121727768	-0.0352489105023773	0.244253153957913	0.142803592721687	5726	NA	NA
Volume	Liver	21071	Infectious illness diagnosis status when IBS symptoms first began	Online follow-up	Digestive health	LOGISTIC-BINARY	0.130763641264774	-0.0470229580640441	0.303660506679436	0.143461550918488	3259	292	2967
Volume	Liver	20087#178	Types of spread used on bread/crackers: Low fat dairy spread on bread/crackers	Online follow-up	Bread/pasta/rice yesterday	LOGISTIC-BINARY	-0.229210134619975	-0.544102431538518	0.0702820296598034	0.144098612156944	5726	105	5621
Volume	Liver	20538	Worried most days during period of worst anxiety	Online follow-up	Anxiety	LOGISTIC-BINARY	0.0781820357617949	-0.0262771429444965	0.184724806464024	0.146326490561371	7915	6984	931
Volume	Liver	20087#166	Types of spread used on bread/crackers: Low fat olive spread on bread/crackers	Online follow-up	Bread/pasta/rice yesterday	LOGISTIC-BINARY	0.139882227392846	-0.0536560731996922	0.326836091997941	0.149395688877295	5726	240	5486
Volume	Liver	20087#184	Types of spread used on bread/crackers: Low fat soya margarine on bread/crackers	Online follow-up	Bread/pasta/rice yesterday	LOGISTIC-BINARY	-0.612039109468578	-1.44360877789322	0.202211029896336	0.150691066568984	5726	22	5704
Volume	Liver	100560	Other drink intake	Online follow-up	Hot/cold beverages yesterday	ORDERED-LOGISTIC	0.216453438786456	-0.0795498398979848	0.512456717470897	0.151840340710155	5717	NA	NA
Volume	Liver	102250	Sweet snack consumers	Online follow-up	Soup/snacks/pastries yesterday	LOGISTIC-BINARY	-0.0605172367345309	-0.143966159643777	0.022863364245103	0.154890777597351	5726	3142	2584
Volume	Liver	21048	Degree bothered by back pain in the past 3 months	Online follow-up	Digestive health	ORDERED-LOGISTIC	-0.0247825809066475	-0.0590410138831655	0.00947585206987054	0.156240590656649	30162	NA	NA
Volume	Liver	20084#471	Vitamin and/or mineral supplement use: Multivitamin with multimineral	Online follow-up	Vitamin/mineral supplements yesterday	LOGISTIC-BINARY	0.12218769138064	-0.0496008714818946	0.289058094731242	0.157179289382705	5726	352	5374
Volume	Liver	100170	Fizzy drink intake	Online follow-up	Hot/cold beverages yesterday	ORDERED-LOGISTIC	0.100205151950276	-0.0393150985210732	0.239725402421624	0.159276633087026	5723	NA	NA
Volume	Liver	20087#172	Types of spread used on bread/crackers: Low fat polyunsaturated margarine on bread/crackers	Online follow-up	Bread/pasta/rice yesterday	LOGISTIC-BINARY	-0.100464636770801	-0.243117388820762	0.0389626009813136	0.162590324809987	5726	509	5217
Volume	Liver	100260	Added milk to instant coffee	Online follow-up	Hot/cold beverages yesterday	ORDERED-LOGISTIC	0.0596146114522312	-0.0241348489800471	0.143364071884509	0.163020224304118	5726	NA	NA
Volume	Liver	20474	Ever believed in un-real communications or signs	Online follow-up	Unusual and psychotic experiences	LOGISTIC-BINARY	0.148885059671536	-0.0669685249194471	0.351583578107601	0.163546316770665	26723	173	26550
Volume	Liver	20544#14	Mental health problems ever diagnosed by a professional: Autism, Asperger's or autistic spectrum disorder	Online follow-up	Mental distress	LOGISTIC-BINARY	0.315833655308041	-0.159026013269351	0.728638759189314	0.1636902579962	26659	33	26626
Volume	Liver	20106#210	Type of yogurt eaten: Low fat yogurt consumers	Online follow-up	Soup/snacks/pastries yesterday	LOGISTIC-BINARY	0.0692075246015059	-0.0287549482567508	0.16628857646631	0.164100110439038	5726	1309	4417
Volume	Liver	100500	Intake of artificial sweetener added to tea	Online follow-up	Hot/cold beverages yesterday	ORDERED-LOGISTIC	0.124673827692376	-0.0510017157355058	0.300349371120258	0.164287616726838	5717	NA	NA
Volume	Liver	102380	Other sweets intake	Online follow-up	Soup/snacks/pastries yesterday	ORDERED-LOGISTIC	-0.215815238280219	-0.521498245364607	0.0898677688041692	0.166481223383539	5716	NA	NA
Volume	Liver	102770	Couscous intake	Online follow-up	Bread/pasta/rice yesterday	ORDERED-LOGISTIC	0.216639481623574	-0.0919052331065509	0.5251841963537	0.168820590861105	5726	NA	NA
Volume	Liver	20090#370	Type of fat/oil used in cooking: Unknown olive spread	Online follow-up	Spreads/sauces/cooking oils yesterday	LOGISTIC-BINARY	-0.506323769137795	-1.2419974674712	0.18434553319807	0.168885345368693	5726	23	5703
Volume	Liver	100770	Porridge intake	Online follow-up	Cereal yesterday	ORDERED-LOGISTIC	-0.0829139461303736	-0.201228793503366	0.0354009012426185	0.169636455788208	5726	NA	NA
Volume	Liver	104290	Sweet pepper intake	Online follow-up	Fruit/vegetables yesterday	ORDERED-LOGISTIC	0.0759417466983721	-0.0327382230701287	0.184621716466873	0.170873219222075	5725	NA	NA
Volume	Liver	102710	White pasta intake	Online follow-up	Bread/pasta/rice yesterday	ORDERED-LOGISTIC	-0.0967702882241669	-0.236056082058412	0.0425155056100786	0.173337594426682	5726	NA	NA
Volume	Liver	20524	Sexual interference by partner or ex-partner without consent as an adult	Online follow-up	Traumatic events	ORDERED-LOGISTIC	0.0618611290895689	-0.0276318614968312	0.151354119675969	0.175483422037505	26714	NA	NA
Volume	Liver	20423	Keyed up or on edge during worst period of anxiety	Online follow-up	Anxiety	LOGISTIC-BINARY	0.0584474122594163	-0.0255789657011137	0.143578256890604	0.175509797711015	7813	6169	1644
Volume	Liver	20544#16	Mental health problems ever diagnosed by a professional: Anorexia nervosa	Online follow-up	Mental distress	LOGISTIC-BINARY	0.231858833322903	-0.115153918510913	0.553967067454964	0.176065870239594	26659	126	26533
Volume	Liver	22650#1	Night shifts worked: Shift pattern was worked for whole of job	Online follow-up	Employment history	LOGISTIC-BINARY	0.104698989125136	-0.0502898264249738	0.253021585932557	0.176181737990947	21105	348	20757
Volume	Liver	20553#2	Methods of self-harm used: Swallowing dangerous objects or products	Online follow-up	Self-harm behaviours	LOGISTIC-BINARY	0.34281827989235	-0.194216364561363	0.795345259718448	0.176250525184612	26713	23	26690
Volume	Liver	20410	Age when known person last commented about drinking habits	Online follow-up	Alcohol use	LINEAR	0.0448601625409467	-0.0203138176205636	0.110034142702457	0.177098385425366	1063	NA	NA
Volume	Liver	21047	Number of weeks (in the last year) at work suffering because of IBS	Online follow-up	Digestive health	ORDERED-LOGISTIC	0.107078442116202	-0.0486607249414676	0.262817609173872	0.178041325165043	1262	NA	NA
Volume	Liver	102000	Pizza intake	Online follow-up	Soup/snacks/pastries yesterday	ORDERED-LOGISTIC	0.121869726028347	-0.0571056460090194	0.300845098065713	0.182053998789155	5726	NA	NA
Volume	Liver	20534	Sleeping too much	Online follow-up	Depression	LOGISTIC-BINARY	0.04789980780098	-0.0231093631597778	0.11839312408314	0.184384227948546	10423	2127	8296
Volume	Liver	20535	Waking too early	Online follow-up	Depression	LOGISTIC-BINARY	0.0465239821803587	-0.0218972435594319	0.115626972564263	0.184714958773687	10423	7894	2529
Volume	Liver	100410	Rooibos tea intake	Online follow-up	Hot/cold beverages yesterday	ORDERED-LOGISTIC	0.154129702955562	-0.0748302019767388	0.383089607887862	0.187082873682559	5714	NA	NA
Volume	Liver	102280	Milk chocolate intake	Online follow-up	Soup/snacks/pastries yesterday	ORDERED-LOGISTIC	-0.111705742194278	-0.279695616143951	0.0562841317553946	0.192521831083744	5719	NA	NA
Volume	Liver	21066	Born by caesarian section	Online follow-up	Digestive health	LOGISTIC-BINARY	0.0706281133450268	-0.0369731577918883	0.175567736646276	0.192745267535163	28538	813	27725
Volume	Liver	20191	Fluid intelligence score	Online follow-up	Fluid intelligence	ORDERED-LOGISTIC	0.0253157862823352	-0.0128060026530549	0.0634375752177254	0.193071593853273	20550	NA	NA
Volume	Liver	20541	Difficulty stopping worrying during worst period of anxiety	Online follow-up	Anxiety	LOGISTIC-BINARY	0.0917923015384081	-0.0456173904640133	0.233195672956969	0.196857920151389	7971	7497	474
Volume	Liver	20537	Frequency of difficulty controlling worry during worst period of anxiety	Online follow-up	Anxiety	ORDERED-LOGISTIC	0.0415679968619727	-0.0218181452272083	0.104954138951154	0.198708462782602	8102	NA	NA
Volume	Liver	21060	Degree bothered by feeling tired all the time in the last 3 months	Online follow-up	Digestive health	ORDERED-LOGISTIC	-0.0219645644196034	-0.0561616033144315	0.0122324744752248	0.208077594793958	30162	NA	NA
Volume	Liver	20084#474	Vitamin and/or mineral supplement use: Evening primrose	Online follow-up	Vitamin/mineral supplements yesterday	LOGISTIC-BINARY	0.134414123267107	-0.0805541661172967	0.342424095691381	0.212806793664566	5726	259	5467
Volume	Liver	20087#181	Types of spread used on bread/crackers: Unknown dairy spread on bread/crackers	Online follow-up	Bread/pasta/rice yesterday	LOGISTIC-BINARY	-0.4253799638425	-1.12809441745775	0.204111805283386	0.214246426165375	5726	20	5706
Volume	Liver	20089#462	Type of meals eaten: Restaurant meals	Online follow-up	Meal type yesterday	LOGISTIC-BINARY	0.0688423638028802	-0.0406676529134413	0.176986194613351	0.214855140455442	5726	901	4825
Volume	Liver	100012	Vitamin B6	Online follow-up	Estimated nutrients yesterday	LINEAR	0.0257549913577059	-0.0149513562570443	0.0664613389724561	0.214901170162994	5729	NA	NA
Volume	Liver	102460	Crisp intake	Online follow-up	Soup/snacks/pastries yesterday	ORDERED-LOGISTIC	-0.064648369166727	-0.166883173492193	0.0375864351587386	0.21524575705525	5726	NA	NA
Volume	Liver	103070	Bacon intake	Online follow-up	Meat/fish yesterday	ORDERED-LOGISTIC	0.086402185229184	-0.0503697795440828	0.223174150002451	0.215701352550871	5721	NA	NA
Volume	Liver	20091#5	Type of sliced bread eaten: other	Online follow-up	Bread/pasta/rice yesterday	LOGISTIC-BINARY	-0.204168393204681	-0.536902310065991	0.112048862156061	0.218343311863327	5726	101	5625
Volume	Liver	22147	Age asthma diagnosed by doctor	Online follow-up	Medical information	LINEAR	-0.0334241588433007	-0.0870799222756654	0.0202316045890641	0.222006055958248	2695	NA	NA
Volume	Liver	102730	White rice intake	Online follow-up	Bread/pasta/rice yesterday	ORDERED-LOGISTIC	0.0805360785765375	-0.0488046333790986	0.209876790532173	0.222354952481487	5726	NA	NA
Volume	Liver	22137	Doctor diagnosed tuberculosis	Online follow-up	Medical information	LOGISTIC-BINARY	0.202979921009323	-0.137707604216209	0.513097451141458	0.223483974535739	21525	92	21433
Volume	Liver	102400	Savoury snack consumers	Online follow-up	Soup/snacks/pastries yesterday	LOGISTIC-BINARY	-0.0533214060023022	-0.139463589131623	0.0323615932429668	0.223661336793061	5726	2116	3610
Volume	Liver	102950	Omelette intake	Online follow-up	Milk/eggs/cheese yesterday	ORDERED-LOGISTIC	0.121705138367681	-0.0747825502427169	0.318192826978078	0.224787216428354	5726	NA	NA
Volume	Liver	20440	Impact on normal roles during worst period of depression	Online follow-up	Depression	ORDERED-LOGISTIC	0.0279942494564673	-0.0174158962400173	0.073404395152952	0.226954511990392	14976	NA	NA
Volume	Liver	20088#341	Types of spreads/sauces consumed: Low fat mayonnaise	Online follow-up	Spreads/sauces/cooking oils yesterday	LOGISTIC-BINARY	0.105509999127439	-0.0683260350194581	0.27419490690000897	0.227137815754215	5726	328	5398
Volume	Liver	20436	Fraction of day affected during worst episode of depression	Online follow-up	Depression	ORDERED-LOGISTIC	0.0293323973364183	-0.0183749320992138	0.0770397267720505	0.228190412114034	14109	NA	NA
Volume	Liver	104430	Dried fruit intake	Online follow-up	Fruit/vegetables yesterday	ORDERED-LOGISTIC	-0.0827955771962648	-0.217880794953408	0.052289640560879	0.229681538766502	5717	NA	NA
Volume	Liver	22610#1	Workplace full of chemical or other fumes	Online follow-up	Employment history	LOGISTIC-BINARY	0.0291913781263212	-0.0185448097933494	0.0767782200660545	0.229900489757112	20761	5194	15567
Volume	Liver	103290	Other vegetarian alternative intake	Online follow-up	Vegetarian alternatives yesterday	LOGISTIC-BINARY	-0.297262288881417	-0.796347721691168	0.172372388340271	0.231202170115321	5712	53	5659
Volume	Liver	102960	Eggs in sandwiches intake	Online follow-up	Milk/eggs/cheese yesterday	ORDERED-LOGISTIC	0.156058564015876	-0.099439803672347	0.411556931704099	0.231291263753628	5725	NA	NA
Volume	Liver	20090#379	Type of fat/oil used in cooking: Low fat dairy spread	Online follow-up	Spreads/sauces/cooking oils yesterday	LOGISTIC-BINARY	-0.276985092331415	-0.745542636270312	0.162461220719422	0.233218991572607	5726	51	5675
Volume	Liver	22130	Doctor diagnosed COPD (chronic obstructive pulmonary disease)	Online follow-up	Medical information	LOGISTIC-BINARY	0.113379478704989	-0.078707518194893	0.295257683654788	0.234965512034351	21525	227	21298
Volume	Liver	20486	Contemplated self-harm in past year	Online follow-up	Self-harm behaviours	LOGISTIC-BINARY	0.0705118773198436	-0.0471082149892018	0.186782804367186	0.236900623217403	3938	686	3252
Volume	Liver	101970	Double crust pastry intake	Online follow-up	Soup/snacks/pastries yesterday	ORDERED-LOGISTIC	-0.109073937377501	-0.290257233857223	0.0721093591022213	0.238075309691055	5723	NA	NA
Volume	Liver	103090	Liver intake	Online follow-up	Meat/fish yesterday	ORDERED-LOGISTIC	0.183158075289862	-0.121921097580795	0.488237248160518	0.239361166772887	5719	NA	NA
Volume	Liver	20100#2	Thickness of butter/margarine spread on large baps: medium	Online follow-up	Bread/pasta/rice yesterday	LOGISTIC-BINARY	-0.348947748643522	-0.947300191460456	0.20962949767494	0.240019177402993	5726	34	5692
Volume	Liver	20088#332	Types of spreads/sauces consumed: Jam/honey	Online follow-up	Spreads/sauces/cooking oils yesterday	LOGISTIC-BINARY	-0.0634883170454035	-0.170828455295473	0.0423959842187024	0.243031094680536	5726	1156	4570
Volume	Liver	20090#375	Type of fat/oil used in cooking: Cholesterol lowering polyunsaturated margarine	Online follow-up	Spreads/sauces/cooking oils yesterday	LOGISTIC-BINARY	0.205208689311032	-0.152039170624766	0.537680465693069	0.243696788009721	5726	76	5650
Volume	Liver	20467	Frequency of unusual or psychotic experiences in past year	Online follow-up	Unusual and psychotic experiences	ORDERED-LOGISTIC	0.0991189458337496	-0.0676629083961174	0.265900800063616	0.244316837129951	1260	NA	NA
Volume	Liver	20549#1	Substances taken for anxiety: Unprescribed medication (more than once)	Online follow-up	Anxiety	LOGISTIC-BINARY	0.067574187353175	-0.0477794173413677	0.179757718122646	0.244443108100814	26702	722	25980
Volume	Liver	103170	Breaded fish intake	Online follow-up	Meat/fish yesterday	ORDERED-LOGISTIC	-0.185436112834415	-0.49881609910978	0.127943873440951	0.246184128000343	5710	NA	NA
Volume	Liver	20109#4	Ingredients in homemade soup: Pulses	Online follow-up	Soup/snacks/pastries yesterday	LOGISTIC-BINARY	0.215895796094951	-0.164564912187312	0.567005212970967	0.247823628760255	5726	69	5657
Volume	Liver	100160	Low calorie drink intake	Online follow-up	Hot/cold beverages yesterday	ORDERED-LOGISTIC	0.0676105644802714	-0.0470810223946798	0.182302151355223	0.247968669866125	5726	NA	NA
Volume	Liver	20097#3	Size of rose wine glass drunk: large (250ml)	Online follow-up	Alcoholic beverages yesterday	LOGISTIC-BINARY	0.370955334738933	-0.310522365104006	0.955871912254368	0.248637843666349	5726	17	5709
Volume	Liver	100730	Spirits intake	Online follow-up	Alcoholic beverages yesterday	ORDERED-LOGISTIC	0.0923658987333808	-0.0647032678767269	0.249435065343489	0.249125919811963	5711	NA	NA
Volume	Liver	102150	Other milk-based pudding intake	Online follow-up	Soup/snacks/pastries yesterday	LOGISTIC-BINARY	-0.192216436707383	-0.528105122068437	0.127749856317638	0.251443741784868	5716	107	5609
Volume	Liver	104240	Lettuce intake	Online follow-up	Fruit/vegetables yesterday	ORDERED-LOGISTIC	0.0574904570475222	-0.0409620303845067	0.155942944479551	0.252455092661643	5720	NA	NA
Volume	Liver	22126	Doctor diagnosed hayfever or allergic rhinitis	Online follow-up	Medical information	LOGISTIC-BINARY	0.0290366649221637	-0.0210060098676613	0.0788046034310516	0.254068182904112	21525	4958	16567
Volume	Liver	21040	Satisfaction with bowel habits	Online follow-up	Digestive health	ORDERED-LOGISTIC	0.0181235480239416	-0.0131296404842737	0.0493767365321569	0.255717810027185	30044	NA	NA
Volume	Liver	21036	Severity of current abdominal pain	Online follow-up	Digestive health	ORDERED-LOGISTIC	0.0328800286988537	-0.0239344287819426	0.0896944861796499	0.256700852233659	8336	NA	NA
Volume	Liver	104270	Parsnip intake	Online follow-up	Fruit/vegetables yesterday	ORDERED-LOGISTIC	0.122878055206983	-0.0897426412624065	0.335498751676373	0.257377897261635	5717	NA	NA
Volume	Liver	102270	White chocolate intake	Online follow-up	Soup/snacks/pastries yesterday	ORDERED-LOGISTIC	-0.355284213220408	-0.970738253250907	0.26016982681009	0.25791314672751	5718	NA	NA
Volume	Liver	21050	Degree bothered by menstrual cramps or other problems with period in the last 3 months	Online follow-up	Digestive health	ORDERED-LOGISTIC	-0.0917972696139296	-0.251916519344876	0.068321980117017	0.26120253000522	5229	NA	NA
Volume	Liver	20088#344	Types of spreads/sauces consumed: Oil for drizzling	Online follow-up	Spreads/sauces/cooking oils yesterday	LOGISTIC-BINARY	0.139115865215283	-0.109684903569915	0.376393638433724	0.261922153495348	5726	159	5567
Volume	Liver	20109#6	Ingredients in homemade soup: Other ingredients	Online follow-up	Soup/snacks/pastries yesterday	LOGISTIC-BINARY	-0.275179793010477	-0.77929620174207	0.188541875618034	0.26616275321023	5726	43	5683
Volume	Liver	22630#1	Day shifts worked: Shift pattern was worked for whole of job	Online follow-up	Employment history	LOGISTIC-BINARY	0.0454854390631766	-0.0354696210507499	0.125026027580651	0.266571903042885	21105	1478	19627
Volume	Liver	20544#7	Mental health problems ever diagnosed by a professional: Obsessive compulsive disorder (OCD)	Online follow-up	Mental distress	LOGISTIC-BINARY	0.135953766472203	-0.112144964763875	0.366997894884876	0.266668545990234	26662	136	26526
Volume	Liver	20090#376	Type of fat/oil used in cooking: Unknown polyunsaturated margarine	Online follow-up	Spreads/sauces/cooking oils yesterday	LOGISTIC-BINARY	-0.365437354934106	-1.04463125866893	0.242072294709203	0.267090415141226	5726	21	5705
Volume	Liver	20088#339	Types of spreads/sauces consumed: Tomato ketchup	Online follow-up	Spreads/sauces/cooking oils yesterday	LOGISTIC-BINARY	0.115135713265061	-0.0922693452775818	0.315052383983683	0.26760919198461	5726	201	5525
Volume	Liver	20435	Difficulty concentrating during worst depression	Online follow-up	Depression	LOGISTIC-BINARY	0.0378521399696959	-0.0289580232824078	0.105354836565893	0.269224569639465	13326	10610	2716
Volume	Liver	22599	Number of jobs held	Online follow-up	Employment history	ORDERED-LOGISTIC	0.0225413511240528	-0.01750288142079	0.0625855836688955	0.269907176035338	21105	NA	NA
Volume	Liver	100860	Other cereal intake	Online follow-up	Cereal yesterday	ORDERED-LOGISTIC	-0.174851240480074	-0.486419288214178	0.13671680725403	0.271402342365299	5726	NA	NA
Volume	Liver	20553#3	Methods of self-harm used: Stopping prescribed medication	Online follow-up	Self-harm behaviours	LOGISTIC-BINARY	0.189912346494789	-0.169222799830047	0.509307296030476	0.27341538428105	26713	55	26658
Volume	Liver	103200	Prawns intake	Online follow-up	Meat/fish yesterday	ORDERED-LOGISTIC	0.106163690512267	-0.0845336325232807	0.296861013547814	0.275250494054273	5723	NA	NA
Volume	Liver	104010	Pulses intake	Online follow-up	Fruit/vegetables yesterday	ORDERED-LOGISTIC	0.0786607880690863	-0.0637432466913054	0.221064822829478	0.279006028499265	5722	NA	NA
Volume	Liver	101230	Naan bread intake	Online follow-up	Bread/pasta/rice yesterday	ORDERED-LOGISTIC	0.13851073656257	-0.11228752294078	0.38930899606592	0.279091317072026	5724	NA	NA
Volume	Liver	100550	Hot chocolate intake	Online follow-up	Hot/cold beverages yesterday	ORDERED-LOGISTIC	-0.124798603681339	-0.351172810069289	0.10157560270661	0.279950521620553	5724	NA	NA
Volume	Liver	102500	Other savoury snack intake	Online follow-up	Soup/snacks/pastries yesterday	ORDERED-LOGISTIC	0.148749262843357	-0.121173921776897	0.41867244746361	0.280136722124935	5721	NA	NA
Volume	Liver	104510	Mango intake	Online follow-up	Fruit/vegetables yesterday	ORDERED-LOGISTIC	0.151013484900617	-0.123646409702584	0.425673379503817	0.28123772319729	5721	NA	NA
Volume	Liver	100009	Englyst dietary fibre	Online follow-up	Estimated nutrients yesterday	LINEAR	0.0224316899522691	-0.0185591775494696	0.0634225574540077	0.283409280623812	5729	NA	NA
Volume	Liver	20522	Been in a confiding relationship as an adult	Online follow-up	Traumatic events	ORDERED-LOGISTIC	-0.0196675753756665	-0.0556666974526679	0.0163315467013349	0.284262158752499	26227	NA	NA
Volume	Liver	20090#386	Type of fat/oil used in cooking: Normal fat soya margarine	Online follow-up	Spreads/sauces/cooking oils yesterday	LOGISTIC-BINARY	-0.492074148975243	-1.38301577718997	0.378277830450511	0.284886792809671	5726	18	5708
Volume	Liver	21070-1	Speed of onset of IBS symptoms	Online follow-up	Digestive health	MULTINOMIAL-LOGISTIC	NA	NA	NA	0.28662895879879	NA	NA	NA
Volume	Liver	20092#3	Type of baguette eaten: wholemeal	Online follow-up	Bread/pasta/rice yesterday	LOGISTIC-BINARY	0.162276022044542	-0.147523140885603	0.454555172660898	0.290621749947163	5726	92	5634
Volume	Liver	100920-2102	Type milk consumed	Online follow-up	Milk/eggs/cheese yesterday	MULTINOMIAL-LOGISTIC	NA	NA	NA	0.29702499327461	NA	NA	NA
Volume	Liver	20551#3	Substance of prescription or over-the-counter medication addiction: Something else	Online follow-up	Addictions	LOGISTIC-BINARY	0.222699175861723	-0.222516259604731	0.611022717592421	0.297941207318868	26718	47	26671
Volume	Liver	22640#9	Mixture of day and night shifts worked: This type of shift pattern was not worked during job	Online follow-up	Employment history	LOGISTIC-BINARY	0.0355078095191299	-0.0318555761526825	0.102008932850763	0.298393933022592	21105	2152	18953
Volume	Liver	20088#345	Types of spreads/sauces consumed: Pesto	Online follow-up	Spreads/sauces/cooking oils yesterday	LOGISTIC-BINARY	0.244314838395809	-0.24223716445646	0.677995588926335	0.298751309834475	5726	40	5686
Volume	Liver	100008	Total sugars	Online follow-up	Estimated nutrients yesterday	LINEAR	0.0215982692497039	-0.0192263128948463	0.0624228513942541	0.299713483435111	5729	NA	NA
Volume	Liver	20087#174	Types of spread used on bread/crackers: Cholesterol-lowering polyunsaturated margarine on bread/crackers	Online follow-up	Bread/pasta/rice yesterday	LOGISTIC-BINARY	-0.106921681310069	-0.312782424104474	0.0923814647892425	0.301026769764998	5726	258	5468
Volume	Liver	20085#5	Reason for not eating or drinking normally: Away	Online follow-up	Typical diet yesterday	LOGISTIC-BINARY	0.0757701204335237	-0.0703109435702355	0.218476869238984	0.303588830847422	5726	473	5253
Volume	Liver	20406	Ever addicted to alcohol	Online follow-up	Addictions	LOGISTIC-BINARY	0.0755549475469617	-0.069995823530732	0.220961255274363	0.308016908851297	1364	540	824
Volume	Liver	21030	Less frequent bowel movements when abdominal discomfort/pain started	Online follow-up	Digestive health	ORDERED-LOGISTIC	-0.0257608813318349	-0.0753919325017963	0.0238701698381265	0.309010991601616	15713	NA	NA
Volume	Liver	102220	Cheesecake intake	Online follow-up	Soup/snacks/pastries yesterday	ORDERED-LOGISTIC	-0.160941349114833	-0.473080203007176	0.15119750477751	0.312255384665883	5723	NA	NA
Volume	Liver	20097#2	Size of rose wine glass drunk: medium (175ml)	Online follow-up	Alcoholic beverages yesterday	LOGISTIC-BINARY	0.17346120035576	-0.174967966296293	0.498612632295751	0.312809803548624	5726	78	5648
Volume	Liver	104560	Pear intake	Online follow-up	Fruit/vegetables yesterday	ORDERED-LOGISTIC	0.0669863521483065	-0.0641600360467167	0.19813274034333	0.316812164237161	5720	NA	NA
Volume	Liver	100330	Other coffee type	Online follow-up	Hot/cold beverages yesterday	LOGISTIC-BINARY	-0.354619313120936	-1.07902963009171	0.303756031302715	0.318106034435382	5711	23	5688
Volume	Liver	22618#0	Breathing problems improved/stopped away from workplace or on holiday: No	Online follow-up	Employment history	LOGISTIC-BINARY	0.0474225046335113	-0.0467671648620272	0.139497660058904	0.318251134890512	21105	971	20134
Volume	Liver	101990	Crumble intake	Online follow-up	Soup/snacks/pastries yesterday	ORDERED-LOGISTIC	0.147451303817889	-0.142943684374515	0.437846292010293	0.319676187089161	5725	NA	NA
Volume	Liver	102430	Salted nuts intake	Online follow-up	Soup/snacks/pastries yesterday	ORDERED-LOGISTIC	-0.152048666268472	-0.454987683772592	0.150890351235648	0.325282387681839	5721	NA	NA
Volume	Liver	104470	Berry intake	Online follow-up	Fruit/vegetables yesterday	ORDERED-LOGISTIC	0.0590295040992869	-0.058695139879532	0.176754148078106	0.325756501498145	5726	NA	NA
Volume	Liver	100480	Added milk to rooibos tea	Online follow-up	Hot/cold beverages yesterday	LOGISTIC-BINARY	0.161036065621516	-0.169171116092581	0.472614050953695	0.325891641432142	5724	112	5612
Volume	Liver	20099#2	Thickness of butter/margarine spread on baguettes: medium	Online follow-up	Bread/pasta/rice yesterday	LOGISTIC-BINARY	-0.140231220460305	-0.429304097839276	0.135561230569598	0.330796426910105	5726	121	5605
Volume	Liver	102190	Cake intake	Online follow-up	Soup/snacks/pastries yesterday	ORDERED-LOGISTIC	-0.0624467124594839	-0.189934663671818	0.0650412387528503	0.337068536240415	5726	NA	NA
Volume	Liver	20087#171	Types of spread used on bread/crackers: Very low fat polyunsaturated margarine on bread/crackers	Online follow-up	Bread/pasta/rice yesterday	LOGISTIC-BINARY	0.177801399452473	-0.199970491920363	0.528184523164522	0.338508132572547	5726	65	5661
Volume	Liver	102540	Canned soup intake	Online follow-up	Soup/snacks/pastries yesterday	ORDERED-LOGISTIC	0.0871284310123637	-0.0935404828191775	0.267797344843905	0.344587748855447	5726	NA	NA
Volume	Liver	21045	"Number of weeks absent from work due to IBS, in the last year"	Online follow-up	Digestive health	ORDERED-LOGISTIC	-0.24283297244508	-0.747980243035706	0.262314298145546	0.346260275074598	1378	NA	NA
Volume	Liver	20503	Ever addicted to prescription or over-the-counter medication	Online follow-up	Addictions	LOGISTIC-BINARY	0.107852938648782	-0.121362349091582	0.328528107313724	0.34637909258081	1471	165	1306
Volume	Liver	103250	Vegetarian alternatives intake	Online follow-up	Vegetarian alternatives yesterday	LOGISTIC-BINARY	0.096925539042477	-0.109442758064078	0.296316328291788	0.349099099321571	5726	266	5460
Volume	Liver	20090#371	Type of fat/oil used in cooking: Polyunsaturated margarine	Online follow-up	Spreads/sauces/cooking oils yesterday	LOGISTIC-BINARY	-0.0702275688855456	-0.220636278896056	0.0764802008871944	0.354072009870661	5726	448	5278
Volume	Liver	102840	Blue cheese intake	Online follow-up	Milk/eggs/cheese yesterday	ORDERED-LOGISTIC	0.105543814378365	-0.11782370990457	0.3289113386613	0.354421833826974	5718	NA	NA
Volume	Liver	20087#160	Types of spread used on bread/crackers: Spreadable butter on bread/crackers	Online follow-up	Bread/pasta/rice yesterday	LOGISTIC-BINARY	-0.0597113925935762	-0.188204488851518	0.0662258611348801	0.35747092636467	5726	624	5102
Volume	Liver	20091#3	Type of sliced bread eaten: wholemeal	Online follow-up	Bread/pasta/rice yesterday	LOGISTIC-BINARY	0.0440324308148682	-0.0505925769431791	0.137867977633831	0.359583732652164	5726	1479	4247
Volume	Liver	20108#6	Ingredients in canned soup: Other ingredients	Online follow-up	Soup/snacks/pastries yesterday	LOGISTIC-BINARY	0.295705256061611	-0.39511311450012	0.896738756542744	0.361173878395961	5726	11	5715
Volume	Liver	20084#479	Vitamin and/or mineral supplement use: Vitamin D	Online follow-up	Vitamin/mineral supplements yesterday	LOGISTIC-BINARY	0.11865681279644	-0.142744992689396	0.368808155195749	0.363416830762979	5726	176	5550
Volume	Liver	100390	Tea consumed	Online follow-up	Hot/cold beverages yesterday	LOGISTIC-BINARY	-0.0465806240268618	-0.146686519215939	0.0542966573622316	0.363418423037464	5726	4628	1098
Volume	Liver	20099#1	Thickness of butter/margarine spread on baguettes: thin	Online follow-up	Bread/pasta/rice yesterday	LOGISTIC-BINARY	0.116414328304381	-0.142394319826275	0.362576940476769	0.36586126427813	5726	123	5603
Volume	Liver	20108#3	Ingredients in canned soup: Pasta	Online follow-up	Soup/snacks/pastries yesterday	LOGISTIC-BINARY	0.358890590845983	-0.490859357847097	1.08363612882511	0.367058524403472	5726	11	5715
Volume	Liver	100840	Bran cereal intake	Online follow-up	Cereal yesterday	ORDERED-LOGISTIC	-0.0636618162756325	-0.203019691696436	0.0756960591451707	0.370626655186695	5726	NA	NA
Volume	Liver	100023	Starch	Online follow-up	Estimated nutrients yesterday	LINEAR	-0.0181292193204996	-0.0579183388977492	0.02165990025675	0.371779702735697	5729	NA	NA
Volume	Liver	104420	Prune intake	Online follow-up	Fruit/vegetables yesterday	ORDERED-LOGISTIC	0.109810383912963	-0.133183664478366	0.352804432304293	0.3757984347675	5708	NA	NA
Volume	Liver	22606#1	Workplace very noisy	Online follow-up	Employment history	LOGISTIC-BINARY	0.0193080822208482	-0.0234047040151838	0.0621270282340533	0.376152726178452	21062	11756	9306
Volume	Liver	20091#2	Type of sliced bread eaten: mixed	Online follow-up	Bread/pasta/rice yesterday	LOGISTIC-BINARY	0.0447108299354493	-0.0548995004312823	0.143326126600653	0.376441770952349	5726	1213	4513
Volume	Liver	20087#191	Types of spread used on bread/crackers: Unknown fat unknown margarine on bread/crackers	Online follow-up	Bread/pasta/rice yesterday	LOGISTIC-BINARY	-0.176558356257962	-0.580901739884507	0.201104288439842	0.376806578302817	5726	61	5665
Volume	Liver	20088#333	Types of spreads/sauces consumed: Cream	Online follow-up	Spreads/sauces/cooking oils yesterday	LOGISTIC-BINARY	0.0997134234583311	-0.126058514127023	0.316537602415886	0.377233486794535	5726	215	5511
Volume	Liver	20104#1	Thickness of butter/margarine spread on other bread: thin	Online follow-up	Bread/pasta/rice yesterday	LOGISTIC-BINARY	-0.232529452210903	-0.770280083174388	0.266113730703966	0.381033596198055	5726	44	5682
Volume	Liver	20518	Recent changes in speed/amount of moving or speaking	Online follow-up	Depression	ORDERED-LOGISTIC	0.0359697266024943	-0.0446213182013223	0.116560771406311	0.381693388922243	26766	NA	NA
Volume	Liver	101160	Bread roll intake	Online follow-up	Bread/pasta/rice yesterday	ORDERED-LOGISTIC	0.0495295058945151	-0.0622453390270348	0.161304350816065	0.385151154575417	5724	NA	NA
Volume	Liver	20088#338	Types of spreads/sauces consumed: Chutney/pickle	Online follow-up	Spreads/sauces/cooking oils yesterday	LOGISTIC-BINARY	0.083506308082078	-0.108898296312919	0.269503403471492	0.386953539426769	5726	267	5459
Volume	Liver	100510	Other non-alcoholic drinks	Online follow-up	Hot/cold beverages yesterday	LOGISTIC-BINARY	-0.0547237595201332	-0.180012451383935	0.0683580673549568	0.387674021251341	5726	768	4958
Volume	Liver	104570	Pineapple intake	Online follow-up	Fruit/vegetables yesterday	ORDERED-LOGISTIC	0.0844158635399948	-0.107390786018531	0.276222513098521	0.388386694064262	5724	NA	NA
Volume	Liver	104050	Mashed potato intake	Online follow-up	Fruit/vegetables yesterday	ORDERED-LOGISTIC	-0.0631982100702455	-0.207073170675868	0.0806767505353768	0.389304957710754	5724	NA	NA
Volume	Liver	20096#1	Size of red wine glass drunk: small (125ml)	Online follow-up	Alcoholic beverages yesterday	LOGISTIC-BINARY	0.0772427545789423	-0.101312528067648	0.250882662182848	0.389946233911805	5726	360	5366
Volume	Liver	22610#0	Workplace full of chemical or other fumes: Rarely/never	Online follow-up	Employment history	LOGISTIC-BINARY	-0.0365942372855004	-0.119354458532656	0.0476677689497444	0.3904026055221	21008	19722	1286
Volume	Liver	22610#2	Workplace full of chemical or other fumes	Online follow-up	Employment history	LOGISTIC-BINARY	0.0329386924258407	-0.0430546344414807	0.107813972819589	0.39201446734201	20669	1418	19251
Volume	Liver	22616#0	Breathing problems during period of job: No	Online follow-up	Employment history	LOGISTIC-BINARY	-0.0588039418892067	-0.191171953117488	0.0784138629473639	0.392662530886206	21105	20638	467
Volume	Liver	102850	Low fat cheese spread intake	Online follow-up	Milk/eggs/cheese yesterday	ORDERED-LOGISTIC	0.159788002879356	-0.209144105856384	0.528720111615096	0.39597625208807	5716	NA	NA
Volume	Liver	21053	Degree bothered by dizziness in the last 3 months	Online follow-up	Digestive health	ORDERED-LOGISTIC	-0.017567230998199	-0.0583573428371685	0.0232228808407705	0.398608916668933	30159	NA	NA
Volume	Liver	102800	Cheese consumers	Online follow-up	Milk/eggs/cheese yesterday	LOGISTIC-BINARY	0.0357270058743162	-0.0476368770420122	0.119061183340721	0.400670248780863	5726	2603	3123
Volume	Liver	22663	Year gap started	Online follow-up	Employment history	LINEAR	-0.00993326636632349	-0.0331538113589001	0.0132872786262531	0.401765202391994	16542	NA	NA
Volume	Liver	103280	Quorn intake	Online follow-up	Vegetarian alternatives yesterday	ORDERED-LOGISTIC	0.150989178205979	-0.202412589380761	0.50439094579272	0.402403283465304	5720	NA	NA
Volume	Liver	20084#485	Vitamin and/or mineral supplement use: Calcium	Online follow-up	Vitamin/mineral supplements yesterday	LOGISTIC-BINARY	-0.0956952432577001	-0.323202621788198	0.125560788419725	0.403405206235195	5726	296	5430
Volume	Liver	21076	Vomiting when IBS symptoms first began	Online follow-up	Digestive health	LOGISTIC-BINARY	0.0882688086104763	-0.12290834394401	0.291903522910713	0.403805513646339	3288	209	3079
Volume	Liver	104540	Satsuma intake	Online follow-up	Fruit/vegetables yesterday	ORDERED-LOGISTIC	-0.0527797474159871	-0.176918300575421	0.0713588057434471	0.404694524965357	5726	NA	NA
Volume	Liver	20093#2	Type of large bap eaten: mixed	Online follow-up	Bread/pasta/rice yesterday	LOGISTIC-BINARY	-0.192385908866696	-0.662979108110339	0.242832929977853	0.406150842954352	5726	46	5680
Volume	Liver	22609#1	Workplace very dusty	Online follow-up	Employment history	LOGISTIC-BINARY	-0.018585237071703	-0.0625061167727815	0.0252456387120204	0.406351436453991	20940	7336	13604
Volume	Liver	22641	Period spent working mix of day and night shifts	Online follow-up	Employment history	LINEAR	-0.0317065377099935	-0.106671524522934	0.0432584491029469	0.406883505850533	1620	NA	NA
Volume	Liver	20087#187	Types of spread used on bread/crackers: Unknown soya margarine on bread/crackers	Online follow-up	Bread/pasta/rice yesterday	LOGISTIC-BINARY	-0.391176849336483	-1.37397416801202	0.459215324344797	0.409181126740527	5726	12	5714
Volume	Liver	100020	Typical diet yesterday	Online follow-up	Typical diet yesterday	LOGISTIC-BINARY	-0.0428858432955187	-0.144393124166816	0.059691619549231	0.409929511291476	5726	4576	1150
Volume	Liver	20494	Felt irritable or had angry outbursts in past month	Online follow-up	Traumatic events	ORDERED-LOGISTIC	0.0234919022954674	-0.0329432893498997	0.0799270939408345	0.41458833804107	11530	NA	NA
Volume	Liver	100005	Carbohydrate	Online follow-up	Estimated nutrients yesterday	LINEAR	0.0167279871169271	-0.0235096144680869	0.0569655887019411	0.415111392532759	5729	NA	NA
Volume	Liver	102120	Ice-cream intake	Online follow-up	Soup/snacks/pastries yesterday	ORDERED-LOGISTIC	-0.0550673711410247	-0.190408142698285	0.0802734004162355	0.425204028716675	5724	NA	NA
Volume	Liver	102860	Cheese spread intake	Online follow-up	Milk/eggs/cheese yesterday	ORDERED-LOGISTIC	0.156652970384439	-0.228893196893191	0.542199137662069	0.425847174660016	5713	NA	NA
Volume	Liver	100380	Intake of artificial sweetener added to coffee	Online follow-up	Hot/cold beverages yesterday	ORDERED-LOGISTIC	0.0708961335145193	-0.106388447065038	0.248180714094076	0.433188118493886	5717	NA	NA
Volume	Liver	101310	Number of bread slices with butter/margarine	Online follow-up	Bread/pasta/rice yesterday	ORDERED-LOGISTIC	-0.0305325911514197	-0.107612097220979	0.0465469149181393	0.437550622688017	5726	NA	NA
Volume	Liver	22660#102	Gap coding: Unpaid or voluntary work	Online follow-up	Employment history	LOGISTIC-BINARY	0.0531667045414728	-0.0833274947575684	0.185320702729022	0.438083968897403	20032	576	19456
Volume	Liver	20088#336	Types of spreads/sauces consumed: Hummus	Online follow-up	Spreads/sauces/cooking oils yesterday	LOGISTIC-BINARY	0.0858123913718543	-0.135045443231062	0.298893232624302	0.438258050872323	5726	231	5495
Volume	Liver	20094#1	Type of bread roll eaten: white	Online follow-up	Bread/pasta/rice yesterday	LOGISTIC-BINARY	0.0546026201316551	-0.086018570432386	0.192272706892435	0.441595086446536	5726	448	5278
Volume	Liver	22644	Consecutive night shifts during mixed shift periods	Online follow-up	Employment history	LINEAR	-0.0161703482265638	-0.0577505339210002	0.0254098374678726	0.445849601752024	4888	NA	NA
Volume	Liver	20104#3	Thickness of butter/margarine spread on other bread: thick	Online follow-up	Bread/pasta/rice yesterday	LOGISTIC-BINARY	0.260945557842477	-0.470755569691769	0.87121770670432	0.446203019665312	5726	14	5712
Volume	Liver	100190	Orange juice intake	Online follow-up	Hot/cold beverages yesterday	ORDERED-LOGISTIC	0.0347762919592651	-0.055244875728092	0.124797459646622	0.448978566135653	5716	NA	NA
Volume	Liver	101470	Number of crackers/crispbreads with butter/margarine	Online follow-up	Bread/pasta/rice yesterday	ORDERED-LOGISTIC	-0.0889964752083834	-0.319452918283967	0.1414599678672	0.449140113202216	5712	NA	NA
Volume	Liver	20087#179	Types of spread used on bread/crackers: Normal fat dairy spread on bread/crackers	Online follow-up	Bread/pasta/rice yesterday	LOGISTIC-BINARY	0.0911793934020356	-0.15238393692426	0.324106545777804	0.453108596440652	5726	151	5575
Volume	Liver	20098#3	Thickness of butter/margarine spread on sliced bread: thick	Online follow-up	Bread/pasta/rice yesterday	LOGISTIC-BINARY	0.112624788561284	-0.192711750673915	0.400383092651427	0.456638499632901	5726	92	5634
Volume	Liver	20095#3	Size of white wine glass drunk: large (250ml)	Online follow-up	Alcoholic beverages yesterday	LOGISTIC-BINARY	0.13393764232948	-0.235817985233315	0.475768810465141	0.460233567595281	5726	57	5669
Volume	Liver	20105#79	Liquid used to make porridge: Porridge with milk	Online follow-up	Cereal yesterday	LOGISTIC-BINARY	-0.05053078469376	-0.186159044842673	0.0824321815767738	0.460796539203619	5726	655	5071
Volume	Liver	104020	Fried potatoes intake	Online follow-up	Fruit/vegetables yesterday	ORDERED-LOGISTIC	-0.0407363677949561	-0.149062740624511	0.0675900050345989	0.461115368328438	5726	NA	NA
Volume	Liver	101980	Single crust pastry intake	Online follow-up	Soup/snacks/pastries yesterday	ORDERED-LOGISTIC	0.0754646937236025	-0.126758693033312	0.277688080480517	0.464551529726318	5725	NA	NA
Volume	Liver	20084#483	Vitamin and/or mineral supplement use: Magnesium	Online follow-up	Vitamin/mineral supplements yesterday	LOGISTIC-BINARY	-0.127874072530831	-0.481919322775094	0.208390376844698	0.468958920485501	5726	99	5627
Volume	Liver	21055	Degree bothered by feeling heart pound/race in the last 3 months	Online follow-up	Digestive health	ORDERED-LOGISTIC	-0.0145921866520446	-0.0541343486845176	0.0249499753804284	0.46950384655684	30162	NA	NA
Volume	Liver	102470	Savoury biscuits intake	Online follow-up	Soup/snacks/pastries yesterday	ORDERED-LOGISTIC	-0.16225477592407	-0.602822069739271	0.278312517891131	0.470422648328522	5718	NA	NA
Volume	Liver	20096#3	Size of red wine glass drunk: large (250ml)	Online follow-up	Alcoholic beverages yesterday	LOGISTIC-BINARY	0.10621874457289	-0.190511974213759	0.386656697617068	0.470663705069701	5726	103	5623
Volume	Liver	102260	Chocolate bar intake	Online follow-up	Soup/snacks/pastries yesterday	ORDERED-LOGISTIC	0.0513728484355455	-0.0895232522699442	0.192268949141035	0.474857855672917	5720	NA	NA
Volume	Liver	102740	Brown rice intake	Online follow-up	Bread/pasta/rice yesterday	ORDERED-LOGISTIC	0.0930782096277144	-0.162904766538243	0.349061185793672	0.47607506515334	5726	NA	NA
Volume	Liver	104060	Mixed vegetable intake	Online follow-up	Fruit/vegetables yesterday	ORDERED-LOGISTIC	-0.0511508670381665	-0.192363406032954	0.0900616719566207	0.477756547405125	5726	NA	NA
Volume	Liver	20088#334	Types of spreads/sauces consumed: Peanut butter	Online follow-up	Spreads/sauces/cooking oils yesterday	LOGISTIC-BINARY	0.095769833968852	-0.175143290119433	0.353569715497432	0.4779288816365	5726	142	5584
Volume	Liver	102090	Yogurt intake	Online follow-up	Soup/snacks/pastries yesterday	ORDERED-LOGISTIC	0.0322598743109333	-0.0571262391083969	0.121645987730263	0.479363929840055	5726	NA	NA
Volume	Liver	20092#4	Type of baguette eaten: seeded	Online follow-up	Bread/pasta/rice yesterday	LOGISTIC-BINARY	-0.146574128044081	-0.568068252412135	0.246595017718961	0.481612234665412	5726	60	5666
Volume	Liver	20084#488	Vitamin and/or mineral supplement use: Other vitamin	Online follow-up	Vitamin/mineral supplements yesterday	LOGISTIC-BINARY	0.0772479226945189	-0.142498943679742	0.288714635472698	0.482632457932702	5726	224	5502
Volume	Liver	102170	Soya dessert intake	Online follow-up	Soup/snacks/pastries yesterday	LOGISTIC-BINARY	-0.32740527790308	-1.25684807463235	0.535325744696578	0.486564328521342	5716	16	5700
Volume	Liver	104140	Broccoli intake	Online follow-up	Fruit/vegetables yesterday	ORDERED-LOGISTIC	-0.0434485138384879	-0.166027571138331	0.0791305434613556	0.487254697541786	5722	NA	NA
Volume	Liver	22166	Recent medication for hayfever or allergic rhinitis	Online follow-up	Medical information	LOGISTIC-BINARY	0.0310480832962919	-0.0565366500025486	0.118756193407285	0.487270159636878	4958	2320	2638
Volume	Liver	104310	Sprouts intake	Online follow-up	Fruit/vegetables yesterday	ORDERED-LOGISTIC	0.0962158831850986	-0.176965003982721	0.369396770352918	0.490019528665136	5720	NA	NA
Volume	Liver	20090#385	Type of fat/oil used in cooking: Low fat soya margarine	Online follow-up	Spreads/sauces/cooking oils yesterday	LOGISTIC-BINARY	0.309519104619343	-0.668902016937095	1.10141289095332	0.49477085994725	5726	12	5714
Volume	Liver	20095#1	Size of white wine glass drunk: small (125ml)	Online follow-up	Alcoholic beverages yesterday	LOGISTIC-BINARY	0.068184641152907	-0.131009081679262	0.261177924774939	0.495599378538986	5726	299	5427
Volume	Liver	104400	Fruit consumers	Online follow-up	Fruit/vegetables yesterday	LOGISTIC-BINARY	-0.0364540889305777	-0.14253217524179	0.0706077320845106	0.502398404497287	5726	4797	929
Volume	Liver	103050	Crumbed or deep-fried poultry intake	Online follow-up	Meat/fish yesterday	ORDERED-LOGISTIC	0.0719396476959703	-0.138271637059556	0.282150932451497	0.502399929102696	5722	NA	NA
Volume	Liver	100940	Bread consumed	Online follow-up	Bread/pasta/rice yesterday	LOGISTIC-BINARY	0.0409222685518518	-0.0783910098563042	0.162281241819345	0.504984841251402	5726	4905	821
Volume	Liver	20094#2	Type of bread roll eaten: mixed	Online follow-up	Bread/pasta/rice yesterday	LOGISTIC-BINARY	-0.0749175160430684	-0.299768008660763	0.141846885224835	0.506225461234324	5726	213	5513
Volume	Liver	104000	Baked bean intake	Online follow-up	Fruit/vegetables yesterday	ORDERED-LOGISTIC	0.0504521077624636	-0.098562698219075	0.199466913744002	0.506974078256019	5725	NA	NA
Volume	Liver	20103#1	Thickness of butter/margarine spread on oatcakes: thin	Online follow-up	Bread/pasta/rice yesterday	LOGISTIC-BINARY	-0.258590417529427	-1.03153639847407	0.470127153251888	0.508803475094789	5726	23	5703
Volume	Liver	100290	Cappuccino intake	Online follow-up	Hot/cold beverages yesterday	ORDERED-LOGISTIC	0.0663183532147307	-0.13221213791677	0.264848844346232	0.512668178670935	5719	NA	NA
Volume	Liver	20101#2	Thickness of butter/margarine spread on bread rolls: medium	Online follow-up	Bread/pasta/rice yesterday	LOGISTIC-BINARY	0.0615419310422794	-0.127300955437241	0.244359398343169	0.516077270450039	5726	238	5488
Volume	Liver	104070	Vegetable pieces intake	Online follow-up	Fruit/vegetables yesterday	ORDERED-LOGISTIC	0.0414921668040585	-0.0843504058489568	0.167334739457074	0.51814968552669	5726	NA	NA
Volume	Liver	104440	Mixed fruit intake	Online follow-up	Fruit/vegetables yesterday	ORDERED-LOGISTIC	-0.0684705555666009	-0.277019948530422	0.14007883739722	0.519923760755886	5715	NA	NA
Volume	Liver	20092#5	Type of baguette eaten: other	Online follow-up	Bread/pasta/rice yesterday	LOGISTIC-BINARY	0.249950592020397	-0.591760327342121	0.933384879516769	0.521404801962667	5726	12	5714
Volume	Liver	103230	Other fish intake	Online follow-up	Meat/fish yesterday	ORDERED-LOGISTIC	-0.122061663034061	-0.496687248258496	0.252563922190374	0.523100699318587	5718	NA	NA
Volume	Liver	104190	Celery intake	Online follow-up	Fruit/vegetables yesterday	ORDERED-LOGISTIC	0.050761003123797	-0.106367304213092	0.207889310460686	0.526637574444721	5717	NA	NA
Volume	Liver	20544#18	Mental health problems ever diagnosed by a professional: Attention deficit or attention deficit and hyperactivity disorder (ADD/ADHD)	Online follow-up	Mental distress	LOGISTIC-BINARY	-0.224766441128503	-0.961400327233662	0.421232698312367	0.527285545376409	26659	16	26643
Volume	Liver	20086#12	Type of special diet followed: Vegan	Online follow-up	Typical diet yesterday	LOGISTIC-BINARY	-0.292737769116242	-1.21159323641516	0.571086022927765	0.527516125801522	5726	17	5709
Volume	Liver	100021	Vitamin D	Online follow-up	Estimated nutrients yesterday	LINEAR	0.0131655535366929	-0.0278959238401227	0.0542270309135084	0.529663077043045	5729	NA	NA
Volume	Liver	103190	White fish intake	Online follow-up	Meat/fish yesterday	ORDERED-LOGISTIC	0.0626502130052172	-0.132815507063485	0.258115933073919	0.529888982219096	5726	NA	NA
Volume	Liver	100013	Vitamin B12	Online follow-up	Estimated nutrients yesterday	LINEAR	0.0130226202394647	-0.0279603568642013	0.0540055973431307	0.53335823610316	5729	NA	NA
Volume	Liver	102200	Doughnut intake	Online follow-up	Soup/snacks/pastries yesterday	LOGISTIC-BINARY	-0.14434243820146	-0.619608299739156	0.29090864861273	0.5352257028878	5715	43	5672
Volume	Liver	104480	Cherry intake	Online follow-up	Fruit/vegetables yesterday	ORDERED-LOGISTIC	-0.0810456236161263	-0.338795097519879	0.176703850287627	0.537725657109199	5718	NA	NA
Volume	Liver	100530	Flavoured milk intake	Online follow-up	Hot/cold beverages yesterday	ORDERED-LOGISTIC	-0.0936543625425854	-0.392743957575137	0.205435232489966	0.539413621339639	5723	NA	NA
Volume	Liver	22615#1	Workplace had a lot of diesel exhaust	Online follow-up	Employment history	LOGISTIC-BINARY	0.017565240780465	-0.038844975010428	0.0736179613449855	0.540306946007493	20793	3111	17682
Volume	Liver	102050	Croissant intake	Online follow-up	Soup/snacks/pastries yesterday	ORDERED-LOGISTIC	0.0923026972233292	-0.208477373598338	0.393082768044997	0.547544477691371	5723	NA	NA
Volume	Liver	22660#108	Gap coding: Retired	Online follow-up	Employment history	LOGISTIC-BINARY	-0.0184546116634942	-0.078629430254176	0.0417660535145517	0.547877321893425	20471	11450	9021
Volume	Liver	103150	Tinned tuna intake	Online follow-up	Meat/fish yesterday	ORDERED-LOGISTIC	0.0553971920767311	-0.125316055519027	0.236110439672489	0.547975479095671	5726	NA	NA
Volume	Liver	22604#1	Work hours - lumped category	Online follow-up	Employment history	LOGISTIC-BINARY	-0.0223309746490835	-0.0979172326586012	0.0522447528469221	0.559924971287723	21105	2245	18860
Volume	Liver	104200	Courgette intake	Online follow-up	Fruit/vegetables yesterday	ORDERED-LOGISTIC	0.054393589683096	-0.128503024367046	0.237290203733238	0.559980416781993	5724	NA	NA
Volume	Liver	20084#482	Vitamin and/or mineral supplement use: Chromium	Online follow-up	Vitamin/mineral supplements yesterday	LOGISTIC-BINARY	0.196668445669277	-0.510040816311927	0.808899444977025	0.560607321360618	5726	19	5707
Volume	Liver	20553#1	Methods of self-harm used: Something not listed	Online follow-up	Self-harm behaviours	LOGISTIC-BINARY	0.0835179941547087	-0.209683971235481	0.354478314647666	0.562449510387785	26713	102	26611
Volume	Liver	100320	Added milk to espresso	Online follow-up	Hot/cold beverages yesterday	LOGISTIC-BINARY	0.147134588304078	-0.384756548148348	0.624568096880004	0.568857541404713	5724	37	5687
Volume	Liver	20084#473	Vitamin and/or mineral supplement use: Glucosamine/chondroitin	Online follow-up	Vitamin/mineral supplements yesterday	LOGISTIC-BINARY	0.0332189367017363	-0.0832692521711359	0.148014985593331	0.573309144345078	5726	901	4825
Volume	Liver	20084#487	Vitamin and/or mineral supplement use: Zinc	Online follow-up	Vitamin/mineral supplements yesterday	LOGISTIC-BINARY	0.0718744199860599	-0.189688622836471	0.320865955242201	0.581178211885542	5726	146	5580
Volume	Liver	102070	Scone intake	Online follow-up	Soup/snacks/pastries yesterday	ORDERED-LOGISTIC	-0.057383752304153	-0.261779940678122	0.147012436069816	0.582159312827093	5717	NA	NA
Volume	Liver	20551#1	Substance of prescription or over-the-counter medication addiction: A sedative, benzodiazepine or sleeping tablet	Online follow-up	Addictions	LOGISTIC-BINARY	0.0931896821751914	-0.255252274521465	0.409193319657058	0.583343797955442	26718	67	26651
Volume	Liver	20090#352	Type of fat/oil used in cooking: Cooking fat unknown	Online follow-up	Spreads/sauces/cooking oils yesterday	LOGISTIC-BINARY	-0.0284241178261459	-0.130819696545053	0.0727713447313469	0.584059393453573	5726	1079	4647
Volume	Liver	100810	Oat crunch intake	Online follow-up	Cereal yesterday	ORDERED-LOGISTIC	-0.0566793082140337	-0.260383680575356	0.147025064147289	0.585530261010363	5726	NA	NA
Volume	Liver	22607#2	Workplace very cold	Online follow-up	Employment history	LOGISTIC-BINARY	0.0192630557045891	-0.0507771156415123	0.0883678083506505	0.587301899767324	20963	1779	19184
Volume	Liver	20088#350	Types of spreads/sauces consumed: Other sauce	Online follow-up	Spreads/sauces/cooking oils yesterday	LOGISTIC-BINARY	0.0503791109237218	-0.134725502602074	0.229501751425645	0.587618670412153	5726	284	5442
Volume	Liver	20087#176	Types of spread used on bread/crackers: Dairy spread on bread/crackers	Online follow-up	Bread/pasta/rice yesterday	LOGISTIC-BINARY	-0.0492832029348907	-0.230500980699479	0.126401039233216	0.588280387668199	5726	296	5430
Volume	Liver	22660#106	Gap coding: Unable to work due to sickness or disability	Online follow-up	Employment history	LOGISTIC-BINARY	0.0420262283349212	-0.113682318353444	0.19123812648046	0.5891464454442	19993	356	19637
Volume	Liver	20090#355	Type of fat/oil used in cooking: Vegetable oil	Online follow-up	Spreads/sauces/cooking oils yesterday	LOGISTIC-BINARY	-0.0426554928247032	-0.205721028215092	0.116163055531338	0.603376528626991	5726	397	5329
Volume	Liver	20090#365	Type of fat/oil used in cooking: Olive spread	Online follow-up	Spreads/sauces/cooking oils yesterday	LOGISTIC-BINARY	0.0506015176598565	-0.144238869615935	0.238938566263739	0.604684134211759	5726	268	5458
Volume	Liver	20090#380	Type of fat/oil used in cooking: Normal fat dairy spread	Online follow-up	Spreads/sauces/cooking oils yesterday	LOGISTIC-BINARY	0.100921327934226	-0.301827199137799	0.47295244444449003	0.60956365451518	5726	54	5672
Volume	Liver	100910	Intake of artificial sweetener added to cereal	Online follow-up	Cereal yesterday	ORDERED-LOGISTIC	0.0688189627839422	-0.196236024951483	0.333873950519367	0.610845860465336	5720	NA	NA
Volume	Liver	20462	Distress caused by unusual or psychotic experiences	Online follow-up	Unusual and psychotic experiences	ORDERED-LOGISTIC	-0.0365068345848154	-0.177259551420016	0.104245882250385	0.611293724113859	1241	NA	NA
Volume	Liver	20087#168	Types of spread used on bread/crackers: Cholesterol-lowering olive spread on bread/crackers	Online follow-up	Bread/pasta/rice yesterday	LOGISTIC-BINARY	-0.1233611819887	-0.615806439291942	0.336027803037503	0.61268445452449	5726	50	5676
Volume	Liver	20108#4	Ingredients in canned soup: Pulses	Online follow-up	Soup/snacks/pastries yesterday	LOGISTIC-BINARY	-0.104013889900134	-0.520949735512721	0.283853137070476	0.613266893770924	5726	59	5667
Volume	Liver	102620	Homemade soup intake	Online follow-up	Soup/snacks/pastries yesterday	ORDERED-LOGISTIC	-0.0437558286206682	-0.213695878690535	0.126184221449199	0.61381967637761	5723	NA	NA
Volume	Liver	22503	Years of cough on most days	Online follow-up	Medical information	LINEAR	-0.0143144667856547	-0.0709176270457175	0.0422886934744082	0.62001446603331	2710	NA	NA
Volume	Liver	22609#0	Workplace very dusty: Rarely/never	Online follow-up	Employment history	LOGISTIC-BINARY	0.0173536615091683	-0.0510855891166275	0.0867190102734531	0.621537219471747	21047	19044	2003
Volume	Liver	22643	Number of night shifts worked monthly during mixed shift periods	Online follow-up	Employment history	LINEAR	-0.0102060074840481	-0.051142600174138	0.0307305852060418	0.625029969320131	5033	NA	NA
Volume	Liver	20087#161	Types of spread used on bread/crackers: Low fat butter on bread/crackers	Online follow-up	Bread/pasta/rice yesterday	LOGISTIC-BINARY	-0.0688338728903674	-0.352547627867825	0.200199147171324	0.625573672407696	5726	119	5607
Volume	Liver	100880	Dried fruit added to cereal	Online follow-up	Cereal yesterday	ORDERED-LOGISTIC	0.0222997289546196	-0.0684240662592313	0.11302352416847	0.62999234136543	5726	NA	NA
Volume	Liver	21075	Bloody diarrhoea when IBS symptoms first began	Online follow-up	Digestive health	LOGISTIC-BINARY	0.050984161063969	-0.160008790645743	0.25638103454982	0.630616928895397	1667	182	1485
Volume	Liver	20088#343	Types of spreads/sauces consumed: Salad dressing	Online follow-up	Spreads/sauces/cooking oils yesterday	LOGISTIC-BINARY	-0.0441799095861265	-0.228641986357087	0.134737220973825	0.633696221386112	5726	320	5406
Volume	Liver	103310	Spreads/sauces consumers	Online follow-up	Spreads/sauces/cooking oils yesterday	LOGISTIC-BINARY	-0.0201835183985358	-0.103374220434659	0.0629112434514573	0.634100797890514	5726	2958	2768
Volume	Liver	20449	Feelings of tiredness during worst episode of depression	Online follow-up	Depression	LOGISTIC-BINARY	0.0168896955426832	-0.0524694818143549	0.0870229733493867	0.635012764413159	13466	11042	2424
Volume	Liver	104030	Boiled/baked potatoes intake	Online follow-up	Fruit/vegetables yesterday	ORDERED-LOGISTIC	-0.023163305490264	-0.118838220558105	0.0725116095775765	0.635144527073643	5726	NA	NA
Volume	Liver	20090#396	Type of fat/oil used in cooking: Other type fat	Online follow-up	Spreads/sauces/cooking oils yesterday	LOGISTIC-BINARY	-0.119283894943134	-0.635321062103224	0.349530149302108	0.63544517484390906	5726	39	5687
Volume	Liver	21058	Degree bothered by urinary frequency/bladder irritability in the last 3 months	Online follow-up	Digestive health	ORDERED-LOGISTIC	0.0084342983335719	-0.0264446599692513	0.0433132566363951	0.635532091172449	30152	NA	NA
Volume	Liver	20102#3	Thickness of butter/margarine spread on crackers/crispbreads: thick	Online follow-up	Bread/pasta/rice yesterday	LOGISTIC-BINARY	0.198287567397268	-0.700702122929956	0.931258703670714	0.635979923416025	5726	11	5715
Volume	Liver	104230	Leek intake	Online follow-up	Fruit/vegetables yesterday	ORDERED-LOGISTIC	0.0505322387011466	-0.160716446272182	0.261780923674475	0.639197699541025	5716	NA	NA
Volume	Liver	20552#1	Behavioural and miscellaneous addictions: Something else not mentioned	Online follow-up	Addictions	LOGISTIC-BINARY	-0.0767278207730827	-0.41045100129694	0.232504034915777	0.640542240328472	26711	74	26637
Volume	Liver	102810	Low fat hard cheese intake	Online follow-up	Milk/eggs/cheese yesterday	ORDERED-LOGISTIC	0.0442647985556484	-0.142938165826429	0.231467762937726	0.643060659547201	5723	NA	NA
Volume	Liver	102530	Powdered/instant soup intake	Online follow-up	Soup/snacks/pastries yesterday	LOGISTIC-BINARY	-0.0690195963940343	-0.368184286357429	0.215597515831008	0.643339462646232	5717	123	5594
Volume	Liver	20085#3	Reason for not eating or drinking normally: Ill	Online follow-up	Typical diet yesterday	LOGISTIC-BINARY	0.122190405084274	-0.425475765784959	0.607672689589815	0.6445243448905	5726	34	5692
Volume	Liver	20532	Did your sleep change?	Online follow-up	Depression	LOGISTIC-BINARY	0.0162473755416446	-0.0525558796106848	0.0857868909064811	0.645205573335222	12901	10423	2478
Volume	Liver	20108#2	Ingredients in canned soup: Meat	Online follow-up	Soup/snacks/pastries yesterday	LOGISTIC-BINARY	0.113112331728559	-0.391994765016464	0.571332658736984	0.645920473964292	5726	37	5689
Volume	Liver	22664	Year gap ended	Online follow-up	Employment history	LINEAR	-0.00680144511366692	-0.0358362962116799	0.022233405984346	0.646114108928916	9880	NA	NA
Volume	Liver	103140	Fish consumer	Online follow-up	Meat/fish yesterday	LOGISTIC-BINARY	0.0213692419231507	-0.0703907879830916	0.112479800192428	0.646794144255269	5726	1704	4022
Volume	Liver	20087#163	Types of spread used on bread/crackers: Unknown type of butter on bread/crackers	Online follow-up	Bread/pasta/rice yesterday	LOGISTIC-BINARY	-0.104479295774803	-0.569691014346497	0.324307113544448	0.647665371030398	5726	46	5680
Volume	Liver	20090#357	Type of fat/oil used in cooking: Other oil	Online follow-up	Spreads/sauces/cooking oils yesterday	LOGISTIC-BINARY	-0.0996509739675468	-0.545529629935142	0.31126961539291	0.649208607564832	5726	56	5670
Volume	Liver	102450	Seeds intake	Online follow-up	Soup/snacks/pastries yesterday	ORDERED-LOGISTIC	0.0567604431671267	-0.189325672082466	0.302846558416719	0.651229290128119	5720	NA	NA
Volume	Liver	100440	Other tea intake	Online follow-up	Hot/cold beverages yesterday	ORDERED-LOGISTIC	-0.0669439738809364	-0.358296457299431	0.224408509537558	0.652476545114317	5718	NA	NA
Volume	Liver	103040	Lamb intake	Online follow-up	Meat/fish yesterday	ORDERED-LOGISTIC	-0.0402438333018224	-0.215884676406528	0.135397009802883	0.653386720973326	5720	NA	NA
Volume	Liver	20094#3	Type of bread roll eaten: wholemeal	Online follow-up	Bread/pasta/rice yesterday	LOGISTIC-BINARY	0.0521896056339606	-0.180768064472737	0.2759514234121	0.654289001629016	5726	193	5533
Volume	Liver	103210	Lobster/crab intake	Online follow-up	Meat/fish yesterday	ORDERED-LOGISTIC	0.155254320986914	-0.530054567960678	0.840563209934506	0.657037245926808	5723	NA	NA
Volume	Liver	102360	Sweet biscuits intake	Online follow-up	Soup/snacks/pastries yesterday	ORDERED-LOGISTIC	0.0241816028984051	-0.083464723111651	0.131827928908461	0.659741798348198	5722	NA	NA
Volume	Liver	20101#3	Thickness of butter/margarine spread on bread rolls: thick	Online follow-up	Bread/pasta/rice yesterday	LOGISTIC-BINARY	0.133510796540712	-0.500119353546368	0.688617462575883	0.660795175104051	5726	23	5703
Volume	Liver	102900	Goat's cheese intake	Online follow-up	Milk/eggs/cheese yesterday	ORDERED-LOGISTIC	0.0801501987595766	-0.278007522091004	0.438307919610158	0.66095533753102	5724	NA	NA
Volume	Liver	102030	Yorkshire pudding intake	Online follow-up	Soup/snacks/pastries yesterday	ORDERED-LOGISTIC	-0.053130203557092	-0.290620506351888	0.184360099237704	0.66105391225126	5722	NA	NA
Volume	Liver	100540	Low calorie hot chocolate intake	Online follow-up	Hot/cold beverages yesterday	LOGISTIC-BINARY	-0.110124621575782	-0.625508861637207	0.366961410065274	0.664552028585177	5715	47	5668
Volume	Liver	102010	Pancake intake	Online follow-up	Soup/snacks/pastries yesterday	LOGISTIC-BINARY	-0.184774025797078	-1.08469824803846	0.590049491455565	0.668167680514504	5712	16	5696
Volume	Liver	20094#4	Type of bread roll eaten: seeded	Online follow-up	Bread/pasta/rice yesterday	LOGISTIC-BINARY	0.0645510725528087	-0.241395272206536	0.352166848875022	0.66981121571691	5726	94	5632
Volume	Liver	20094#5	Type of bread roll eaten: other	Online follow-up	Bread/pasta/rice yesterday	LOGISTIC-BINARY	-0.191228050423889	-1.11525039779164	0.623366805644161	0.670551770480301	5726	13	5713
Volume	Liver	102040	Indian snacks intake	Online follow-up	Soup/snacks/pastries yesterday	ORDERED-LOGISTIC	0.0675907215546794	-0.244176356754183	0.379357799863542	0.670907257763054	5716	NA	NA
Volume	Liver	100220	Fruit smoothie intake	Online follow-up	Hot/cold beverages yesterday	ORDERED-LOGISTIC	-0.0519437181462961	-0.291903658844646	0.188016222552054	0.671379503921061	5719	NA	NA
Volume	Liver	20420	Longest period spent worried or anxious	Online follow-up	Anxiety	LINEAR	0.00855777095442897	-0.031322051651432	0.04843759356029	0.6740056311432	5671	NA	NA
Volume	Liver	22653	Number of night shifts worked monthly during night shift periods	Online follow-up	Employment history	LINEAR	-0.0252127646649357	-0.144526046822593	0.0941005174927211	0.678197741652708	540	NA	NA
Volume	Liver	100300	Latte intake	Online follow-up	Hot/cold beverages yesterday	ORDERED-LOGISTIC	-0.0443465945234118	-0.253850213287237	0.165157024240413	0.67824405748601	5711	NA	NA
Volume	Liver	104280	Pea intake	Online follow-up	Fruit/vegetables yesterday	ORDERED-LOGISTIC	-0.0267136338578736	-0.153658195906362	0.100230928190615	0.680022891651089	5722	NA	NA
Volume	Liver	104180	Cauliflower intake	Online follow-up	Fruit/vegetables yesterday	ORDERED-LOGISTIC	0.0312672653587813	-0.118324002767052	0.180858533484614	0.682059874779384	5719	NA	NA
Volume	Liver	20086#8	Type of special diet followed: Gluten-free	Online follow-up	Typical diet yesterday	LOGISTIC-BINARY	0.0760833781526685	-0.299761901801921	0.429378471140942	0.683145123964368	5726	86	5640
Volume	Liver	20089#465	Type of meals eaten: Home cooked meals	Online follow-up	Meal type yesterday	LOGISTIC-BINARY	0.0210372029889817	-0.079632604070318	0.122860476311009	0.683723216512482	5726	4641	1085
Volume	Liver	20084#470	Vitamin and/or mineral supplement use: Multivitamin with calcium	Online follow-up	Vitamin/mineral supplements yesterday	LOGISTIC-BINARY	0.101144796903729	-0.409405358538125	0.568507275481537	0.685632716334769	5726	39	5687
Volume	Liver	22505	Years of bringing up phlegm/sputum/mucus on most days	Online follow-up	Medical information	LINEAR	-0.0132714166268511	-0.0784274992728918	0.0518846660191896	0.689568778449156	1738	NA	NA
Volume	Liver	20429	Easily tired during worst period of anxiety	Online follow-up	Anxiety	LOGISTIC-BINARY	-0.0157183435503884	-0.0927443048209678	0.0619303359643532	0.690283080878525	7629	5401	2228
Volume	Liver	20554#4	Actions taken following self-harm: Use a helpline / voluntary organization	Online follow-up	Self-harm behaviours	LOGISTIC-BINARY	0.0528672774608757	-0.218485247580066	0.304728455485503	0.692454639165737	26714	110	26604
Volume	Liver	104350	Tinned tomato intake	Online follow-up	Fruit/vegetables yesterday	ORDERED-LOGISTIC	0.0284414252293537	-0.112803344800968	0.169686195259676	0.693100867192352	5718	NA	NA
Volume	Liver	20477	Ever talked to a health professional about unusual or psychotic experiences	Online follow-up	Unusual and psychotic experiences	LOGISTIC-BINARY	0.0383738834051038	-0.157040663440207	0.229682166817087	0.696689794610347	1256	216	1040
Volume	Liver	100740	Other alcohol intake	Online follow-up	Alcoholic beverages yesterday	ORDERED-LOGISTIC	0.0737959663976204	-0.300172948442123	0.447764881237364	0.698940921191507	5721	NA	NA
Volume	Liver	20090#360	Type of fat/oil used in cooking: Spreadable butter	Online follow-up	Spreads/sauces/cooking oils yesterday	LOGISTIC-BINARY	-0.0400462998397222	-0.247035125184321	0.159030320906769	0.699048977565688	5726	217	5509
Volume	Liver	20090#363	Type of fat/oil used in cooking: Unknown fat butter	Online follow-up	Spreads/sauces/cooking oils yesterday	LOGISTIC-BINARY	-0.112630501547965	-0.722864210243259	0.421832794172056	0.699251491335363	5726	19	5707
Volume	Liver	20090#392	Type of fat/oil used in cooking: Normal fat soft margarine	Online follow-up	Spreads/sauces/cooking oils yesterday	LOGISTIC-BINARY	-0.130082001954978	-0.833297415760195	0.499250678108133	0.7031503980492	5726	23	5703
Volume	Liver	104330	Sweet potato intake	Online follow-up	Fruit/vegetables yesterday	ORDERED-LOGISTIC	-0.0571773405529146	-0.352526143030963	0.238171461925134	0.704374438245541	5723	NA	NA
Volume	Liver	104500	Grape intake	Online follow-up	Fruit/vegetables yesterday	ORDERED-LOGISTIC	-0.0216090962804025	-0.134470316475153	0.0912521239143483	0.70747126113776	5726	NA	NA
Volume	Liver	20090#383	Type of fat/oil used in cooking: Soya margarine	Online follow-up	Spreads/sauces/cooking oils yesterday	LOGISTIC-BINARY	-0.0989575017968708	-0.636605599947512	0.401231065473002	0.710554754089325	5726	46	5680
Volume	Liver	100200	Grapefruit juice intake	Online follow-up	Hot/cold beverages yesterday	ORDERED-LOGISTIC	0.0437344226012547	-0.189860156335082	0.277329001537592	0.713663999729681	5721	NA	NA
Volume	Liver	20533	Trouble falling asleep	Online follow-up	Depression	LOGISTIC-BINARY	-0.0126159141039137	-0.0803347589862111	0.0556734158026318	0.716084286482624	10423	7865	2558
Volume	Liver	20087#192	Types of spread used on bread/crackers: Cholesterol lowering unknown margarine on bread/crackers	Online follow-up	Bread/pasta/rice yesterday	LOGISTIC-BINARY	-0.135617555121294	-0.925665269453419	0.550271670518159	0.720414584285165	5726	15	5711
Volume	Liver	21057	Degree bothered by pain/problems during intercourse in the last 3 months	Online follow-up	Digestive health	ORDERED-LOGISTIC	-0.0107769915392548	-0.0704324776847571	0.0488784946062476	0.72328148890472	20872	NA	NA
Volume	Liver	22642	Usual length of each night shift during mixed shift periods	Online follow-up	Employment history	ORDERED-LOGISTIC	0.0145529578645607	-0.0663920016264439	0.0954979173555653	0.724564731613809	5033	NA	NA
Volume	Liver	20088#340	Types of spreads/sauces consumed: Brown sauce	Online follow-up	Spreads/sauces/cooking oils yesterday	LOGISTIC-BINARY	-0.0396360568950609	-0.266589684366859	0.178030315940808	0.726634963909325	5726	162	5564
Volume	Liver	101350	Number of baguettes with butter/margarine	Online follow-up	Bread/pasta/rice yesterday	ORDERED-LOGISTIC	-0.0312990386816153	-0.20700257986202	0.144404502498789	0.726993142009324	5724	NA	NA
Volume	Liver	101020	Baguette intake	Online follow-up	Bread/pasta/rice yesterday	ORDERED-LOGISTIC	0.0242846537685649	-0.112969123078484	0.161538430615614	0.72876386827942	5716	NA	NA
Volume	Liver	22630#0	Day shifts worked: Shift pattern was worked for some (but not all) of job	Online follow-up	Employment history	LOGISTIC-BINARY	-0.0253115497107681	-0.171543852048763	0.116025622740688	0.730170573114993	21105	415	20690
Volume	Liver	104170	Carrot intake	Online follow-up	Fruit/vegetables yesterday	ORDERED-LOGISTIC	-0.0157938620170342	-0.107031450642445	0.0754437266083763	0.734404274714828	5718	NA	NA
Volume	Liver	20103#2	Thickness of butter/margarine spread on oatcakes: medium	Online follow-up	Bread/pasta/rice yesterday	LOGISTIC-BINARY	0.121222509725196	-0.636162138423052	0.779121793791222	0.737731234339696	5726	18	5708
Volume	Liver	102520	Soup consumers	Online follow-up	Soup/snacks/pastries yesterday	LOGISTIC-BINARY	0.0202797821975998	-0.100073517278957	0.138701691013922	0.739112866467677	5726	801	4925
Volume	Liver	20132	Number of incorrect matches in round	Online follow-up	Pairs matching	LINEAR	0.00364177816728508	-0.0180920946957535	0.0253756510303236	0.742585104738785	19946	NA	NA
Volume	Liver	102780	Other grain intake	Online follow-up	Bread/pasta/rice yesterday	ORDERED-LOGISTIC	0.0919378099215719	-0.457195895736125	0.641071515579269	0.742810677127141	5725	NA	NA
Volume	Liver	101270	Other bread intake	Online follow-up	Bread/pasta/rice yesterday	ORDERED-LOGISTIC	0.0288858269620723	-0.145153349022071	0.202925002946215	0.74496064242328	5721	NA	NA
Volume	Liver	104450	Apple intake	Online follow-up	Fruit/vegetables yesterday	ORDERED-LOGISTIC	0.0138981352598616	-0.0704526475471531	0.0982489180668762	0.746751822604409	5720	NA	NA
Volume	Liver	20473	Number of times seen an un-real vision	Online follow-up	Unusual and psychotic experiences	ORDERED-LOGISTIC	0.0318371767996762	-0.165322064554955	0.228996418154308	0.751743021723042	589	NA	NA
Volume	Liver	20552#2	Behavioural and miscellaneous addictions: A behaviour	Online follow-up	Addictions	LOGISTIC-BINARY	-0.0245971347564294	-0.180149992979213	0.125719071822264	0.752596278294414	26711	324	26387
Volume	Liver	20089#461	Type of meals eaten: Takeaway meals	Online follow-up	Meal type yesterday	LOGISTIC-BINARY	0.0286234677536347	-0.155753625560603	0.207001488250652	0.756939221918049	5726	246	5480
Volume	Liver	100007	Polyunsaturated fat	Online follow-up	Estimated nutrients yesterday	LINEAR	0.00644395833826055	-0.0343903295165854	0.0472782461931065	0.757056247956918	5729	NA	NA
Volume	Liver	22608#1	Workplace very hot	Online follow-up	Employment history	LOGISTIC-BINARY	0.00678993286866983	-0.0362791358609275	0.0499760388299171	0.757614932161348	21033	11884	9149
Volume	Liver	102020	Scotch pancake intake	Online follow-up	Soup/snacks/pastries yesterday	LOGISTIC-BINARY	0.115750885070209	-0.685097569924734	0.795370599622734	0.758568235562449	5711	14	5697
Volume	Liver	20084#475	Vitamin and/or mineral supplement use: Vitamin A	Online follow-up	Vitamin/mineral supplements yesterday	LOGISTIC-BINARY	0.061765064172378203	-0.34943794281713503	0.443558304580326	0.760418705347721	5726	64	5662
Volume	Liver	22661	Number of gap periods	Online follow-up	Employment history	ORDERED-LOGISTIC	0.0061790599542435	-0.0339707731057159	0.0463288930142029	0.76292650013322	21081	NA	NA
Volume	Liver	102300	Chocolate-covered raisin intake	Online follow-up	Soup/snacks/pastries yesterday	ORDERED-LOGISTIC	-0.0963702006674392	-0.724555025087017	0.531814623752139	0.763666093236485	5709	NA	NA
Volume	Liver	20087#167	Types of spread used on bread/crackers: Normal fat olive spread on bread/crackers	Online follow-up	Bread/pasta/rice yesterday	LOGISTIC-BINARY	0.032687618571622	-0.184135666238454	0.242089035125534	0.763759306472719	5726	233	5493
Volume	Liver	102350	Chocolate biscuits intake	Online follow-up	Soup/snacks/pastries yesterday	ORDERED-LOGISTIC	0.019873357452018	-0.11764088990345	0.157387604807486	0.776990830618932	5723	NA	NA
Volume	Liver	22619#1	Breathing problems responsible for leaving job: Yes	Online follow-up	Employment history	LOGISTIC-BINARY	0.0414617842662882	-0.261128053299528	0.319348348773388	0.77988161101881	21105	93	21012
Volume	Liver	22129	Doctor diagnosed chronic bronchitis	Online follow-up	Medical information	LOGISTIC-BINARY	0.0266977786017018	-0.167565281637023	0.211218131947758	0.782504958510789	21525	227	21298
Volume	Liver	20102#1	Thickness of butter/margarine spread on crackers/crispbreads: thin	Online follow-up	Bread/pasta/rice yesterday	LOGISTIC-BINARY	0.0468723888076515	-0.296530103607441	0.370699245522382	0.783281993795931	5726	95	5631
Volume	Liver	103020	Beef intake	Online follow-up	Meat/fish yesterday	ORDERED-LOGISTIC	-0.014584567470424	-0.119371383192456	0.0902022482516077	0.785017691814727	5721	NA	NA
Volume	Liver	21056	Degree bothered by shortness of breath in the last 3 months	Online follow-up	Digestive health	ORDERED-LOGISTIC	0.00540116027791202	-0.0334382435982737	0.0442405641540978	0.785189300579449	30161	NA	NA
Volume	Liver	101430	Number of bread rolls with butter/margarine	Online follow-up	Bread/pasta/rice yesterday	ORDERED-LOGISTIC	-0.0187616987426339	-0.154634473041918	0.117111075556651	0.786676088631666	5720	NA	NA
Volume	Liver	103180	Battered fish intake	Online follow-up	Meat/fish yesterday	ORDERED-LOGISTIC	0.0338262492037181	-0.218082349486056	0.285734847893492	0.792414969984603	5723	NA	NA
Volume	Liver	103060	Poultry intake	Online follow-up	Meat/fish yesterday	ORDERED-LOGISTIC	0.0127561366833439	-0.0824312498528856	0.107943523219573	0.792821431359538	5724	NA	NA
Volume	Liver	20461	Age when first had unusual or psychotic experience	Online follow-up	Unusual and psychotic experiences	LINEAR	0.0106382216328791	-0.0695311883335563	0.0908076315993145	0.794623135787853	1108	NA	NA
Volume	Liver	20544#6	Mental health problems ever diagnosed by a professional: Panic attacks	Online follow-up	Mental distress	LOGISTIC-BINARY	-0.0112766294726508	-0.0972034947714998	0.0730205758096795	0.795114847350535	26661	1283	25378
Volume	Liver	101260	Oatcakes intake	Online follow-up	Bread/pasta/rice yesterday	ORDERED-LOGISTIC	-0.0317131596720734	-0.271276347903988	0.207850028559841	0.795287559103627	5710	NA	NA
Volume	Liver	22604#2	Work hours - lumped category	Online follow-up	Employment history	LOGISTIC-BINARY	0.00781671144366307	-0.0545863292302519	0.0696220074596285	0.805131646053751	21105	3456	17649
Volume	Liver	22654	Consecutive night shifts during night shift periods	Online follow-up	Employment history	ORDERED-LOGISTIC	0.0309540234809871	-0.215537397345159	0.277445444307134	0.80568338830033	516	NA	NA
Volume	Liver	20088#348	Types of spreads/sauces consumed: White/cream sauce	Online follow-up	Spreads/sauces/cooking oils yesterday	LOGISTIC-BINARY	0.0345903789885916	-0.253975552622663	0.307885166955482	0.809403457361551	5726	124	5602
Volume	Liver	20087#188	Types of spread used on bread/crackers: Unknown margarine on bread/crackers	Online follow-up	Bread/pasta/rice yesterday	LOGISTIC-BINARY	-0.0241811440709744	-0.230531978103907	0.1747104155851	0.815046629830814	5726	223	5503
Volume	Liver	104150	Butternut squash intake	Online follow-up	Fruit/vegetables yesterday	ORDERED-LOGISTIC	0.0392005526155157	-0.291229634498918	0.369630739729949	0.816139234839018	5721	NA	NA
Volume	Liver	103160	Oily fish intake	Online follow-up	Meat/fish yesterday	ORDERED-LOGISTIC	0.0157211491286183	-0.117690977771492	0.149133276028729	0.817350896898655	5722	NA	NA
Volume	Liver	20088#342	Types of spreads/sauces consumed: Mayonnaise	Online follow-up	Spreads/sauces/cooking oils yesterday	LOGISTIC-BINARY	-0.0171325316678199	-0.167139695064163	0.129381320012356	0.820803607472557	5726	491	5235
Volume	Liver	102310	Chocolate sweet intake	Online follow-up	Soup/snacks/pastries yesterday	ORDERED-LOGISTIC	-0.0226651494811582	-0.221898810779556	0.176568511817239	0.8235647963327	5719	NA	NA
Volume	Liver	20447	Depression possibly related to stressful or traumatic event	Online follow-up	Depression	LOGISTIC-BINARY	-0.00630141667790178	-0.0617177097568464	0.0493854940308472	0.824028608603988	14963	10873	4090
Volume	Liver	21065	Family history of IBS	Online follow-up	Digestive health	LOGISTIC-BINARY	0.00608255527664932	-0.0482282343352768	0.0599262511587323	0.825503900776991	25983	4122	21861
Volume	Liver	102700	Starchy food consumers	Online follow-up	Bread/pasta/rice yesterday	LOGISTIC-BINARY	-0.0102344512699494	-0.104021244055442	0.0828123604948104	0.829924890173714	5726	1628	4098
Volume	Liver	20105#78	Liquid used to make porridge: Porridge with water	Online follow-up	Cereal yesterday	LOGISTIC-BINARY	-0.0203876389296436	-0.209388548233072	0.163192570949904	0.83019316548996	5726	332	5394
Volume	Liver	22650#0	Night shifts worked: Shift pattern was worked for some (but not all) of job	Online follow-up	Employment history	LOGISTIC-BINARY	-0.0218348057244881	-0.227084898240139	0.173304337757503	0.830868659797376	21105	193	20912
Volume	Liver	104080	Coleslaw intake	Online follow-up	Fruit/vegetables yesterday	ORDERED-LOGISTIC	0.0188126047763348	-0.153869919437543	0.191495128990213	0.830922240194478	5726	NA	NA
Volume	Liver	20468	Ever believed in an un-real conspiracy against self	Online follow-up	Unusual and psychotic experiences	LOGISTIC-BINARY	0.0216762574870526	-0.182983219415958	0.215759595261231	0.831311893651069	26726	177	26549
Volume	Liver	20092#2	Type of baguette eaten: mixed	Online follow-up	Bread/pasta/rice yesterday	LOGISTIC-BINARY	0.0289695837726756	-0.244847032797938	0.289536773782133	0.83179728697484	5726	132	5594
Volume	Liver	102480	Cheesy biscuits intake	Online follow-up	Soup/snacks/pastries yesterday	ORDERED-LOGISTIC	-0.0396579975249183	-0.40611128258795	0.326795287538113	0.832026239423644	5722	NA	NA
Volume	Liver	20090#395	Type of fat/oil used in cooking: Hard margarine	Online follow-up	Spreads/sauces/cooking oils yesterday	LOGISTIC-BINARY	-0.0961045879959007	-1.06061472261311	0.721791859340408	0.833790436663423	5726	12	5714
Volume	Liver	20086#10	Type of special diet followed: Low calorie	Online follow-up	Typical diet yesterday	LOGISTIC-BINARY	-0.0144799604102456	-0.151454239910007	0.119639152688187	0.834098856769863	5726	551	5175
Volume	Liver	20085#6	Reason for not eating or drinking normally: Other reason untypical diet	Online follow-up	Typical diet yesterday	LOGISTIC-BINARY	0.0129448880176326	-0.112777431139624	0.136383711049054	0.838578414017467	5726	667	5059
Volume	Liver	20422	More irritable than usual during worst period of anxiety	Online follow-up	Anxiety	LOGISTIC-BINARY	0.00784183069658781	-0.0715197407619599	0.087991222888731	0.847147278198097	7494	5423	2071
Volume	Liver	20087#182	Types of spread used on bread/crackers: Soya margarine on bread/crackers	Online follow-up	Bread/pasta/rice yesterday	LOGISTIC-BINARY	-0.0382465900485073	-0.437670825556538	0.340053887477572	0.847550866761523	5726	81	5645
Volume	Liver	103260	Vegetarian sausages/burgers intake	Online follow-up	Vegetarian alternatives yesterday	ORDERED-LOGISTIC	0.0425389561572693	-0.393054855161854	0.478132767476393	0.848212515001784	5717	NA	NA
Volume	Liver	22612#1	Worked with materials containing asbestos	Online follow-up	Employment history	LOGISTIC-BINARY	0.00668749287857379	-0.0628524587513621	0.0755306794457418	0.849719573255078	17961	1944	16017
Volume	Liver	100720	Fortified wine intake	Online follow-up	Alcoholic beverages yesterday	ORDERED-LOGISTIC	0.0282403826163405	-0.268063214429231	0.324543979661912	0.851819881748084	5722	NA	NA
Volume	Liver	22612#2	Worked with materials containing asbestos	Online follow-up	Employment history	LOGISTIC-BINARY	0.0147082423394245	-0.143653752262929	0.166742613972418	0.85267771418883	17742	303	17439
Volume	Liver	104490	Grapefruit intake	Online follow-up	Fruit/vegetables yesterday	ORDERED-LOGISTIC	-0.0241152347114126	-0.279342143717944	0.231111674295119	0.853085524196322	5723	NA	NA
Volume	Liver	22133	Doctor diagnosed sarcoidosis	Online follow-up	Medical information	LOGISTIC-BINARY	-0.0286546713890849	-0.347777823042491	0.266698220228541	0.855310769196858	21525	94	21431
Volume	Liver	20404	Ever physically dependent on alcohol	Online follow-up	Addictions	LOGISTIC-BINARY	0.0251168684248654	-0.249699168965792	0.293966757171297	0.855826302395032	516	125	391
Volume	Liver	102060	Danish pastry intake	Online follow-up	Soup/snacks/pastries yesterday	ORDERED-LOGISTIC	-0.0280051490779162	-0.334665893432082	0.27865559527625	0.857949764983676	5720	NA	NA
Volume	Liver	104110	Broad bean intake	Online follow-up	Fruit/vegetables yesterday	ORDERED-LOGISTIC	0.0260457610392977	-0.272888130843331	0.324979652921926	0.864408817724895	5720	NA	NA
Volume	Liver	20483	Ever attempted suicide	Online follow-up	Self-harm behaviours	LOGISTIC-BINARY	0.0151965424615018	-0.159960772662027	0.191785859565902	0.865248476099858	1070	569	501
Volume	Liver	20084#469	Vitamin and/or mineral supplement use: Multivitamin with iron	Online follow-up	Vitamin/mineral supplements yesterday	LOGISTIC-BINARY	0.0218141551231633	-0.238775352517153	0.270619023172792	0.866746809034742	5726	152	5574
Volume	Liver	103220	Shellfish intake	Online follow-up	Meat/fish yesterday	ORDERED-LOGISTIC	0.0402556163741978	-0.433793194446923	0.514304427195319	0.867816168498143	5723	NA	NA
Volume	Liver	100370	Intake of sugar added to coffee	Online follow-up	Hot/cold beverages yesterday	ORDERED-LOGISTIC	0.0099547753858791	-0.108359026269854	0.128268577041612	0.869019243938192	5719	NA	NA
Volume	Liver	22612#0	Worked with materials containing asbestos: Rarely/never	Online follow-up	Employment history	LOGISTIC-BINARY	0.00989369212201906	-0.106170453384215	0.129151878730878	0.869118883331656	19917	19277	640
Volume	Liver	102330	Sweets intake	Online follow-up	Soup/snacks/pastries yesterday	ORDERED-LOGISTIC	-0.0147787231032202	-0.192872940725696	0.163315494519256	0.870803114094172	5713	NA	NA
Volume	Liver	20090#372	Type of fat/oil used in cooking: Very low fat polyunsaturated margarine	Online follow-up	Spreads/sauces/cooking oils yesterday	LOGISTIC-BINARY	-0.0485064098642438	-0.676648960827636	0.507240935031066	0.872546457122669	5726	24	5702
Volume	Liver	101250	Crispbread intake	Online follow-up	Bread/pasta/rice yesterday	ORDERED-LOGISTIC	0.0111664793130436	-0.125388726109332	0.14772168473542	0.87267073806315	5718	NA	NA
Volume	Liver	102320	Diet sweets intake	Online follow-up	Soup/snacks/pastries yesterday	ORDERED-LOGISTIC	0.0567182504429801	-0.644478459682387	0.757914960568347	0.874036977663586	5716	NA	NA
Volume	Liver	102290	Dark chocolate intake	Online follow-up	Soup/snacks/pastries yesterday	ORDERED-LOGISTIC	0.0152336254702187	-0.176834836391437	0.207302087331875	0.876468629596297	5722	NA	NA
Volume	Liver	20084#480	Vitamin and/or mineral supplement use: Vitamin E	Online follow-up	Vitamin/mineral supplements yesterday	LOGISTIC-BINARY	0.0243662339687102	-0.29462713110338	0.326497715613869	0.877933792545671	5726	111	5615
Volume	Liver	20087#169	Types of spread used on bread/crackers: Unknown olive spread on bread/crackers	Online follow-up	Bread/pasta/rice yesterday	LOGISTIC-BINARY	-0.0325027273628632	-0.462319478862605	0.367161710273127	0.878233991438087	5726	56	5670
Volume	Liver	102490	Olives intake	Online follow-up	Soup/snacks/pastries yesterday	ORDERED-LOGISTIC	0.018610681722711	-0.222416947060598	0.25963831050602	0.879713585151075	5712	NA	NA
Volume	Liver	20106#211	Type of yogurt eaten: Full fat yogurt consumers	Online follow-up	Soup/snacks/pastries yesterday	LOGISTIC-BINARY	-0.0142264028452185	-0.202622491571663	0.16889051761149	0.880704159564086	5726	327	5399
Volume	Liver	104160	Cabbage/kale intake	Online follow-up	Fruit/vegetables yesterday	ORDERED-LOGISTIC	-0.0117779092585772	-0.165601609843329	0.142045791326174	0.880712851979314	5720	NA	NA
Volume	Liver	22607#0	Workplace very cold: Rarely/never	Online follow-up	Employment history	LOGISTIC-BINARY	-0.00434921963367418	-0.0624189003031518	0.0542919625294906	0.883849204099836	21076	18038	3038
Volume	Liver	20108#5	Ingredients in canned soup: Vegetables	Online follow-up	Soup/snacks/pastries yesterday	LOGISTIC-BINARY	0.0175035652441061	-0.224414907881148	0.24929037058950199	0.884861357930537	5726	170	5556
Volume	Liver	20482	Number of times self-harmed	Online follow-up	Self-harm behaviours	ORDERED-LOGISTIC	0.0118651548366439	-0.152257888152694	0.175988197825982	0.88734746003382	1077	NA	NA
Volume	Liver	20088#337	Types of spreads/sauces consumed: Guacamole	Online follow-up	Spreads/sauces/cooking oils yesterday	LOGISTIC-BINARY	0.0480902077216075	-0.659851421621829	0.656369523955022	0.887676188514236	5726	22	5704
Volume	Liver	20542	Stronger worrying (than other people) during period of worst anxiety	Online follow-up	Anxiety	LOGISTIC-BINARY	-0.00778089674392288	-0.115434170063462	0.101871582592045	0.888348084359565	5751	4742	1009
Volume	Liver	100420	Green tea intake	Online follow-up	Hot/cold beverages yesterday	ORDERED-LOGISTIC	0.0128221694902778	-0.169579508031677	0.195223847012232	0.890418603321004	5721	NA	NA
Volume	Liver	21064	Sensitive stomach	Online follow-up	Digestive health	LOGISTIC-BINARY	0.00325881729996357	-0.0437797033224316	0.049989085406475	0.891629312274789	27767	5807	21960
Volume	Liver	103080	Ham intake	Online follow-up	Meat/fish yesterday	ORDERED-LOGISTIC	-0.00726588938037282	-0.121619391060083	0.107087612299338	0.900895261693385	5726	NA	NA
Volume	Liver	20099#3	Thickness of butter/margarine spread on baguettes: thick	Online follow-up	Bread/pasta/rice yesterday	LOGISTIC-BINARY	-0.0426470504595839	-0.758923616422678	0.582268822831197	0.900910813524774	5726	17	5709
Volume	Liver	102890	Mozzarella intake	Online follow-up	Milk/eggs/cheese yesterday	ORDERED-LOGISTIC	-0.0190222297821553	-0.319578778437435	0.281534318873125	0.901281375372496	5723	NA	NA
Volume	Liver	103030	Pork intake	Online follow-up	Meat/fish yesterday	ORDERED-LOGISTIC	-0.0101391538353571	-0.173148624582055	0.152870316911341	0.902973424148802	5721	NA	NA
Volume	Liver	102880	Feta intake	Online follow-up	Milk/eggs/cheese yesterday	ORDERED-LOGISTIC	-0.0262526020891612	-0.46527320350995	0.412767999331628	0.906702365768925	5724	NA	NA
Volume	Liver	101510	Number of oatcakes with butter/margarine	Online follow-up	Bread/pasta/rice yesterday	ORDERED-LOGISTIC	-0.0302398574992379	-0.54959146669412	0.489111751695644	0.909144143703331	5721	NA	NA
Volume	Liver	20544#2	Mental health problems ever diagnosed by a professional: Schizophrenia	Online follow-up	Mental distress	LOGISTIC-BINARY	-0.0352196293904229	-0.701263739773378	0.527466295712527	0.910854944332055	26659	17	26642
Volume	Liver	22615#2	Workplace had a lot of diesel exhaust	Online follow-up	Employment history	LOGISTIC-BINARY	0.00541020999438493	-0.0916766907627434	0.100483933589066	0.912106049868573	20740	794	19946
Volume	Liver	20104#2	Thickness of butter/margarine spread on other bread: medium	Online follow-up	Bread/pasta/rice yesterday	LOGISTIC-BINARY	0.0191276952609062	-0.333552951184202	0.347324217970563	0.912352251338829	5726	72	5654
Volume	Liver	102910	Other cheese intake	Online follow-up	Milk/eggs/cheese yesterday	ORDERED-LOGISTIC	0.0189348752947401	-0.324330960182507	0.362200710771987	0.913907953345757	5719	NA	NA
Volume	Liver	20090#374	Type of fat/oil used in cooking: Normal fat polyunsaturated margarine	Online follow-up	Spreads/sauces/cooking oils yesterday	LOGISTIC-BINARY	0.0168949675245261	-0.311750173043506	0.326792623282098	0.917427195441583	5726	98	5628
Volume	Liver	20090#389	Type of fat/oil used in cooking: Unknown/other soft margarine	Online follow-up	Spreads/sauces/cooking oils yesterday	LOGISTIC-BINARY	0.016676957324087	-0.323615839881269	0.334014584893427	0.920787803585887	5726	74	5652
Volume	Liver	20093#3	Type of large bap eaten: wholemeal	Online follow-up	Bread/pasta/rice yesterday	LOGISTIC-BINARY	-0.0219681736463936	-0.473978924973427	0.399709727442768	0.921722632910144	5726	56	5670
Volume	Liver	102080	Yogurt/ice-cream consumers	Online follow-up	Soup/snacks/pastries yesterday	LOGISTIC-BINARY	-0.00425741990057541	-0.0905189412342319	0.0815926350554978	0.922728423240011	5726	2247	3479
Volume	Liver	102410	Salted peanuts intake	Online follow-up	Soup/snacks/pastries yesterday	ORDERED-LOGISTIC	-0.0103236360740645	-0.218923141457661	0.198275869309532	0.922729200029126	5726	NA	NA
Volume	Liver	100950	Sliced bread intake	Online follow-up	Bread/pasta/rice yesterday	ORDERED-LOGISTIC	-0.0034641900668219	-0.0782541847401618	0.071325804606518	0.927666646739518	5726	NA	NA
Volume	Liver	103000	Meat consumers	Online follow-up	Meat/fish yesterday	LOGISTIC-BINARY	-0.00398295133004593	-0.096306500906933	0.089080147523922	0.93286245100578	5726	3938	1788
Volume	Liver	21054	Degree bothered by fainting spells in the last 3 months	Online follow-up	Digestive health	ORDERED-LOGISTIC	-0.00474015014070582	-0.115905913937262	0.106425613655851	0.933394803745567	30154	NA	NA
Volume	Liver	104520	Melon intake	Online follow-up	Fruit/vegetables yesterday	ORDERED-LOGISTIC	-0.00937392276290384	-0.229893905548341	0.211146060022534	0.933603091903391	5723	NA	NA
Volume	Liver	22615#0	Workplace had a lot of diesel exhaust: Rarely/never	Online follow-up	Employment history	LOGISTIC-BINARY	0.00424234845722476	-0.0987953092551596	0.109780113229747	0.936453475717433	21012	20256	756
Volume	Liver	104460	Banana intake	Online follow-up	Fruit/vegetables yesterday	ORDERED-LOGISTIC	-0.00326998239924608	-0.0852632019768737	0.0787232371783816	0.937697990431551	5724	NA	NA
Volume	Liver	20098#2	Thickness of butter/margarine spread on sliced bread: medium	Online follow-up	Bread/pasta/rice yesterday	LOGISTIC-BINARY	-0.00386637959140958	-0.104137845449145	0.0953851469553524	0.939428445314166	5726	1125	4601
Volume	Liver	22613#0	"Worked with paints, thinners or glues": Rarely/never	Online follow-up	Employment history	LOGISTIC-BINARY	0.0035166688867959	-0.0945830190881043	0.10382598175749	0.944613416308446	21011	20096	915
Volume	Liver	20090#361	Type of fat/oil used in cooking: Low fat butter	Online follow-up	Spreads/sauces/cooking oils yesterday	LOGISTIC-BINARY	-0.0141582361867189	-0.430803546648557	0.369759185024604	0.94476645167997	5726	55	5671
Volume	Liver	100230	Dairy smoothie intake	Online follow-up	Hot/cold beverages yesterday	ORDERED-LOGISTIC	-0.00676918307853704	-0.19865739231977	0.185119026162696	0.944878793647342	5720	NA	NA
Volume	Liver	102440	Unsalted nuts intake	Online follow-up	Soup/snacks/pastries yesterday	ORDERED-LOGISTIC	-0.005467119342705	-0.170502866464755	0.159568627779345	0.948233099204508	5726	NA	NA
Volume	Liver	102820	Hard cheese intake	Online follow-up	Milk/eggs/cheese yesterday	ORDERED-LOGISTIC	0.00286659530245281	-0.0860694744258883	0.091802665030794	0.949629490691431	5726	NA	NA
Volume	Liver	20544#5	Mental health problems ever diagnosed by a professional: Any other phobia (eg disabling fear of heights or spiders)	Online follow-up	Mental distress	LOGISTIC-BINARY	-0.00620716441851977	-0.204501868914755	0.182648247565756	0.949933707407372	26659	247	26412
Volume	Liver	103010	Sausage intake	Online follow-up	Meat/fish yesterday	ORDERED-LOGISTIC	0.0046757919075896	-0.1418247678243	0.151176351639479	0.950121960287917	5718	NA	NA
Volume	Liver	20084#486	Vitamin and/or mineral supplement use: Iron	Online follow-up	Vitamin/mineral supplements yesterday	LOGISTIC-BINARY	0.0118718032808313	-0.374504394386486	0.37489223999161	0.950606434743669	5726	82	5644
Volume	Liver	100630	Rose wine intake	Online follow-up	Alcoholic beverages yesterday	ORDERED-LOGISTIC	-0.00832978733049043	-0.276004686798071	0.259345112137091	0.951366700472253	5720	NA	NA
Volume	Liver	22611#0	Workplace had a lot of cigarette smoke from other people smoking: Rarely/never	Online follow-up	Employment history	LOGISTIC-BINARY	0.00170544980039982	-0.0570413851096118	0.0610272742691829	0.954841552128386	21077	18042	3035
Volume	Liver	100210	Pure fruit/vegetable juice intake	Online follow-up	Hot/cold beverages yesterday	ORDERED-LOGISTIC	-0.0029970780213675	-0.127789269462391	0.121795113419656	0.962457172846247	5720	NA	NA
Volume	Liver	102180	Fruitcake intake	Online follow-up	Soup/snacks/pastries yesterday	ORDERED-LOGISTIC	-0.00458034046841241	-0.19726021711159	0.188099536174765	0.962839547168591	5721	NA	NA
Volume	Liver	101550	Number of other bread types with butter/margarine	Online follow-up	Bread/pasta/rice yesterday	ORDERED-LOGISTIC	0.00590049350365886	-0.261389698483626	0.273190685490944	0.965489877792074	5710	NA	NA
Volume	Liver	20092#1	Type of baguette eaten: white	Online follow-up	Bread/pasta/rice yesterday	LOGISTIC-BINARY	0.00352942656393021	-0.165875857117916	0.168177011386943	0.966954099953881	5726	325	5401
Volume	Liver	103130	Skin removed from poultry	Online follow-up	Meat/fish yesterday	LOGISTIC-BINARY	0.0126162209513572	-0.576184504160397	0.666027170867928	0.968197480316261	1277	1255	22
Volume	Liver	20090#367	Type of fat/oil used in cooking: Low fat olive spread for	Online follow-up	Spreads/sauces/cooking oils yesterday	LOGISTIC-BINARY	0.00565769702146956	-0.311600154106824	0.304945619872123	0.97131983043097	5726	94	5632
Volume	Liver	20546#1	Substances taken for depression: Unprescribed medication (more than once)	Online follow-up	Depression	LOGISTIC-BINARY	-0.00174659588863349	-0.102766457505065	0.0970336749722809	0.972667148683925	26677	985	25692
Volume	Liver	22614#0	Worked with pesticides: Rarely/never	Online follow-up	Employment history	LOGISTIC-BINARY	-0.00295696043038456	-0.170379636540062	0.171545123890043	0.97297795210964	20973	20660	313
Volume	Liver	20089#464	Type of meals eaten: Ready meals	Online follow-up	Meal type yesterday	LOGISTIC-BINARY	0.00197552029983876	-0.153611791604057	0.153655427939227	0.979888939533847	5726	411	5315
Volume	Liver	20084#481	Vitamin and/or mineral supplement use: Folic acid	Online follow-up	Vitamin/mineral supplements yesterday	LOGISTIC-BINARY	0.00477846794848269	-0.387121745788148	0.370651569983967	0.980326546433074	5726	71	5655
Volume	Liver	104550	Peach/nectarine intake	Online follow-up	Fruit/vegetables yesterday	ORDERED-LOGISTIC	0.00204839000352353	-0.173491925872844	0.177588705879891	0.981753707567596	5719	NA	NA
Volume	Liver	100180	Squash intake	Online follow-up	Hot/cold beverages yesterday	ORDERED-LOGISTIC	-0.00128006994999816	-0.123686655142948	0.121126515242952	0.983647837716143	5708	NA	NA
Volume	Liver	22645	Rest days during mixed shift periods	Online follow-up	Employment history	ORDERED-LOGISTIC	-8.31738604522393e-4	-0.0834513267827585	0.0817878495737137	0.984258510512908	4325	NA	NA
Volume	Liver	102870	Cottage cheese intake	Online follow-up	Milk/eggs/cheese yesterday	ORDERED-LOGISTIC	-0.00320229335239346	-0.402153469261466	0.395748882556679	0.987448368404975	5721	NA	NA
Volume	Liver	20087#164	Types of spread used on bread/crackers: Olive spread on bread/crackers	Online follow-up	Bread/pasta/rice yesterday	LOGISTIC-BINARY	-6.83098866504934e-4	-0.131174923881176	0.127381424484402	0.991735598457692	5726	667	5059
Volume	Liver	20090#369	Type of fat/oil used in cooking: Cholesterol lowering olive spread	Online follow-up	Spreads/sauces/cooking oils yesterday	LOGISTIC-BINARY	-0.00272814835533109	-0.800137723517086	0.693830867153854	0.994332307103595	5726	21	5705
Volume	Liver	20417	"Tense, sore, or aching muscles during worst period of anxiety"	Online follow-up	Anxiety	LOGISTIC-BINARY	1.29714508861102e-4	-0.073057919264449	0.0731420856668183	0.997224124545308	7480	2814	4666
Volume	Liver	102230	Other dessert intake	Online follow-up	Soup/snacks/pastries yesterday	ORDERED-LOGISTIC	2.58006983148316e-4	-0.149358370850003	0.1498743848163	0.997303327322361	5722	NA	NA
Volume	Liver	103100	Other meat intake	Online follow-up	Meat/fish yesterday	ORDERED-LOGISTIC	-9.45846741506387e-5	-0.360620090877345	0.360430921529044	0.999589737821818	5717	NA	NA
Volume	Liver	100520	Milk intake	Online follow-up	Hot/cold beverages yesterday	ORDERED-LOGISTIC	2.42599540185315e-5	-0.184701987113327	0.184750507021364	0.999794629496427	5713	NA	NA
Volume	Liver	;;22501	NA	Online follow-up	Work environment	NA	NA	NA	NA	NA	NA	NA	NA
Volume	Liver	20445	NA	Online follow-up	Depression	NA	NA	NA	NA	NA	NA	NA	NA
Volume	Liver	21026	NA	Online follow-up	Digestive health	NA	NA	NA	NA	NA	NA	NA	NA
Volume	Liver	110001	NA	Online follow-up	Diet by 24-hour recall	NA	NA	NA	NA	NA	NA	NA	NA
Volume	Pancreas	21043	Least number of times bowels opened per week	Online follow-up	Digestive health	ORDERED-LOGISTIC	0.112878470953173	0.0893273155048196	0.136429626401526	6.19360051219342e-21	29018	NA	NA
Volume	Pancreas	21033	Frequency of hard/lumpy stools in the last 3 months	Online follow-up	Digestive health	ORDERED-LOGISTIC	-0.0949450272646514	-0.118951079057561	-0.0709389754717415	9.35649651699906e-15	29193	NA	NA
Volume	Pancreas	20414	Frequency of drinking alcohol	Online follow-up	Alcohol use	ORDERED-LOGISTIC	0.0907996874533172	0.0668765365511504	0.114722838355484	1.04601351485337e-13	25891	NA	NA
Volume	Pancreas	21041	Degree to which abdominal pain/discomfort/altered bowel habits affect/interfere with life in general	Online follow-up	Digestive health	ORDERED-LOGISTIC	-0.0822510640111641	-0.105805185169319	-0.058696942853009	7.84094336303564e-12	29097	NA	NA
Volume	Pancreas	20459	General happiness with own health	Online follow-up	Happiness and subjective well-being	ORDERED-LOGISTIC	-0.0863708238242681	-0.111234197164577	-0.0615074504839596	1.00719446393823e-11	25869	NA	NA
Volume	Pancreas	21040	Satisfaction with bowel habits	Online follow-up	Digestive health	ORDERED-LOGISTIC	-0.0718002017869035	-0.093668193834609	-0.049932209739198	1.25158361279571e-10	29092	NA	NA
Volume	Pancreas	21060	Degree bothered by feeling tired all the time in the last 3 months	Online follow-up	Digestive health	ORDERED-LOGISTIC	-0.0761955397097165	-0.100133810265079	-0.0522572691543535	4.47515176090323e-10	29205	NA	NA
Volume	Pancreas	20416	Frequency of consuming six or more units of alcohol	Online follow-up	Alcohol use	ORDERED-LOGISTIC	0.0750351161369724	0.0490620419721412	0.101008190301804	1.5106347092561e-8	24062	NA	NA
Volume	Pancreas	21064	Sensitive stomach	Online follow-up	Digestive health	LOGISTIC-BINARY	-0.0901544460898682	-0.122553788248189	-0.0577168072269509	5.01258450062541e-8	26898	5612	21286
Volume	Pancreas	21034	Frequency of loose/mushy/watery stools in the last 3 months	Online follow-up	Digestive health	ORDERED-LOGISTIC	0.0649654605267118	0.0413322727449018	0.0885986483085219	7.18705096488256e-8	29193	NA	NA
Volume	Pancreas	20403	Amount of alcohol drunk on a typical drinking day	Online follow-up	Alcohol use	ORDERED-LOGISTIC	0.0702856216528035	0.0440353827019768	0.0965358606036301	1.55152214641227e-7	24026	NA	NA
Volume	Pancreas	20528-0	Diagnosed with life-threatening illness	Online follow-up	Traumatic events	MULTINOMIAL-LOGISTIC	NA	NA	NA	1.68756168309405e-7	NA	NA	NA
Volume	Pancreas	21059	Degree bothered by nausea in the last 3 months	Online follow-up	Digestive health	ORDERED-LOGISTIC	-0.0907995380393518	-0.127613727840371	-0.0539853482383322	1.34383915827383e-6	29201	NA	NA
Volume	Pancreas	21032	Frequency of harder stools when abdominal discomfort/pain started	Online follow-up	Digestive health	ORDERED-LOGISTIC	-0.0786468504463792	-0.111852781416476	-0.0454409194762825	3.47733423744576e-6	15233	NA	NA
Volume	Pancreas	21058	Degree bothered by urinary frequency/bladder irritability in the last 3 months	Online follow-up	Digestive health	ORDERED-LOGISTIC	-0.0575099997617377	-0.0820752326210121	-0.0329447669024632	4.48179988107681e-6	29196	NA	NA
Volume	Pancreas	20191	Fluid intelligence score	Online follow-up	Fluid intelligence	ORDERED-LOGISTIC	0.0606269316332644	0.0339516981166781	0.0873021651498506	8.4504375583403e-6	19882	NA	NA
Volume	Pancreas	21024	Ever diagnosed with IBS	Online follow-up	Digestive health	LOGISTIC-BINARY	-0.0903209797290981	-0.130661507245214	-0.0498592190367263	1.17678787761912e-5	28441	3232	25209
Volume	Pancreas	22504	Bring up phlegm/sputum/mucus on most days	Online follow-up	Medical information	LOGISTIC-BINARY	-0.117976485972057	-0.170759386239153	-0.0649966272362857	1.22621984574176e-5	20840	1673	19167
Volume	Pancreas	21038	Currently suffer from abdominal distension	Online follow-up	Digestive health	LOGISTIC-BINARY	-0.0688065279597318	-0.0999799482407596	-0.0376021814742562	1.53089756520716e-5	29149	6485	22664
Volume	Pancreas	21053	Degree bothered by dizziness in the last 3 months	Online follow-up	Digestive health	ORDERED-LOGISTIC	-0.0624852380811244	-0.0911018758156526	-0.0338686003465961	1.87747086912289e-5	29202	NA	NA
Volume	Pancreas	21030	Less frequent bowel movements when abdominal discomfort/pain started	Online follow-up	Digestive health	ORDERED-LOGISTIC	-0.0743916664529988	-0.109158958627888	-0.0396243742781091	2.75905007024117e-5	15224	NA	NA
Volume	Pancreas	21056	Degree bothered by shortness of breath in the last 3 months	Online follow-up	Digestive health	ORDERED-LOGISTIC	-0.0604430819088211	-0.0887328477675467	-0.0321533160500954	2.82674568441165e-5	29204	NA	NA
Volume	Pancreas	21042	Greatest number of times bowels opened per day	Online follow-up	Digestive health	ORDERED-LOGISTIC	0.0483700818586941	0.0247011048467329	0.0720390588706554	6.20529028354442e-5	29133	NA	NA
Volume	Pancreas	22506-114	Tobacco smoking	Online follow-up	Medical information	MULTINOMIAL-LOGISTIC	NA	NA	NA	7.34874811546353e-5	NA	NA	NA
Volume	Pancreas	21062	Ever been offered/sought treatment for anxiety	Online follow-up	Digestive health	LOGISTIC-BINARY	-0.0607949741164646	-0.0914218607710974	-0.0301329886027924	1.00826376197033e-4	29148	6291	22857
Volume	Pancreas	20519	Recent feelings of tiredness or low energy	Online follow-up	Depression	ORDERED-LOGISTIC	-0.0513088553158629	-0.0773185586328641	-0.0252991519988618	1.10707092994621e-4	25878	NA	NA
Volume	Pancreas	22127	Doctor diagnosed asthma	Online follow-up	Medical information	LOGISTIC-BINARY	-0.0859271480702915	-0.130134277849591	-0.0416019583621262	1.41912313684341e-4	20840	2616	18224
Volume	Pancreas	22502	Cough on most days	Online follow-up	Medical information	LOGISTIC-BINARY	-0.0846779460604271	-0.128844764232983	-0.040403424363148	1.74481630340497e-4	20840	2613	18227
Volume	Pancreas	21025	Frequency of discomfort/pain in abdomen in last 3 months	Online follow-up	Digestive health	ORDERED-LOGISTIC	-0.0432310540194596	-0.0664948520810754	-0.0199672559578438	2.70734486354532e-4	29190	NA	NA
Volume	Pancreas	21035	Currently (in last 3 months) suffer from abdominal pain	Online follow-up	Digestive health	LOGISTIC-BINARY	-0.0522413792100352	-0.0807233832728048	-0.0237437655708471	3.25401737010852e-4	29159	8094	21065
Volume	Pancreas	20093#2	Type of large bap eaten: mixed	Online follow-up	Bread/pasta/rice yesterday	LOGISTIC-BINARY	-0.478446000886695	-0.733067756619672	-0.208512591790911	3.39436380527956e-4	5586	46	5540
Volume	Pancreas	20471	Ever seen an un-real vision	Online follow-up	Unusual and psychotic experiences	LOGISTIC-BINARY	-0.13652042004053	-0.211552416820251	-0.0607188451340264	3.88566779321646e-4	25661	771	24890
Volume	Pancreas	21044	Average number of times bowels opened per day	Online follow-up	Digestive health	ORDERED-LOGISTIC	0.0477802375403419	0.0211972089057958	0.074363266174888	4.27534092830018e-4	29030	NA	NA
Volume	Pancreas	22619#1	Breathing problems responsible for leaving job: Yes	Online follow-up	Employment history	LOGISTIC-BINARY	-0.369050452069475	-0.570530329863104	-0.159190784315911	4.35085896594798e-4	20437	87	20350
Volume	Pancreas	100001	Food weight	Online follow-up	Estimated nutrients yesterday	LINEAR	0.0496857919099499	0.0217981690776512	0.0775734147422485	4.81900134173087e-4	5589	NA	NA
Volume	Pancreas	22660#106	Gap coding: Unable to work due to sickness or disability	Online follow-up	Employment history	LOGISTIC-BINARY	-0.195274216782467	-0.306392040349521	-0.0822046159262963	6.40340190455916e-4	19373	341	19032
Volume	Pancreas	20404	Ever physically dependent on alcohol	Online follow-up	Addictions	LOGISTIC-BINARY	-0.376130478883905	-0.596627827516854	-0.162530733315072	6.52818969746516e-4	501	120	381
Volume	Pancreas	20421	"Ever felt worried, tense, or anxious for most of a month or longer"	Online follow-up	Anxiety	LOGISTIC-BINARY	-0.0540378327963063	-0.0854601487914982	-0.022589361440618	7.53253843448213e-4	24368	6411	17957
Volume	Pancreas	100002	Energy	Online follow-up	Estimated nutrients yesterday	LINEAR	0.0465854515019189	0.0193487128830098	0.0738221901208279	8.04716164616808e-4	5589	NA	NA
Volume	Pancreas	22130	Doctor diagnosed COPD (chronic obstructive pulmonary disease)	Online follow-up	Medical information	LOGISTIC-BINARY	-0.231025620406693	-0.36637878398959	-0.092759611283875	9.35369919460558e-4	20840	222	20618
Volume	Pancreas	20544#5	Mental health problems ever diagnosed by a professional: Any other phobia (eg disabling fear of heights or spiders)	Online follow-up	Mental distress	LOGISTIC-BINARY	-0.225470906316407	-0.359347361966813	-0.0884545026420401	0.00110796767588282	25782	234	25548
Volume	Pancreas	20496	Felt distant from other people in past month	Online follow-up	Traumatic events	ORDERED-LOGISTIC	-0.0644229637062485	-0.103651106845044	-0.0251948205674531	0.00129092987230242	11132	NA	NA
Volume	Pancreas	21068	Diagnosed with coeliac disease or gluten sensitivity	Online follow-up	Digestive health	LOGISTIC-BINARY	-0.162497354201142	-0.261436671175806	-0.0622049885772659	0.00139175324711731	29029	465	28564
Volume	Pancreas	20518	Recent changes in speed/amount of moving or speaking	Online follow-up	Depression	ORDERED-LOGISTIC	-0.0953206711739981	-0.154655018034592	-0.0359863243134039	0.00164167407609406	25887	NA	NA
Volume	Pancreas	100003	Protein	Online follow-up	Estimated nutrients yesterday	LINEAR	0.0442210223354112	0.016498962007159	0.0719430826636634	0.00177443144880811	5589	NA	NA
Volume	Pancreas	101230	Naan bread intake	Online follow-up	Bread/pasta/rice yesterday	ORDERED-LOGISTIC	0.298583406438471	0.110128980789875	0.487037832087067	0.00191008026985716	5584	NA	NA
Volume	Pancreas	22607#1	Workplace very cold	Online follow-up	Employment history	LOGISTIC-BINARY	-0.047065594154686	-0.0772843039707517	-0.016877258880604	0.00225466484946407	20365	9501	10864
Volume	Pancreas	22606#2	Workplace very noisy	Online follow-up	Employment history	LOGISTIC-BINARY	-0.0596468634943709	-0.097960827171269	-0.0212959577568072	0.00228821841627151	20370	3750	16620
Volume	Pancreas	100730	Spirits intake	Online follow-up	Alcoholic beverages yesterday	ORDERED-LOGISTIC	0.178108837557464	0.0619311901130429	0.294286485001886	0.00266948386904001	5571	NA	NA
Volume	Pancreas	21063	Ever been offered/sought treatment for depression	Online follow-up	Digestive health	LOGISTIC-BINARY	-0.0456462432473769	-0.0754827534039619	-0.0157830654203333	0.00272344640770129	29126	6906	22220
Volume	Pancreas	21036	Severity of current abdominal pain	Online follow-up	Digestive health	ORDERED-LOGISTIC	-0.0628671393516146	-0.104053282340013	-0.0216809963632157	0.0027823284097624	8071	NA	NA
Volume	Pancreas	21052	Degree bothered by chest pain in the last 3 months	Online follow-up	Digestive health	ORDERED-LOGISTIC	-0.0559823888752199	-0.0928177318944608	-0.019147045855979	0.00289615742038266	29195	NA	NA
Volume	Pancreas	22128	Doctor diagnosed emphysema	Online follow-up	Medical information	LOGISTIC-BINARY	-0.474258794769379	-0.781088251355874	-0.147570159047638	0.00330821796322891	20840	37	20803
Volume	Pancreas	21048	Degree bothered by back pain in the past 3 months	Online follow-up	Digestive health	ORDERED-LOGISTIC	-0.0354243310031137	-0.0593390550626263	-0.0115096069436011	0.00369534418727884	29205	NA	NA
Volume	Pancreas	100017	Magnesium	Online follow-up	Estimated nutrients yesterday	LINEAR	0.0411148244036479	0.013341058624464	0.0688885901828319	0.00372188405356037	5589	NA	NA
Volume	Pancreas	20533	Trouble falling asleep	Online follow-up	Depression	LOGISTIC-BINARY	-0.0743265774416814	-0.124688255332413	-0.0241425137269188	0.0037544194347778	10073	7602	2471
Volume	Pancreas	102900	Goat's cheese intake	Online follow-up	Milk/eggs/cheese yesterday	ORDERED-LOGISTIC	-0.340048734669361	-0.570815183070789	-0.109282286267932	0.00389002525512034	5584	NA	NA
Volume	Pancreas	20522	Been in a confiding relationship as an adult	Online follow-up	Traumatic events	ORDERED-LOGISTIC	0.0365623020000944	0.0113237285121548	0.0618008754880341	0.00452371918982713	25359	NA	NA
Volume	Pancreas	20509	Recent inability to stop or control worrying	Online follow-up	Anxiety	ORDERED-LOGISTIC	-0.0463365958164837	-0.078665301821369	-0.0140078898115984	0.00496940589595278	25839	NA	NA
Volume	Pancreas	20511	Recent poor appetite or overeating	Online follow-up	Depression	ORDERED-LOGISTIC	-0.0514787324824612	-0.0874838582614237	-0.0154736067034987	0.00507735123950237	25892	NA	NA
Volume	Pancreas	100520	Milk intake	Online follow-up	Hot/cold beverages yesterday	ORDERED-LOGISTIC	0.195291540833843	0.0580725872012216	0.332510494466465	0.00529743476665943	5573	NA	NA
Volume	Pancreas	20453	Ever taken cannabis	Online follow-up	Cannabis use	ORDERED-LOGISTIC	0.0454978902946915	0.0134396093258173	0.0775561712635657	0.00541187768303707	25879	NA	NA
Volume	Pancreas	20506	Recent feelings or nervousness or anxiety	Online follow-up	Anxiety	ORDERED-LOGISTIC	-0.0426577735205703	-0.0729579321641569	-0.0123576148769838	0.00579556378767439	25843	NA	NA
Volume	Pancreas	22610#1	Workplace full of chemical or other fumes	Online follow-up	Employment history	LOGISTIC-BINARY	-0.0479034763500446	-0.0827114462907127	-0.0130850734903199	0.00699308670795265	20104	5034	15070
Volume	Pancreas	20525	Able to pay rent/mortgage as an adult	Online follow-up	Traumatic events	ORDERED-LOGISTIC	0.0543492525057054	0.0148005441492557	0.093897960862155	0.00707531876459847	25606	NA	NA
Volume	Pancreas	21049	Degree bothered by pain in arms/legs/joints in the past 3 months	Online follow-up	Digestive health	ORDERED-LOGISTIC	-0.0326621228708081	-0.0567428114032431	-0.00858143433837312	0.00785407440338995	29198	NA	NA
Volume	Pancreas	100023	Starch	Online follow-up	Estimated nutrients yesterday	LINEAR	0.0371152694153053	0.0097377029782026309	0.064492835852408	0.00789106442336827	5589	NA	NA
Volume	Pancreas	100022	Alcohol	Online follow-up	Estimated nutrients yesterday	ORDERED-LOGISTIC	0.0727328068248398	0.0187852974000491	0.12668031624963	0.00825316452129116	5589	NA	NA
Volume	Pancreas	21051	Degree bothered by headaches in the last 3 months	Online follow-up	Digestive health	ORDERED-LOGISTIC	-0.0349081012508987	-0.0609786170008307	-0.0088375855009668	0.00868443078047258	29203	NA	NA
Volume	Pancreas	20415	Ongoing addiction to alcohol	Online follow-up	Addictions	LOGISTIC-BINARY	0.258086618303779	0.0681325530394865	0.455082289208562	0.00876115115118956	519	239	280
Volume	Pancreas	20544#1	Mental health problems ever diagnosed by a professional: Social anxiety or social phobia	Online follow-up	Mental distress	LOGISTIC-BINARY	-0.15814761686870701	-0.275181337694756	-0.0387145604974638	0.00876775396555133	25784	295	25489
Volume	Pancreas	20510	Recent feelings of depression	Online follow-up	Depression	ORDERED-LOGISTIC	-0.0433397009335186	-0.076396885372563	-0.0102825164944742	0.010185489506398	25837	NA	NA
Volume	Pancreas	20495	Avoided activities or situations because of previous stressful experience in past month	Online follow-up	Traumatic events	ORDERED-LOGISTIC	-0.0438845039676294	-0.077559618826802	-0.0102093891084569	0.0106484748411021	25885	NA	NA
Volume	Pancreas	21039	Severity of current abdominal distension/tightness	Online follow-up	Digestive health	ORDERED-LOGISTIC	-0.0602224342934445	-0.107442334978249	-0.0130025336086401	0.012455136672725	6469	NA	NA
Volume	Pancreas	21071	Infectious illness diagnosis status when IBS symptoms first began	Online follow-up	Digestive health	LOGISTIC-BINARY	0.176975183875115	0.038302859621148	0.317232843762758	0.0128788681907622	3147	279	2868
Volume	Pancreas	20549#3	Substances taken for anxiety: Medication prescribed to you (for at least two weeks)	Online follow-up	Anxiety	LOGISTIC-BINARY	-0.0516026211670229	-0.0922678492833003	-0.0108186465193689	0.0130067335551416	25824	3148	22676
Volume	Pancreas	22660#103	Gap coding: Full-time or part-time education	Online follow-up	Employment history	LOGISTIC-BINARY	-0.0535773480071702	-0.0959670884391114	-0.0110867369899687	0.0133456861395498	19609	3070	16539
Volume	Pancreas	20514	Recent lack of interest or pleasure in doing things	Online follow-up	Depression	ORDERED-LOGISTIC	-0.0438691875837426	-0.0786243942523195	-0.00911398091516572	0.0133683728729214	25866	NA	NA
Volume	Pancreas	20491	Someone to take to doctor when needed as a child	Online follow-up	Traumatic events	ORDERED-LOGISTIC	0.0466485134562657	0.00896730014355118	0.0843297267689803	0.0152549277268758	25783	NA	NA
Volume	Pancreas	20479	Ever thought that life not worth living	Online follow-up	Self-harm behaviours	ORDERED-LOGISTIC	-0.0348112036883996	-0.063608158345097	-0.00601424903170217	0.0178271140370381	25775	NA	NA
Volume	Pancreas	21054	Degree bothered by fainting spells in the last 3 months	Online follow-up	Digestive health	ORDERED-LOGISTIC	-0.0931333980210982	-0.170184688010988	-0.0160821080312082	0.0178385745813515	29197	NA	NA
Volume	Pancreas	100011	Iron	Online follow-up	Estimated nutrients yesterday	LINEAR	0.0335159251743872	0.00569178396693769	0.0613400663818368	0.0182398779294284	5589	NA	NA
Volume	Pancreas	20086#12	Type of special diet followed: Vegan	Online follow-up	Typical diet yesterday	LOGISTIC-BINARY	-0.502833008973488	-0.907812094608937	-0.0698156571987558	0.0182410578747628	5586	17	5569
Volume	Pancreas	22146	Age hayfever or allergic rhinitis diagnosed by doctor	Online follow-up	Medical information	LINEAR	-0.0363839470781121	-0.066593985498976	-0.00617390865724817	0.0182604925984472	4775	NA	NA
Volume	Pancreas	20240	Maximum digits remembered correctly	Online follow-up	Numeric memory	ORDERED-LOGISTIC	0.0338252441948831	0.00567942750489252	0.0619710608848736	0.0185085946726681	18339	NA	NA
Volume	Pancreas	102420	Unsalted peanuts intake	Online follow-up	Soup/snacks/pastries yesterday	ORDERED-LOGISTIC	-0.311670644582144	-0.571137318892817	-0.0522039702714721	0.0185906180934701	5584	NA	NA
Volume	Pancreas	21057	Degree bothered by pain/problems during intercourse in the last 3 months	Online follow-up	Digestive health	ORDERED-LOGISTIC	-0.0474851235944975	-0.0872447348356524	-0.00772551235334257	0.0192504260655065	20236	NA	NA
Volume	Pancreas	20089#462	Type of meals eaten: Restaurant meals	Online follow-up	Meal type yesterday	LOGISTIC-BINARY	0.0943053243243845	0.015484011240898	0.173709465527318	0.0194588325566954	5586	873	4713
Volume	Pancreas	22650#0	Night shifts worked: Shift pattern was worked for some (but not all) of job	Online follow-up	Employment history	LOGISTIC-BINARY	0.180538016579837	0.0290141082568052	0.333256357544196	0.0201504026710426	20437	189	20248
Volume	Pancreas	21027	Abdominal discomfort/pain for 6 months or longer	Online follow-up	Digestive health	LOGISTIC-BINARY	-0.0410888885889238	-0.0758279118902673	-0.0063818768890236	0.0203656360082611	15259	7807	7452
Volume	Pancreas	100270	Filtered coffee intake	Online follow-up	Hot/cold beverages yesterday	ORDERED-LOGISTIC	0.0830741003844594	0.0128220493304519	0.153326151438467	0.0205009768985257	5578	NA	NA
Volume	Pancreas	104070	Vegetable pieces intake	Online follow-up	Fruit/vegetables yesterday	ORDERED-LOGISTIC	0.104349905592823	0.0160295087212038	0.192670302464442	0.0206102124886322	5586	NA	NA
Volume	Pancreas	22609#1	Workplace very dusty	Online follow-up	Employment history	LOGISTIC-BINARY	-0.03708542000914	-0.0686366686652555	-0.00553967326596012	0.0212148330410449	20276	7093	13183
Volume	Pancreas	100800	Muesli intake	Online follow-up	Cereal yesterday	ORDERED-LOGISTIC	0.0877917052659988	0.0128902301902261	0.162693180341772	0.0216389531610065	5586	NA	NA
Volume	Pancreas	20084#469	Vitamin and/or mineral supplement use: Multivitamin with iron	Online follow-up	Vitamin/mineral supplements yesterday	LOGISTIC-BINARY	-0.196379432559139	-0.362526144657797	-0.025850067195021	0.0222918031800163	5586	149	5437
Volume	Pancreas	20090#394	Type of fat/oil used in cooking: Unknown soft margarine	Online follow-up	Spreads/sauces/cooking oils yesterday	LOGISTIC-BINARY	-0.374247631151146	-0.688618211022045	-0.0334392034653397	0.0248119463622289	5586	29	5557
Volume	Pancreas	22650#9	Night shifts worked: This type of shift pattern was not worked during job	Online follow-up	Employment history	LOGISTIC-BINARY	-0.0371337966650754	-0.0701009296761961	-0.00415759868535096	0.0272747693734342	20437	5883	14554
Volume	Pancreas	102730	White rice intake	Online follow-up	Bread/pasta/rice yesterday	ORDERED-LOGISTIC	0.104616146715954	0.0115459953972796	0.197686298034628	0.0276257764415776	5586	NA	NA
Volume	Pancreas	100710	Beer/cider intake	Online follow-up	Alcoholic beverages yesterday	ORDERED-LOGISTIC	0.0848852690837606	0.00933563792718176	0.160434900240339	0.0276932142060787	5586	NA	NA
Volume	Pancreas	100280	Added milk to filtered coffee	Online follow-up	Hot/cold beverages yesterday	ORDERED-LOGISTIC	0.0934409627187061	0.00997732251656031	0.176904602920852	0.0282558975241495	5586	NA	NA
Volume	Pancreas	20425	Ever worried more than most people would in similar situation	Online follow-up	Anxiety	LOGISTIC-BINARY	-0.0376833023585103	-0.0713762800844792	-0.00395299346982893	0.0284509044612021	21954	5578	16376
Volume	Pancreas	22607#2	Workplace very cold	Online follow-up	Employment history	LOGISTIC-BINARY	-0.0580809752424538	-0.110206527694198	-0.00575517402623555	0.0292700651649559	20300	1725	18575
Volume	Pancreas	22503	Years of cough on most days	Online follow-up	Medical information	LINEAR	-0.0459413229349256	-0.08751347002899	-0.0043691758408612	0.0303288137327416	2613	NA	NA
Volume	Pancreas	102090	Yogurt intake	Online follow-up	Soup/snacks/pastries yesterday	ORDERED-LOGISTIC	0.068001938921908	0.00640191074688298	0.129601967096933	0.0305309443973827	5586	NA	NA
Volume	Pancreas	100013	Vitamin B12	Online follow-up	Estimated nutrients yesterday	LINEAR	0.031102135076119	0.00287977799452744	0.0593244921577106	0.0307823506061438	5589	NA	NA
Volume	Pancreas	20480	Ever self-harmed	Online follow-up	Self-harm behaviours	LOGISTIC-BINARY	-0.07326547386605	-0.139520472695071	-0.00650779961176885	0.0308470725941258	25849	1067	24782
Volume	Pancreas	20513	Recent thoughts of suicide or self-harm	Online follow-up	Depression	ORDERED-LOGISTIC	-0.0741553761380931	-0.14154491011873	-0.00676584215745635	0.0310321699860479	25747	NA	NA
Volume	Pancreas	20086#8	Type of special diet followed: Gluten-free	Online follow-up	Typical diet yesterday	LOGISTIC-BINARY	-0.250603577919556	-0.474913675845332	-0.0184484137190297	0.0315101135121254	5586	85	5501
Volume	Pancreas	20544#12	Mental health problems ever diagnosed by a professional: Bulimia nervosa	Online follow-up	Mental distress	LOGISTIC-BINARY	-0.273710903709653	-0.519055051995709	-0.0191652348648079	0.0319214104327516	25782	74	25708
Volume	Pancreas	20553#5	Methods of self-harm used: Self-injury such as self-cutting, scratching or hitting, etc.	Online follow-up	Self-harm behaviours	LOGISTIC-BINARY	-0.0995145875524145	-0.190247938633818	-0.00762829783136012	0.0327070743033099	25835	530	25305
Volume	Pancreas	102880	Feta intake	Online follow-up	Milk/eggs/cheese yesterday	ORDERED-LOGISTIC	-0.287754233169474	-0.552985542123699	-0.022522924215249	0.0335115211207083	5585	NA	NA
Volume	Pancreas	100580	Alcohol consumed	Online follow-up	Alcoholic beverages yesterday	LOGISTIC-BINARY	0.0623400047909028	0.0047435513281802	0.120087880868742	0.0340745378973494	5586	2804	2782
Volume	Pancreas	20084#481	Vitamin and/or mineral supplement use: Folic acid	Online follow-up	Vitamin/mineral supplements yesterday	LOGISTIC-BINARY	0.289573326680463	0.022837808318038	0.558470248766347	0.0345049628410234	5586	70	5516
Volume	Pancreas	20512	Recent feelings of foreboding	Online follow-up	Anxiety	ORDERED-LOGISTIC	-0.0395832772892351	-0.0763868681340067	-0.00277968644446355	0.0350379635260771	25808	NA	NA
Volume	Pancreas	20088#346	Types of spreads/sauces consumed: Tomato-based sauce	Online follow-up	Spreads/sauces/cooking oils yesterday	LOGISTIC-BINARY	0.143677222169832	0.0107339247897256	0.277950133046907	0.035139322038524	5586	274	5312
Volume	Pancreas	100005	Carbohydrate	Online follow-up	Estimated nutrients yesterday	LINEAR	0.0296844719509463	0.00198942985657673	0.0573795140453158	0.0356673208760537	5589	NA	NA
Volume	Pancreas	22620#1	Job involved shift work: Yes	Online follow-up	Employment history	LOGISTIC-BINARY	-0.0350012339060237	-0.0676629723508951	-0.00233291251679419	0.035700992825881	20437	6104	14333
Volume	Pancreas	104100	Avocado intake	Online follow-up	Fruit/vegetables yesterday	ORDERED-LOGISTIC	-0.169389259826139	-0.327749007715244	-0.0110295119370337	0.0360829150341068	5583	NA	NA
Volume	Pancreas	100016	Potassium	Online follow-up	Estimated nutrients yesterday	LINEAR	0.0298179633538321	0.00179503518149413	0.0578408915261701	0.0370273132465862	5589	NA	NA
Volume	Pancreas	20550#1	Activities undertaken to treat anxiety: Talking therapies, such as psychotherapy, counselling, group therapy or CBT	Online follow-up	Anxiety	LOGISTIC-BINARY	-0.0425380223120378	-0.0831613646750815	-0.00179397896682781	0.0404254895131513	25829	3171	22658
Volume	Pancreas	21055	Degree bothered by feeling heart pound/race in the last 3 months	Online follow-up	Digestive health	ORDERED-LOGISTIC	-0.0289947862793716	-0.0567315089554354	-0.00125806360330793	0.0404810589641595	29205	NA	NA
Volume	Pancreas	102700	Starchy food consumers	Online follow-up	Bread/pasta/rice yesterday	LOGISTIC-BINARY	0.0669334789865656	0.00274047267153562	0.131445498579994	0.0414468087885069	5586	1577	4009
Volume	Pancreas	20534	Sleeping too much	Online follow-up	Depression	LOGISTIC-BINARY	-0.055765465901953	-0.109528141634642	-0.00194344824972742	0.0421387338912581	10073	2052	8021
Volume	Pancreas	20546#4	Substances taken for depression: Drugs or alcohol (more than once)	Online follow-up	Depression	LOGISTIC-BINARY	0.0521824329409711	0.00131263779326029	0.103293805964858	0.0448793697743293	25803	1829	23974
Volume	Pancreas	20500	Ever suffered mental distress preventing usual activities	Online follow-up	Mental distress	LOGISTIC-BINARY	-0.0295831088716032	-0.058626714297402197	-5.31524054075158e-4	0.0459061822871141	25589	8495	17094
Volume	Pancreas	20088#350	Types of spreads/sauces consumed: Other sauce	Online follow-up	Spreads/sauces/cooking oils yesterday	LOGISTIC-BINARY	0.137354109176229	0.00263899625769525	0.27332429933034	0.0467944564273702	5586	272	5314
Volume	Pancreas	22608#1	Workplace very hot	Online follow-up	Employment history	LOGISTIC-BINARY	-0.0308599003757597	-0.0613557073242116	-4.0082604882446e-4	0.0471742760847841	20368	11519	8849
Volume	Pancreas	104490	Grapefruit intake	Online follow-up	Fruit/vegetables yesterday	ORDERED-LOGISTIC	0.166246377490788	0.00173622540949309	0.330756529572083	0.0476767694894032	5583	NA	NA
Volume	Pancreas	20087#168	Types of spread used on bread/crackers: Cholesterol-lowering olive spread on bread/crackers	Online follow-up	Bread/pasta/rice yesterday	LOGISTIC-BINARY	0.304193639918087	0.00163543631700942	0.605917310957334	0.0491783503606102	5586	52	5534
Volume	Pancreas	20407	Frequency of failure to fulfil normal expectations due to drinking alcohol in last year	Online follow-up	Alcohol use	ORDERED-LOGISTIC	-0.0665041265518265	-0.132780614651399	-2.27638452254444e-4	0.049232841143399	15215	NA	NA
Volume	Pancreas	20463	Ever heard an un-real voice	Online follow-up	Unusual and psychotic experiences	LOGISTIC-BINARY	-0.0970636081015556	-0.19310864047257	3.55145092632275e-4	0.0492681921984335	25816	455	25361
Volume	Pancreas	20089#464	Type of meals eaten: Ready meals	Online follow-up	Meal type yesterday	LOGISTIC-BINARY	0.111371744602974	7.08999545767469e-4	0.223119469813532	0.0496974729179531	5586	396	5190
Volume	Pancreas	100021	Vitamin D	Online follow-up	Estimated nutrients yesterday	LINEAR	0.0282708140282374	1.70675528312764e-5	0.0565245605036434	0.0498618139069763	5589	NA	NA
Volume	Pancreas	20450	Feelings of worthlessness during worst period of depression	Online follow-up	Depression	LOGISTIC-BINARY	-0.0373383130991898	-0.0747454627806501	2.51451432649304e-5	0.0502614487007658	13555	7000	6555
Volume	Pancreas	20554#4	Actions taken following self-harm: Use a helpline / voluntary organization	Online follow-up	Self-harm behaviours	LOGISTIC-BINARY	-0.192786971055318	-0.382666187916722	0.00422817530032419	0.0509898647326347	25836	106	25730
Volume	Pancreas	104900	Time spent doing vigorous physical activity	Online follow-up	Physical activity yesterday	ORDERED-LOGISTIC	0.0538504777485447	-4.03625330197971e-4	0.108104580827287	0.0517760551158367	5583	NA	NA
Volume	Pancreas	100590	Red wine intake	Online follow-up	Alcoholic beverages yesterday	ORDERED-LOGISTIC	0.0720856236593141	-8.60057200326864e-4	0.145031304518955	0.0528103624559624	5586	NA	NA
Volume	Pancreas	103000	Meat consumers	Online follow-up	Meat/fish yesterday	LOGISTIC-BINARY	0.061328682798595	-7.96532160098359e-4	0.123423072766594	0.0528929277618324	5586	3838	1748
Volume	Pancreas	20440	Impact on normal roles during worst period of depression	Online follow-up	Depression	ORDERED-LOGISTIC	-0.0319767380040172	-0.0643718529092375	4.18376901203041e-4	0.05304887341845	14452	NA	NA
Volume	Pancreas	20455	Age when last took cannabis	Online follow-up	Cannabis use	LINEAR	-0.0262107654983571	-0.0528434901769756	4.21959180261344e-4	0.0537406084992138	5739	NA	NA
Volume	Pancreas	100810	Oat crunch intake	Online follow-up	Cereal yesterday	ORDERED-LOGISTIC	-0.132657397788184	-0.267524274607994	0.0022094790316266	0.053920720582043	5586	NA	NA
Volume	Pancreas	20458	General happiness	Online follow-up	Happiness and subjective well-being	ORDERED-LOGISTIC	-0.0247944511419283	-0.0500353615199068	4.46459236050183e-4	0.0541992046190591	25803	NA	NA
Volume	Pancreas	20537	Frequency of difficulty controlling worry during worst period of anxiety	Online follow-up	Anxiety	ORDERED-LOGISTIC	-0.0450279571853495	-0.090879326840123	8.23412469424044e-4	0.0542915975193363	7831	NA	NA
Volume	Pancreas	100510	Other non-alcoholic drinks	Online follow-up	Hot/cold beverages yesterday	LOGISTIC-BINARY	0.0828756144174875	-0.00123276835500939	0.167597362650283	0.0543084850948292	5586	751	4835
Volume	Pancreas	20499	Ever sought or received professional help for mental distress	Online follow-up	Mental distress	LOGISTIC-BINARY	-0.027424784801064	-0.055399029275395	5.51599258984151e-4	0.0546630555227705	25840	9903	15937
Volume	Pancreas	102180	Fruitcake intake	Online follow-up	Soup/snacks/pastries yesterday	ORDERED-LOGISTIC	-0.127340880119728	-0.257539176892438	0.0028574166529817	0.0552921890721773	5581	NA	NA
Volume	Pancreas	22608#2	Workplace very hot	Online follow-up	Employment history	LOGISTIC-BINARY	-0.0454004832745147	-0.092050579076406	0.00138880377570713	0.0568136837517098	20299	2252	18047
Volume	Pancreas	20087#174	Types of spread used on bread/crackers: Cholesterol-lowering polyunsaturated margarine on bread/crackers	Online follow-up	Bread/pasta/rice yesterday	LOGISTIC-BINARY	0.133970948260572	-0.00444658621597176	0.273422584291486	0.0588736203080491	5586	253	5333
Volume	Pancreas	20503	Ever addicted to prescription or over-the-counter medication	Online follow-up	Addictions	LOGISTIC-BINARY	-0.167240071655071	-0.33963918287429	0.00822039503434682	0.0592586679083981	1418	158	1260
Volume	Pancreas	20084#485	Vitamin and/or mineral supplement use: Calcium	Online follow-up	Vitamin/mineral supplements yesterday	LOGISTIC-BINARY	-0.130426512240239	-0.26596324557576	0.00677042818861845	0.0608186029202366	5586	283	5303
Volume	Pancreas	102830	Soft cheese intake	Online follow-up	Milk/eggs/cheese yesterday	ORDERED-LOGISTIC	0.142571772436914	-0.00684117735681333	0.29198472223064	0.0615016745929923	5585	NA	NA
Volume	Pancreas	20544#10	Mental health problems ever diagnosed by a professional: Mania, hypomania, bipolar or manic-depression	Online follow-up	Mental distress	LOGISTIC-BINARY	-0.188753866017112	-0.383786341669373	0.0135011273421904	0.0628240515873531	25782	105	25677
Volume	Pancreas	20505	Recent easy annoyance or irritability	Online follow-up	Anxiety	ORDERED-LOGISTIC	-0.0283824865956193	-0.0585140605221664	0.00174908733092788	0.0648713077578238	25808	NA	NA
Volume	Pancreas	20494	Felt irritable or had angry outbursts in past month	Online follow-up	Traumatic events	ORDERED-LOGISTIC	-0.0375311562427292	-0.0778293113810839	0.00276699889562562	0.0679653266468071	11135	NA	NA
Volume	Pancreas	20087#178	Types of spread used on bread/crackers: Low fat dairy spread on bread/crackers	Online follow-up	Bread/pasta/rice yesterday	LOGISTIC-BINARY	0.199186629723272	-0.0140604678333318	0.414712127929549	0.0691522497817088	5586	101	5485
Volume	Pancreas	104050	Mashed potato intake	Online follow-up	Fruit/vegetables yesterday	ORDERED-LOGISTIC	0.0898002768094321	-0.00770033735972778	0.187300890978592	0.0710979113674079	5584	NA	NA
Volume	Pancreas	20088#347	Types of spreads/sauces consumed: Cheese sauce	Online follow-up	Spreads/sauces/cooking oils yesterday	LOGISTIC-BINARY	-0.188433475662336	-0.390937366153285	0.0208618643170502	0.0730788272926439	5586	98	5488
Volume	Pancreas	20487	Felt hated by family member as a child	Online follow-up	Traumatic events	ORDERED-LOGISTIC	-0.0336455167267725	-0.0705220486739676	0.00323101522042264	0.0737444632622315	25848	NA	NA
Volume	Pancreas	22660#101	Gap coding: Paid work for less than 15 hours per week on average or lasting less than 6 months	Online follow-up	Employment history	LOGISTIC-BINARY	0.0390513809828668	-0.00378690788422623	0.0820141073514347	0.0743914085778252	19590	3289	16301
Volume	Pancreas	100024	Calcium	Online follow-up	Estimated nutrients yesterday	LINEAR	0.0254128189626397	-0.00263282916607043	0.0534584670913498	0.0757287541670637	5589	NA	NA
Volume	Pancreas	20087#190	Types of spread used on bread/crackers: Low fat unknown margarine on bread/crackers	Online follow-up	Bread/pasta/rice yesterday	LOGISTIC-BINARY	-0.270823637679742	-0.562219992135108	0.0386081912789751	0.0776532755350542	5586	43	5543
Volume	Pancreas	20554#1	Actions taken following self-harm: See anyone from psychiatric or mental health services, including liaison services	Online follow-up	Self-harm behaviours	LOGISTIC-BINARY	-0.101587773250846	-0.213454277900189	0.0121692772023161	0.0776846063726988	25836	344	25492
Volume	Pancreas	104120	Green bean intake	Online follow-up	Fruit/vegetables yesterday	ORDERED-LOGISTIC	-0.0849562015405781	-0.179937292096731	0.0100248890155744	0.0796360645905906	5582	NA	NA
Volume	Pancreas	102080	Yogurt/ice-cream consumers	Online follow-up	Soup/snacks/pastries yesterday	LOGISTIC-BINARY	0.0525820841461841	-0.00634417372270556	0.111707344754429	0.0807353759477115	5586	2190	3396
Volume	Pancreas	20548#8	Manifestations of mania or irritability: I was more confident than usual	Online follow-up	Mania	LOGISTIC-BINARY	0.0691504059441833	-0.00819618600344328	0.147113658971086	0.080982283592087	25803	736	25067
Volume	Pancreas	20554#6	Actions taken following self-harm: Receive help from friends / family / neighbours	Online follow-up	Self-harm behaviours	LOGISTIC-BINARY	-0.109039697028717	-0.230419573925479	0.014529897506857	0.0811387641404234	25836	295	25541
Volume	Pancreas	100330	Other coffee type	Online follow-up	Hot/cold beverages yesterday	LOGISTIC-BINARY	-0.368243948037555	-0.763586381960967	0.0649367866289764	0.0815155841529407	5571	22	5549
Volume	Pancreas	100360	Decaffeinated coffee	Online follow-up	Hot/cold beverages yesterday	ORDERED-LOGISTIC	-0.0714321434690574	-0.152389841778747	0.00952555484063197	0.0837969079798874	5586	NA	NA
Volume	Pancreas	20523	Physical violence by partner or ex-partner as an adult	Online follow-up	Traumatic events	ORDERED-LOGISTIC	-0.0360927208356491	-0.0771341384179493	0.00494869674665109	0.0847803260505886	25861	NA	NA
Volume	Pancreas	22607#0	Workplace very cold: Rarely/never	Online follow-up	Employment history	LOGISTIC-BINARY	0.0370197083261729	-0.00520170710957459	0.0791270786735418	0.0852665186268764	20410	17473	2937
Volume	Pancreas	20088#338	Types of spreads/sauces consumed: Chutney/pickle	Online follow-up	Spreads/sauces/cooking oils yesterday	LOGISTIC-BINARY	0.121356804098249	-0.0165130022715313	0.260658206864363	0.0862614996381248	5586	258	5328
Volume	Pancreas	20417	"Tense, sore, or aching muscles during worst period of anxiety"	Online follow-up	Anxiety	LOGISTIC-BINARY	-0.0465859039483644	-0.0998408768936145	0.00663604319344194	0.0862704153696168	7235	2732	4503
Volume	Pancreas	20089#465	Type of meals eaten: Home cooked meals	Online follow-up	Meal type yesterday	LOGISTIC-BINARY	-0.0637944785326287	-0.137054480918264	0.00901754556840893	0.0868425791116673	5586	4530	1056
Volume	Pancreas	20544#11	Mental health problems ever diagnosed by a professional: Depression	Online follow-up	Mental distress	LOGISTIC-BINARY	-0.0290725476764103	-0.0624116006533824	0.00431468190855571	0.0876348956903795	25796	5299	20497
Volume	Pancreas	20438	Duration of worst depression	Online follow-up	Depression	ORDERED-LOGISTIC	-0.0276903448342824	-0.0595113140562437	0.00413062438767885	0.0881096035067471	14263	NA	NA
Volume	Pancreas	20482	Number of times self-harmed	Online follow-up	Self-harm behaviours	ORDERED-LOGISTIC	-0.113931675804617	-0.244840496643347	0.0169771450341126	0.0883579909029168	1042	NA	NA
Volume	Pancreas	20093#1	Type of large bap eaten: white	Online follow-up	Bread/pasta/rice yesterday	LOGISTIC-BINARY	0.174937998840738	-0.0256412686631923	0.377831410621738	0.08976110673573	5586	110	5476
Volume	Pancreas	20092#4	Type of baguette eaten: seeded	Online follow-up	Bread/pasta/rice yesterday	LOGISTIC-BINARY	-0.22818971958115	-0.486773967246991	0.0427037902575787	0.0917458117842548	5586	61	5525
Volume	Pancreas	20090#365	Type of fat/oil used in cooking: Olive spread	Online follow-up	Spreads/sauces/cooking oils yesterday	LOGISTIC-BINARY	-0.113652080026823	-0.245130661101045	0.0199592099747697	0.0929442407011506	5586	265	5321
Volume	Pancreas	100004	Fat	Online follow-up	Estimated nutrients yesterday	LINEAR	0.0237694793186977	-0.00400741466709495	0.0515463733044903	0.0934885072609252	5589	NA	NA
Volume	Pancreas	104520	Melon intake	Online follow-up	Fruit/vegetables yesterday	ORDERED-LOGISTIC	-0.128324766076049	-0.278266513889995	0.0216169817378963	0.0935161406916558	5583	NA	NA
Volume	Pancreas	20087#188	Types of spread used on bread/crackers: Unknown margarine on bread/crackers	Online follow-up	Bread/pasta/rice yesterday	LOGISTIC-BINARY	-0.121082997609759	-0.261462725571749	0.0219637882002848	0.0941224166613244	5586	218	5368
Volume	Pancreas	102380	Other sweets intake	Online follow-up	Soup/snacks/pastries yesterday	ORDERED-LOGISTIC	-0.168216948506447	-0.3653669374163	0.0289330404034047	0.0945114172892733	5576	NA	NA
Volume	Pancreas	22609#2	Workplace very dusty	Online follow-up	Employment history	LOGISTIC-BINARY	-0.0406486313477303	-0.0882522503983777	0.00708744107297739	0.094639768264238	20208	2124	18084
Volume	Pancreas	20536-0	Weight change during worst episode of depression	Online follow-up	Depression	MULTINOMIAL-LOGISTIC	NA	NA	NA	0.0953188481239408	NA	NA	NA
Volume	Pancreas	22616#1	Breathing problems during period of job: Yes	Online follow-up	Employment history	LOGISTIC-BINARY	-0.0492091819852948	-0.107120031622264	0.0090098949431289	0.0967005332531416	20437	1391	19046
Volume	Pancreas	20409	Frequency of feeling guilt or remorse after drinking alcohol in last year	Online follow-up	Alcohol use	ORDERED-LOGISTIC	0.03731629023974	-0.00676555062802027	0.0813981311075003	0.0970997905886681	15212	NA	NA
Volume	Pancreas	20084#487	Vitamin and/or mineral supplement use: Zinc	Online follow-up	Vitamin/mineral supplements yesterday	LOGISTIC-BINARY	0.160721283032972	-0.0282295525473003	0.351948285715181	0.0978786223043934	5586	138	5448
Volume	Pancreas	20446	Ever had prolonged feelings of sadness or depression	Online follow-up	Depression	LOGISTIC-BINARY	-0.0229640125783609	-0.0502242932607714	0.00427784802729271	0.0985854814144509	25870	14020	11850
Volume	Pancreas	20084#484	Vitamin and/or mineral supplement use: Selenium	Online follow-up	Vitamin/mineral supplements yesterday	LOGISTIC-BINARY	0.193676395274912	-0.0363324682514609	0.425704125532189	0.100925707468845	5586	91	5495
Volume	Pancreas	102800	Cheese consumers	Online follow-up	Milk/eggs/cheese yesterday	LOGISTIC-BINARY	-0.0476941446217352	-0.105002827463387	0.0095377754320533	0.102533776728465	5586	2558	3028
Volume	Pancreas	20088#345	Types of spreads/sauces consumed: Pesto	Online follow-up	Spreads/sauces/cooking oils yesterday	LOGISTIC-BINARY	0.293208563356352	-0.0543697644647072	0.647272500402779	0.102795513142924	5586	39	5547
Volume	Pancreas	102980	Other egg intake	Online follow-up	Milk/eggs/cheese yesterday	ORDERED-LOGISTIC	-0.22035053560033	-0.485351041636414	0.0446499704357549	0.103210213134626	5582	NA	NA
Volume	Pancreas	103160	Oily fish intake	Online follow-up	Meat/fish yesterday	ORDERED-LOGISTIC	0.0751489732078462	-0.0152554073702385	0.165553353785931	0.103316440662952	5582	NA	NA
Volume	Pancreas	20554#3	Actions taken following self-harm: Need hospital treatment (eg A&E)	Online follow-up	Self-harm behaviours	LOGISTIC-BINARY	-0.0853945377034608	-0.187863730282581	0.0185454459152614	0.104972990683239	25836	418	25418
Volume	Pancreas	22133	Doctor diagnosed sarcoidosis	Online follow-up	Medical information	LOGISTIC-BINARY	-0.176166641545088	-0.38504768938958	0.0406833742771641	0.105249239706322	20840	91	20749
Volume	Pancreas	20097#3	Size of rose wine glass drunk: large (250ml)	Online follow-up	Alcoholic beverages yesterday	LOGISTIC-BINARY	0.451551702982474	-0.099466313557789	0.985678669203417	0.106614621619118	5586	16	5570
Volume	Pancreas	100470	Decaffeinated tea	Online follow-up	Hot/cold beverages yesterday	ORDERED-LOGISTIC	-0.104137863937054	-0.230674981383793	0.0223992535096848	0.106792383798188	5586	NA	NA
Volume	Pancreas	102910	Other cheese intake	Online follow-up	Milk/eggs/cheese yesterday	ORDERED-LOGISTIC	-0.184799702080227	-0.409388570318818	0.0397891661583629	0.106855153145936	5579	NA	NA
Volume	Pancreas	100019	Carotene	Online follow-up	Estimated nutrients yesterday	LINEAR	0.023101676022741	-0.00502355587596	0.0512269079214419	0.107402329044253	5589	NA	NA
Volume	Pancreas	22505	Years of bringing up phlegm/sputum/mucus on most days	Online follow-up	Medical information	LINEAR	-0.0399325887100758	-0.0886459769098495	0.00878079948969793	0.108056328934811	1673	NA	NA
Volume	Pancreas	100760	Breakfast cereal consumed	Online follow-up	Cereal yesterday	LOGISTIC-BINARY	-0.050565986765088	-0.112673825509774	0.0113028755984364	0.109767865549097	5586	3848	1738
Volume	Pancreas	100007	Polyunsaturated fat	Online follow-up	Estimated nutrients yesterday	LINEAR	0.0229420811451827	-0.00520096194593401	0.0510851242362994	0.110076776517948	5589	NA	NA
Volume	Pancreas	100950	Sliced bread intake	Online follow-up	Bread/pasta/rice yesterday	ORDERED-LOGISTIC	0.042171750496251	-0.00962574440024578	0.0939692453927479	0.110599307736056	5586	NA	NA
Volume	Pancreas	20102#2	Thickness of butter/margarine spread on crackers/crispbreads: medium	Online follow-up	Bread/pasta/rice yesterday	LOGISTIC-BINARY	0.201002090094329	-0.0449210537947908	0.45006243073351	0.112225011612219	5586	78	5508
Volume	Pancreas	20084#483	Vitamin and/or mineral supplement use: Magnesium	Online follow-up	Vitamin/mineral supplements yesterday	LOGISTIC-BINARY	-0.177322245713907	-0.393057773035981	0.0454935004067967	0.113251664833825	5586	93	5493
Volume	Pancreas	20087#161	Types of spread used on bread/crackers: Low fat butter on bread/crackers	Online follow-up	Bread/pasta/rice yesterday	LOGISTIC-BINARY	0.164838266983185	-0.0377668994812116	0.370106649266871	0.11373191661248	5586	118	5468
Volume	Pancreas	20553#4	Methods of self-harm used: Ingesting a medication in excess of the normal dose	Online follow-up	Self-harm behaviours	LOGISTIC-BINARY	-0.070328092644552	-0.156994790525991	0.017285397900967	0.113754448818092	25835	613	25222
Volume	Pancreas	20088#339	Types of spreads/sauces consumed: Tomato ketchup	Online follow-up	Spreads/sauces/cooking oils yesterday	LOGISTIC-BINARY	-0.120832936001802	-0.268909513531512	0.030566523335639	0.113858327621734	5586	196	5390
Volume	Pancreas	20551#2	Substance of prescription or over-the-counter medication addiction: A painkiller	Online follow-up	Addictions	LOGISTIC-BINARY	-0.205182026778327	-0.452781935868089	0.0555894202120761	0.113943794360216	25840	64	25776
Volume	Pancreas	21075	Bloody diarrhoea when IBS symptoms first began	Online follow-up	Digestive health	LOGISTIC-BINARY	-0.1284093440429	-0.28762949384876	0.0319905325293579	0.114863760805741	1620	175	1445
Volume	Pancreas	20530-0	Witnessed sudden violent death	Online follow-up	Traumatic events	MULTINOMIAL-LOGISTIC	NA	NA	NA	0.114888611464537	NA	NA	NA
Volume	Pancreas	104150	Butternut squash intake	Online follow-up	Fruit/vegetables yesterday	ORDERED-LOGISTIC	0.17573881033096	-0.0427228472770447	0.394200467938964	0.114923134536765	5581	NA	NA
Volume	Pancreas	20544#14	Mental health problems ever diagnosed by a professional: Autism, Asperger's or autistic spectrum disorder	Online follow-up	Mental distress	LOGISTIC-BINARY	-0.278159356297491	-0.612175798872811	0.0801560069242891	0.115851427575718	25782	34	25748
Volume	Pancreas	20422	More irritable than usual during worst period of anxiety	Online follow-up	Anxiety	LOGISTIC-BINARY	-0.0456546103175537	-0.102673508024854	0.0111635765767801	0.115870479153601	7243	5241	2002
Volume	Pancreas	22663	Year gap started	Online follow-up	Employment history	LINEAR	0.0128575976256856	-0.00319607538039297	0.0289112706317642	0.116462613595756	15994	NA	NA
Volume	Pancreas	20508	Recent trouble concentrating on things	Online follow-up	Depression	ORDERED-LOGISTIC	-0.0276428848586812	-0.0621614454702027	0.00687567575284019	0.116522683925994	25891	NA	NA
Volume	Pancreas	22126	Doctor diagnosed hayfever or allergic rhinitis	Online follow-up	Medical information	LOGISTIC-BINARY	-0.0281709667984275	-0.0633598840363329	0.00706989589635188	0.116871064324031	20840	4775	16065
Volume	Pancreas	20544#6	Mental health problems ever diagnosed by a professional: Panic attacks	Online follow-up	Mental distress	LOGISTIC-BINARY	-0.0495062599084495	-0.111241785215738	0.012638933707647	0.117243218226779	25784	1240	24544
Volume	Pancreas	22630#9	Day shifts worked: This type of shift pattern was not worked during job	Online follow-up	Employment history	LOGISTIC-BINARY	-0.0277234512855277	-0.0624309973285864	0.00701016648683796	0.117554043084893	20437	4954	15483
Volume	Pancreas	100910	Intake of artificial sweetener added to cereal	Online follow-up	Cereal yesterday	ORDERED-LOGISTIC	-0.157509828687604	-0.354970105552699	0.039950448177491	0.118004907334	5582	NA	NA
Volume	Pancreas	20090#353	Type of fat/oil used in cooking: Olive oil	Online follow-up	Spreads/sauces/cooking oils yesterday	LOGISTIC-BINARY	0.047656727346023	-0.012041174845184	0.107564187852685	0.118222884219337	5586	2036	3550
Volume	Pancreas	20520	Recent worrying too much about different things	Online follow-up	Anxiety	ORDERED-LOGISTIC	-0.0231747572836525	-0.0523162982964512	0.0059667837291461	0.119083254490185	25836	NA	NA
Volume	Pancreas	104130	Beetroot intake	Online follow-up	Fruit/vegetables yesterday	ORDERED-LOGISTIC	-0.0942904078488457	-0.212981166836134	0.0244003511384427	0.119513225373126	5584	NA	NA
Volume	Pancreas	104200	Courgette intake	Online follow-up	Fruit/vegetables yesterday	ORDERED-LOGISTIC	0.100229107421429	-0.0261228056502789	0.226581020493137	0.120057302087041	5584	NA	NA
Volume	Pancreas	103040	Lamb intake	Online follow-up	Meat/fish yesterday	ORDERED-LOGISTIC	0.0986109483488255	-0.025925593760873	0.223147490458524	0.120726615622626	5580	NA	NA
Volume	Pancreas	20084#470	Vitamin and/or mineral supplement use: Multivitamin with calcium	Online follow-up	Vitamin/mineral supplements yesterday	LOGISTIC-BINARY	-0.262850673975453	-0.589165851089502	0.0839576510880557	0.126718473016934	5586	37	5549
Volume	Pancreas	22610#0	Workplace full of chemical or other fumes: Rarely/never	Online follow-up	Employment history	LOGISTIC-BINARY	0.0476406435880322	-0.0137026218519744	0.108638014541431	0.126902257178024	20345	19098	1247
Volume	Pancreas	101970	Double crust pastry intake	Online follow-up	Soup/snacks/pastries yesterday	ORDERED-LOGISTIC	-0.0950663540951018	-0.217585457050913	0.0274527488607091	0.128361948346823	5583	NA	NA
Volume	Pancreas	20106#210	Type of yogurt eaten: Low fat yogurt consumers	Online follow-up	Soup/snacks/pastries yesterday	LOGISTIC-BINARY	0.0522984989234942	-0.0164555437770959	0.121408340331051	0.136937338590156	5586	1278	4308
Volume	Pancreas	20090#385	Type of fat/oil used in cooking: Low fat soya margarine	Online follow-up	Spreads/sauces/cooking oils yesterday	LOGISTIC-BINARY	-0.438648778407228	-0.986758128261295	0.18124800098488	0.141055243852285	5586	12	5574
Volume	Pancreas	20544#4	Mental health problems ever diagnosed by a professional: A personality disorder	Online follow-up	Mental distress	LOGISTIC-BINARY	-0.205346505517742	-0.471362161870902	0.0755987687941162	0.141736634197366	25783	50	25733
Volume	Pancreas	20553#6	Methods of self-harm used: Ingesting alcohol or a recreational or illicit drug	Online follow-up	Self-harm behaviours	LOGISTIC-BINARY	-0.123542539279395	-0.286210459857639	0.0437948996149482	0.14260497527791	25835	149	25686
Volume	Pancreas	22611#2	Workplace had a lot of cigarette smoke from other people smoking	Online follow-up	Employment history	LOGISTIC-BINARY	-0.0296397497545879	-0.069571010892618	0.0103742341404706	0.146105979844048	20239	3351	16888
Volume	Pancreas	100170	Fizzy drink intake	Online follow-up	Hot/cold beverages yesterday	ORDERED-LOGISTIC	-0.0749227337440023	-0.176187768297443	0.0263423008094383	0.147076867773241	5583	NA	NA
Volume	Pancreas	104160	Cabbage/kale intake	Online follow-up	Fruit/vegetables yesterday	ORDERED-LOGISTIC	0.0780847422456163	-0.0274947662897123	0.183664250780945	0.1472329120711	5580	NA	NA
Volume	Pancreas	22619#0	Breathing problems responsible for leaving job: No	Online follow-up	Employment history	LOGISTIC-BINARY	-0.04742218382453	-0.111640432156473	0.0172179229010362	0.149142298432882	20437	1115	19322
Volume	Pancreas	22664	Year gap ended	Online follow-up	Employment history	LINEAR	0.0148512901953836	-0.00545197224873431	0.0351545526395015	0.151649216459521	9532	NA	NA
Volume	Pancreas	20554#5	Actions taken following self-harm: See own GP	Online follow-up	Self-harm behaviours	LOGISTIC-BINARY	-0.0961662880387969	-0.226696282428291	0.0370643012933178	0.153167177372674	25836	246	25590
Volume	Pancreas	20419	Difficulty concentrating during worst period of anxiety	Online follow-up	Anxiety	LOGISTIC-BINARY	0.0422958117944321	-0.0158216597364465	0.1002842490821	0.153233861159981	7572	5769	1803
Volume	Pancreas	21037	Number of days (out of 10) with abdominal pain	Online follow-up	Digestive health	ORDERED-LOGISTIC	-0.0304959734769295	-0.0723469126940738	0.0113549657402148	0.153270567954478	8031	NA	NA
Volume	Pancreas	104140	Broccoli intake	Online follow-up	Fruit/vegetables yesterday	ORDERED-LOGISTIC	-0.0581606235484101	-0.137990287579615	0.0216690404827948	0.153356218916825	5582	NA	NA
Volume	Pancreas	100250	Instant coffee intake	Online follow-up	Hot/cold beverages yesterday	ORDERED-LOGISTIC	-0.0382049313694699	-0.0910832125302963	0.0146733497913565	0.156799389081267	5586	NA	NA
Volume	Pancreas	104240	Lettuce intake	Online follow-up	Fruit/vegetables yesterday	ORDERED-LOGISTIC	-0.0487152537202349	-0.116222362001282	0.0187918545608125	0.157302390467623	5580	NA	NA
Volume	Pancreas	104030	Boiled/baked potatoes intake	Online follow-up	Fruit/vegetables yesterday	ORDERED-LOGISTIC	-0.0469631378788043	-0.112073771937114	0.0181474961795056	0.157503342434257	5586	NA	NA
Volume	Pancreas	20521	Belittlement by partner or ex-partner as an adult	Online follow-up	Traumatic events	ORDERED-LOGISTIC	-0.0227755609657003	-0.0544642649101146	0.00891314297871402	0.158934228580265	25853	NA	NA
Volume	Pancreas	20087#184	Types of spread used on bread/crackers: Low fat soya margarine on bread/crackers	Online follow-up	Bread/pasta/rice yesterday	LOGISTIC-BINARY	-0.310699963470025	-0.726680656495461	0.136928985709303	0.159953583293725	5586	22	5564
Volume	Pancreas	102010	Pancake intake	Online follow-up	Soup/snacks/pastries yesterday	LOGISTIC-BINARY	-0.354651870743593	-0.82382587222094	0.164771338413354	0.161332079659708	5572	15	5557
Volume	Pancreas	22129	Doctor diagnosed chronic bronchitis	Online follow-up	Medical information	LOGISTIC-BINARY	-0.0978304545231922	-0.234003561865901	0.041159175921225	0.163644950276906	20840	223	20617
Volume	Pancreas	20524	Sexual interference by partner or ex-partner without consent as an adult	Online follow-up	Traumatic events	ORDERED-LOGISTIC	-0.0442614977026821	-0.106863766669036	0.0183407712636722	0.165828562929915	25836	NA	NA
Volume	Pancreas	20087#175	Types of spread used on bread/crackers: Unknown polyunsaturated margarine on bread/crackers	Online follow-up	Bread/pasta/rice yesterday	LOGISTIC-BINARY	-0.185656157821669	-0.443440920815856	0.0832722279158488	0.168028241967222	5586	60	5526
Volume	Pancreas	20551#1	Substance of prescription or over-the-counter medication addiction: A sedative, benzodiazepine or sleeping tablet	Online follow-up	Addictions	LOGISTIC-BINARY	-0.177827666774146	-0.424431502163055	0.0807027600292224	0.168155798954901	25840	63	25777
Volume	Pancreas	22660#108	Gap coding: Retired	Online follow-up	Employment history	LOGISTIC-BINARY	-0.0298442887966353	-0.073143202339525	0.0134386869219005	0.17660402507757	19835	11080	8755
Volume	Pancreas	104180	Cauliflower intake	Online follow-up	Fruit/vegetables yesterday	ORDERED-LOGISTIC	-0.0730504633172748	-0.17916693931764	0.03306601268309	0.177309040880868	5579	NA	NA
Volume	Pancreas	20092#3	Type of baguette eaten: wholemeal	Online follow-up	Bread/pasta/rice yesterday	LOGISTIC-BINARY	0.160249128525607	-0.0710034847435056	0.394022260446172	0.177685775596253	5586	88	5498
Volume	Pancreas	22610#2	Workplace full of chemical or other fumes	Online follow-up	Employment history	LOGISTIC-BINARY	-0.0393385122113218	-0.0964601011981272	0.0180439571922772	0.178047409300027	20015	1380	18635
Volume	Pancreas	20441	Ever had prolonged loss of interest in normal activities	Online follow-up	Depression	LOGISTIC-BINARY	-0.0190478517296042	-0.0469385164960634	0.00884359778308705	0.180690834012533	25859	10092	15767
Volume	Pancreas	103020	Beef intake	Online follow-up	Meat/fish yesterday	ORDERED-LOGISTIC	0.0504287747531934	-0.0234345768383884	0.124292126344775	0.180902750190799	5582	NA	NA
Volume	Pancreas	100460	Added milk to standard tea	Online follow-up	Hot/cold beverages yesterday	ORDERED-LOGISTIC	0.040845163304499	-0.0192384806945862	0.100928807303584	0.182778635205222	5586	NA	NA
Volume	Pancreas	22613#2	"Worked with paints, thinners or glues"	Online follow-up	Employment history	LOGISTIC-BINARY	-0.0483784528351352	-0.119539016679806	0.0233327744998849	0.184391600168252	19967	828	19139
Volume	Pancreas	100290	Cappuccino intake	Online follow-up	Hot/cold beverages yesterday	ORDERED-LOGISTIC	0.0937467949482033	-0.0446719950837985	0.232165584980205	0.184416279945441	5579	NA	NA
Volume	Pancreas	103200	Prawns intake	Online follow-up	Meat/fish yesterday	ORDERED-LOGISTIC	0.0920972422225919	-0.0442072733003184	0.228401757745502	0.185452865454582	5583	NA	NA
Volume	Pancreas	20406	Ever addicted to alcohol	Online follow-up	Addictions	LOGISTIC-BINARY	-0.0767706524073188	-0.190792994082995	0.0369960530663562	0.185938627863465	1313	525	788
Volume	Pancreas	20544#17	Mental health problems ever diagnosed by a professional: Agoraphobia	Online follow-up	Mental distress	LOGISTIC-BINARY	-0.203996305905304	-0.497816929992383	0.105456131776975	0.1861223989014	25782	48	25734
Volume	Pancreas	102320	Diet sweets intake	Online follow-up	Soup/snacks/pastries yesterday	ORDERED-LOGISTIC	-0.286996962486189	-0.714266151716282	0.140272226743905	0.18805063640842	5576	NA	NA
Volume	Pancreas	20100#2	Thickness of butter/margarine spread on large baps: medium	Online follow-up	Bread/pasta/rice yesterday	LOGISTIC-BINARY	-0.233422908273222	-0.57123447346752	0.123463119120339	0.189905852732605	5586	33	5553
Volume	Pancreas	104440	Mixed fruit intake	Online follow-up	Fruit/vegetables yesterday	ORDERED-LOGISTIC	-0.0928401189747533	-0.231899716625819	0.0462194786763122	0.190741648033152	5576	NA	NA
Volume	Pancreas	102530	Powdered/instant soup intake	Online follow-up	Soup/snacks/pastries yesterday	LOGISTIC-BINARY	0.137095754396206	-0.0668002035992776	0.343457821881166	0.19098037437535	5577	114	5463
Volume	Pancreas	101550	Number of other bread types with butter/margarine	Online follow-up	Bread/pasta/rice yesterday	ORDERED-LOGISTIC	-0.12050933062727	-0.301892115673103	0.0608734544185624	0.192900164465895	5571	NA	NA
Volume	Pancreas	102300	Chocolate-covered raisin intake	Online follow-up	Soup/snacks/pastries yesterday	ORDERED-LOGISTIC	0.270427603735959	-0.138895409122898	0.679750616594816	0.195404920910593	5570	NA	NA
Volume	Pancreas	20515	Recent trouble relaxing	Online follow-up	Anxiety	ORDERED-LOGISTIC	-0.0197032515578879	-0.04954970338287	0.0101432002670942	0.195711319127681	25861	NA	NA
Volume	Pancreas	100150	Drinking water intake	Online follow-up	Hot/cold beverages yesterday	ORDERED-LOGISTIC	0.0327721960851115	-0.0171775478313851	0.0827219400016081	0.198510794248103	5586	NA	NA
Volume	Pancreas	20084#472	Vitamin and/or mineral supplement use: Fish oil	Online follow-up	Vitamin/mineral supplements yesterday	LOGISTIC-BINARY	0.0448709981388291	-0.0233862765820069	0.113445673502667	0.198545453832927	5586	1339	4247
Volume	Pancreas	22606#1	Workplace very noisy	Online follow-up	Employment history	LOGISTIC-BINARY	-0.0197838511347577	-0.0500507902149029	0.0104549775953373	0.199904620002389	20397	11390	9007
Volume	Pancreas	20429	Easily tired during worst period of anxiety	Online follow-up	Anxiety	LOGISTIC-BINARY	-0.0362107462364677	-0.0917735014529808	0.0191758696296187	0.200693305221898	7371	5234	2137
Volume	Pancreas	20090#389	Type of fat/oil used in cooking: Unknown/other soft margarine	Online follow-up	Spreads/sauces/cooking oils yesterday	LOGISTIC-BINARY	-0.154273268226681	-0.385530231099411	0.0866660601494532	0.200961370299256	5586	72	5514
Volume	Pancreas	20097#1	Size of rose wine glass drunk: small (125ml)	Online follow-up	Alcoholic beverages yesterday	LOGISTIC-BINARY	0.210681385732149	-0.108144566010942	0.536549882001082	0.201537318020695	5586	46	5540
Volume	Pancreas	20087#167	Types of spread used on bread/crackers: Normal fat olive spread on bread/crackers	Online follow-up	Bread/pasta/rice yesterday	LOGISTIC-BINARY	-0.0923620003501414	-0.233623547905511	0.0510641450576779	0.203680231996801	5586	228	5358
Volume	Pancreas	104270	Parsnip intake	Online follow-up	Fruit/vegetables yesterday	ORDERED-LOGISTIC	-0.096927760610058	-0.246537259071809	0.0526817378516928	0.204200026833856	5578	NA	NA
Volume	Pancreas	104060	Mixed vegetable intake	Online follow-up	Fruit/vegetables yesterday	ORDERED-LOGISTIC	0.0632433070041516	-0.0344199904370976	0.160906604445401	0.204414397073289	5586	NA	NA
Volume	Pancreas	20544#2	Mental health problems ever diagnosed by a professional: Schizophrenia	Online follow-up	Mental distress	LOGISTIC-BINARY	-0.287603726732664	-0.714543008968159	0.173373426095572	0.204582935833107	25782	16	25766
Volume	Pancreas	100380	Intake of artificial sweetener added to coffee	Online follow-up	Hot/cold beverages yesterday	ORDERED-LOGISTIC	-0.0831650948485447	-0.211814189269418	0.0454839995723284	0.205195053898369	5586	NA	NA
Volume	Pancreas	102290	Dark chocolate intake	Online follow-up	Soup/snacks/pastries yesterday	ORDERED-LOGISTIC	-0.0790476514091295	-0.201650971834481	0.0435556690162222	0.206393062665452	5582	NA	NA
Volume	Pancreas	21047	Number of weeks (in the last year) at work suffering because of IBS	Online follow-up	Digestive health	ORDERED-LOGISTIC	-0.075990366557272	-0.194199694745377	0.0422189616308329	0.20792887384941	1229	NA	NA
Volume	Pancreas	103190	White fish intake	Online follow-up	Meat/fish yesterday	ORDERED-LOGISTIC	-0.0841012676320245	-0.215102976241654	0.0469004409776055	0.208339867650262	5586	NA	NA
Volume	Pancreas	20087#163	Types of spread used on bread/crackers: Unknown type of butter on bread/crackers	Online follow-up	Bread/pasta/rice yesterday	LOGISTIC-BINARY	-0.19005446536425	-0.477467434188256	0.113309783581112	0.208373376372772	5586	45	5541
Volume	Pancreas	102040	Indian snacks intake	Online follow-up	Soup/snacks/pastries yesterday	ORDERED-LOGISTIC	0.15014990881438	-0.0851074185197466	0.385407236148506	0.211008603040176	5576	NA	NA
Volume	Pancreas	20088#348	Types of spreads/sauces consumed: White/cream sauce	Online follow-up	Spreads/sauces/cooking oils yesterday	LOGISTIC-BINARY	0.127648428422207	-0.0727971158051961	0.330670940348484	0.215622214774561	5586	120	5466
Volume	Pancreas	22618#0	Breathing problems improved/stopped away from workplace or on holiday: No	Online follow-up	Employment history	LOGISTIC-BINARY	-0.044244260528179	-0.114169851484673	0.0262219543343051	0.21672519345399	20437	938	19499
Volume	Pancreas	102470	Savoury biscuits intake	Online follow-up	Soup/snacks/pastries yesterday	ORDERED-LOGISTIC	-0.176250241686922	-0.455873788307492	0.103373304933647	0.216730287468825	5579	NA	NA
Volume	Pancreas	20098#2	Thickness of butter/margarine spread on sliced bread: medium	Online follow-up	Bread/pasta/rice yesterday	LOGISTIC-BINARY	-0.0446701406543134	-0.115581645742511	0.026475405305967	0.217597307700504	5586	1099	4487
Volume	Pancreas	20090#386	Type of fat/oil used in cooking: Normal fat soya margarine	Online follow-up	Spreads/sauces/cooking oils yesterday	LOGISTIC-BINARY	-0.303957855119094	-0.765500846782174	0.198444394633409	0.21769745849161	5586	18	5568
Volume	Pancreas	103140	Fish consumer	Online follow-up	Meat/fish yesterday	LOGISTIC-BINARY	0.0393725967665252	-0.0232145933365317	0.102202303792668	0.2183686834972	5586	1664	3922
Volume	Pancreas	100014	Folate	Online follow-up	Estimated nutrients yesterday	LINEAR	0.0175464605446645	-0.0104259674125162	0.0455188885018452	0.218857549758917	5589	NA	NA
Volume	Pancreas	102710	White pasta intake	Online follow-up	Bread/pasta/rice yesterday	ORDERED-LOGISTIC	0.0586126171776302	-0.0348262685907753	0.152051502946036	0.218947038359676	5586	NA	NA
Volume	Pancreas	22654	Consecutive night shifts during night shift periods	Online follow-up	Employment history	ORDERED-LOGISTIC	-0.121286742081584	-0.315503931466153	0.0729304473029843	0.221563803255437	504	NA	NA
Volume	Pancreas	20088#340	Types of spreads/sauces consumed: Brown sauce	Online follow-up	Spreads/sauces/cooking oils yesterday	LOGISTIC-BINARY	0.105509521591236	-0.0626809892835012	0.276473738665881	0.223135610890276	5586	161	5425
Volume	Pancreas	102860	Cheese spread intake	Online follow-up	Milk/eggs/cheese yesterday	ORDERED-LOGISTIC	0.170666538825367	-0.10431994637079	0.445653024021524	0.223867589687968	5573	NA	NA
Volume	Pancreas	20100#1	Thickness of butter/margarine spread on large baps: thin	Online follow-up	Bread/pasta/rice yesterday	LOGISTIC-BINARY	0.227408837615481	-0.13730795920583	0.595067003068044	0.226382276163553	5586	36	5550
Volume	Pancreas	20428	Professional informed about anxiety	Online follow-up	Anxiety	LOGISTIC-BINARY	-0.0303673453279678	-0.0796345252054879	0.0188008746971622	0.226460945362957	7878	4696	3182
Volume	Pancreas	100430	Herbal tea intake	Online follow-up	Hot/cold beverages yesterday	ORDERED-LOGISTIC	-0.0613656797862486	-0.161382507962045	0.038651148389548	0.229197064768135	5579	NA	NA
Volume	Pancreas	22640#1	Mixture of day and night shifts worked: Shift pattern was worked for whole of job	Online follow-up	Employment history	LOGISTIC-BINARY	-0.0249904667689045	-0.0657118734221788	0.0158151080793034	0.229493026328764	20437	3137	17300
Volume	Pancreas	20090#360	Type of fat/oil used in cooking: Spreadable butter	Online follow-up	Spreads/sauces/cooking oils yesterday	LOGISTIC-BINARY	0.091814544301575	-0.0570060174187369	0.242726237904867	0.230160969503039	5586	215	5371
Volume	Pancreas	20091#2	Type of sliced bread eaten: mixed	Online follow-up	Bread/pasta/rice yesterday	LOGISTIC-BINARY	0.0426764791527594	-0.0269215904644667	0.11264892066246	0.230598270089498	5586	1187	4399
Volume	Pancreas	20507	Recent feelings of inadequacy	Online follow-up	Depression	ORDERED-LOGISTIC	-0.0207625823689486	-0.0547779446451306	0.0132527799072334	0.231566949789363	25819	NA	NA
Volume	Pancreas	103060	Poultry intake	Online follow-up	Meat/fish yesterday	ORDERED-LOGISTIC	0.0406820610215235	-0.0262575058004803	0.107621627843527	0.2336362201286	5584	NA	NA
Volume	Pancreas	100420	Green tea intake	Online follow-up	Hot/cold beverages yesterday	ORDERED-LOGISTIC	0.0761960591227964	-0.0496802362274126	0.202072354473005	0.235501703544183	5572	NA	NA
Volume	Pancreas	20547#3	Activities undertaken to treat depression: Other therapeutic activities such as mindfulness, yoga or art classes	Online follow-up	Depression	LOGISTIC-BINARY	0.0313508865389375	-0.0204244485166342	0.0833418910330754	0.236288328509628	25823	1964	23859
Volume	Pancreas	22630#0	Day shifts worked: Shift pattern was worked for some (but not all) of job	Online follow-up	Employment history	LOGISTIC-BINARY	-0.0626004547374847	-0.16552636552824	0.0417494265426527	0.236622906022783	20437	399	20038
Volume	Pancreas	20084#473	Vitamin and/or mineral supplement use: Glucosamine/chondroitin	Online follow-up	Vitamin/mineral supplements yesterday	LOGISTIC-BINARY	0.048410373074865	-0.0317941016340408	0.129101496489574	0.23816602458749	5586	878	4708
Volume	Pancreas	20092#5	Type of baguette eaten: other	Online follow-up	Bread/pasta/rice yesterday	LOGISTIC-BINARY	-0.34137301490613	-0.874081580751968	0.265374831147516	0.238928304956075	5586	12	5574
Volume	Pancreas	20485	Ever contemplated self-harm	Online follow-up	Self-harm behaviours	ORDERED-LOGISTIC	-0.0226123692170336	-0.0604536357266041	0.0152288972925369	0.241523673323257	25835	NA	NA
Volume	Pancreas	20551#3	Substance of prescription or over-the-counter medication addiction: Something else	Online follow-up	Addictions	LOGISTIC-BINARY	-0.18676349016959	-0.492256817178261	0.13223616319632	0.242529657537355	25840	46	25794
Volume	Pancreas	100500	Intake of artificial sweetener added to tea	Online follow-up	Hot/cold beverages yesterday	ORDERED-LOGISTIC	-0.0782802969329731	-0.209975576840544	0.0534149829745977	0.244056545476163	5586	NA	NA
Volume	Pancreas	100490	Intake of sugar added to tea	Online follow-up	Hot/cold beverages yesterday	ORDERED-LOGISTIC	-0.0542240369262676	-0.145583939068941	0.0371358652164063	0.244758149414199	5586	NA	NA
Volume	Pancreas	20550#3	Activities undertaken to treat anxiety: Other therapeutic activities such as mindfulness, yoga or art classes	Online follow-up	Anxiety	LOGISTIC-BINARY	-0.0353922203171777	-0.0950330241001739	0.0245667280466927	0.24607204337144	25829	1409	24420
Volume	Pancreas	20084#486	Vitamin and/or mineral supplement use: Iron	Online follow-up	Vitamin/mineral supplements yesterday	LOGISTIC-BINARY	0.148081310682841	-0.0991776871135559	0.400756571050036	0.246380717531459	5586	80	5506
Volume	Pancreas	20095#1	Size of white wine glass drunk: small (125ml)	Online follow-up	Alcoholic beverages yesterday	LOGISTIC-BINARY	0.0782071715626883	-0.0532749033144342	0.211132142043957	0.24641046281327	5586	295	5291
Volume	Pancreas	20090#367	Type of fat/oil used in cooking: Low fat olive spread for	Online follow-up	Spreads/sauces/cooking oils yesterday	LOGISTIC-BINARY	-0.128630896647077	-0.343035143506653	0.0928160254801019	0.248038996914079	5586	93	5493
Volume	Pancreas	20492	Longest period of mania or irritability	Online follow-up	Mania	ORDERED-LOGISTIC	-0.028916899127905	-0.0781540330894827	0.0203202348336726	0.249734355761081	6303	NA	NA
Volume	Pancreas	21070-1	Speed of onset of IBS symptoms	Online follow-up	Digestive health	MULTINOMIAL-LOGISTIC	NA	NA	NA	0.250367605989792	NA	NA	NA
Volume	Pancreas	100320	Added milk to espresso	Online follow-up	Hot/cold beverages yesterday	LOGISTIC-BINARY	-0.202791588415682	-0.538023925726875	0.151966897157816	0.25081716186595	5584	34	5550
Volume	Pancreas	20090#352	Type of fat/oil used in cooking: Cooking fat unknown	Online follow-up	Spreads/sauces/cooking oils yesterday	LOGISTIC-BINARY	0.0424167007547212	-0.0301366817049281	0.115397784013389	0.253159015473102	5586	1047	4539
Volume	Pancreas	20088#341	Types of spreads/sauces consumed: Low fat mayonnaise	Online follow-up	Spreads/sauces/cooking oils yesterday	LOGISTIC-BINARY	0.0719692178873488	-0.0513452435420694	0.196615580930032	0.255385706530268	5586	327	5259
Volume	Pancreas	104570	Pineapple intake	Online follow-up	Fruit/vegetables yesterday	ORDERED-LOGISTIC	0.077520703643668	-0.0573694778686166	0.212410885155953	0.260045003914578	5584	NA	NA
Volume	Pancreas	22618#1	Breathing problems improved/stopped away from workplace or on holiday: Yes	Online follow-up	Employment history	LOGISTIC-BINARY	-0.0510274944314281	-0.140229679526692	0.0391449122789589	0.264864419737031	20437	530	19907
Volume	Pancreas	20108#3	Ingredients in canned soup: Pasta	Online follow-up	Soup/snacks/pastries yesterday	LOGISTIC-BINARY	-0.315342610060824	-0.839885450866614	0.27323155871006	0.2697842545949	5586	11	5575
Volume	Pancreas	104500	Grape intake	Online follow-up	Fruit/vegetables yesterday	ORDERED-LOGISTIC	0.0428347829480289	-0.0334101110855386	0.119079676981596	0.270885125952539	5586	NA	NA
Volume	Pancreas	104470	Berry intake	Online follow-up	Fruit/vegetables yesterday	ORDERED-LOGISTIC	-0.0444648036516344	-0.123781819451035	0.0348522121477663	0.27191775565761	5586	NA	NA
Volume	Pancreas	20489	Felt loved as a child	Online follow-up	Traumatic events	ORDERED-LOGISTIC	0.0140596232286089	-0.0110530981635192	0.0391723446207371	0.272509119217685	25846	NA	NA
Volume	Pancreas	20405-0	"Ever had known person concerned about, or recommend reduction of, alcohol consumption"	Online follow-up	Alcohol use	MULTINOMIAL-LOGISTIC	NA	NA	NA	0.273004871859452	NA	NA	NA
Volume	Pancreas	22134	Doctor diagnosed bronchiectasis	Online follow-up	Medical information	LOGISTIC-BINARY	-0.0941544054151837	-0.26101158615353	0.0763231058620954	0.274370946565738	20840	156	20684
Volume	Pancreas	20544#15	Mental health problems ever diagnosed by a professional: Anxiety, nerves or generalized anxiety disorder	Online follow-up	Mental distress	LOGISTIC-BINARY	-0.021683993094253	-0.0605730318927491	0.0173131119750787	0.275110108659584	25792	3553	22239
Volume	Pancreas	20098#1	Thickness of butter/margarine spread on sliced bread: thin	Online follow-up	Bread/pasta/rice yesterday	LOGISTIC-BINARY	0.0404959872535303	-0.0322703461017907	0.113679685239478	0.276678657685574	5586	1068	4518
Volume	Pancreas	20090#376	Type of fat/oil used in cooking: Unknown polyunsaturated margarine	Online follow-up	Spreads/sauces/cooking oils yesterday	LOGISTIC-BINARY	-0.227034117501122	-0.619861748945414	0.197064279045016	0.276795408690915	5586	20	5566
Volume	Pancreas	102520	Soup consumers	Online follow-up	Soup/snacks/pastries yesterday	LOGISTIC-BINARY	0.0457020278083137	-0.0367851186253946	0.128769944910287	0.279157206839574	5586	774	4812
Volume	Pancreas	20094#5	Type of bread roll eaten: other	Online follow-up	Bread/pasta/rice yesterday	LOGISTIC-BINARY	0.317776487048423	-0.253816097310142	0.877595320968012	0.280052110348161	5586	13	5573
Volume	Pancreas	100018	Retinol	Online follow-up	Estimated nutrients yesterday	LINEAR	0.0156884705419702	-0.0128315997545947	0.0442085408385351	0.280907005123704	5412	NA	NA
Volume	Pancreas	20544#3	Mental health problems ever diagnosed by a professional: Any other type of psychosis or psychotic illness	Online follow-up	Mental distress	LOGISTIC-BINARY	-0.127933707642517	-0.355862632039892	0.108874697067506	0.281458447060076	25782	79	25703
Volume	Pancreas	20543	Number of things worried about during worst period of anxiety	Online follow-up	Anxiety	LOGISTIC-BINARY	-0.0270073193864523	-0.076440361276646	0.0223454510749647	0.283770253103262	7697	4191	3506
Volume	Pancreas	20094#4	Type of bread roll eaten: seeded	Online follow-up	Bread/pasta/rice yesterday	LOGISTIC-BINARY	-0.117955296605079	-0.32951281424046	0.101521677599551	0.284055893202855	5586	92	5494
Volume	Pancreas	104290	Sweet pepper intake	Online follow-up	Fruit/vegetables yesterday	ORDERED-LOGISTIC	-0.0407193304101835	-0.115506746138655	0.034068085318288	0.285948410176208	5585	NA	NA
Volume	Pancreas	20540	Multiple worries during worst period of anxiety	Online follow-up	Anxiety	LOGISTIC-BINARY	-0.0303595717807676	-0.0864829124827467	0.0255735133528213	0.288138404003957	7606	5626	1980
Volume	Pancreas	20539	Frequency of inability to stop worrying during worst period of anxiety	Online follow-up	Anxiety	ORDERED-LOGISTIC	-0.0246236827816077	-0.0702380863070169	0.0209907207438015	0.290065267882192	7866	NA	NA
Volume	Pancreas	103090	Liver intake	Online follow-up	Meat/fish yesterday	ORDERED-LOGISTIC	-0.123649837000958	-0.353192652555181	0.105892978553265	0.291101728394458	5579	NA	NA
Volume	Pancreas	20109#5	Ingredients in homemade soup: Vegetables	Online follow-up	Soup/snacks/pastries yesterday	LOGISTIC-BINARY	0.0715951685640705	-0.0606144329195867	0.205238310921816	0.291307426990557	5586	275	5311
Volume	Pancreas	100890	Milk added to cereal	Online follow-up	Cereal yesterday	LOGISTIC-BINARY	-0.0312379222724101	-0.0894666579816026	0.0268756088987807	0.292435733034662	5577	3281	2296
Volume	Pancreas	20544#7	Mental health problems ever diagnosed by a professional: Obsessive compulsive disorder (OCD)	Online follow-up	Mental distress	LOGISTIC-BINARY	0.102258426898506	-0.0863962615959446	0.293798860447207	0.292560960147054	25785	132	25653
Volume	Pancreas	21067	Long-term/recurrent antibiotics as child or teenager	Online follow-up	Digestive health	LOGISTIC-BINARY	-0.0205688375744974	-0.0589337456841632	0.0178973476006943	0.29395904784959	26658	3670	22988
Volume	Pancreas	20132	Number of incorrect matches in round	Online follow-up	Pairs matching	LINEAR	-0.00805493631597699	-0.0232465313455698	0.00713665871361578	0.298685324165454	19290	NA	NA
Volume	Pancreas	20442	Lifetime number of depressed periods	Online follow-up	Depression	ORDERED-LOGISTIC	-0.0205840125665312	-0.0595925057721452	0.0184244806390829	0.301039402582983	11930	NA	NA
Volume	Pancreas	100006	Saturated fat	Online follow-up	Estimated nutrients yesterday	LINEAR	0.0146159926464492	-0.0131470827254754	0.0423790680183737	0.302089451647443	5589	NA	NA
Volume	Pancreas	20101#3	Thickness of butter/margarine spread on bread rolls: thick	Online follow-up	Bread/pasta/rice yesterday	LOGISTIC-BINARY	-0.221738253668825	-0.623336072702445	0.215292886662707	0.302367992480352	5586	22	5564
Volume	Pancreas	100820	Sweetened cereal intake	Online follow-up	Cereal yesterday	ORDERED-LOGISTIC	-0.0874660018877984	-0.253683920418025	0.0787519166424283	0.302409781918251	5584	NA	NA
Volume	Pancreas	20548#6	Manifestations of mania or irritability: I was more creative or had more ideas than usual	Online follow-up	Mania	LOGISTIC-BINARY	0.0431657676070356	-0.0385850962763773	0.12564273067031	0.302963452825249	25803	649	25154
Volume	Pancreas	104280	Pea intake	Online follow-up	Fruit/vegetables yesterday	ORDERED-LOGISTIC	0.0458990057825115	-0.041498187653044	0.133296199218067	0.303362315862875	5582	NA	NA
Volume	Pancreas	100180	Squash intake	Online follow-up	Hot/cold beverages yesterday	ORDERED-LOGISTIC	0.0448814105278524	-0.0411615138213457	0.130924334877051	0.306652145047115	5568	NA	NA
Volume	Pancreas	103310	Spreads/sauces consumers	Online follow-up	Spreads/sauces/cooking oils yesterday	LOGISTIC-BINARY	0.029796751951565	-0.0273852488660053	0.0870340998553566	0.307205558555533	5586	2891	2695
Volume	Pancreas	22613#1	"Worked with paints, thinners or glues"	Online follow-up	Employment history	LOGISTIC-BINARY	-0.0210600858136647	-0.0619432154339189	0.0199034931852179	0.313103455846108	20039	3168	16871
Volume	Pancreas	20084#476	Vitamin and/or mineral supplement use: Vitamin B6	Online follow-up	Vitamin/mineral supplements yesterday	LOGISTIC-BINARY	-0.102929158525013	-0.30051764344986	0.0995885188965294	0.313685378889373	5586	118	5468
Volume	Pancreas	20087#176	Types of spread used on bread/crackers: Dairy spread on bread/crackers	Online follow-up	Bread/pasta/rice yesterday	LOGISTIC-BINARY	0.0652255056346403	-0.0610156564261256	0.192973131776665	0.314283197937299	5586	290	5296
Volume	Pancreas	20090#383	Type of fat/oil used in cooking: Soya margarine	Online follow-up	Spreads/sauces/cooking oils yesterday	LOGISTIC-BINARY	-0.162921395629195	-0.472972412837217	0.162084081596374	0.315828120339164	5586	45	5541
Volume	Pancreas	100012	Vitamin B6	Online follow-up	Estimated nutrients yesterday	LINEAR	0.0143126159842048	-0.0136894124305779	0.0423146443989874	0.316381029064679	5589	NA	NA
Volume	Pancreas	22630#1	Day shifts worked: Shift pattern was worked for whole of job	Online follow-up	Employment history	LOGISTIC-BINARY	-0.0298799137960631	-0.0883980789256788	0.0289588153836633	0.318270058674515	20437	1428	19009
Volume	Pancreas	21045	"Number of weeks absent from work due to IBS, in the last year"	Online follow-up	Digestive health	ORDERED-LOGISTIC	-0.187976848658594	-0.557483088625978	0.18152939130879	0.318905081239242	1339	NA	NA
Volume	Pancreas	20547#1	Activities undertaken to treat depression: Talking therapies, such as psychotherapy, counselling, group therapy or CBT	Online follow-up	Depression	LOGISTIC-BINARY	-0.0165668461172547	-0.0493050228745032	0.0162230786004386	0.321639129033728	25823	5625	20198
Volume	Pancreas	20094#2	Type of bread roll eaten: mixed	Online follow-up	Bread/pasta/rice yesterday	LOGISTIC-BINARY	0.0769079309070212	-0.0744834542599768	0.230182267027	0.322752820087277	5586	207	5379
Volume	Pancreas	22612#1	Worked with materials containing asbestos	Online follow-up	Employment history	LOGISTIC-BINARY	-0.0256892844246116	-0.0768580227540992	0.0256167847556985	0.325702010746518	17422	1889	15533
Volume	Pancreas	101980	Single crust pastry intake	Online follow-up	Soup/snacks/pastries yesterday	ORDERED-LOGISTIC	0.0719439576919777	-0.071531072074574	0.215418987458529	0.325739590695813	5585	NA	NA
Volume	Pancreas	20087#187	Types of spread used on bread/crackers: Unknown soya margarine on bread/crackers	Online follow-up	Bread/pasta/rice yesterday	LOGISTIC-BINARY	-0.269332964337989	-0.776343538884365	0.294989319347661	0.327198621956303	5586	12	5574
Volume	Pancreas	20546#3	Substances taken for depression: Medication prescribed to you (for at least two weeks)	Online follow-up	Depression	LOGISTIC-BINARY	-0.0159801426441802	-0.047973333012632	0.0160569141550037	0.327895826002317	25803	5999	19804
Volume	Pancreas	20090#368	Type of fat/oil used in cooking: Normal fat olive spread	Online follow-up	Spreads/sauces/cooking oils yesterday	LOGISTIC-BINARY	-0.110229446145494	-0.328271221214483	0.114109590295031	0.329598453321611	5586	94	5492
Volume	Pancreas	20096#3	Size of red wine glass drunk: large (250ml)	Online follow-up	Alcoholic beverages yesterday	LOGISTIC-BINARY	0.106793170187157	-0.106286805288784	0.323308128684519	0.330853368360874	5586	101	5485
Volume	Pancreas	100630	Rose wine intake	Online follow-up	Alcoholic beverages yesterday	ORDERED-LOGISTIC	0.0909503992796941	-0.0933797858522365	0.275280584411625	0.3335449837902	5582	NA	NA
Volume	Pancreas	22507	Age of stopping smoking	Online follow-up	Medical information	LINEAR	-0.0119787444702566	-0.0362755864017826	0.0123180974612694	0.333845661408358	7143	NA	NA
Volume	Pancreas	20084#479	Vitamin and/or mineral supplement use: Vitamin D	Online follow-up	Vitamin/mineral supplements yesterday	LOGISTIC-BINARY	-0.0823536981527672	-0.248056679855777	0.0865117148282783	0.334797252519994	5586	175	5411
Volume	Pancreas	20410	Age when known person last commented about drinking habits	Online follow-up	Alcohol use	LINEAR	0.024996324683164	-0.0260321979276855	0.0760248472940134	0.336649208822619	1024	NA	NA
Volume	Pancreas	104080	Coleslaw intake	Online follow-up	Fruit/vegetables yesterday	ORDERED-LOGISTIC	0.0585451144469121	-0.0612335909478488	0.178323819841673	0.338103489551855	5586	NA	NA
Volume	Pancreas	104320	Sweetcorn intake	Online follow-up	Fruit/vegetables yesterday	ORDERED-LOGISTIC	-0.061943859672746	-0.188871393622702	0.0649836742772103	0.338847148013158	5579	NA	NA
Volume	Pancreas	20544#13	Mental health problems ever diagnosed by a professional: Psychological over-eating or binge-eating	Online follow-up	Mental distress	LOGISTIC-BINARY	-0.111424216444061	-0.336023884635779	0.121548285891	0.340362030498396	25782	82	25700
Volume	Pancreas	103220	Shellfish intake	Online follow-up	Meat/fish yesterday	ORDERED-LOGISTIC	-0.15606048021889	-0.478149468129624	0.166028507691844	0.342321637355818	5583	NA	NA
Volume	Pancreas	20412	Frequency of needing morning drink of alcohol after heavy drinking session in last year	Online follow-up	Alcohol use	ORDERED-LOGISTIC	-0.120374642604585	-0.36938956132546	0.12864027611629	0.343414570317418	15231	NA	NA
Volume	Pancreas	100400	Standard tea intake	Online follow-up	Hot/cold beverages yesterday	ORDERED-LOGISTIC	0.0240139970006311	-0.0257113456590123	0.0737393396602746	0.343911047586198	5586	NA	NA
Volume	Pancreas	20431	Ever addicted to a behaviour or miscellanous	Online follow-up	Addictions	LOGISTIC-BINARY	0.059136588868909	-0.0626705072046214	0.182606439944837	0.344105113541141	1418	379	1039
Volume	Pancreas	22653	Number of night shifts worked monthly during night shift periods	Online follow-up	Employment history	LINEAR	-0.0446675370811446	-0.137447963302977	0.0481128891406876	0.344659211560946	528	NA	NA
Volume	Pancreas	20527-0	Been involved in combat or exposed to war-zone	Online follow-up	Traumatic events	MULTINOMIAL-LOGISTIC	NA	NA	NA	0.345096166487551	NA	NA	NA
Volume	Pancreas	20401	Ever addicted to any substance or behaviour	Online follow-up	Addictions	LOGISTIC-BINARY	-0.027200941652478	-0.0835223576878217	0.0294414065636813	0.345226965506438	25646	1433	24213
Volume	Pancreas	22599	Number of jobs held	Online follow-up	Employment history	ORDERED-LOGISTIC	-0.0133759714424667	-0.0412921266814376	0.0145401837965043	0.347675368343479	20437	NA	NA
Volume	Pancreas	20103#2	Thickness of butter/margarine spread on oatcakes: medium	Online follow-up	Bread/pasta/rice yesterday	LOGISTIC-BINARY	-0.236069837786456	-0.70453203303393	0.277869764457885	0.348744511190903	5586	17	5569
Volume	Pancreas	100160	Low calorie drink intake	Online follow-up	Hot/cold beverages yesterday	ORDERED-LOGISTIC	0.0410002619135085	-0.0448810782051904	0.126881602032207	0.349461179856718	5577	NA	NA
Volume	Pancreas	103170	Breaded fish intake	Online follow-up	Meat/fish yesterday	ORDERED-LOGISTIC	0.0993417292207088	-0.108808622379178	0.307492080820595	0.349609037367147	5571	NA	NA
Volume	Pancreas	102260	Chocolate bar intake	Online follow-up	Soup/snacks/pastries yesterday	ORDERED-LOGISTIC	0.0481942011450549	-0.0535234126257017	0.149911814915812	0.353108779181106	5580	NA	NA
Volume	Pancreas	102870	Cottage cheese intake	Online follow-up	Milk/eggs/cheese yesterday	ORDERED-LOGISTIC	-0.119390963493687	-0.371632899594607	0.132850972607234	0.353601364748664	5581	NA	NA
Volume	Pancreas	102850	Low fat cheese spread intake	Online follow-up	Milk/eggs/cheese yesterday	ORDERED-LOGISTIC	0.12210784855557	-0.136563849745559	0.380779546856698	0.3548861807455	5577	NA	NA
Volume	Pancreas	100770	Porridge intake	Online follow-up	Cereal yesterday	ORDERED-LOGISTIC	-0.0363408378525634	-0.113497485271155	0.0408158095660279	0.355963959695391	5586	NA	NA
Volume	Pancreas	104550	Peach/nectarine intake	Online follow-up	Fruit/vegetables yesterday	ORDERED-LOGISTIC	-0.0556855110120872	-0.174000376569037	0.062629354544863	0.356316938070981	5579	NA	NA
Volume	Pancreas	20486	Contemplated self-harm in past year	Online follow-up	Self-harm behaviours	LOGISTIC-BINARY	-0.041895932221912	-0.130887604055385	0.0473375464102737	0.356582008698354	3804	660	3144
Volume	Pancreas	20088#334	Types of spreads/sauces consumed: Peanut butter	Online follow-up	Spreads/sauces/cooking oils yesterday	LOGISTIC-BINARY	0.0850553724402048	-0.0953469784576609	0.268063530194181	0.359438895617708	5586	139	5447
Volume	Pancreas	103070	Bacon intake	Online follow-up	Meat/fish yesterday	ORDERED-LOGISTIC	-0.0471623023408072	-0.148133298741126	0.0538086940595116	0.359974110881018	5581	NA	NA
Volume	Pancreas	20108#2	Ingredients in canned soup: Meat	Online follow-up	Soup/snacks/pastries yesterday	LOGISTIC-BINARY	0.166886299756941	-0.185831856813628	0.525155728707622	0.360284415409407	5586	35	5551
Volume	Pancreas	20090#370	Type of fat/oil used in cooking: Unknown olive spread	Online follow-up	Spreads/sauces/cooking oils yesterday	LOGISTIC-BINARY	0.213133146014787	-0.236964222257278	0.670907534261626	0.361236419608901	5586	23	5563
Volume	Pancreas	20087#162	Types of spread used on bread/crackers: Normal fat butter on bread/crackers	Online follow-up	Bread/pasta/rice yesterday	LOGISTIC-BINARY	0.0402234600513211	-0.0468666858284126	0.127958400577708	0.367089039971758	5586	674	4912
Volume	Pancreas	100670	White wine intake	Online follow-up	Alcoholic beverages yesterday	ORDERED-LOGISTIC	0.0390231411653777	-0.045882389670045	0.1239286720008	0.367719142719402	5586	NA	NA
Volume	Pancreas	20101#2	Thickness of butter/margarine spread on bread rolls: medium	Online follow-up	Bread/pasta/rice yesterday	LOGISTIC-BINARY	0.0649895352662711	-0.0761491910841967	0.207989357599124	0.370216889194427	5586	230	5356
Volume	Pancreas	20090#395	Type of fat/oil used in cooking: Hard margarine	Online follow-up	Spreads/sauces/cooking oils yesterday	LOGISTIC-BINARY	-0.264311060624354	-0.811421286802261	0.343753720645908	0.373354286400915	5586	12	5574
Volume	Pancreas	20104#3	Thickness of butter/margarine spread on other bread: thick	Online follow-up	Bread/pasta/rice yesterday	LOGISTIC-BINARY	-0.225913595309579	-0.699792803872261	0.298552072414856	0.378291387126135	5586	14	5572
Volume	Pancreas	22614#0	Worked with pesticides: Rarely/never	Online follow-up	Employment history	LOGISTIC-BINARY	0.053857633083793	-0.0676677828887031	0.173748897769973	0.382099001916925	20307	20000	307
Volume	Pancreas	20096#1	Size of red wine glass drunk: small (125ml)	Online follow-up	Alcoholic beverages yesterday	LOGISTIC-BINARY	0.0538192478002009	-0.0663460733573251	0.175063738539162	0.382280957207061	5586	346	5240
Volume	Pancreas	20413	Frequency of inability to cease drinking in last year	Online follow-up	Alcohol use	ORDERED-LOGISTIC	0.0244461043358994	-0.0306179094522605	0.0795101181240593	0.384228513722072	15204	NA	NA
Volume	Pancreas	22640#9	Mixture of day and night shifts worked: This type of shift pattern was not worked during job	Online follow-up	Employment history	LOGISTIC-BINARY	-0.0216362708154426	-0.070617313676435	0.0275420530957817	0.38755869692059	20437	2080	18357
Volume	Pancreas	102440	Unsalted nuts intake	Online follow-up	Soup/snacks/pastries yesterday	ORDERED-LOGISTIC	0.0477577673317379	-0.0606104000093777	0.156125934672854	0.387752019954537	5586	NA	NA
Volume	Pancreas	103230	Other fish intake	Online follow-up	Meat/fish yesterday	ORDERED-LOGISTIC	0.1092878858294	-0.141685792770026	0.360261564428826	0.393423580352478	5578	NA	NA
Volume	Pancreas	22137	Doctor diagnosed tuberculosis	Online follow-up	Medical information	LOGISTIC-BINARY	0.100870200081893	-0.129465308672762	0.333168005551849	0.393564056552174	20840	90	20750
Volume	Pancreas	20088#335	Types of spreads/sauces consumed: Yeast extract	Online follow-up	Spreads/sauces/cooking oils yesterday	LOGISTIC-BINARY	0.0618486821287942	-0.0793440651791779	0.204832296113645	0.39378930891057	5586	233	5353
Volume	Pancreas	20090#356	Type of fat/oil used in cooking: Rapeseed oil	Online follow-up	Spreads/sauces/cooking oils yesterday	LOGISTIC-BINARY	0.0874112685954544	-0.111645953965688	0.289602587125278	0.393789804205439	5586	120	5466
Volume	Pancreas	20426	Restless during period of worst anxiety	Online follow-up	Anxiety	LOGISTIC-BINARY	0.022115260210739	-0.028779132973508	0.0729731538958647	0.39413412908369	7353	4460	2893
Volume	Pancreas	100260	Added milk to instant coffee	Online follow-up	Hot/cold beverages yesterday	ORDERED-LOGISTIC	-0.0251625844786825	-0.0830584924513069	0.0327333234939419	0.394334438247248	5586	NA	NA
Volume	Pancreas	20108#6	Ingredients in canned soup: Other ingredients	Online follow-up	Soup/snacks/pastries yesterday	LOGISTIC-BINARY	0.274390454882715	-0.326474370598961	0.923137573213974	0.395811899707804	5586	11	5575
Volume	Pancreas	20088#332	Types of spreads/sauces consumed: Jam/honey	Online follow-up	Spreads/sauces/cooking oils yesterday	LOGISTIC-BINARY	-0.030930075901658	-0.10239592862599	0.0408126669855654	0.397120244551578	5586	1131	4455
Volume	Pancreas	101250	Crispbread intake	Online follow-up	Bread/pasta/rice yesterday	ORDERED-LOGISTIC	0.0403007796582849	-0.0535901161014373	0.134191675418007	0.400222153628286	5578	NA	NA
Volume	Pancreas	100410	Rooibos tea intake	Online follow-up	Hot/cold beverages yesterday	ORDERED-LOGISTIC	-0.0651537994340929	-0.217152940782351	0.0868453419141655	0.400863574623357	5574	NA	NA
Volume	Pancreas	21050	Degree bothered by menstrual cramps or other problems with period in the last 3 months	Online follow-up	Digestive health	ORDERED-LOGISTIC	0.0414753087581029	-0.0554638113771092	0.138414428893315	0.401743781834111	5070	NA	NA
Volume	Pancreas	20553#2	Methods of self-harm used: Swallowing dangerous objects or products	Online follow-up	Self-harm behaviours	LOGISTIC-BINARY	-0.185347546254736	-0.604747722726962	0.264661624209015	0.406863001948042	25835	20	25815
Volume	Pancreas	102960	Eggs in sandwiches intake	Online follow-up	Milk/eggs/cheese yesterday	ORDERED-LOGISTIC	0.0813642602983161	-0.111896759974893	0.274625280571525	0.409309003718758	5585	NA	NA
Volume	Pancreas	100210	Pure fruit/vegetable juice intake	Online follow-up	Hot/cold beverages yesterday	ORDERED-LOGISTIC	0.0359430515398812	-0.0496507317221369	0.121536834801899	0.410512856227666	5580	NA	NA
Volume	Pancreas	22661	Number of gap periods	Online follow-up	Employment history	ORDERED-LOGISTIC	-0.0116746376519097	-0.0396429442608554	0.0162936689570361	0.413281001939795	20415	NA	NA
Volume	Pancreas	104360	Turnip/swede intake	Online follow-up	Fruit/vegetables yesterday	ORDERED-LOGISTIC	0.0814951794051338	-0.115876766293504	0.278867125103771	0.418385457913811	5580	NA	NA
Volume	Pancreas	20090#366	Type of fat/oil used in cooking: Very low fat olive spread	Online follow-up	Spreads/sauces/cooking oils yesterday	LOGISTIC-BINARY	-0.176937799240486	-0.58909257195969	0.266096641443852	0.418402709400257	5586	22	5564
Volume	Pancreas	100940	Bread consumed	Online follow-up	Bread/pasta/rice yesterday	LOGISTIC-BINARY	0.033585078299717	-0.0480842381064606	0.1147452298209	0.418726278857087	5586	4784	802
Volume	Pancreas	20493	Severity of problems due to mania or irritability	Online follow-up	Mania	LOGISTIC-BINARY	-0.0245594592532363	-0.0844056470806762	0.0354017394851912	0.42153565849194	6074	1734	4340
Volume	Pancreas	102890	Mozzarella intake	Online follow-up	Milk/eggs/cheese yesterday	ORDERED-LOGISTIC	-0.0821002593455949	-0.282451819118685	0.118251300427495	0.421911112630716	5583	NA	NA
Volume	Pancreas	104190	Celery intake	Online follow-up	Fruit/vegetables yesterday	ORDERED-LOGISTIC	-0.0437326401942707	-0.15149525518268	0.0640299747941384	0.426406991929925	5577	NA	NA
Volume	Pancreas	102270	White chocolate intake	Online follow-up	Soup/snacks/pastries yesterday	ORDERED-LOGISTIC	-0.149611845977087	-0.519159347144942	0.219935655190769	0.427516002466492	5579	NA	NA
Volume	Pancreas	104670	Vitamin supplement user	Online follow-up	Vitamin/mineral supplements yesterday	LOGISTIC-BINARY	0.0238390519119227	-0.0355025968153522	0.0833183168112869	0.431488606745428	5586	2229	3357
Volume	Pancreas	21076	Vomiting when IBS symptoms first began	Online follow-up	Digestive health	LOGISTIC-BINARY	-0.0639864824042485	-0.222442787706996	0.0965148851039284	0.431658777219165	3174	202	2972
Volume	Pancreas	20090#391	Type of fat/oil used in cooking: Low fat soft margarine	Online follow-up	Spreads/sauces/cooking oils yesterday	LOGISTIC-BINARY	0.212671893296175	-0.301571737555261	0.750224063696395	0.433203950402869	5586	16	5570
Volume	Pancreas	104370	Watercress intake	Online follow-up	Fruit/vegetables yesterday	ORDERED-LOGISTIC	-0.0615382595155493	-0.215566167002514	0.092489647971415	0.433618740974084	5578	NA	NA
Volume	Pancreas	20538	Worried most days during period of worst anxiety	Online follow-up	Anxiety	LOGISTIC-BINARY	-0.0300921189983074	-0.105670038384282	0.0450314182149738	0.433755551618948	7652	6750	902
Volume	Pancreas	20087#181	Types of spread used on bread/crackers: Unknown dairy spread on bread/crackers	Online follow-up	Bread/pasta/rice yesterday	LOGISTIC-BINARY	-0.166919978027681	-0.563894761520793	0.271224867246225	0.434393530350479	5586	20	5566
Volume	Pancreas	20448	Professional informed about depression	Online follow-up	Depression	LOGISTIC-BINARY	-0.0148223462329447	-0.05211679612777	0.022416122145119	0.435603107938611	14440	9196	5244
Volume	Pancreas	100010	Portion size	Online follow-up	Typical diet yesterday	ORDERED-LOGISTIC	0.0282362270615488	-0.0428197701753002	0.0992922242983978	0.436093266089453	5586	NA	NA
Volume	Pancreas	20109#2	Ingredients in homemade soup: Meat	Online follow-up	Soup/snacks/pastries yesterday	LOGISTIC-BINARY	0.158419316002955	-0.235064489325902	0.561341850867745	0.438165827347818	5586	29	5557
Volume	Pancreas	20548#3	Manifestations of mania or irritability: My thoughts were racing	Online follow-up	Mania	LOGISTIC-BINARY	0.0176911193630019	-0.0274268853818728	0.0629754228926431	0.443002027447357	25803	2386	23417
Volume	Pancreas	20088#344	Types of spreads/sauces consumed: Oil for drizzling	Online follow-up	Spreads/sauces/cooking oils yesterday	LOGISTIC-BINARY	0.0693821330988099	-0.106932835181099	0.248277123549696	0.44436808186047	5586	154	5432
Volume	Pancreas	22166	Recent medication for hayfever or allergic rhinitis	Online follow-up	Medical information	LOGISTIC-BINARY	-0.02459953589349	-0.0878074922344697	0.0385647025347342	0.445289074795092	4775	2226	2549
Volume	Pancreas	102280	Milk chocolate intake	Online follow-up	Soup/snacks/pastries yesterday	ORDERED-LOGISTIC	-0.043885690893205	-0.156976656491563	0.0692052747051534	0.446934448102327	5579	NA	NA
Volume	Pancreas	103010	Sausage intake	Online follow-up	Meat/fish yesterday	ORDERED-LOGISTIC	-0.0404551336344948	-0.144731282524062	0.0638210152550727	0.447045749197254	5578	NA	NA
Volume	Pancreas	101510	Number of oatcakes with butter/margarine	Online follow-up	Bread/pasta/rice yesterday	ORDERED-LOGISTIC	0.124059886037307	-0.198956576702296	0.447076348776911	0.451620182270263	5581	NA	NA
Volume	Pancreas	100025	Vitamin E	Online follow-up	Estimated nutrients yesterday	LINEAR	0.0107652712806969	-0.0173980108599326	0.0389285534213263	0.453677044268555	5589	NA	NA
Volume	Pancreas	104410	Stewed fruit intake	Online follow-up	Fruit/vegetables yesterday	ORDERED-LOGISTIC	-0.0503229582468534	-0.18198103694764	0.0813351204539331	0.453792991116186	5583	NA	NA
Volume	Pancreas	20088#333	Types of spreads/sauces consumed: Cream	Online follow-up	Spreads/sauces/cooking oils yesterday	LOGISTIC-BINARY	-0.0582618720807407	-0.209596269095405	0.0955405188806314	0.454430469718056	5586	209	5377
Volume	Pancreas	20460	Belief that own life is meaningful	Online follow-up	Happiness and subjective well-being	ORDERED-LOGISTIC	0.00981279104853322	-0.0159007342006373	0.0355263162977037	0.454482466381859	25402	NA	NA
Volume	Pancreas	22660#102	Gap coding: Unpaid or voluntary work	Online follow-up	Employment history	LOGISTIC-BINARY	0.0361652254670391	-0.058447266554731	0.13150527835002	0.455590135067834	19413	549	18864
Volume	Pancreas	20108#5	Ingredients in canned soup: Vegetables	Online follow-up	Soup/snacks/pastries yesterday	LOGISTIC-BINARY	-0.0634727697228182	-0.228686036915647	0.105233235931061	0.456607294154508	5586	161	5425
Volume	Pancreas	20104#2	Thickness of butter/margarine spread on other bread: medium	Online follow-up	Bread/pasta/rice yesterday	LOGISTIC-BINARY	-0.0933287909409665	-0.334220175176661	0.156800428060847	0.457150183210729	5586	71	5515
Volume	Pancreas	101270	Other bread intake	Online follow-up	Bread/pasta/rice yesterday	ORDERED-LOGISTIC	-0.0459030331350522	-0.167498426108841	0.0756923598387365	0.459385043618949	5581	NA	NA
Volume	Pancreas	100560	Other drink intake	Online follow-up	Hot/cold beverages yesterday	ORDERED-LOGISTIC	-0.0760887897570527	-0.27855800594941	0.126380426435304	0.461411820246327	5577	NA	NA
Volume	Pancreas	20548#2	Manifestations of mania or irritability: I was more restless than usual	Online follow-up	Mania	LOGISTIC-BINARY	-0.0157335761050966	-0.0575878533193113	0.0262483258061104	0.461919690023217	25803	2837	22966
Volume	Pancreas	103260	Vegetarian sausages/burgers intake	Online follow-up	Vegetarian alternatives yesterday	ORDERED-LOGISTIC	-0.102475990864991	-0.375784100015778	0.170832118285797	0.462434722260443	5577	NA	NA
Volume	Pancreas	22645	Rest days during mixed shift periods	Online follow-up	Employment history	ORDERED-LOGISTIC	0.0225177835444436	-0.0376980697678559	0.0827336368567431	0.463635002640714	4197	NA	NA
Volume	Pancreas	20090#354	Type of fat/oil used in cooking: Sunflower oil	Online follow-up	Spreads/sauces/cooking oils yesterday	LOGISTIC-BINARY	0.0326431043288627	-0.0547560396771288	0.120669608205752	0.465721319647177	5586	678	4908
Volume	Pancreas	20090#374	Type of fat/oil used in cooking: Normal fat polyunsaturated margarine	Online follow-up	Spreads/sauces/cooking oils yesterday	LOGISTIC-BINARY	0.0819693752029799	-0.137182084587319	0.305768203921414	0.469200736033773	5586	95	5491
Volume	Pancreas	20084#468	Vitamin and/or mineral supplement use: Multivitamin	Online follow-up	Vitamin/mineral supplements yesterday	LOGISTIC-BINARY	0.0427355701236703	-0.0728465582687623	0.159513915930752	0.471054496029217	5586	362	5224
Volume	Pancreas	103290	Other vegetarian alternative intake	Online follow-up	Vegetarian alternatives yesterday	ORDERED-LOGISTIC	0.103483410180774	-0.178561983594975	0.385528803956524	0.472091297795098	5581	NA	NA
Volume	Pancreas	100740	Other alcohol intake	Online follow-up	Alcoholic beverages yesterday	ORDERED-LOGISTIC	-0.0985462724022958	-0.368349512276523	0.171256967471932	0.474087117166714	5581	NA	NA
Volume	Pancreas	21073	Fever when IBS symptoms first began	Online follow-up	Digestive health	LOGISTIC-BINARY	-0.0574489359662077	-0.215401847201711	0.10266742069353	0.478882206525077	3144	191	2953
Volume	Pancreas	20094#3	Type of bread roll eaten: wholemeal	Online follow-up	Bread/pasta/rice yesterday	LOGISTIC-BINARY	0.0576561147899547	-0.102099580559122	0.219568868564683	0.482625509084198	5586	184	5402
Volume	Pancreas	20089#461	Type of meals eaten: Takeaway meals	Online follow-up	Meal type yesterday	LOGISTIC-BINARY	0.0491576674274306	-0.0880402260517	0.188563507085453	0.486202260990475	5586	242	5344
Volume	Pancreas	20436	Fraction of day affected during worst episode of depression	Online follow-up	Depression	ORDERED-LOGISTIC	-0.0120363497080706	-0.0459186662194344	0.0218459668032932	0.486271948143256	13624	NA	NA
Volume	Pancreas	100920-2102	Type milk consumed	Online follow-up	Milk/eggs/cheese yesterday	MULTINOMIAL-LOGISTIC	NA	NA	NA	0.488963033894475	NA	NA	NA
Volume	Pancreas	102310	Chocolate sweet intake	Online follow-up	Soup/snacks/pastries yesterday	ORDERED-LOGISTIC	0.047252660601611	-0.0869264383227444	0.181431759525966	0.490075378114216	5579	NA	NA
Volume	Pancreas	20488	Physically abused by family as a child	Online follow-up	Traumatic events	ORDERED-LOGISTIC	-0.0115547865643261	-0.0443971155815952	0.0212875424529431	0.490465335827777	25865	NA	NA
Volume	Pancreas	22608#0	Workplace very hot: Rarely/never	Online follow-up	Employment history	LOGISTIC-BINARY	0.0122795232100512	-0.0230075752181587	0.0475141799370526	0.494854120418337	20395	15645	4750
Volume	Pancreas	104310	Sprouts intake	Online follow-up	Fruit/vegetables yesterday	ORDERED-LOGISTIC	-0.0676483255290513	-0.262554463545031	0.127257812486928	0.496356215263319	5581	NA	NA
Volume	Pancreas	102820	Hard cheese intake	Online follow-up	Milk/eggs/cheese yesterday	ORDERED-LOGISTIC	-0.0209938716444557	-0.081526451463164007	0.0395387081742526	0.496681537827621	5586	NA	NA
Volume	Pancreas	20447	Depression possibly related to stressful or traumatic event	Online follow-up	Depression	LOGISTIC-BINARY	0.0138052232374078	-0.0261000843077937	0.0536590779656256	0.497413410896207	14437	10500	3937
Volume	Pancreas	21065	Family history of IBS	Online follow-up	Digestive health	LOGISTIC-BINARY	-0.0129230412307994	-0.0503422545196033	0.0245921640463744	0.499006112202123	25151	3981	21170
Volume	Pancreas	20535	Waking too early	Online follow-up	Depression	LOGISTIC-BINARY	0.0173170181154659	-0.0329842495669316	0.0675254593317624	0.499384948079696	10073	7622	2451
Volume	Pancreas	101260	Oatcakes intake	Online follow-up	Bread/pasta/rice yesterday	ORDERED-LOGISTIC	0.0534711774504619	-0.101729750068002	0.208672104968926	0.499528987704204	5569	NA	NA
Volume	Pancreas	20090#359	Type of fat/oil used in cooking: Butter	Online follow-up	Spreads/sauces/cooking oils yesterday	LOGISTIC-BINARY	0.0298532774338658	-0.056594332342869	0.116943407926928	0.500070472557502	5586	699	4887
Volume	Pancreas	104420	Prune intake	Online follow-up	Fruit/vegetables yesterday	ORDERED-LOGISTIC	0.0549713447259865	-0.105827761277664	0.215770450729637	0.502852840319409	5568	NA	NA
Volume	Pancreas	20109#6	Ingredients in homemade soup: Other ingredients	Online follow-up	Soup/snacks/pastries yesterday	LOGISTIC-BINARY	0.114710943380335	-0.216729286807303	0.454428164939516	0.505041034287404	5586	42	5544
Volume	Pancreas	20544#16	Mental health problems ever diagnosed by a professional: Anorexia nervosa	Online follow-up	Mental distress	LOGISTIC-BINARY	-0.0683619034968275	-0.267132419415397	0.135153871801599	0.505621916151497	25782	122	25660
Volume	Pancreas	102330	Sweets intake	Online follow-up	Soup/snacks/pastries yesterday	ORDERED-LOGISTIC	0.0424182793980226	-0.0828448875606342	0.16768144635668	0.506896884044628	5574	NA	NA
Volume	Pancreas	100550	Hot chocolate intake	Online follow-up	Hot/cold beverages yesterday	ORDERED-LOGISTIC	0.0490157294177688	-0.0969058766070134	0.194937335442551	0.510326380787234	5584	NA	NA
Volume	Pancreas	20105#79	Liquid used to make porridge: Porridge with milk	Online follow-up	Cereal yesterday	LOGISTIC-BINARY	-0.0300854075567097	-0.11937159454922	0.0598627717912766	0.510528257546376	5586	643	4943
Volume	Pancreas	20108#4	Ingredients in canned soup: Pulses	Online follow-up	Soup/snacks/pastries yesterday	LOGISTIC-BINARY	0.0918884415417001	-0.179021790680266	0.368418599483603	0.51173355001627	5586	59	5527
Volume	Pancreas	104330	Sweet potato intake	Online follow-up	Fruit/vegetables yesterday	ORDERED-LOGISTIC	0.0655567984335667	-0.13036284086984	0.261476437736974	0.511956789390567	5583	NA	NA
Volume	Pancreas	101390	Number of baps with butter/margarine	Online follow-up	Bread/pasta/rice yesterday	ORDERED-LOGISTIC	0.0789484067392243	-0.157553982855205	0.315450796333654	0.512958826681835	5578	NA	NA
Volume	Pancreas	20548#9	Manifestations of mania or irritability: I was more active than usual	Online follow-up	Mania	LOGISTIC-BINARY	0.020118639207273	-0.0401351392290172	0.0807370666005336	0.514132441499217	25803	1264	24539
Volume	Pancreas	100008	Total sugars	Online follow-up	Estimated nutrients yesterday	LINEAR	0.00927687362898491	-0.0187959018977644	0.0373496491557342	0.517122443495478	5589	NA	NA
Volume	Pancreas	20101#1	Thickness of butter/margarine spread on bread rolls: thin	Online follow-up	Bread/pasta/rice yesterday	LOGISTIC-BINARY	-0.0536214295303039	-0.214364383189319	0.11064645474426	0.51811527107031	5586	174	5412
Volume	Pancreas	102190	Cake intake	Online follow-up	Soup/snacks/pastries yesterday	ORDERED-LOGISTIC	0.0280006426190946	-0.0572394536486254	0.113240738886815	0.519704200333796	5586	NA	NA
Volume	Pancreas	20456	Ever addicted to illicit or recreational drugs	Online follow-up	Addictions	LOGISTIC-BINARY	-0.0700686916368181	-0.281624279339111	0.147051291572501	0.52149564612052	1417	105	1312
Volume	Pancreas	20087#165	Types of spread used on bread/crackers: Very low fat olive spread on bread/crackers	Online follow-up	Bread/pasta/rice yesterday	LOGISTIC-BINARY	-0.134352601472273	-0.531678522829923	0.288468933854606	0.523204306154097	5586	25	5561
Volume	Pancreas	20102#1	Thickness of butter/margarine spread on crackers/crispbreads: thin	Online follow-up	Bread/pasta/rice yesterday	LOGISTIC-BINARY	-0.0732485675033588	-0.296755562285158	0.155845797921263	0.526436104135652	5586	91	5495
Volume	Pancreas	20418	Impact on normal roles during worst period of anxiety	Online follow-up	Anxiety	ORDERED-LOGISTIC	-0.0139608449800083	-0.0573993885367182	0.0294776985767017	0.528758980310491	7913	NA	NA
Volume	Pancreas	20102#3	Thickness of butter/margarine spread on crackers/crispbreads: thick	Online follow-up	Bread/pasta/rice yesterday	LOGISTIC-BINARY	0.204350116278137	-0.406951603314497	0.845049625396218	0.529464481787044	5586	11	5575
Volume	Pancreas	20090#377	Type of fat/oil used in cooking: Dairy spread	Online follow-up	Spreads/sauces/cooking oils yesterday	LOGISTIC-BINARY	-0.0597694911717199	-0.244109951912119	0.129413202271391	0.530924016351	5586	123	5463
Volume	Pancreas	20087#173	Types of spread used on bread/crackers: Normal fat polyunsaturated margarine on bread/crackers	Online follow-up	Bread/pasta/rice yesterday	LOGISTIC-BINARY	0.0465512311485681	-0.0980812371010284	0.1930825157569	0.531089583239297	5586	227	5359
Volume	Pancreas	22167	Recent medication for asthma	Online follow-up	Medical information	LOGISTIC-BINARY	-0.0267079283726613	-0.110503630426789	0.0568012471288045	0.531222802742728	2616	1542	1074
Volume	Pancreas	104010	Pulses intake	Online follow-up	Fruit/vegetables yesterday	ORDERED-LOGISTIC	-0.0305018051338916	-0.12691620797917	0.0659125977113872	0.535238620666162	5582	NA	NA
Volume	Pancreas	102350	Chocolate biscuits intake	Online follow-up	Soup/snacks/pastries yesterday	ORDERED-LOGISTIC	0.0297967797266413	-0.0651144970283567	0.124708056481639	0.53836301028148	5583	NA	NA
Volume	Pancreas	104430	Dried fruit intake	Online follow-up	Fruit/vegetables yesterday	ORDERED-LOGISTIC	-0.0273586748683899	-0.114616609752859	0.0598992600160794	0.53888795808896806	5577	NA	NA
Volume	Pancreas	20084#480	Vitamin and/or mineral supplement use: Vitamin E	Online follow-up	Vitamin/mineral supplements yesterday	LOGISTIC-BINARY	-0.0651157406234751	-0.270478003054895	0.145330593514749	0.539776955675377	5586	108	5478
Volume	Pancreas	20087#193	Types of spread used on bread/crackers: Unknown margarine on bread/crackers	Online follow-up	Bread/pasta/rice yesterday	LOGISTIC-BINARY	-0.0710413106339242	-0.295353971112058	0.159740938322014	0.541389965752056	5586	86	5500
Volume	Pancreas	100840	Bran cereal intake	Online follow-up	Cereal yesterday	ORDERED-LOGISTIC	-0.0282853313870572	-0.119451162914096	0.0628805001399813	0.543136991280427	5586	NA	NA
Volume	Pancreas	100300	Latte intake	Online follow-up	Hot/cold beverages yesterday	ORDERED-LOGISTIC	-0.0441874251875999	-0.187510810140112	0.0991359597649122	0.545683200067332	5571	NA	NA
Volume	Pancreas	20423	Keyed up or on edge during worst period of anxiety	Online follow-up	Anxiety	LOGISTIC-BINARY	0.0183909079415995	-0.0414702292497294	0.0780510310366647	0.546336474360921	7550	5954	1596
Volume	Pancreas	102450	Seeds intake	Online follow-up	Soup/snacks/pastries yesterday	ORDERED-LOGISTIC	0.0483453660803991	-0.109162976941329	0.205853709102128	0.547465918330457	5580	NA	NA
Volume	Pancreas	104560	Pear intake	Online follow-up	Fruit/vegetables yesterday	ORDERED-LOGISTIC	0.0278764825586659	-0.0634623834250335	0.119215348542365	0.549738717395273	5580	NA	NA
Volume	Pancreas	22147	Age asthma diagnosed by doctor	Online follow-up	Medical information	LINEAR	0.0117593041054195	-0.0269265369344217	0.0504451451452607	0.551190881642643	2616	NA	NA
Volume	Pancreas	21029	More frequent bowel movements when abdominal discomfort/pain started	Online follow-up	Digestive health	ORDERED-LOGISTIC	0.00973799436683492	-0.0224180983912256	0.0418940871248955	0.552817669275566	15236	NA	NA
Volume	Pancreas	22650#1	Night shifts worked: Shift pattern was worked for whole of job	Online follow-up	Employment history	LOGISTIC-BINARY	0.035383406838413	-0.081179953574737	0.15334308515345	0.554446665943408	20437	340	20097
Volume	Pancreas	20096#2	Size of red wine glass drunk: medium (175ml)	Online follow-up	Alcoholic beverages yesterday	LOGISTIC-BINARY	0.0275421195618295	-0.064210581561834	0.119996932655111	0.557794301352848	5586	593	4993
Volume	Pancreas	22641	Period spent working mix of day and night shifts	Online follow-up	Employment history	LINEAR	0.0156454732558786	-0.0368676027160885	0.0681585492278458	0.559029558309156	1570	NA	NA
Volume	Pancreas	20474	Ever believed in un-real communications or signs	Online follow-up	Unusual and psychotic experiences	LOGISTIC-BINARY	-0.0478650968813739	-0.206741374819845	0.114495197865551	0.559573525214457	25846	168	25678
Volume	Pancreas	20498	Felt very upset when reminded of stressful experience in past month	Online follow-up	Traumatic events	ORDERED-LOGISTIC	0.00817953331859889	-0.0194047848742261	0.0357638515114239	0.561113831827737	25880	NA	NA
Volume	Pancreas	100230	Dairy smoothie intake	Online follow-up	Hot/cold beverages yesterday	ORDERED-LOGISTIC	0.0404265279575103	-0.0962375108396861	0.177090566754707	0.562082455640638	5580	NA	NA
Volume	Pancreas	20552#2	Behavioural and miscellaneous addictions: A behaviour	Online follow-up	Addictions	LOGISTIC-BINARY	0.0341745006386125	-0.0805992949538515	0.150567161740394	0.56245757601328	25833	311	25522
Volume	Pancreas	20109#4	Ingredients in homemade soup: Pulses	Online follow-up	Soup/snacks/pastries yesterday	LOGISTIC-BINARY	0.0776860044714992	-0.181963096944011	0.342509089452676	0.562535458979098	5586	68	5518
Volume	Pancreas	22604#2	Work hours - lumped category	Online follow-up	Employment history	LOGISTIC-BINARY	-0.0126387115047536	-0.0554834996543793	0.0303090510885179	0.563598830539074	20437	3358	17079
Volume	Pancreas	20529-0	Victim of physically violent crime	Online follow-up	Traumatic events	MULTINOMIAL-LOGISTIC	NA	NA	NA	0.56396636424076	NA	NA	NA
Volume	Pancreas	20093#3	Type of large bap eaten: wholemeal	Online follow-up	Bread/pasta/rice yesterday	LOGISTIC-BINARY	0.0860653953076988	-0.202734744968156	0.380132104671789	0.564213138546315	5586	56	5530
Volume	Pancreas	20526-0	Been in serious accident believed to be life-threatening	Online follow-up	Traumatic events	MULTINOMIAL-LOGISTIC	NA	NA	NA	0.566605777635562	NA	NA	NA
Volume	Pancreas	103100	Other meat intake	Online follow-up	Meat/fish yesterday	ORDERED-LOGISTIC	-0.0724067828200007	-0.320054996432725	0.175241430792723	0.566627730432416	5577	NA	NA
Volume	Pancreas	22604#1	Work hours - lumped category	Online follow-up	Employment history	LOGISTIC-BINARY	0.0149456053853865	-0.0363718604961276	0.0664493422131004	0.56881489361952	20437	2172	18265
Volume	Pancreas	20087#182	Types of spread used on bread/crackers: Soya margarine on bread/crackers	Online follow-up	Bread/pasta/rice yesterday	LOGISTIC-BINARY	-0.0699268105026269	-0.307387983013946	0.17409485996682	0.569953949623784	5586	78	5508
Volume	Pancreas	100390	Tea consumed	Online follow-up	Hot/cold beverages yesterday	LOGISTIC-BINARY	0.0206207227938979	-0.0514756340180026	0.0924664548946299	0.574324295803549	5586	4505	1081
Volume	Pancreas	20502	Ever had period extreme irritability	Online follow-up	Mania	LOGISTIC-BINARY	0.00881895385409094	-0.0220059325422301	0.0396789297203307	0.575160716177117	25140	6679	18461
Volume	Pancreas	20099#3	Thickness of butter/margarine spread on baguettes: thick	Online follow-up	Bread/pasta/rice yesterday	LOGISTIC-BINARY	-0.1415214047643	-0.615242217408146	0.367432574672864	0.576895988983074	5586	16	5570
Volume	Pancreas	100480	Added milk to rooibos tea	Online follow-up	Hot/cold beverages yesterday	LOGISTIC-BINARY	-0.0586588128972049	-0.263138473923258	0.150634486859856	0.578874596131556	5584	108	5476
Volume	Pancreas	20481	Self-harmed in past year	Online follow-up	Self-harm behaviours	LOGISTIC-BINARY	0.0743810557470535	-0.184319605751716	0.342774984464691	0.580076140878236	1066	78	988
Volume	Pancreas	103990	Vegetable consumers	Online follow-up	Fruit/vegetables yesterday	LOGISTIC-BINARY	0.0217400625696964	-0.0555201247181391	0.0986350420110189	0.580301001882966	5586	4691	895
Volume	Pancreas	20095#3	Size of white wine glass drunk: large (250ml)	Online follow-up	Alcoholic beverages yesterday	LOGISTIC-BINARY	-0.0766629376685221	-0.341571109249143	0.200656987472132	0.580539556911181	5586	57	5529
Volume	Pancreas	20088#337	Types of spreads/sauces consumed: Guacamole	Online follow-up	Spreads/sauces/cooking oils yesterday	LOGISTIC-BINARY	-0.126640593012797	-0.555713937067963	0.338454110951379	0.580710338910013	5586	21	5565
Volume	Pancreas	100370	Intake of sugar added to coffee	Online follow-up	Hot/cold beverages yesterday	ORDERED-LOGISTIC	-0.0225955488967016	-0.103322438969802	0.058131341176399	0.583298210129634	5578	NA	NA
Volume	Pancreas	100720	Fortified wine intake	Online follow-up	Alcoholic beverages yesterday	ORDERED-LOGISTIC	-0.0567266387485923	-0.259927492033371	0.146474214536186	0.584288426043521	5582	NA	NA
Volume	Pancreas	100190	Orange juice intake	Online follow-up	Hot/cold beverages yesterday	ORDERED-LOGISTIC	0.0169251193872816	-0.0446534925088053	0.0785037312833684	0.590106562236874	5576	NA	NA
Volume	Pancreas	104530	Orange intake	Online follow-up	Fruit/vegetables yesterday	ORDERED-LOGISTIC	0.0247685095340946	-0.0655138023284117	0.115050821396601	0.59079485468555	5579	NA	NA
Volume	Pancreas	101310	Number of bread slices with butter/margarine	Online follow-up	Bread/pasta/rice yesterday	ORDERED-LOGISTIC	0.0145098101361298	-0.0387054923654615	0.0677251126377211	0.593074031127556	5586	NA	NA
Volume	Pancreas	21028	Frequency of discomfort/pain getting better or stopping after a bowel movement	Online follow-up	Digestive health	ORDERED-LOGISTIC	0.00834968073157213	-0.0222796425442806	0.0389790040074248	0.593139203006585	15221	NA	NA
Volume	Pancreas	22611#0	Workplace had a lot of cigarette smoke from other people smoking: Rarely/never	Online follow-up	Employment history	LOGISTIC-BINARY	-0.0115895114019618	-0.0544532062641645	0.0311473297379172	0.595591317619342	20409	17477	2932
Volume	Pancreas	22606#0	Workplace very noisy: Rarely/never	Online follow-up	Employment history	LOGISTIC-BINARY	0.00977913667769227	-0.0265258004279845	0.0460170909774675	0.597178703079769	20427	16020	4407
Volume	Pancreas	20087#170	Types of spread used on bread/crackers: Polyunsaturated margarine on bread/crackers	Online follow-up	Bread/pasta/rice yesterday	LOGISTIC-BINARY	0.0189638420271292	-0.0515770616923494	0.0898582500073368	0.599098595379476	5586	1161	4425
Volume	Pancreas	104580	Plum intake	Online follow-up	Fruit/vegetables yesterday	ORDERED-LOGISTIC	-0.0326332567285199	-0.154460263966095	0.089193750509055	0.599593125173654	5586	NA	NA
Volume	Pancreas	104090	Side salad intake	Online follow-up	Fruit/vegetables yesterday	ORDERED-LOGISTIC	0.0179970431185298	-0.0493954442517994	0.085389530488859	0.60070713792084	5586	NA	NA
Volume	Pancreas	101240	Garlic bread intake	Online follow-up	Bread/pasta/rice yesterday	ORDERED-LOGISTIC	-0.0490026087888159	-0.234968428107235	0.136963210529603	0.605549621789879	5582	NA	NA
Volume	Pancreas	100350	Added milk to other coffee type	Online follow-up	Hot/cold beverages yesterday	LOGISTIC-BINARY	-0.112679103604059	-0.524402726908038	0.327751074423993	0.606386507344236	5586	24	5562
Volume	Pancreas	20091#1	Type of sliced bread eaten: white	Online follow-up	Bread/pasta/rice yesterday	LOGISTIC-BINARY	0.0194791581173902	-0.0544689797833795	0.0937850347857895	0.606434471555908	5586	997	4589
Volume	Pancreas	102230	Other dessert intake	Online follow-up	Soup/snacks/pastries yesterday	ORDERED-LOGISTIC	-0.0267495789554145	-0.129183828268408	0.0756846703575786	0.608789024721599	5582	NA	NA
Volume	Pancreas	100540	Low calorie hot chocolate intake	Online follow-up	Hot/cold beverages yesterday	LOGISTIC-BINARY	0.084026802493014	-0.235672703146468	0.410517956565766	0.611535475785085	5575	47	5528
Volume	Pancreas	104450	Apple intake	Online follow-up	Fruit/vegetables yesterday	ORDERED-LOGISTIC	-0.0149293332203942	-0.0725750859964041	0.0427164195556158	0.611748271675513	5580	NA	NA
Volume	Pancreas	101160	Bread roll intake	Online follow-up	Bread/pasta/rice yesterday	ORDERED-LOGISTIC	0.0206246637185622	-0.0591583093895133	0.100407636826638	0.61240072950008	5584	NA	NA
Volume	Pancreas	102140	Milk-based pudding intake	Online follow-up	Soup/snacks/pastries yesterday	ORDERED-LOGISTIC	0.0380084717061393	-0.109197001431361	0.185213944843639	0.612826428019485	5580	NA	NA
Volume	Pancreas	104250	Mushroom intake	Online follow-up	Fruit/vegetables yesterday	ORDERED-LOGISTIC	-0.0218498396232924	-0.106475202507405	0.0627755232608201	0.612833588289294	5579	NA	NA
Volume	Pancreas	102490	Olives intake	Online follow-up	Soup/snacks/pastries yesterday	ORDERED-LOGISTIC	-0.0412830577499354	-0.201856035637386	0.119289920137515	0.614343017513839	5572	NA	NA
Volume	Pancreas	20546#1	Substances taken for depression: Unprescribed medication (more than once)	Online follow-up	Depression	LOGISTIC-BINARY	0.0184358476010923	-0.0530719269840067	0.0904227984515307	0.614569595982103	25803	956	24847
Volume	Pancreas	22614#1	Worked with pesticides	Online follow-up	Employment history	LOGISTIC-BINARY	0.0191511922927389	-0.0553974099386892	0.0942859717048385	0.61603328757849	19854	795	19059
Volume	Pancreas	20544#18	Mental health problems ever diagnosed by a professional: Attention deficit or attention deficit and hyperactivity disorder (ADD/ADHD)	Online follow-up	Mental distress	LOGISTIC-BINARY	0.131282178382771	-0.366876991595949	0.649962057895828	0.617637286107222	25782	15	25767
Volume	Pancreas	104000	Baked bean intake	Online follow-up	Fruit/vegetables yesterday	ORDERED-LOGISTIC	-0.0274285143378233	-0.135127762149047	0.0802707334734001	0.617682049216672	5585	NA	NA
Volume	Pancreas	101350	Number of baguettes with butter/margarine	Online follow-up	Bread/pasta/rice yesterday	ORDERED-LOGISTIC	-0.0309048136639595	-0.153086572727726	0.0912769453998071	0.620080255077758	5584	NA	NA
Volume	Pancreas	104380	Other vegetables intake	Online follow-up	Fruit/vegetables yesterday	ORDERED-LOGISTIC	-0.0348705327646192	-0.173033683265994	0.103292617736756	0.620847535605474	5582	NA	NA
Volume	Pancreas	20085#3	Reason for not eating or drinking normally: Ill	Online follow-up	Typical diet yesterday	LOGISTIC-BINARY	-0.0915661437366561	-0.443678275222705	0.280966284516864	0.621626613058247	5586	33	5553
Volume	Pancreas	101430	Number of bread rolls with butter/margarine	Online follow-up	Bread/pasta/rice yesterday	ORDERED-LOGISTIC	-0.0239948156620382	-0.119870441819863	0.0718808104957865	0.623778924807324	5580	NA	NA
Volume	Pancreas	102620	Homemade soup intake	Online follow-up	Soup/snacks/pastries yesterday	ORDERED-LOGISTIC	0.0282210798370092	-0.084610507408234	0.141052667082253	0.623991612336384	5583	NA	NA
Volume	Pancreas	20084#488	Vitamin and/or mineral supplement use: Other vitamin	Online follow-up	Vitamin/mineral supplements yesterday	LOGISTIC-BINARY	-0.0372967506850744	-0.185860703884153	0.113588245223648	0.625566217667236	5586	220	5366
Volume	Pancreas	102000	Pizza intake	Online follow-up	Soup/snacks/pastries yesterday	ORDERED-LOGISTIC	-0.0326741080919791	-0.16395284998222	0.0986046337982614	0.625692362593787	5586	NA	NA
Volume	Pancreas	21031	Stools looser when abdominal discomfort/pain started	Online follow-up	Digestive health	ORDERED-LOGISTIC	0.00780508051722122	-0.0237695962512589	0.0393797572857013	0.628037668753453	15231	NA	NA
Volume	Pancreas	102120	Ice-cream intake	Online follow-up	Soup/snacks/pastries yesterday	ORDERED-LOGISTIC	-0.0228687668313086	-0.115466358649773	0.0697288249871559	0.628362808112709	5584	NA	NA
Volume	Pancreas	102740	Brown rice intake	Online follow-up	Bread/pasta/rice yesterday	ORDERED-LOGISTIC	-0.0413706531873506	-0.212826380410645	0.130085074035944	0.636282386724821	5586	NA	NA
Volume	Pancreas	20097#2	Size of rose wine glass drunk: medium (175ml)	Online follow-up	Alcoholic beverages yesterday	LOGISTIC-BINARY	-0.059105402463401	-0.301130789995079	0.19107205855341	0.638570919078192	5586	77	5509
Volume	Pancreas	102410	Salted peanuts intake	Online follow-up	Soup/snacks/pastries yesterday	ORDERED-LOGISTIC	-0.0340806755671094	-0.177191883374371	0.109030532240153	0.640692580895219	5586	NA	NA
Volume	Pancreas	22620#0	Job involved shift work: No	Online follow-up	Employment history	LOGISTIC-BINARY	0.0146002741398168	-0.0468889172097618	0.0757390614382244	0.64071512705419	20437	19205	1232
Volume	Pancreas	20091#3	Type of sliced bread eaten: wholemeal	Online follow-up	Bread/pasta/rice yesterday	LOGISTIC-BINARY	0.0153383852276847	-0.0502104024284771	0.0811535385674499	0.647098345204745	5586	1438	4148
Volume	Pancreas	103210	Lobster/crab intake	Online follow-up	Meat/fish yesterday	ORDERED-LOGISTIC	-0.100564528683545	-0.532275944138897	0.331146886771807	0.647998362269558	5583	NA	NA
Volume	Pancreas	104300	Spinach intake	Online follow-up	Fruit/vegetables yesterday	ORDERED-LOGISTIC	0.0314209141861869	-0.103556144146012	0.166397972518385	0.648219325049133	5577	NA	NA
Volume	Pancreas	22612#2	Worked with materials containing asbestos	Online follow-up	Employment history	LOGISTIC-BINARY	-0.0267933795825206	-0.142132238867027	0.0902876271855842	0.651424939624089	17202	296	16906
Volume	Pancreas	103050	Crumbed or deep-fried poultry intake	Online follow-up	Meat/fish yesterday	ORDERED-LOGISTIC	0.0374540659461922	-0.125255545985784	0.200163677878168	0.651883788073934	5582	NA	NA
Volume	Pancreas	20085#5	Reason for not eating or drinking normally: Away	Online follow-up	Typical diet yesterday	LOGISTIC-BINARY	-0.0234904941689398	-0.125049049071236	0.079087805698894	0.651954860670854	5586	465	5121
Volume	Pancreas	103270	Tofu intake	Online follow-up	Vegetarian alternatives yesterday	ORDERED-LOGISTIC	0.0690426233762235	-0.232509434243492	0.370594680995939	0.653624943896359	5584	NA	NA
Volume	Pancreas	20099#2	Thickness of butter/margarine spread on baguettes: medium	Online follow-up	Bread/pasta/rice yesterday	LOGISTIC-BINARY	0.0439506575876158	-0.147983114055252	0.238954095156969	0.656667929905732	5586	119	5467
Volume	Pancreas	104020	Fried potatoes intake	Online follow-up	Fruit/vegetables yesterday	ORDERED-LOGISTIC	0.0170813242535795	-0.0586675030834531	0.092830151590612	0.65852190810108	5586	NA	NA
Volume	Pancreas	20086#9	Type of special diet followed: Lactose-free	Online follow-up	Typical diet yesterday	LOGISTIC-BINARY	-0.0614801389224757	-0.329602994782962	0.215531606264244	0.659005989432443	5586	61	5525
Volume	Pancreas	20090#382	Type of fat/oil used in cooking: Unknown dairy spread	Online follow-up	Spreads/sauces/cooking oils yesterday	LOGISTIC-BINARY	-0.142417902422874	-0.72883252704232	0.515627226562763	0.659100156756358	5586	10	5576
Volume	Pancreas	100830	Plain cereal intake	Online follow-up	Cereal yesterday	ORDERED-LOGISTIC	-0.021854800073965	-0.11914470934207	0.0754351091941398	0.659747274029891	5586	NA	NA
Volume	Pancreas	20542	Stronger worrying (than other people) during period of worst anxiety	Online follow-up	Anxiety	LOGISTIC-BINARY	-0.0171740100715698	-0.0945430136122624	0.0598243280088026	0.662705309584652	5562	4590	972
Volume	Pancreas	102340	Chocolate-covered biscuits intake	Online follow-up	Soup/snacks/pastries yesterday	ORDERED-LOGISTIC	-0.0226964238552199	-0.124924498286194	0.0795316505757542	0.66346767123256	5576	NA	NA
Volume	Pancreas	22644	Consecutive night shifts during mixed shift periods	Online follow-up	Employment history	LINEAR	-0.00653833390779933	-0.0363210241372547	0.023244356321656	0.666929329488112	4745	NA	NA
Volume	Pancreas	100850	Whole-wheat cereal intake	Online follow-up	Cereal yesterday	ORDERED-LOGISTIC	-0.0183710726963059	-0.102243595293262	0.06550144990065	0.667714705171017	5586	NA	NA
Volume	Pancreas	20089#463	Type of meals eaten: Bought sandwiches	Online follow-up	Meal type yesterday	LOGISTIC-BINARY	-0.0204371591888952	-0.113779476018348	0.07371089097848	0.669127880177027	5586	560	5026
Volume	Pancreas	101990	Crumble intake	Online follow-up	Soup/snacks/pastries yesterday	ORDERED-LOGISTIC	-0.0442192485930243	-0.247139497963703	0.158701000777655	0.669314438784255	5585	NA	NA
Volume	Pancreas	22615#1	Workplace had a lot of diesel exhaust	Online follow-up	Employment history	LOGISTIC-BINARY	-0.00892519821334218	-0.0506977258011074	0.0329268595196326	0.675646387465341	20134	3009	17125
Volume	Pancreas	100020	Typical diet yesterday	Online follow-up	Typical diet yesterday	LOGISTIC-BINARY	0.0151151679967265	-0.0559263542110311	0.0858455377329175	0.675937507311473	5586	4462	1124
Volume	Pancreas	102480	Cheesy biscuits intake	Online follow-up	Soup/snacks/pastries yesterday	ORDERED-LOGISTIC	-0.0522144265075708	-0.29890489447489	0.194476041459748	0.67826587616535	5583	NA	NA
Volume	Pancreas	102840	Blue cheese intake	Online follow-up	Milk/eggs/cheese yesterday	ORDERED-LOGISTIC	0.0336221205658614	-0.126184676720414	0.193428917852136	0.680085286692843	5578	NA	NA
Volume	Pancreas	20090#371	Type of fat/oil used in cooking: Polyunsaturated margarine	Online follow-up	Spreads/sauces/cooking oils yesterday	LOGISTIC-BINARY	-0.0221541050429442	-0.12716337753734	0.0839440928385578	0.680820015444539	5586	434	5152
Volume	Pancreas	20087#160	Types of spread used on bread/crackers: Spreadable butter on bread/crackers	Online follow-up	Bread/pasta/rice yesterday	LOGISTIC-BINARY	-0.0189394011920461	-0.109516211848597	0.0723511012141661	0.683090572571665	5586	608	4978
Volume	Pancreas	22660#107	Gap coding: Unemployed	Online follow-up	Employment history	LOGISTIC-BINARY	0.0151012860049137	-0.0572095032104683	0.0879059915538496	0.683363101663468	19425	880	18545
Volume	Pancreas	20490	Sexually molested as a child	Online follow-up	Traumatic events	ORDERED-LOGISTIC	-0.00984795317043786	-0.0572977217190556	0.0376018153781798	0.684167333598148	25629	NA	NA
Volume	Pancreas	20548#5	Manifestations of mania or irritability: I needed less sleep than usual	Online follow-up	Mania	LOGISTIC-BINARY	-0.0149090078386721	-0.0871617967328095	0.057955178723482	0.687182496455437	25803	851	24952
Volume	Pancreas	22660#105	Gap coding: Looking after the home and/or family	Online follow-up	Employment history	LOGISTIC-BINARY	0.00913255159167681	-0.0353299316969571	0.0536223697322385	0.687318020643834	19677	5091	14586
Volume	Pancreas	20090#357	Type of fat/oil used in cooking: Other oil	Online follow-up	Spreads/sauces/cooking oils yesterday	LOGISTIC-BINARY	-0.0593892928146182	-0.347523583441814	0.239584272754656	0.692364339172716	5586	52	5534
Volume	Pancreas	20087#164	Types of spread used on bread/crackers: Olive spread on bread/crackers	Online follow-up	Bread/pasta/rice yesterday	LOGISTIC-BINARY	-0.0176873146756499	-0.105893228425401	0.0711501898948644	0.69532874411743	5586	653	4933
Volume	Pancreas	20086#10	Type of special diet followed: Low calorie	Online follow-up	Typical diet yesterday	LOGISTIC-BINARY	0.0199152534724696	-0.0797718101171041	0.120550873897488	0.69673814739498	5586	539	5047
Volume	Pancreas	103120	Fat removed from meat	Online follow-up	Meat/fish yesterday	LOGISTIC-BINARY	-0.0403306299608911	-0.244086998819455	0.161974153395275	0.697063730651183	1521	1389	132
Volume	Pancreas	22616#0	Breathing problems during period of job: No	Online follow-up	Employment history	LOGISTIC-BINARY	0.0199917897613681	-0.0814392578350568	0.12031868979295	0.697801745936336	20437	19984	453
Volume	Pancreas	20090#380	Type of fat/oil used in cooking: Normal fat dairy spread	Online follow-up	Spreads/sauces/cooking oils yesterday	LOGISTIC-BINARY	-0.0535741985487438	-0.318210046792414	0.222473627262295	0.698370112661672	5586	54	5532
Volume	Pancreas	102210	Sponge pudding intake	Online follow-up	Soup/snacks/pastries yesterday	ORDERED-LOGISTIC	0.0352581524445547	-0.143695720275094	0.214212025164204	0.699388507736456	5579	NA	NA
Volume	Pancreas	20095#2	Size of white wine glass drunk: medium (175ml)	Online follow-up	Alcoholic beverages yesterday	LOGISTIC-BINARY	0.0222648559189237	-0.0906251095829708	0.136267834275554	0.700532035886624	5586	389	5197
Volume	Pancreas	20105#78	Liquid used to make porridge: Porridge with water	Online follow-up	Cereal yesterday	LOGISTIC-BINARY	-0.023916481387509	-0.146268667264116	0.0997908664497107	0.703257599998977	5586	326	5260
Volume	Pancreas	20088#336	Types of spreads/sauces consumed: Hummus	Online follow-up	Spreads/sauces/cooking oils yesterday	LOGISTIC-BINARY	-0.0279643674145575	-0.171241261178452	0.117506854778542	0.704340316526954	5586	223	5363
Volume	Pancreas	102940	Whole egg intake	Online follow-up	Milk/eggs/cheese yesterday	ORDERED-LOGISTIC	0.0164179731489586	-0.068709177946567307	0.101545124244485	0.705435163759539	5586	NA	NA
Volume	Pancreas	104590	Other fruit intake	Online follow-up	Fruit/vegetables yesterday	ORDERED-LOGISTIC	0.0267270851520681	-0.113458510464634	0.16691268076877	0.708654136914155	5578	NA	NA
Volume	Pancreas	20098#3	Thickness of butter/margarine spread on sliced bread: thick	Online follow-up	Bread/pasta/rice yesterday	LOGISTIC-BINARY	0.0422744777343874	-0.176687847571365	0.266018951304899	0.708804892135364	5586	92	5494
Volume	Pancreas	20439	Frequency of depressed days during worst episode of depression	Online follow-up	Depression	ORDERED-LOGISTIC	-0.0065956416353701	-0.0415979285275658	0.0284066452568256	0.711886180058142	14052	NA	NA
Volume	Pancreas	20468	Ever believed in an un-real conspiracy against self	Online follow-up	Unusual and psychotic experiences	LOGISTIC-BINARY	-0.0284911229541058	-0.177828079969526	0.124527649113664	0.712008555710899	25850	168	25682
Volume	Pancreas	100009	Englyst dietary fibre	Online follow-up	Estimated nutrients yesterday	LINEAR	-0.00527731420146632	-0.0335050297702616	0.022950401367329	0.71400135960644	5589	NA	NA
Volume	Pancreas	20090#369	Type of fat/oil used in cooking: Cholesterol lowering olive spread	Online follow-up	Spreads/sauces/cooking oils yesterday	LOGISTIC-BINARY	-0.0880933957595322	-0.542746997872635	0.397234122028475	0.714827050328718	5586	20	5566
Volume	Pancreas	20090#362	Type of fat/oil used in cooking: Normal fat butter	Online follow-up	Spreads/sauces/cooking oils yesterday	LOGISTIC-BINARY	-0.0204722130918289	-0.130328920156574	0.0905274462548237	0.716372913596997	5586	406	5180
Volume	Pancreas	104920	Time spent doing light physical activity	Online follow-up	Physical activity yesterday	ORDERED-LOGISTIC	-0.00957017308133558	-0.0621391701857895	0.0429988240231184	0.721242268081785	5577	NA	NA
Volume	Pancreas	103280	Quorn intake	Online follow-up	Vegetarian alternatives yesterday	ORDERED-LOGISTIC	0.0434888301737385	-0.195458203367765	0.282435863715242	0.721312372365506	5580	NA	NA
Volume	Pancreas	20104#1	Thickness of butter/margarine spread on other bread: thin	Online follow-up	Bread/pasta/rice yesterday	LOGISTIC-BINARY	0.0606295066628166	-0.274316006246	0.402270675036819	0.727079620770128	5586	42	5544
Volume	Pancreas	104480	Cherry intake	Online follow-up	Fruit/vegetables yesterday	ORDERED-LOGISTIC	0.0307163904898725	-0.144931946410024	0.206364727389769	0.731796968896703	5578	NA	NA
Volume	Pancreas	20090#355	Type of fat/oil used in cooking: Vegetable oil	Online follow-up	Spreads/sauces/cooking oils yesterday	LOGISTIC-BINARY	-0.0195670918278829	-0.131090572182848	0.0931068407398394	0.732290966320616	5586	392	5194
Volume	Pancreas	22611#1	Workplace had a lot of cigarette smoke from other people smoking	Online follow-up	Employment history	LOGISTIC-BINARY	0.00524444294574625	-0.0249586727788413	0.0354457134295988	0.73357860493321	20305	10182	10123
Volume	Pancreas	20087#172	Types of spread used on bread/crackers: Low fat polyunsaturated margarine on bread/crackers	Online follow-up	Bread/pasta/rice yesterday	LOGISTIC-BINARY	0.017354328050155	-0.0823876362803856	0.118005261824849	0.734260620423061	5586	495	5091
Volume	Pancreas	20461	Age when first had unusual or psychotic experience	Online follow-up	Unusual and psychotic experiences	LINEAR	-0.0111906788395547	-0.0762440627614581	0.0538627050823487	0.735764655785663	1065	NA	NA
Volume	Pancreas	20090#363	Type of fat/oil used in cooking: Unknown fat butter	Online follow-up	Spreads/sauces/cooking oils yesterday	LOGISTIC-BINARY	0.0785060621678765	-0.360570451652954	0.54739065229644	0.73711074362694	5586	19	5567
Volume	Pancreas	20553#1	Methods of self-harm used: Something not listed	Online follow-up	Self-harm behaviours	LOGISTIC-BINARY	-0.0360598351202818	-0.244037447184779	0.1774183177684	0.737860265167867	25835	100	25735
Volume	Pancreas	20090#392	Type of fat/oil used in cooking: Normal fat soft margarine	Online follow-up	Spreads/sauces/cooking oils yesterday	LOGISTIC-BINARY	0.0776978016688384	-0.374617514003095	0.536613861176358	0.740386508286036	5586	21	5565
Volume	Pancreas	103030	Pork intake	Online follow-up	Meat/fish yesterday	ORDERED-LOGISTIC	-0.0192980247800948	-0.135519704122882	0.096923654562692	0.744854440862994	5581	NA	NA
Volume	Pancreas	20454	Maximum frequency of taking cannabis	Online follow-up	Cannabis use	ORDERED-LOGISTIC	0.00939698593556863	-0.0474644330644856	0.0662584049356228	0.746017360060334	5529	NA	NA
Volume	Pancreas	20106#211	Type of yogurt eaten: Full fat yogurt consumers	Online follow-up	Soup/snacks/pastries yesterday	LOGISTIC-BINARY	0.0197160400564521	-0.104194658592859	0.144941964073645	0.756471810194066	5586	317	5269
Volume	Pancreas	20090#372	Type of fat/oil used in cooking: Very low fat polyunsaturated margarine	Online follow-up	Spreads/sauces/cooking oils yesterday	LOGISTIC-BINARY	-0.0691243022519889	-0.486526072911895	0.380354667824073	0.756700055737527	5586	22	5564
Volume	Pancreas	20541	Difficulty stopping worrying during worst period of anxiety	Online follow-up	Anxiety	LOGISTIC-BINARY	0.0155228476612414	-0.0847574075025367	0.114796224259541	0.760440741184365	7703	7243	460
Volume	Pancreas	22613#0	"Worked with paints, thinners or glues": Rarely/never	Online follow-up	Employment history	LOGISTIC-BINARY	0.011240206086851	-0.0613141062829007	0.0832884352361339	0.760616238868104	20343	19457	886
Volume	Pancreas	20086#11	Type of special diet followed: Vegetarian	Online follow-up	Typical diet yesterday	LOGISTIC-BINARY	-0.0225481212168767	-0.167277612616923	0.124429093615772	0.761981748726012	5586	228	5358
Volume	Pancreas	104460	Banana intake	Online follow-up	Fruit/vegetables yesterday	ORDERED-LOGISTIC	-0.00859922143283271	-0.0644740967004808	0.0472756538348153	0.762932892252371	5584	NA	NA
Volume	Pancreas	101470	Number of crackers/crispbreads with butter/margarine	Online follow-up	Bread/pasta/rice yesterday	ORDERED-LOGISTIC	0.023292451951792	-0.129445083356322	0.176029987259906	0.765027998324545	5572	NA	NA
Volume	Pancreas	22614#2	Worked with pesticides	Online follow-up	Employment history	LOGISTIC-BINARY	-0.0281596740485904	-0.21126693645076	0.159987002232988	0.766540062268441	19816	117	19699
Volume	Pancreas	20084#475	Vitamin and/or mineral supplement use: Vitamin A	Online follow-up	Vitamin/mineral supplements yesterday	LOGISTIC-BINARY	0.0414870473594623	-0.229727148200763	0.318668814069318	0.767464152297963	5586	62	5524
Volume	Pancreas	100310	Espresso intake	Online follow-up	Hot/cold beverages yesterday	ORDERED-LOGISTIC	-0.0321453296298845	-0.246613953468632	0.182323294208863	0.768943472693322	5565	NA	NA
Volume	Pancreas	20087#166	Types of spread used on bread/crackers: Low fat olive spread on bread/crackers	Online follow-up	Bread/pasta/rice yesterday	LOGISTIC-BINARY	0.0208588632906025	-0.119679620638698	0.163338578491483	0.772775141261728	5586	234	5352
Volume	Pancreas	22612#0	Worked with materials containing asbestos: Rarely/never	Online follow-up	Employment history	LOGISTIC-BINARY	-0.0125376194103005	-0.0981876876209883	0.0724235478300867	0.773335900640913	19292	18668	624
Volume	Pancreas	20085#6	Reason for not eating or drinking normally: Other reason untypical diet	Online follow-up	Typical diet yesterday	LOGISTIC-BINARY	-0.0129355764366523	-0.101289123924541	0.0761159133138199	0.774996211736517	5586	650	4936
Volume	Pancreas	20088#343	Types of spreads/sauces consumed: Salad dressing	Online follow-up	Spreads/sauces/cooking oils yesterday	LOGISTIC-BINARY	-0.017915973935639	-0.141604365216112	0.107352274780016	0.777936527936855	5586	311	5275
Volume	Pancreas	102200	Doughnut intake	Online follow-up	Soup/snacks/pastries yesterday	LOGISTIC-BINARY	0.0441678279025044	-0.256200717613893	0.356771574621946	0.778386046345275	5575	43	5532
Volume	Pancreas	102070	Scone intake	Online follow-up	Soup/snacks/pastries yesterday	ORDERED-LOGISTIC	0.0200554242209778	-0.120571557410649	0.160682405852604	0.779853268825261	5577	NA	NA
Volume	Pancreas	20548#1	Manifestations of mania or irritability: I was more talkative than usual	Online follow-up	Mania	LOGISTIC-BINARY	0.00872621318878121	-0.052846808188849403	0.0706938471733914	0.781880415844109	25803	1195	24608
Volume	Pancreas	20467	Frequency of unusual or psychotic experiences in past year	Online follow-up	Unusual and psychotic experiences	ORDERED-LOGISTIC	-0.0203026836685281	-0.165974272630084	0.125368905293027	0.784770404432649	1213	NA	NA
Volume	Pancreas	21061	Degree bothered by trouble sleeping in the last 3 months	Online follow-up	Digestive health	ORDERED-LOGISTIC	-0.00330275830449263	-0.0271612177098218	0.0205557011008366	0.786142743822036	29201	NA	NA
Volume	Pancreas	102050	Croissant intake	Online follow-up	Soup/snacks/pastries yesterday	ORDERED-LOGISTIC	0.027889496734378	-0.174171673927007	0.229950667395763	0.78676353385578	5582	NA	NA
Volume	Pancreas	103150	Tinned tuna intake	Online follow-up	Meat/fish yesterday	ORDERED-LOGISTIC	-0.0169020770339859	-0.141122971355252	0.10731881728728	0.789720422465729	5586	NA	NA
Volume	Pancreas	20532	Did your sleep change?	Online follow-up	Depression	LOGISTIC-BINARY	0.00659002010186002	-0.042554749061871	0.0556110629543669	0.792415292175449	12461	10073	2388
Volume	Pancreas	102370	Cereal bar intake	Online follow-up	Soup/snacks/pastries yesterday	ORDERED-LOGISTIC	-0.0158910081647044	-0.136602991515311	0.104820975185903	0.796399505628161	5578	NA	NA
Volume	Pancreas	20099#1	Thickness of butter/margarine spread on baguettes: thin	Online follow-up	Bread/pasta/rice yesterday	LOGISTIC-BINARY	-0.0247423308758433	-0.211656970841775	0.167109181062692	0.798127809467331	5586	118	5468
Volume	Pancreas	20091#5	Type of sliced bread eaten: other	Online follow-up	Bread/pasta/rice yesterday	LOGISTIC-BINARY	0.0280939674266947	-0.190718990389024	0.251225980247941	0.803554749573796	5586	93	5493
Volume	Pancreas	100900	Intake of sugar added to cereal	Online follow-up	Cereal yesterday	ORDERED-LOGISTIC	-0.0106090145552518	-0.0946098099556445	0.073391780845141	0.804498640605894	5586	NA	NA
Volume	Pancreas	104260	Onion intake	Online follow-up	Fruit/vegetables yesterday	ORDERED-LOGISTIC	-0.00824746061320987	-0.0736137547975289	0.0571188335711092	0.804686115359557	5583	NA	NA
Volume	Pancreas	20084#478	Vitamin and/or mineral supplement use: Vitamin C	Online follow-up	Vitamin/mineral supplements yesterday	LOGISTIC-BINARY	-0.0152276862494431	-0.135516130291398	0.106389170975547	0.805138945942777	5586	348	5238
Volume	Pancreas	101020	Baguette intake	Online follow-up	Bread/pasta/rice yesterday	ORDERED-LOGISTIC	0.0121718156469805	-0.0846784264611666	0.109022057755128	0.805438974675976	5576	NA	NA
Volume	Pancreas	20090#361	Type of fat/oil used in cooking: Low fat butter	Online follow-up	Spreads/sauces/cooking oils yesterday	LOGISTIC-BINARY	0.0365972067205821	-0.251413633453299	0.333237293364213	0.806879702172334	5586	55	5531
Volume	Pancreas	20553#3	Methods of self-harm used: Stopping prescribed medication	Online follow-up	Self-harm behaviours	LOGISTIC-BINARY	-0.0363356404487304	-0.323921102922054	0.264102624096969	0.809264709674319	25835	51	25784
Volume	Pancreas	20549#4	Substances taken for anxiety: Drugs or alcohol (more than once)	Online follow-up	Anxiety	LOGISTIC-BINARY	0.00719629123422338	-0.0510997231940084	0.0658386076661888	0.80938425106021	25824	1356	24468
Volume	Pancreas	102950	Omelette intake	Online follow-up	Milk/eggs/cheese yesterday	ORDERED-LOGISTIC	-0.0171309766213607	-0.159766850325301	0.12550489708258	0.813905886675933	5586	NA	NA
Volume	Pancreas	104170	Carrot intake	Online follow-up	Fruit/vegetables yesterday	ORDERED-LOGISTIC	-0.00741400154768876	-0.0698618664794609	0.0550338633840833	0.816005301102457	5578	NA	NA
Volume	Pancreas	20084#471	Vitamin and/or mineral supplement use: Multivitamin with multimineral	Online follow-up	Vitamin/mineral supplements yesterday	LOGISTIC-BINARY	-0.0137916116272841	-0.132847816513385	0.106733813491176	0.821511330312336	5586	340	5246
Volume	Pancreas	20090#375	Type of fat/oil used in cooking: Cholesterol lowering polyunsaturated margarine	Online follow-up	Spreads/sauces/cooking oils yesterday	LOGISTIC-BINARY	-0.028789172994069	-0.275952987839321	0.223724406232345	0.82175745260874	5586	75	5511
Volume	Pancreas	20092#2	Type of baguette eaten: mixed	Online follow-up	Bread/pasta/rice yesterday	LOGISTIC-BINARY	0.0215227094103083	-0.165147157138473	0.21151286253759	0.823006423051427	5586	129	5457
Volume	Pancreas	102030	Yorkshire pudding intake	Online follow-up	Soup/snacks/pastries yesterday	ORDERED-LOGISTIC	-0.0190241179664223	-0.187012190836704	0.14896395490386	0.824350390116256	5582	NA	NA
Volume	Pancreas	100015	Vitamin C	Online follow-up	Estimated nutrients yesterday	LINEAR	0.00317545816061499	-0.0250886056786463	0.0314395219998762	0.825684556563924	5589	NA	NA
Volume	Pancreas	20084#474	Vitamin and/or mineral supplement use: Evening primrose	Online follow-up	Vitamin/mineral supplements yesterday	LOGISTIC-BINARY	-0.0159369564833997	-0.157098489823715	0.127309617885633	0.826156149467629	5586	253	5333
Volume	Pancreas	20427	Frequent trouble falling or staying asleep during worst period of anxiety	Online follow-up	Anxiety	LOGISTIC-BINARY	-0.00702249691198526	-0.070101080492557	0.0557897577656201	0.826888158816075	7707	6308	1399
Volume	Pancreas	20087#159	Types of spread used on bread/crackers: Butter on bread/crackers	Online follow-up	Bread/pasta/rice yesterday	LOGISTIC-BINARY	0.00721237373775808	-0.0577770560878119	0.0724422545228026	0.828083271486756	5586	1429	4157
Volume	Pancreas	102170	Soya dessert intake	Online follow-up	Soup/snacks/pastries yesterday	LOGISTIC-BINARY	0.0610553377623435	-0.481123690323691	0.610650220983268	0.828326169856124	5576	14	5562
Volume	Pancreas	20552#1	Behavioural and miscellaneous addictions: Something else not mentioned	Online follow-up	Addictions	LOGISTIC-BINARY	-0.0253152358474595	-0.255030528966377	0.21287105089335	0.832446134620554	25833	70	25763
Volume	Pancreas	20087#191	Types of spread used on bread/crackers: Unknown fat unknown margarine on bread/crackers	Online follow-up	Bread/pasta/rice yesterday	LOGISTIC-BINARY	-0.0284822464119712	-0.288173741354526	0.241243341074822	0.833535422428567	5586	59	5527
Volume	Pancreas	104510	Mango intake	Online follow-up	Fruit/vegetables yesterday	ORDERED-LOGISTIC	-0.0203525388295775	-0.214352562215825	0.17364748455667	0.837092658168035	5581	NA	NA
Volume	Pancreas	100440	Other tea intake	Online follow-up	Hot/cold beverages yesterday	ORDERED-LOGISTIC	0.0194785468582258	-0.172357303845055	0.211314397561507	0.842259511273993	5578	NA	NA
Volume	Pancreas	102720	Wholemeal pasta intake	Online follow-up	Bread/pasta/rice yesterday	ORDERED-LOGISTIC	-0.017741776703921	-0.196660227830844	0.161176674423002	0.845904354691946	5583	NA	NA
Volume	Pancreas	100880	Dried fruit added to cereal	Online follow-up	Cereal yesterday	ORDERED-LOGISTIC	-0.00590427941997768	-0.0673041790523723	0.055495620212417	0.850510799271662	5586	NA	NA
Volume	Pancreas	20497	Repeated disturbing thoughts of stressful experience in past month	Online follow-up	Traumatic events	ORDERED-LOGISTIC	0.00288005191764595	-0.0271864620382141	0.032946565873506	0.851076399584865	25886	NA	NA
Volume	Pancreas	20548#7	Manifestations of mania or irritability: I was easily distracted	Online follow-up	Mania	LOGISTIC-BINARY	0.00456595206298618	-0.0433536081447709	0.0526751544171469	0.852137564663484	25803	2090	23713
Volume	Pancreas	104230	Leek intake	Online follow-up	Fruit/vegetables yesterday	ORDERED-LOGISTIC	-0.0134748904430959	-0.155484771272113	0.128534990385922	0.85246855477758	5576	NA	NA
Volume	Pancreas	20435	Difficulty concentrating during worst depression	Online follow-up	Depression	LOGISTIC-BINARY	0.00443571308036676	-0.0427184756490191	0.0514645543683679	0.853517761062762	12855	10228	2627
Volume	Pancreas	103250	Vegetarian alternatives intake	Online follow-up	Vegetarian alternatives yesterday	LOGISTIC-BINARY	0.0125547242838089	-0.120898127357589	0.147868902740689	0.854766262172227	5586	261	5325
Volume	Pancreas	20094#1	Type of bread roll eaten: white	Online follow-up	Bread/pasta/rice yesterday	LOGISTIC-BINARY	-0.00977497318139081	-0.113909080400366	0.095447550309118	0.854776937859538	5586	436	5150
Volume	Pancreas	102150	Other milk-based pudding intake	Online follow-up	Soup/snacks/pastries yesterday	LOGISTIC-BINARY	0.0197004866783166	-0.191837206771562	0.235654770875747	0.856890621159472	5578	103	5475
Volume	Pancreas	100530	Flavoured milk intake	Online follow-up	Hot/cold beverages yesterday	ORDERED-LOGISTIC	0.0177637025227939	-0.175348428910931	0.210875833956518	0.856928887339445	5583	NA	NA
Volume	Pancreas	102220	Cheesecake intake	Online follow-up	Soup/snacks/pastries yesterday	ORDERED-LOGISTIC	0.017044951388596	-0.186343634399836	0.220433537177028	0.869534515995265	5584	NA	NA
Volume	Pancreas	100240	Coffee consumed	Online follow-up	Hot/cold beverages yesterday	LOGISTIC-BINARY	-0.00523864832916599	-0.0688711415871084	0.0582039948272797	0.871589778724253	5586	3968	1618
Volume	Pancreas	100860	Other cereal intake	Online follow-up	Cereal yesterday	ORDERED-LOGISTIC	-0.0159235895014428	-0.209573954251292	0.177726775248406	0.871967085460133	5586	NA	NA
Volume	Pancreas	102810	Low fat hard cheese intake	Online follow-up	Milk/eggs/cheese yesterday	ORDERED-LOGISTIC	0.0103637901817631	-0.121034109306264	0.141761689669791	0.877148918802546	5583	NA	NA
Volume	Pancreas	104350	Tinned tomato intake	Online follow-up	Fruit/vegetables yesterday	ORDERED-LOGISTIC	0.00717260900172164	-0.0889592325664333	0.103304450569877	0.883737405480245	5578	NA	NA
Volume	Pancreas	102540	Canned soup intake	Online follow-up	Soup/snacks/pastries yesterday	ORDERED-LOGISTIC	0.00987254107363981	-0.123257500918647	0.143002583065926	0.88444153207877	5577	NA	NA
Volume	Pancreas	20088#349	Types of spreads/sauces consumed: Gravy	Online follow-up	Spreads/sauces/cooking oils yesterday	LOGISTIC-BINARY	-0.00843584990501011	-0.122428186096103	0.106867754857924	0.885351845391592	5586	382	5204
Volume	Pancreas	20466	Ever prescribed a medication for unusual or psychotic experiences	Online follow-up	Unusual and psychotic experiences	LOGISTIC-BINARY	-0.0165698187767334	-0.240567611374883	0.211516338216401	0.885611601081689	1210	99	1111
Volume	Pancreas	20462	Distress caused by unusual or psychotic experiences	Online follow-up	Unusual and psychotic experiences	ORDERED-LOGISTIC	-0.00809062384908827	-0.120797914537029	0.104616666838852	0.888133876889663	1193	NA	NA
Volume	Pancreas	103180	Battered fish intake	Online follow-up	Meat/fish yesterday	ORDERED-LOGISTIC	-0.0129039347599742	-0.193966933269547	0.168159063749598	0.888914361542329	5583	NA	NA
Volume	Pancreas	22609#0	Workplace very dusty: Rarely/never	Online follow-up	Employment history	LOGISTIC-BINARY	-0.00352150448449068	-0.0541173057913968	0.0468642801526386	0.891265973343572	20384	18457	1927
Volume	Pancreas	20437	Thoughts of death during worst depression	Online follow-up	Depression	LOGISTIC-BINARY	0.00254965877531914	-0.0341172373784075	0.0392122718875849	0.891574262200253	13664	6953	6711
Volume	Pancreas	20516	Recent restlessness	Online follow-up	Anxiety	ORDERED-LOGISTIC	0.00288734739615316	-0.038986546969543	0.0447612417618493	0.892495419432185	25865	NA	NA
Volume	Pancreas	20087#185	Types of spread used on bread/crackers: Normal fat soya margarine on bread/crackers	Online follow-up	Bread/pasta/rice yesterday	LOGISTIC-BINARY	-0.0275216628991789	-0.415055694100201	0.380236025228072	0.89262886666796	5586	29	5557
Volume	Pancreas	104910	Time spent doing moderate physical activity	Online follow-up	Physical activity yesterday	ORDERED-LOGISTIC	0.00346252303328528	-0.0469189702422342	0.0538440163088048	0.892851573201319	5586	NA	NA
Volume	Pancreas	22615#0	Workplace had a lot of diesel exhaust: Rarely/never	Online follow-up	Employment history	LOGISTIC-BINARY	-0.00513573744836496	-0.0829526156737725	0.0720947172909731	0.896700787943397	20346	19611	735
Volume	Pancreas	21074	Diarrhoea when IBS symptoms first began	Online follow-up	Digestive health	LOGISTIC-BINARY	0.0051984801464974	-0.0733579933287198	0.0836907703665413	0.896716613576955	3149	1623	1526
Volume	Pancreas	103080	Ham intake	Online follow-up	Meat/fish yesterday	ORDERED-LOGISTIC	0.00508332231907281	-0.0739853454990765	0.0841519901372221	0.899729973429117	5586	NA	NA
Volume	Pancreas	22643	Number of night shifts worked monthly during mixed shift periods	Online follow-up	Employment history	LINEAR	-0.00186546692245604	-0.0311115926706899	0.0273806588257779	0.900490375286437	4885	NA	NA
Volume	Pancreas	20449	Feelings of tiredness during worst episode of depression	Online follow-up	Depression	LOGISTIC-BINARY	-0.00307069216327225	-0.0523553545137635	0.0460767720115893	0.902664213641535	13007	10665	2342
Volume	Pancreas	20473	Number of times seen an un-real vision	Online follow-up	Unusual and psychotic experiences	ORDERED-LOGISTIC	-0.0104516371931969	-0.179182812328916	0.158279537942522	0.903414653308238	563	NA	NA
Volume	Pancreas	20517	"Trouble falling or staying asleep, or sleeping too much"	Online follow-up	Depression	ORDERED-LOGISTIC	-0.00153521429428633	-0.0272526714794539	0.0241822428908812	0.906858601099265	25887	NA	NA
Volume	Pancreas	104340	Fresh tomato intake	Online follow-up	Fruit/vegetables yesterday	ORDERED-LOGISTIC	-0.00344221934475607	-0.0627649474093172	0.0558805087198051	0.909456342424901	5586	NA	NA
Volume	Pancreas	20090#364	Type of fat/oil used in cooking: Lard	Online follow-up	Spreads/sauces/cooking oils yesterday	LOGISTIC-BINARY	-0.0155914566221151	-0.28377252157266	0.261410409250721	0.911050579191605	5586	62	5524
Volume	Pancreas	22604#3	Work hours - lumped category	Online follow-up	Employment history	LOGISTIC-BINARY	0.00169214258101814	-0.0287217587326158	0.0320986026679458	0.913146935495473	20437	11498	8939
Volume	Pancreas	20092#1	Type of baguette eaten: white	Online follow-up	Bread/pasta/rice yesterday	LOGISTIC-BINARY	-0.00668697900085593	-0.126265080717451	0.114423555163861	0.913293744023108	5586	317	5269
Volume	Pancreas	20090#396	Type of fat/oil used in cooking: Other type fat	Online follow-up	Spreads/sauces/cooking oils yesterday	LOGISTIC-BINARY	0.0195132681695297	-0.324074690178839	0.375365764301689	0.913384209737527	5586	38	5548
Volume	Pancreas	102430	Salted nuts intake	Online follow-up	Soup/snacks/pastries yesterday	ORDERED-LOGISTIC	-0.0109083527946688	-0.208029224234775	0.186212518645437	0.913632224209336	5581	NA	NA
Volume	Pancreas	20501	Ever had period of mania / excitability	Online follow-up	Mania	LOGISTIC-BINARY	-0.00334425891692025	-0.0684418840194291	0.0622316448213851	0.92009278757752	25286	1036	24250
Volume	Pancreas	104540	Satsuma intake	Online follow-up	Fruit/vegetables yesterday	ORDERED-LOGISTIC	-0.00423194687040501	-0.0881128900567024	0.0796489963158924	0.921232756263461	5586	NA	NA
Volume	Pancreas	20477	Ever talked to a health professional about unusual or psychotic experiences	Online follow-up	Unusual and psychotic experiences	LOGISTIC-BINARY	-0.00821404332092839	-0.172050690343371	0.157102733839283	0.921973267955739	1210	206	1004
Volume	Pancreas	102130	Dessert consumers	Online follow-up	Soup/snacks/pastries yesterday	LOGISTIC-BINARY	0.00291930553155483	-0.0569932286331536	0.0629696223901973	0.923983915958818	5586	1918	3668
Volume	Pancreas	102400	Savoury snack consumers	Online follow-up	Soup/snacks/pastries yesterday	LOGISTIC-BINARY	-0.00284713843205198	-0.0618524863834923	0.0562484815604	0.924691120024799	5586	2050	3536
Volume	Pancreas	20090#373	Type of fat/oil used in cooking: Low fat polyunsaturated margarine	Online follow-up	Spreads/sauces/cooking oils yesterday	LOGISTIC-BINARY	-0.00685395499206456	-0.156014650557355	0.145020877645823	0.928926619550022	5586	201	5385
Volume	Pancreas	100220	Fruit smoothie intake	Online follow-up	Hot/cold beverages yesterday	ORDERED-LOGISTIC	0.00735982882941699	-0.15467088544361	0.169390543102444	0.929062963359988	5579	NA	NA
Volume	Pancreas	100200	Grapefruit juice intake	Online follow-up	Hot/cold beverages yesterday	ORDERED-LOGISTIC	-0.00712558009698629	-0.169080159675497	0.154828999481524	0.931282859652258	5581	NA	NA
Volume	Pancreas	104210	Cucumber intake	Online follow-up	Fruit/vegetables yesterday	ORDERED-LOGISTIC	-0.00346860469521683	-0.0828446374175414	0.0759074280271078	0.931748724675255	5577	NA	NA
Volume	Pancreas	102020	Scotch pancake intake	Online follow-up	Soup/snacks/pastries yesterday	LOGISTIC-BINARY	-0.0264199143627711	-0.607340899103646	0.591462959715497	0.931902233644764	5571	14	5557
Volume	Pancreas	20531-0	Victim of sexual assault	Online follow-up	Traumatic events	MULTINOMIAL-LOGISTIC	NA	NA	NA	0.933394139704881	NA	NA	NA
Volume	Pancreas	20088#342	Types of spreads/sauces consumed: Mayonnaise	Online follow-up	Spreads/sauces/cooking oils yesterday	LOGISTIC-BINARY	-0.00434639664754625	-0.106060389481433	0.0983503662901313	0.93357726721534	5586	476	5110
Volume	Pancreas	102930	Egg consumers	Online follow-up	Milk/eggs/cheese yesterday	LOGISTIC-BINARY	0.00296664905099264	-0.0682781678232945	0.0745503971362422	0.935095295621549	5586	1092	4494
Volume	Pancreas	104220	Garlic intake	Online follow-up	Fruit/vegetables yesterday	ORDERED-LOGISTIC	-0.00396181904046152	-0.100118451490878	0.0921948134099553	0.935639461692481	5586	NA	NA
Volume	Pancreas	102770	Couscous intake	Online follow-up	Bread/pasta/rice yesterday	ORDERED-LOGISTIC	-0.00805548861481654	-0.220429984451432	0.204319007221799	0.940739440205205	5586	NA	NA
Volume	Pancreas	102780	Other grain intake	Online follow-up	Bread/pasta/rice yesterday	ORDERED-LOGISTIC	0.0141190309054516	-0.358284505506346	0.386522567317249	0.940766461642573	5585	NA	NA
Volume	Pancreas	20484	Attempted suicide in past year	Online follow-up	Self-harm behaviours	LOGISTIC-BINARY	0.0176413592713755	-0.456814750865462	0.540693915452007	0.94380747660122	549	15	534
Volume	Pancreas	22640#0	Mixture of day and night shifts worked: Shift pattern was worked for some (but not all) of job	Online follow-up	Employment history	LOGISTIC-BINARY	-0.00170817928992233	-0.0492955228655691	0.0460587024274391	0.9440146373328	20437	2148	18289
Volume	Pancreas	102460	Crisp intake	Online follow-up	Soup/snacks/pastries yesterday	ORDERED-LOGISTIC	0.0024330043799561	-0.0691564338322805	0.0740224425921926	0.946893338099794	5586	NA	NA
Volume	Pancreas	20087#192	Types of spread used on bread/crackers: Cholesterol lowering unknown margarine on bread/crackers	Online follow-up	Bread/pasta/rice yesterday	LOGISTIC-BINARY	0.0156868056044178	-0.484680200349195	0.546946629596664	0.95312248020295	5586	15	5571
Volume	Pancreas	22642	Usual length of each night shift during mixed shift periods	Online follow-up	Employment history	ORDERED-LOGISTIC	-0.00159978667622804	-0.056628247587245	0.0534286742347889	0.954562675331476	4885	NA	NA
Volume	Pancreas	104110	Broad bean intake	Online follow-up	Fruit/vegetables yesterday	ORDERED-LOGISTIC	-0.00587628184419072	-0.216296746982794	0.204544183294412	0.956351033092896	5580	NA	NA
Volume	Pancreas	20420	Longest period spent worried or anxious	Online follow-up	Anxiety	LINEAR	-7.68722701741792e-4	-0.0296912801847524	0.0281538347812688	0.95844686990076	5465	NA	NA
Volume	Pancreas	103130	Skin removed from poultry	Online follow-up	Meat/fish yesterday	LOGISTIC-BINARY	-0.0121036655394897	-0.480774250389089	0.433585539367632	0.958915771411174	1236	1214	22
Volume	Pancreas	21066	Born by caesarian section	Online follow-up	Digestive health	LOGISTIC-BINARY	0.00190033791425874	-0.0753808780779741	0.0798219771637016	0.961726305327367	27628	783	26845
Volume	Pancreas	22605	Work hours per week - exact value	Online follow-up	Employment history	LINEAR	4.90961928589248e-4	-0.0211289795565902	0.0221109034137687	0.964494807548519	8009	NA	NA
Volume	Pancreas	22615#2	Workplace had a lot of diesel exhaust	Online follow-up	Employment history	LOGISTIC-BINARY	0.001537770840473	-0.0715062190644685	0.0751045622027304	0.967202780538201	20082	780	19302
Volume	Pancreas	20103#1	Thickness of butter/margarine spread on oatcakes: thin	Online follow-up	Bread/pasta/rice yesterday	LOGISTIC-BINARY	-0.00888441139907963	-0.44214508012887	0.441081301980717	0.968751491672526	5586	22	5564
Volume	Pancreas	20087#179	Types of spread used on bread/crackers: Normal fat dairy spread on bread/crackers	Online follow-up	Bread/pasta/rice yesterday	LOGISTIC-BINARY	-0.00339883342239574	-0.175160101793905	0.171661090191016	0.969391002936022	5586	149	5437
Volume	Pancreas	20084#482	Vitamin and/or mineral supplement use: Chromium	Online follow-up	Vitamin/mineral supplements yesterday	LOGISTIC-BINARY	-0.00775032592994806	-0.504615523431402	0.51687143173217	0.976588145234126	5586	17	5569
Volume	Pancreas	102250	Sweet snack consumers	Online follow-up	Soup/snacks/pastries yesterday	LOGISTIC-BINARY	8.4490618072196e-4	-0.0567062456041879	0.0583583184189939	0.977030763166993	5586	3069	2517
Volume	Pancreas	20411-0	Ever been injured or injured someone else through drinking alcohol	Online follow-up	Alcohol use	MULTINOMIAL-LOGISTIC	NA	NA	NA	0.977097025288851	NA	NA	NA
Volume	Pancreas	20087#169	Types of spread used on bread/crackers: Unknown olive spread on bread/crackers	Online follow-up	Bread/pasta/rice yesterday	LOGISTIC-BINARY	0.00379660949216084	-0.274144209635132	0.289882240277623	0.979019690569487	5586	56	5530
Volume	Pancreas	20091#4	Type of sliced bread eaten: seeded	Online follow-up	Bread/pasta/rice yesterday	LOGISTIC-BINARY	-0.00101333352715075	-0.0911384025432248	0.0897757997959984	0.982482332639789	5586	630	4956
Volume	Pancreas	22604#4	Work hours - lumped category	Online follow-up	Employment history	LOGISTIC-BINARY	-3.28915293823759e-4	-0.0313494251734937	0.0307002873973943	0.98342066278885	20437	8419	12018
Volume	Pancreas	104400	Fruit consumers	Online follow-up	Fruit/vegetables yesterday	LOGISTIC-BINARY	7.63715085685644e-4	-0.0764507580435378	0.0776332084595624	0.984494720341339	5586	4674	912
Volume	Pancreas	20483	Ever attempted suicide	Online follow-up	Self-harm behaviours	LOGISTIC-BINARY	0.00119146286189147	-0.138878444599392	0.140920647494382	0.986662945541532	1037	549	488
Volume	Pancreas	20087#171	Types of spread used on bread/crackers: Very low fat polyunsaturated margarine on bread/crackers	Online follow-up	Bread/pasta/rice yesterday	LOGISTIC-BINARY	0.00231999769052498	-0.278966488000518	0.291123221086557	0.987318864055596	5586	58	5528
Volume	Pancreas	20549#1	Substances taken for anxiety: Unprescribed medication (more than once)	Online follow-up	Anxiety	LOGISTIC-BINARY	-6.47482367812236e-4	-0.0838909718996463	0.0832774811402607	0.98788894667829	25824	697	25127
Volume	Pancreas	20086#13	Type of special diet followed: Other	Online follow-up	Typical diet yesterday	LOGISTIC-BINARY	-0.00134505406731675	-0.176905791705167	0.177172430823215	0.988132047013758	5586	153	5433
Volume	Pancreas	102500	Other savoury snack intake	Online follow-up	Soup/snacks/pastries yesterday	ORDERED-LOGISTIC	-8.42829065153996e-4	-0.202092800075338	0.200407141945031	0.993451000025961	5581	NA	NA
Volume	Pancreas	102360	Sweet biscuits intake	Online follow-up	Soup/snacks/pastries yesterday	ORDERED-LOGISTIC	2.06070947975393e-4	-0.0733278351699896	0.0737399770659404	0.995617689689235	5582	NA	NA
Volume	Pancreas	102060	Danish pastry intake	Online follow-up	Soup/snacks/pastries yesterday	ORDERED-LOGISTIC	-0.00044455194296888403	-0.209709752768452	0.208820648882515	0.996677993877417	5580	NA	NA
Volume	Pancreas	20090#379	Type of fat/oil used in cooking: Low fat dairy spread	Online follow-up	Spreads/sauces/cooking oils yesterday	LOGISTIC-BINARY	-6.21451042054939e-4	-0.302611132445123	0.311490226032568	0.996849459233685	5586	48	5538
Volume	Pancreas	20408	Frequency of memory loss due to drinking alcohol in last year	Online follow-up	Alcohol use	ORDERED-LOGISTIC	3.57658249804904e-5	-0.0499090292546676	0.0499805609046285	0.998880132504658	15215	NA	NA
Volume	Pancreas	101090	Bap intake	Online follow-up	Bread/pasta/rice yesterday	ORDERED-LOGISTIC	1.03909514954761e-4	-0.146754413705463	0.146962232735372	0.998893547457258	5579	NA	NA
Volume	Pancreas	20084#477	Vitamin and/or mineral supplement use: Vitamin B12	Online follow-up	Vitamin/mineral supplements yesterday	LOGISTIC-BINARY	9.90988011439947e-5	-0.209247713760997	0.213943026791579	0.999268501921978	5586	108	5478
Volume	Pancreas	;;22501	NA	Online follow-up	Work environment	NA	NA	NA	NA	NA	NA	NA	NA
Volume	Pancreas	22655	NA	Online follow-up	Employment history	NA	NA	NA	NA	NA	NA	NA	NA
Volume	Pancreas	20445	NA	Online follow-up	Depression	NA	NA	NA	NA	NA	NA	NA	NA
Volume	Pancreas	21026	NA	Online follow-up	Digestive health	NA	NA	NA	NA	NA	NA	NA	NA
Volume	Pancreas	110001	NA	Online follow-up	Diet by 24-hour recall	NA	NA	NA	NA	NA	NA	NA	NA
Volume	Kidney	20414	Frequency of drinking alcohol	Online follow-up	Alcohol use	ORDERED-LOGISTIC	0.255062302635865	0.223017669611681	0.287106935660049	1.27115323621572e-54	26770	NA	NA
Volume	Kidney	20416	Frequency of consuming six or more units of alcohol	Online follow-up	Alcohol use	ORDERED-LOGISTIC	0.269239101817576	0.234688956776298	0.303789246858854	2.01174429986944e-52	24883	NA	NA
Volume	Kidney	20403	Amount of alcohol drunk on a typical drinking day	Online follow-up	Alcohol use	ORDERED-LOGISTIC	0.245283485563764	0.210394474467848	0.28017249665968	4.92243175723671e-43	24847	NA	NA
Volume	Kidney	22506-114	Tobacco smoking	Online follow-up	Medical information	MULTINOMIAL-LOGISTIC	NA	NA	NA	8.0642333595595e-32	NA	NA	NA
Volume	Kidney	20405-0	"Ever had known person concerned about, or recommend reduction of, alcohol consumption"	Online follow-up	Alcohol use	MULTINOMIAL-LOGISTIC	NA	NA	NA	7.21247480383126e-18	NA	NA	NA
Volume	Kidney	20453	Ever taken cannabis	Online follow-up	Cannabis use	ORDERED-LOGISTIC	0.167872219802433	0.125003751352539	0.210740688252326	1.70774371280214e-14	26759	NA	NA
Volume	Kidney	100001	Food weight	Online follow-up	Estimated nutrients yesterday	LINEAR	0.142455999047302	0.105557017203526	0.179354980891078	4.38909749212223e-14	5729	NA	NA
Volume	Kidney	20409	Frequency of feeling guilt or remorse after drinking alcohol in last year	Online follow-up	Alcohol use	ORDERED-LOGISTIC	0.214663110519163	0.156718384683802	0.272607836354524	4.02580496836829e-13	15729	NA	NA
Volume	Kidney	20546#4	Substances taken for depression: Drugs or alcohol (more than once)	Online follow-up	Depression	LOGISTIC-BINARY	0.245451621354585	0.178615202519585	0.312273893212911	6.07977943509778e-13	26677	1887	24790
Volume	Kidney	20408	Frequency of memory loss due to drinking alcohol in last year	Online follow-up	Alcohol use	ORDERED-LOGISTIC	0.215715479480318	0.149502070142999	0.281928888817637	1.75822825346451e-10	15732	NA	NA
Volume	Kidney	100003	Protein	Online follow-up	Estimated nutrients yesterday	LINEAR	0.108542200193426	0.0718063213147496	0.145278079072102	7.32092250999065e-9	5729	NA	NA
Volume	Kidney	20413	Frequency of inability to cease drinking in last year	Online follow-up	Alcohol use	ORDERED-LOGISTIC	0.208906778251591	0.136252416141921	0.281561140361261	1.77438012896353e-8	15721	NA	NA
Volume	Kidney	102250	Sweet snack consumers	Online follow-up	Soup/snacks/pastries yesterday	LOGISTIC-BINARY	-0.211435199396975	-0.288964098705205	-0.134390692998124	8.17056020283838e-8	5726	3142	2584
Volume	Kidney	20401	Ever addicted to any substance or behaviour	Online follow-up	Addictions	LOGISTIC-BINARY	0.194307187213365	0.119555062070256	0.269034619869908	3.48094460525923e-7	26521	1487	25034
Volume	Kidney	20549#4	Substances taken for anxiety: Drugs or alcohol (more than once)	Online follow-up	Anxiety	LOGISTIC-BINARY	0.191354653758975	0.114580089607318	0.268053450995243	1.02233107626779e-6	26702	1406	25296
Volume	Kidney	100240	Coffee consumed	Online follow-up	Hot/cold beverages yesterday	LOGISTIC-BINARY	0.205503387950627	0.120806766051264	0.290533619304968	2.05790086566565e-6	5726	4068	1658
Volume	Kidney	21043	Least number of times bowels opened per week	Online follow-up	Digestive health	ORDERED-LOGISTIC	0.0737465658709155	0.0425107697675073	0.104982361974324	3.71720403415607e-6	29969	NA	NA
Volume	Kidney	100013	Vitamin B12	Online follow-up	Estimated nutrients yesterday	LINEAR	0.0872569382129345	0.0499056498567619	0.124608226569107	4.75734315272212e-6	5729	NA	NA
Volume	Kidney	100270	Filtered coffee intake	Online follow-up	Hot/cold beverages yesterday	ORDERED-LOGISTIC	0.216614672028564	0.122863935057898	0.310365408999229	6.05933838534969e-6	5718	NA	NA
Volume	Kidney	20086#11	Type of special diet followed: Vegetarian	Online follow-up	Typical diet yesterday	LOGISTIC-BINARY	-0.448357120085543	-0.641241662408553	-0.252257443049235	6.25023946032314e-6	5726	230	5496
Volume	Kidney	20522	Been in a confiding relationship as an adult	Online follow-up	Traumatic events	ORDERED-LOGISTIC	0.0759993097537867	0.0427203182916738	0.1092783012159	7.6363476088932e-6	26227	NA	NA
Volume	Kidney	21042	Greatest number of times bowels opened per day	Online follow-up	Digestive health	ORDERED-LOGISTIC	0.0709070273622044	0.0397407604321595	0.102073294292249	8.25577290790999e-6	30088	NA	NA
Volume	Kidney	21060	Degree bothered by feeling tired all the time in the last 3 months	Online follow-up	Digestive health	ORDERED-LOGISTIC	-0.0718259413975064	-0.103553476266849	-0.0400984065281638	9.15027205022483e-6	30162	NA	NA
Volume	Kidney	21064	Sensitive stomach	Online follow-up	Digestive health	LOGISTIC-BINARY	-0.0978351248609637	-0.141382787828653	-0.0543036732057075	1.06108967911929e-5	27767	5807	21960
Volume	Kidney	100016	Potassium	Online follow-up	Estimated nutrients yesterday	LINEAR	0.0830737787659865	0.0459303810113219	0.120217176520651	1.18355677329335e-5	5729	NA	NA
Volume	Kidney	100010	Portion size	Online follow-up	Typical diet yesterday	ORDERED-LOGISTIC	0.203791828723847	0.110091199135469	0.297492458312224	2.0514844717168e-5	5726	NA	NA
Volume	Kidney	21033	Frequency of hard/lumpy stools in the last 3 months	Online follow-up	Digestive health	ORDERED-LOGISTIC	-0.0678354630540289	-0.0996743742174403	-0.0359965518906175	2.976100884074e-5	30149	NA	NA
Volume	Kidney	20516	Recent restlessness	Online follow-up	Anxiety	ORDERED-LOGISTIC	0.114212266862225	0.0588080230058373	0.169616510718613	5.35103644255643e-5	26744	NA	NA
Volume	Kidney	20407	Frequency of failure to fulfil normal expectations due to drinking alcohol in last year	Online follow-up	Alcohol use	ORDERED-LOGISTIC	0.181831163544074	0.0931006026824528	0.270561724405696	5.93430739982154e-5	15731	NA	NA
Volume	Kidney	100150	Drinking water intake	Online follow-up	Hot/cold beverages yesterday	ORDERED-LOGISTIC	0.130853443089925	0.0647627251718193	0.196944161008031	1.05389021660153e-4	5726	NA	NA
Volume	Kidney	100017	Magnesium	Online follow-up	Estimated nutrients yesterday	LINEAR	0.0727595053407892	0.0359584986706621	0.109560512010916	1.07446932512907e-4	5729	NA	NA
Volume	Kidney	20535	Waking too early	Online follow-up	Depression	LOGISTIC-BINARY	0.127965274219142	0.0611536490640904	0.194946935820227	1.77034108683633e-4	10423	7894	2529
Volume	Kidney	102340	Chocolate-covered biscuits intake	Online follow-up	Soup/snacks/pastries yesterday	ORDERED-LOGISTIC	-0.242928001691917	-0.375681204713724	-0.11017479867011	3.37820474437971e-4	5715	NA	NA
Volume	Kidney	100012	Vitamin B6	Online follow-up	Estimated nutrients yesterday	LINEAR	0.0677429096085375	0.0306129358476613	0.104872883369414	3.5090983661845e-4	5729	NA	NA
Volume	Kidney	20498	Felt very upset when reminded of stressful experience in past month	Online follow-up	Traumatic events	ORDERED-LOGISTIC	0.0647061887226463	0.0281790717020311	0.101233305743261	5.17330459743307e-4	26760	NA	NA
Volume	Kidney	22507	Age of stopping smoking	Online follow-up	Medical information	LINEAR	0.0549377679028305	0.023707415462748	0.0861681203429129	5.67210127139211e-4	7369	NA	NA
Volume	Kidney	100021	Vitamin D	Online follow-up	Estimated nutrients yesterday	LINEAR	0.0655031520849356	0.0280496092963104	0.102956694873561	6.11171805625583e-4	5729	NA	NA
Volume	Kidney	22605	Work hours per week - exact value	Online follow-up	Employment history	LINEAR	0.0494694167818488	0.0203761975444699	0.0785626360192276	8.6248213421907e-4	8283	NA	NA
Volume	Kidney	22604#4	Work hours - lumped category	Online follow-up	Employment history	LOGISTIC-BINARY	0.0669780539099405	0.0267289453459053	0.10726674291561	0.00111317989106	21105	8698	12407
Volume	Kidney	20240	Maximum digits remembered correctly	Online follow-up	Numeric memory	ORDERED-LOGISTIC	0.0615207909790462	0.0243739288192433	0.0986676531388491	0.00117225216850175	18968	NA	NA
Volume	Kidney	102940	Whole egg intake	Online follow-up	Milk/eggs/cheese yesterday	ORDERED-LOGISTIC	0.183403973915931	0.0708062835348465	0.296001664297016	0.0014181113605137	5726	NA	NA
Volume	Kidney	20092#4	Type of baguette eaten: seeded	Online follow-up	Bread/pasta/rice yesterday	LOGISTIC-BINARY	-0.527123980355437	-0.843677880205174	-0.188293429776847	0.00164604593256806	5726	60	5666
Volume	Kidney	103000	Meat consumers	Online follow-up	Meat/fish yesterday	LOGISTIC-BINARY	0.133181470069834	0.0494221411183353	0.217148053560085	0.00184926852675656	5726	3938	1788
Volume	Kidney	100280	Added milk to filtered coffee	Online follow-up	Hot/cold beverages yesterday	ORDERED-LOGISTIC	0.175334826897551	0.0646156964143896	0.286053957380711	0.00191968226199865	5726	NA	NA
Volume	Kidney	100011	Iron	Online follow-up	Estimated nutrients yesterday	LINEAR	0.0576847513782606	0.0208250643459926	0.0945444384105285	0.00216546193597078	5729	NA	NA
Volume	Kidney	100850	Whole-wheat cereal intake	Online follow-up	Cereal yesterday	ORDERED-LOGISTIC	-0.17145249541973	-0.281106643172639	-0.061798347666821	0.00218993002757956	5726	NA	NA
Volume	Kidney	103160	Oily fish intake	Online follow-up	Meat/fish yesterday	ORDERED-LOGISTIC	0.185208351669012	0.0653960459911831	0.305020657346841	0.00245825980610674	5722	NA	NA
Volume	Kidney	20105#78	Liquid used to make porridge: Porridge with water	Online follow-up	Cereal yesterday	LOGISTIC-BINARY	0.253120870541089	0.0878782432833983	0.418228446653998	0.00267565384407931	5726	332	5394
Volume	Kidney	100022	Alcohol	Online follow-up	Estimated nutrients yesterday	ORDERED-LOGISTIC	0.107764128127492	0.0367208098298987	0.178807446425086	0.00296079077275004	5729	NA	NA
Volume	Kidney	100900	Intake of sugar added to cereal	Online follow-up	Cereal yesterday	ORDERED-LOGISTIC	-0.168529725392624	-0.280027380836159	-0.0570320699490896	0.00306377048165691	5726	NA	NA
Volume	Kidney	21044	Average number of times bowels opened per day	Online follow-up	Digestive health	ORDERED-LOGISTIC	0.0523436335726023	0.0173776079779993	0.0873096591672053	0.00334786153410437	29982	NA	NA
Volume	Kidney	21056	Degree bothered by shortness of breath in the last 3 months	Online follow-up	Digestive health	ORDERED-LOGISTIC	-0.0554108886995397	-0.0924613879146735	-0.0183603894844059	0.00337830267814727	30161	NA	NA
Volume	Kidney	104210	Cucumber intake	Online follow-up	Fruit/vegetables yesterday	ORDERED-LOGISTIC	0.15994585642606	0.0527553287362635	0.267136384115857	0.00346238668520225	5717	NA	NA
Volume	Kidney	20090#362	Type of fat/oil used in cooking: Normal fat butter	Online follow-up	Spreads/sauces/cooking oils yesterday	LOGISTIC-BINARY	0.222461666202364	0.0726965456182372	0.372262390526568	0.00360914483881474	5726	421	5305
Volume	Kidney	102930	Egg consumers	Online follow-up	Milk/eggs/cheese yesterday	LOGISTIC-BINARY	0.139639591815396	0.0452206488880369	0.234399264165007	0.00380450064500982	5726	1124	4602
Volume	Kidney	20090#356	Type of fat/oil used in cooking: Rapeseed oil	Online follow-up	Spreads/sauces/cooking oils yesterday	LOGISTIC-BINARY	0.378744089467506	0.120937858902654	0.634435483420377	0.00386615823858193	5726	128	5598
Volume	Kidney	20490	Sexually molested as a child	Online follow-up	Traumatic events	ORDERED-LOGISTIC	0.0915950243648559	0.0285399078471639	0.154650140882548	0.00441499171812283	26505	NA	NA
Volume	Kidney	22615#1	Workplace had a lot of diesel exhaust	Online follow-up	Employment history	LOGISTIC-BINARY	0.0772767567031592	0.0239108969369577	0.130719370062422	0.00456376830618	20793	3111	17682
Volume	Kidney	20411-0	Ever been injured or injured someone else through drinking alcohol	Online follow-up	Alcohol use	MULTINOMIAL-LOGISTIC	NA	NA	NA	0.00486307143713561	NA	NA	NA
Volume	Kidney	103140	Fish consumer	Online follow-up	Meat/fish yesterday	LOGISTIC-BINARY	0.117879597129457	0.0342491126430525	0.201798591289063	0.00580767727697146	5726	1704	4022
Volume	Kidney	20412	Frequency of needing morning drink of alcohol after heavy drinking session in last year	Online follow-up	Alcohol use	ORDERED-LOGISTIC	0.456230113930899	0.129777461622383	0.782682766239414	0.00616647622206029	15748	NA	NA
Volume	Kidney	20548#6	Manifestations of mania or irritability: I was more creative or had more ideas than usual	Online follow-up	Mania	LOGISTIC-BINARY	0.145540927700391	0.0396493914002288	0.251273882333695	0.00703188461889174	26679	688	25991
Volume	Kidney	21049	Degree bothered by pain in arms/legs/joints in the past 3 months	Online follow-up	Digestive health	ORDERED-LOGISTIC	0.0436036008909952	0.0117726723016508	0.0754345294803396	0.00725909631252454	30154	NA	NA
Volume	Kidney	21074	Diarrhoea when IBS symptoms first began	Online follow-up	Digestive health	LOGISTIC-BINARY	0.141044713163459	0.0370527964372471	0.245626472552832	0.00800191294025425	3259	1670	1589
Volume	Kidney	20460	Belief that own life is meaningful	Online follow-up	Happiness and subjective well-being	ORDERED-LOGISTIC	0.0457896357164264	0.0119342336731502	0.0796450377597026	0.0080324325001236	26258	NA	NA
Volume	Kidney	20521	Belittlement by partner or ex-partner as an adult	Online follow-up	Traumatic events	ORDERED-LOGISTIC	0.057077111966688	0.0148274483592731	0.0993267755741029	0.0081052269123848	26732	NA	NA
Volume	Kidney	20109#2	Ingredients in homemade soup: Meat	Online follow-up	Soup/snacks/pastries yesterday	LOGISTIC-BINARY	0.639133322760239	0.151455438138412	1.11243916164086	0.00920620523984628	5726	31	5695
Volume	Kidney	22640#0	Mixture of day and night shifts worked: Shift pattern was worked for some (but not all) of job	Online follow-up	Employment history	LOGISTIC-BINARY	0.0815019704086414	0.019906549670503	0.143152425246993	0.00953417466599957	21105	2216	18889
Volume	Kidney	102130	Dessert consumers	Online follow-up	Soup/snacks/pastries yesterday	LOGISTIC-BINARY	-0.105365252358147	-0.185360344454443	-0.0255747996606994	0.00971934882760641	5726	1956	3770
Volume	Kidney	20543	Number of things worried about during worst period of anxiety	Online follow-up	Anxiety	LOGISTIC-BINARY	0.0861281314426631	0.020442665279581	0.151982647902468	0.0102534042046293	7967	4337	3630
Volume	Kidney	20090#353	Type of fat/oil used in cooking: Olive oil	Online follow-up	Spreads/sauces/cooking oils yesterday	LOGISTIC-BINARY	0.102397928475406	0.0239420424821229	0.181104407484856	0.0106302928419947	5726	2089	3637
Volume	Kidney	20088#333	Types of spreads/sauces consumed: Cream	Online follow-up	Spreads/sauces/cooking oils yesterday	LOGISTIC-BINARY	0.266510239877561	0.0611275618717298	0.471183255395629	0.0108920158568565	5726	215	5511
Volume	Kidney	22630#9	Day shifts worked: This type of shift pattern was not worked during job	Online follow-up	Employment history	LOGISTIC-BINARY	0.0582417337624976	0.0133189299781574	0.103208420557666	0.0110846238391337	21105	5102	16003
Volume	Kidney	100590	Red wine intake	Online follow-up	Alcoholic beverages yesterday	ORDERED-LOGISTIC	0.123787948657253	0.0281385387576934	0.219437358556812	0.0112203849840915	5726	NA	NA
Volume	Kidney	20548#3	Manifestations of mania or irritability: My thoughts were racing	Online follow-up	Mania	LOGISTIC-BINARY	0.0766782487429239	0.0172975588783613	0.136070328701752	0.0113841015295053	26679	2460	24219
Volume	Kidney	20090#360	Type of fat/oil used in cooking: Spreadable butter	Online follow-up	Spreads/sauces/cooking oils yesterday	LOGISTIC-BINARY	-0.242722486057557	-0.430048274114687	-0.0532809386647414	0.0116091070791656	5726	217	5509
Volume	Kidney	20090#357	Type of fat/oil used in cooking: Other oil	Online follow-up	Spreads/sauces/cooking oils yesterday	LOGISTIC-BINARY	0.486297363748446	0.104107349678596	0.859563237640106	0.0117140587015279	5726	56	5670
Volume	Kidney	20089#463	Type of meals eaten: Bought sandwiches	Online follow-up	Meal type yesterday	LOGISTIC-BINARY	0.158196912409249	0.0343776860892497	0.282340654828164	0.012388609783246	5726	568	5158
Volume	Kidney	103070	Bacon intake	Online follow-up	Meat/fish yesterday	ORDERED-LOGISTIC	0.166704159977598	0.035689712745252	0.297718607209944	0.0126625850557258	5721	NA	NA
Volume	Kidney	100820	Sweetened cereal intake	Online follow-up	Cereal yesterday	ORDERED-LOGISTIC	-0.271290263167111	-0.488839329683936	-0.0537411966502862	0.0145488415339651	5724	NA	NA
Volume	Kidney	20088#341	Types of spreads/sauces consumed: Low fat mayonnaise	Online follow-up	Spreads/sauces/cooking oils yesterday	LOGISTIC-BINARY	0.204776306051323	0.0401109397483126	0.369166014349807	0.0147389852448459	5726	328	5398
Volume	Kidney	20548#5	Manifestations of mania or irritability: I needed less sleep than usual	Online follow-up	Mania	LOGISTIC-BINARY	0.117917090945841	0.0219142777245896	0.213776553269406	0.0160045859855402	26679	878	25801
Volume	Kidney	20087#190	Types of spread used on bread/crackers: Low fat unknown margarine on bread/crackers	Online follow-up	Bread/pasta/rice yesterday	LOGISTIC-BINARY	-0.457979161936451	-0.820732604872726	-0.0707201404280938	0.0171165041867426	5726	45	5681
Volume	Kidney	100760	Breakfast cereal consumed	Online follow-up	Cereal yesterday	LOGISTIC-BINARY	-0.0995847941567013	-0.181729338917079	-0.0177035907345637	0.0172901904827519	5726	3939	1787
Volume	Kidney	104100	Avocado intake	Online follow-up	Fruit/vegetables yesterday	ORDERED-LOGISTIC	0.271434159224676	0.0478016702608822	0.49506664818847	0.0173952653051312	5723	NA	NA
Volume	Kidney	20548#7	Manifestations of mania or irritability: I was easily distracted	Online follow-up	Mania	LOGISTIC-BINARY	0.0769486533467237	0.013337566591828	0.14055262130932	0.0177371225333365	26679	2147	24532
Volume	Kidney	22167	Recent medication for asthma	Online follow-up	Medical information	LOGISTIC-BINARY	0.133062816266458	0.0232713815630954	0.243576176717579	0.0178165817149554	2695	1588	1107
Volume	Kidney	20087#191	Types of spread used on bread/crackers: Unknown fat unknown margarine on bread/crackers	Online follow-up	Bread/pasta/rice yesterday	LOGISTIC-BINARY	-0.391132561264454	-0.708950986355615	-0.0562809367896996	0.0192099538731307	5726	61	5665
Volume	Kidney	104090	Side salad intake	Online follow-up	Fruit/vegetables yesterday	ORDERED-LOGISTIC	0.106609869553605	0.0171701039639047	0.196049635143305	0.0195123237810493	5726	NA	NA
Volume	Kidney	20087#175	Types of spread used on bread/crackers: Unknown polyunsaturated margarine on bread/crackers	Online follow-up	Bread/pasta/rice yesterday	LOGISTIC-BINARY	-0.38523511178702	-0.699084494648082	-0.0530070469426362	0.0197993799926127	5726	63	5663
Volume	Kidney	20509	Recent inability to stop or control worrying	Online follow-up	Anxiety	ORDERED-LOGISTIC	0.0510412063334933	0.0079846086989547	0.0940978039680318	0.0201615317799078	26717	NA	NA
Volume	Kidney	20084#472	Vitamin and/or mineral supplement use: Fish oil	Online follow-up	Vitamin/mineral supplements yesterday	LOGISTIC-BINARY	0.106038386513324	0.016687632898684	0.195682289986997	0.0201950361716856	5726	1368	4358
Volume	Kidney	20091#1	Type of sliced bread eaten: white	Online follow-up	Bread/pasta/rice yesterday	LOGISTIC-BINARY	-0.113408735959366	-0.209316185322348	-0.0175603025236026	0.0203966850077262	5726	1010	4716
Volume	Kidney	104200	Courgette intake	Online follow-up	Fruit/vegetables yesterday	ORDERED-LOGISTIC	0.195461401471847	0.0290702294659186	0.361852573477776	0.0213473312308363	5724	NA	NA
Volume	Kidney	102200	Doughnut intake	Online follow-up	Soup/snacks/pastries yesterday	LOGISTIC-BINARY	-0.460909080505784	-0.83998012104843	-0.0570550802268855	0.021654330855884	5715	43	5672
Volume	Kidney	22660#101	Gap coding: Paid work for less than 15 hours per week on average or lasting less than 6 months	Online follow-up	Employment history	LOGISTIC-BINARY	0.0654411799003419	0.0091075932019576	0.121793445531587	0.0228134594593623	20212	3393	16819
Volume	Kidney	20536-0	Weight change during worst episode of depression	Online follow-up	Depression	MULTINOMIAL-LOGISTIC	NA	NA	NA	0.023236870404058	NA	NA	NA
Volume	Kidney	20447	Depression possibly related to stressful or traumatic event	Online follow-up	Depression	LOGISTIC-BINARY	0.0611277271365404	0.00785309391278782	0.114450557290698	0.0245677269111094	14963	10873	4090
Volume	Kidney	21041	Degree to which abdominal pain/discomfort/altered bowel habits affect/interfere with life in general	Online follow-up	Digestive health	ORDERED-LOGISTIC	-0.0358481906572719	-0.067107582997882	-0.00458879831666176	0.0246012911267215	30052	NA	NA
Volume	Kidney	100770	Porridge intake	Online follow-up	Cereal yesterday	ORDERED-LOGISTIC	0.119439398569726	0.0151962871973339	0.223682509942117	0.0247605404285059	5726	NA	NA
Volume	Kidney	101230	Naan bread intake	Online follow-up	Bread/pasta/rice yesterday	ORDERED-LOGISTIC	0.280636553122204	0.0352580473441731	0.526015058900235	0.025024349991003	5724	NA	NA
Volume	Kidney	21076	Vomiting when IBS symptoms first began	Online follow-up	Digestive health	LOGISTIC-BINARY	-0.244097073822993	-0.460242792850798	-0.0293561316450249	0.0264457355934351	3288	209	3079
Volume	Kidney	20541	Difficulty stopping worrying during worst period of anxiety	Online follow-up	Anxiety	LOGISTIC-BINARY	0.148474813440242	0.0167582310830123	0.279947230016121	0.0270216850598278	7971	7497	474
Volume	Kidney	20084#473	Vitamin and/or mineral supplement use: Glucosamine/chondroitin	Online follow-up	Vitamin/mineral supplements yesterday	LOGISTIC-BINARY	0.118745376756696	0.0135103235679519	0.224297982913037	0.0272099659382343	5726	901	4825
Volume	Kidney	100014	Folate	Online follow-up	Estimated nutrients yesterday	LINEAR	0.0417450708265187	0.00469263384199905	0.0787975078110384	0.0272381010241175	5729	NA	NA
Volume	Kidney	20551#2	Substance of prescription or over-the-counter medication addiction: A painkiller	Online follow-up	Addictions	LOGISTIC-BINARY	0.389619449979249	0.0391223877873762	0.730983669945126	0.0275335763086743	26718	66	26652
Volume	Kidney	103290	Other vegetarian alternative intake	Online follow-up	Vegetarian alternatives yesterday	LOGISTIC-BINARY	-0.434302440252776	-0.806213167998136	-0.0375689570165494	0.0276710012158016	5712	53	5659
Volume	Kidney	102090	Yogurt intake	Online follow-up	Soup/snacks/pastries yesterday	ORDERED-LOGISTIC	0.0914991397309198	0.00986175376502219	0.173136525696817	0.0280779176220731	5726	NA	NA
Volume	Kidney	104560	Pear intake	Online follow-up	Fruit/vegetables yesterday	ORDERED-LOGISTIC	0.135586900813009	0.0144601976600368	0.256713603965981	0.0282773692193682	5720	NA	NA
Volume	Kidney	22505	Years of bringing up phlegm/sputum/mucus on most days	Online follow-up	Medical information	LINEAR	-0.0733766381627367	-0.139179431626735	-0.00757384469873812	0.0288708260262769	1738	NA	NA
Volume	Kidney	20544#13	Mental health problems ever diagnosed by a professional: Psychological over-eating or binge-eating	Online follow-up	Mental distress	LOGISTIC-BINARY	0.328769812599933	0.0292651691475496	0.620001733756927	0.0292946405027472	26659	86	26573
Volume	Kidney	104130	Beetroot intake	Online follow-up	Fruit/vegetables yesterday	ORDERED-LOGISTIC	0.17563652377215	0.0169686706500575	0.334304376894242	0.0300782220724869	5724	NA	NA
Volume	Kidney	20090#396	Type of fat/oil used in cooking: Other type fat	Online follow-up	Spreads/sauces/cooking oils yesterday	LOGISTIC-BINARY	0.492508507027141	0.0398943503619096	0.932963104916876	0.0309248495782084	5726	39	5687
Volume	Kidney	100015	Vitamin C	Online follow-up	Estimated nutrients yesterday	LINEAR	0.041248921940318	0.00374347756606917	0.0787543663145668	0.0311216562622644	5729	NA	NA
Volume	Kidney	100180	Squash intake	Online follow-up	Hot/cold beverages yesterday	ORDERED-LOGISTIC	-0.123865745510681	-0.236652527791483	-0.0110789632298801	0.031398416715316	5708	NA	NA
Volume	Kidney	100160	Low calorie drink intake	Online follow-up	Hot/cold beverages yesterday	ORDERED-LOGISTIC	0.121505827272341	0.0104143288557037	0.232597325688979	0.0320965840144649	5726	NA	NA
Volume	Kidney	102730	White rice intake	Online follow-up	Bread/pasta/rice yesterday	ORDERED-LOGISTIC	0.133389681351584	0.0106849482314721	0.256094414471696	0.0331594467590832	5726	NA	NA
Volume	Kidney	102360	Sweet biscuits intake	Online follow-up	Soup/snacks/pastries yesterday	ORDERED-LOGISTIC	-0.10571749068417	-0.203366988566148	-0.00806799280219309	0.0338866816156053	5722	NA	NA
Volume	Kidney	102350	Chocolate biscuits intake	Online follow-up	Soup/snacks/pastries yesterday	ORDERED-LOGISTIC	-0.134381462983679	-0.259404392400323	-0.00935853356703487	0.035186699380209	5723	NA	NA
Volume	Kidney	100380	Intake of artificial sweetener added to coffee	Online follow-up	Hot/cold beverages yesterday	ORDERED-LOGISTIC	0.182983060423903	0.0114066827503526	0.354559438097453	0.0366355298946432	5717	NA	NA
Volume	Kidney	20530-0	Witnessed sudden violent death	Online follow-up	Traumatic events	MULTINOMIAL-LOGISTIC	NA	NA	NA	0.0369492825368668	NA	NA	NA
Volume	Kidney	104260	Onion intake	Online follow-up	Fruit/vegetables yesterday	ORDERED-LOGISTIC	0.0932896095349085	0.00560842318523724	0.18097079588458	0.0370809987135417	5723	NA	NA
Volume	Kidney	22609#1	Workplace very dusty	Online follow-up	Employment history	LOGISTIC-BINARY	-0.0430005944462252	-0.0838635044577021	-0.00216379981813819	0.0390800498476369	20940	7336	13604
Volume	Kidney	20087#188	Types of spread used on bread/crackers: Unknown margarine on bread/crackers	Online follow-up	Bread/pasta/rice yesterday	LOGISTIC-BINARY	-0.195555885441003	-0.380147927849531	-0.00858237300483571	0.0392484162519555	5726	223	5503
Volume	Kidney	21061	Degree bothered by trouble sleeping in the last 3 months	Online follow-up	Digestive health	ORDERED-LOGISTIC	0.0331351143741219	0.00147716226769806	0.0647930664805458	0.0402316443667578	30158	NA	NA
Volume	Kidney	20548#9	Manifestations of mania or irritability: I was more active than usual	Online follow-up	Mania	LOGISTIC-BINARY	0.0825171432306639	0.00360679526754384	0.161403599737545	0.0403951254160901	26679	1319	25360
Volume	Kidney	100920-2102	Type milk consumed	Online follow-up	Milk/eggs/cheese yesterday	MULTINOMIAL-LOGISTIC	NA	NA	NA	0.0404130498027501	NA	NA	NA
Volume	Kidney	22604#3	Work hours - lumped category	Online follow-up	Employment history	LOGISTIC-BINARY	-0.0410969136820745	-0.0806632714472969	-0.00155496844956126	0.0416891256632007	21105	11856	9249
Volume	Kidney	103060	Poultry intake	Online follow-up	Meat/fish yesterday	ORDERED-LOGISTIC	0.0912001383222224	0.00334002054835386	0.179060256096091	0.0419472481226979	5724	NA	NA
Volume	Kidney	21040	Satisfaction with bowel habits	Online follow-up	Digestive health	ORDERED-LOGISTIC	-0.0299845265423103	-0.058977165893823	-9.91887190797607e-4	0.0426658633853645	30044	NA	NA
Volume	Kidney	100490	Intake of sugar added to tea	Online follow-up	Hot/cold beverages yesterday	ORDERED-LOGISTIC	-0.126545473019441	-0.249299244663544	-0.00379170137533834	0.0433747176325328	5726	NA	NA
Volume	Kidney	20502	Ever had period extreme irritability	Online follow-up	Mania	LOGISTIC-BINARY	0.042059970218584	0.00117333570187603	0.0829703070218166	0.0438245025498194	25992	6883	19109
Volume	Kidney	20454	Maximum frequency of taking cannabis	Online follow-up	Cannabis use	ORDERED-LOGISTIC	0.0807194982599585	0.00207040776317176	0.159368588756745	0.0443106303415336	5725	NA	NA
Volume	Kidney	20534	Sleeping too much	Online follow-up	Depression	LOGISTIC-BINARY	-0.0732847830774881	-0.144781377458267	-0.001918213421496	0.0443152661711466	10423	2127	8296
Volume	Kidney	20497	Repeated disturbing thoughts of stressful experience in past month	Online follow-up	Traumatic events	ORDERED-LOGISTIC	0.0406816500413919	9.67889252180144e-4	0.0803954108306036	0.044678224716114	26766	NA	NA
Volume	Kidney	100530	Flavoured milk intake	Online follow-up	Hot/cold beverages yesterday	ORDERED-LOGISTIC	-0.264040404640035	-0.523712170509688	-0.00436863877038207	0.0463126916818758	5723	NA	NA
Volume	Kidney	22664	Year gap ended	Online follow-up	Employment history	LINEAR	-0.027252512168908	-0.0540776116623485	-4.27412675467396e-4	0.0464604106737102	9880	NA	NA
Volume	Kidney	22630#1	Day shifts worked: Shift pattern was worked for whole of job	Online follow-up	Employment history	LOGISTIC-BINARY	-0.0781448083314907	-0.155398518766768	-8.3521981160802e-4	0.0475113672632707	21105	1478	19627
Volume	Kidney	20096#1	Size of red wine glass drunk: small (125ml)	Online follow-up	Alcoholic beverages yesterday	LOGISTIC-BINARY	0.159070158981733	0.00169519597565964	0.316769183789441	0.0478848900685602	5726	360	5366
Volume	Kidney	102370	Cereal bar intake	Online follow-up	Soup/snacks/pastries yesterday	ORDERED-LOGISTIC	-0.161801764851817	-0.323107628221648	-4.95901481986527e-4	0.0493450321753112	5718	NA	NA
Volume	Kidney	20548#8	Manifestations of mania or irritability: I was more confident than usual	Online follow-up	Mania	LOGISTIC-BINARY	0.101070768474755	5.45720694350551e-5	0.2020005997822	0.0498196840342176	26679	767	25912
Volume	Kidney	100890	Milk added to cereal	Online follow-up	Cereal yesterday	ORDERED-LOGISTIC	-0.0771368013044687	-0.154243347700661	-3.02549082768777e-5	0.0499554370928954	5726	NA	NA
Volume	Kidney	102810	Low fat hard cheese intake	Online follow-up	Milk/eggs/cheese yesterday	ORDERED-LOGISTIC	0.172587007596856	-6.13157209386539e-4	0.345787172403099	0.0508620814278065	5723	NA	NA
Volume	Kidney	102260	Chocolate bar intake	Online follow-up	Soup/snacks/pastries yesterday	ORDERED-LOGISTIC	-0.132980190920346	-0.267276564042766	0.00131618220207333	0.0523338118733242	5720	NA	NA
Volume	Kidney	104220	Garlic intake	Online follow-up	Fruit/vegetables yesterday	ORDERED-LOGISTIC	0.128403333219355	-0.00137137290555336	0.258178039344264	0.0525164401916774	5726	NA	NA
Volume	Kidney	20096#3	Size of red wine glass drunk: large (250ml)	Online follow-up	Alcoholic beverages yesterday	LOGISTIC-BINARY	0.272426510254414	-0.00398623144379774	0.546702263543978	0.052779098031942	5726	103	5623
Volume	Kidney	20515	Recent trouble relaxing	Online follow-up	Anxiety	ORDERED-LOGISTIC	0.0391698433516215	-4.79961502820023e-4	0.0788196482060631	0.0528449556223836	26739	NA	NA
Volume	Kidney	100002	Energy	Online follow-up	Estimated nutrients yesterday	LINEAR	0.0356294938712837	-5.03025596775508e-4	0.0717620133393429	0.0532747512787684	5729	NA	NA
Volume	Kidney	20094#5	Type of bread roll eaten: other	Online follow-up	Bread/pasta/rice yesterday	LOGISTIC-BINARY	0.73986060104037	-0.0246946117570668	1.47733737549998	0.0538523596313059	5726	13	5713
Volume	Kidney	100580	Alcohol consumed	Online follow-up	Alcoholic beverages yesterday	LOGISTIC-BINARY	0.0746508983787607	-0.00159812135213015	0.151046017659564	0.0551580557686712	5726	2878	2848
Volume	Kidney	20431	Ever addicted to a behaviour or miscellanous	Online follow-up	Addictions	LOGISTIC-BINARY	-0.166914654753418	-0.338635177895578	0.00308814578608247	0.0553368566637614	1471	396	1075
Volume	Kidney	100290	Cappuccino intake	Online follow-up	Hot/cold beverages yesterday	ORDERED-LOGISTIC	0.178744508179759	-0.00441334477014393	0.361902361129663	0.0558282198262033	5719	NA	NA
Volume	Kidney	102620	Homemade soup intake	Online follow-up	Soup/snacks/pastries yesterday	ORDERED-LOGISTIC	0.146375591414245	-0.00401008827161814	0.296761271100108	0.0564764667031595	5723	NA	NA
Volume	Kidney	100800	Muesli intake	Online follow-up	Cereal yesterday	ORDERED-LOGISTIC	0.0959955721769813	-0.00343069119937157	0.195421835553334	0.0584931542832872	5726	NA	NA
Volume	Kidney	22166	Recent medication for hayfever or allergic rhinitis	Online follow-up	Medical information	LOGISTIC-BINARY	0.0810481588958796	-0.0031002276518236	0.165405062036925	0.0592940935767185	4958	2320	2638
Volume	Kidney	20458	General happiness	Online follow-up	Happiness and subjective well-being	ORDERED-LOGISTIC	-0.0319921737129386	-0.0652617017112352	0.00127735428535797	0.059475104938745	26676	NA	NA
Volume	Kidney	102140	Milk-based pudding intake	Online follow-up	Soup/snacks/pastries yesterday	ORDERED-LOGISTIC	-0.182703565207074	-0.37369916490346	0.00829203448931259	0.0608575504831407	5720	NA	NA
Volume	Kidney	100910	Intake of artificial sweetener added to cereal	Online follow-up	Cereal yesterday	ORDERED-LOGISTIC	0.250197899334401	-0.0127481287988333	0.513143927467635	0.0622371407611424	5720	NA	NA
Volume	Kidney	102700	Starchy food consumers	Online follow-up	Bread/pasta/rice yesterday	LOGISTIC-BINARY	0.080881859033271	-0.00446352742306542	0.16645162339648	0.0635404226113936	5726	1628	4098
Volume	Kidney	104020	Fried potatoes intake	Online follow-up	Fruit/vegetables yesterday	ORDERED-LOGISTIC	-0.0934682617886277	-0.192548557633396	0.00561203405614015	0.0645129226818857	5726	NA	NA
Volume	Kidney	20544#2	Mental health problems ever diagnosed by a professional: Schizophrenia	Online follow-up	Mental distress	LOGISTIC-BINARY	0.558717960195742	-0.0501961933570493	1.14387344199665	0.0675810230807698	26659	17	26642
Volume	Kidney	104240	Lettuce intake	Online follow-up	Fruit/vegetables yesterday	ORDERED-LOGISTIC	0.084229433634067	-0.00669779725253428	0.175156664520668	0.0694815297277002	5720	NA	NA
Volume	Kidney	22640#1	Mixture of day and night shifts worked: Shift pattern was worked for whole of job	Online follow-up	Employment history	LOGISTIC-BINARY	0.0487040132722246	-0.00415040326923738	0.101594047720447	0.070989159530626	21105	3224	17881
Volume	Kidney	21051	Degree bothered by headaches in the last 3 months	Online follow-up	Digestive health	ORDERED-LOGISTIC	-0.0321945412596439	-0.0671656488112612	0.00277656629197343	0.0711814131037413	30160	NA	NA
Volume	Kidney	20105#79	Liquid used to make porridge: Porridge with milk	Online follow-up	Cereal yesterday	LOGISTIC-BINARY	0.110961586883992	-0.00945188939641561	0.231603523892231	0.0711823813932433	5726	655	5071
Volume	Kidney	20547#3	Activities undertaken to treat depression: Other therapeutic activities such as mindfulness, yoga or art classes	Online follow-up	Depression	LOGISTIC-BINARY	0.0633455165316621	-0.00595443507582857	0.132606304609548	0.0731313330859117	26700	2051	24649
Volume	Kidney	20085#3	Reason for not eating or drinking normally: Ill	Online follow-up	Typical diet yesterday	LOGISTIC-BINARY	-0.42454842255814	-0.871516264764796	0.0632372725499009	0.0778322240467653	5726	34	5692
Volume	Kidney	20544#18	Mental health problems ever diagnosed by a professional: Attention deficit or attention deficit and hyperactivity disorder (ADD/ADHD)	Online follow-up	Mental distress	LOGISTIC-BINARY	0.571430998252206	-0.0806316273036332	1.18885606736611	0.0784646718525406	26659	16	26643
Volume	Kidney	100250	Instant coffee intake	Online follow-up	Hot/cold beverages yesterday	ORDERED-LOGISTIC	0.0631628767062233	-0.00766834104955058	0.133994094461997	0.0805524227511357	5726	NA	NA
Volume	Kidney	20109#4	Ingredients in homemade soup: Pulses	Online follow-up	Soup/snacks/pastries yesterday	LOGISTIC-BINARY	0.30980223494324	-0.0406013705984497	0.655775156096281	0.0819026564916099	5726	69	5657
Volume	Kidney	20427	Frequent trouble falling or staying asleep during worst period of anxiety	Online follow-up	Anxiety	LOGISTIC-BINARY	0.0739617630014067	-0.00932682042033349	0.157379817643438	0.0819552030949978	7978	6533	1445
Volume	Kidney	102080	Yogurt/ice-cream consumers	Online follow-up	Soup/snacks/pastries yesterday	LOGISTIC-BINARY	0.0691142902416563	-0.00912910758167059	0.147541919960226	0.0836811420428484	5726	2247	3479
Volume	Kidney	20501	Ever had period of mania / excitability	Online follow-up	Mania	LOGISTIC-BINARY	0.0760093133870077	-0.0105422033935789	0.162527206824222	0.0851773141578603	26152	1084	25068
Volume	Kidney	104420	Prune intake	Online follow-up	Fruit/vegetables yesterday	ORDERED-LOGISTIC	0.185627776741311	-0.026467274270137	0.39772282775276	0.08632514219842	5708	NA	NA
Volume	Kidney	21052	Degree bothered by chest pain in the last 3 months	Online follow-up	Digestive health	ORDERED-LOGISTIC	-0.0423181641543321	-0.0909542692013434	0.00631794089267917	0.0881320209321368	30151	NA	NA
Volume	Kidney	101350	Number of baguettes with butter/margarine	Online follow-up	Bread/pasta/rice yesterday	ORDERED-LOGISTIC	-0.139424811002971	-0.299727533798618	0.0208779117926765	0.0883005282316774	5724	NA	NA
Volume	Kidney	20463	Ever heard an un-real voice	Online follow-up	Unusual and psychotic experiences	LOGISTIC-BINARY	-0.114312064184155	-0.245529993029956	0.0173357638053426	0.0884274559419451	26692	468	26224
Volume	Kidney	100710	Beer/cider intake	Online follow-up	Alcoholic beverages yesterday	ORDERED-LOGISTIC	0.0843996993199652	-0.0131229101758636	0.181922308815794	0.0898928159829268	5726	NA	NA
Volume	Kidney	20091#4	Type of sliced bread eaten: seeded	Online follow-up	Bread/pasta/rice yesterday	LOGISTIC-BINARY	0.103045327758205	-0.0164561778849468	0.222832362366143	0.0914193181288989	5726	648	5078
Volume	Kidney	20419	Difficulty concentrating during worst period of anxiety	Online follow-up	Anxiety	LOGISTIC-BINARY	0.0667059014132873	-0.0108866778160916	0.144427796099821	0.0922044472928625	7827	5968	1859
Volume	Kidney	20508	Recent trouble concentrating on things	Online follow-up	Depression	ORDERED-LOGISTIC	0.0391257533196757	-0.00657030878772016	0.0848218154270715	0.0933228634750148	26771	NA	NA
Volume	Kidney	22640#9	Mixture of day and night shifts worked: This type of shift pattern was not worked during job	Online follow-up	Employment history	LOGISTIC-BINARY	-0.0549158887560943	-0.119165462657909	0.00935393271855968	0.0939393631023756	21105	2152	18953
Volume	Kidney	102270	White chocolate intake	Online follow-up	Soup/snacks/pastries yesterday	ORDERED-LOGISTIC	-0.426056372553455	-0.928144853214941	0.0760321081080311	0.0963296390322515	5718	NA	NA
Volume	Kidney	103150	Tinned tuna intake	Online follow-up	Meat/fish yesterday	ORDERED-LOGISTIC	0.142591277773632	-0.0258118413099537	0.310994396857217	0.09705440235691	5726	NA	NA
Volume	Kidney	20519	Recent feelings of tiredness or low energy	Online follow-up	Depression	ORDERED-LOGISTIC	-0.0289592161330481	-0.0632744769461147	0.00535604468001854	0.0981240516616744	26756	NA	NA
Volume	Kidney	20548#2	Manifestations of mania or irritability: I was more restless than usual	Online follow-up	Mania	LOGISTIC-BINARY	0.0464246596529756	-0.00881220863094662	0.101675601705927	0.0995370667431883	26679	2909	23770
Volume	Kidney	20544#11	Mental health problems ever diagnosed by a professional: Depression	Online follow-up	Mental distress	LOGISTIC-BINARY	-0.0367673651340529	-0.0807334008962567	0.00719150412734017	0.101157120321394	26673	5497	21176
Volume	Kidney	100510	Other non-alcoholic drinks	Online follow-up	Hot/cold beverages yesterday	LOGISTIC-BINARY	-0.0934560318458552	-0.205189097941405	0.0184540639111645	0.1013750748284	5726	768	4958
Volume	Kidney	22606#0	Workplace very noisy: Rarely/never	Online follow-up	Employment history	LOGISTIC-BINARY	-0.0392405082498726	-0.0863263958066006	0.00781791927246299	0.102264129748133	21094	16530	4564
Volume	Kidney	102770	Couscous intake	Online follow-up	Bread/pasta/rice yesterday	ORDERED-LOGISTIC	0.240620274873589	-0.05055651368697	0.531797063434148	0.105355453674825	5726	NA	NA
Volume	Kidney	20477	Ever talked to a health professional about unusual or psychotic experiences	Online follow-up	Unusual and psychotic experiences	LOGISTIC-BINARY	0.171397913819115	-0.0363676304384612	0.379057322536464	0.105408393624993	1256	216	1040
Volume	Kidney	100830	Plain cereal intake	Online follow-up	Cereal yesterday	ORDERED-LOGISTIC	-0.105457870622451	-0.233155759903325	0.0222400186584229	0.105580169194941	5726	NA	NA
Volume	Kidney	20103#1	Thickness of butter/margarine spread on oatcakes: thin	Online follow-up	Bread/pasta/rice yesterday	LOGISTIC-BINARY	-0.431217874660205	-0.919696596937169	0.123884262562954	0.105689023830642	5726	23	5703
Volume	Kidney	20474	Ever believed in un-real communications or signs	Online follow-up	Unusual and psychotic experiences	LOGISTIC-BINARY	0.177167734579865	-0.0382316232118591	0.391097110341512	0.10611979187746	26723	173	26550
Volume	Kidney	102210	Sponge pudding intake	Online follow-up	Soup/snacks/pastries yesterday	ORDERED-LOGISTIC	-0.191461935323566	-0.423898760137885	0.0409748894907531	0.106478994871938	5719	NA	NA
Volume	Kidney	22614#1	Worked with pesticides	Online follow-up	Employment history	LOGISTIC-BINARY	0.0782859222240592	-0.0169070482664763	0.17351864640048	0.107119375910307	20507	828	19679
Volume	Kidney	21055	Degree bothered by feeling heart pound/race in the last 3 months	Online follow-up	Digestive health	ORDERED-LOGISTIC	0.0304912546348761	-0.00660355860577769	0.0675860678755298	0.107172183383881	30162	NA	NA
Volume	Kidney	20507	Recent feelings of inadequacy	Online follow-up	Depression	ORDERED-LOGISTIC	0.0369401333768671	-0.0083223532955661	0.0822026200493002	0.109695656154292	26697	NA	NA
Volume	Kidney	102050	Croissant intake	Online follow-up	Soup/snacks/pastries yesterday	ORDERED-LOGISTIC	-0.217338273105119	-0.484788182690274	0.0501116364800361	0.111270901963232	5723	NA	NA
Volume	Kidney	20528-0	Diagnosed with life-threatening illness	Online follow-up	Traumatic events	MULTINOMIAL-LOGISTIC	NA	NA	NA	0.113558711452548	NA	NA	NA
Volume	Kidney	21058	Degree bothered by urinary frequency/bladder irritability in the last 3 months	Online follow-up	Digestive health	ORDERED-LOGISTIC	0.0260708179920079	-0.00626533616028237	0.0584069721442981	0.114063276694395	30152	NA	NA
Volume	Kidney	20544#7	Mental health problems ever diagnosed by a professional: Obsessive compulsive disorder (OCD)	Online follow-up	Mental distress	LOGISTIC-BINARY	0.195524046489665	-0.0501661034699851	0.438696390676301	0.117449832055212	26662	136	26526
Volume	Kidney	20468	Ever believed in an un-real conspiracy against self	Online follow-up	Unusual and psychotic experiences	LOGISTIC-BINARY	-0.160834090790047	-0.361832605285713	0.0422939914818865	0.119364365408624	26726	177	26549
Volume	Kidney	20526-0	Been in serious accident believed to be life-threatening	Online follow-up	Traumatic events	MULTINOMIAL-LOGISTIC	NA	NA	NA	0.119364701606387	NA	NA	NA
Volume	Kidney	20540	Multiple worries during worst period of anxiety	Online follow-up	Anxiety	LOGISTIC-BINARY	0.0589796902456763	-0.0153550977798089	0.133442573020262	0.120163864163413	7872	5831	2041
Volume	Kidney	20552#1	Behavioural and miscellaneous addictions: Something else not mentioned	Online follow-up	Addictions	LOGISTIC-BINARY	0.246237138394368	-0.065783378112782	0.554359052991365	0.120268602657308	26711	74	26637
Volume	Kidney	102180	Fruitcake intake	Online follow-up	Soup/snacks/pastries yesterday	ORDERED-LOGISTIC	-0.135785569672945	-0.307394311401554	0.0358231720556631	0.120993755690423	5721	NA	NA
Volume	Kidney	20091#5	Type of sliced bread eaten: other	Online follow-up	Bread/pasta/rice yesterday	LOGISTIC-BINARY	-0.215517866500837	-0.484600079787443	0.0616638614471473	0.122906962005194	5726	101	5625
Volume	Kidney	20091#3	Type of sliced bread eaten: wholemeal	Online follow-up	Bread/pasta/rice yesterday	LOGISTIC-BINARY	0.0676511037673862	-0.0183140617246289	0.153823285179445	0.12334173541912	5726	1479	4247
Volume	Kidney	104380	Other vegetables intake	Online follow-up	Fruit/vegetables yesterday	ORDERED-LOGISTIC	0.14690147022926	-0.0407139339690886	0.334516874427609	0.124922544931155	5722	NA	NA
Volume	Kidney	100024	Calcium	Online follow-up	Estimated nutrients yesterday	LINEAR	0.0290876718441369	-0.00813562335906047	0.0663109670473344	0.125598671909378	5729	NA	NA
Volume	Kidney	20104#3	Thickness of butter/margarine spread on other bread: thick	Online follow-up	Bread/pasta/rice yesterday	LOGISTIC-BINARY	0.529437172361142	-0.177263964890294	1.20307091885042	0.134407123093474	5726	14	5712
Volume	Kidney	20435	Difficulty concentrating during worst depression	Online follow-up	Depression	LOGISTIC-BINARY	0.0476971491199837	-0.0147853178496223	0.110219177082333	0.134691032921932	13326	10610	2716
Volume	Kidney	20523	Physical violence by partner or ex-partner as an adult	Online follow-up	Traumatic events	ORDERED-LOGISTIC	0.0417927266283113	-0.0132274456607107	0.0968128989173333	0.136553552254055	26740	NA	NA
Volume	Kidney	20088#335	Types of spreads/sauces consumed: Yeast extract	Online follow-up	Spreads/sauces/cooking oils yesterday	LOGISTIC-BINARY	0.141159239989811	-0.0450851084800897	0.327748642354406	0.138048874633888	5726	241	5485
Volume	Kidney	21035	Currently (in last 3 months) suffer from abdominal pain	Online follow-up	Digestive health	LOGISTIC-BINARY	-0.0288788860976086	-0.0671177441403825	0.00935951208764541	0.138791562046291	30115	8361	21754
Volume	Kidney	102860	Cheese spread intake	Online follow-up	Milk/eggs/cheese yesterday	ORDERED-LOGISTIC	-0.2600411027894	-0.607532915769174	0.0874507101903746	0.142502711117307	5713	NA	NA
Volume	Kidney	104170	Carrot intake	Online follow-up	Fruit/vegetables yesterday	ORDERED-LOGISTIC	-0.0610536234614311	-0.143257866683695	0.0211506197608331	0.145530390415632	5718	NA	NA
Volume	Kidney	22641	Period spent working mix of day and night shifts	Online follow-up	Employment history	LINEAR	0.0506155306144724	-0.0176286117390266	0.118859672967971	0.145925035975919	1620	NA	NA
Volume	Kidney	20456	Ever addicted to illicit or recreational drugs	Online follow-up	Addictions	LOGISTIC-BINARY	0.212076084091044	-0.0752801400161936	0.498014462794305	0.14656907440915	1469	107	1362
Volume	Kidney	20086#8	Type of special diet followed: Gluten-free	Online follow-up	Typical diet yesterday	LOGISTIC-BINARY	-0.232546367640973	-0.542248649432568	0.0862078517702813	0.148401865903747	5726	86	5640
Volume	Kidney	20520	Recent worrying too much about different things	Online follow-up	Anxiety	ORDERED-LOGISTIC	0.0285397541925141	-0.0102544532750171	0.0673339616600453	0.149338638986355	26716	NA	NA
Volume	Kidney	104270	Parsnip intake	Online follow-up	Fruit/vegetables yesterday	ORDERED-LOGISTIC	0.147207424051468	-0.0530162944901326	0.347431142593068	0.14963477556476	5717	NA	NA
Volume	Kidney	103230	Other fish intake	Online follow-up	Meat/fish yesterday	ORDERED-LOGISTIC	0.243784946232011	-0.0886098291128605	0.576179721576883	0.150631026677365	5718	NA	NA
Volume	Kidney	103280	Quorn intake	Online follow-up	Vegetarian alternatives yesterday	ORDERED-LOGISTIC	0.240616361026806	-0.0909869836624736	0.572219705716085	0.155022355534578	5720	NA	NA
Volume	Kidney	22611#1	Workplace had a lot of cigarette smoke from other people smoking	Online follow-up	Employment history	LOGISTIC-BINARY	0.0285331636702332	-0.0107916844553898	0.0678726634838662	0.155031919116281	20966	10532	10434
Volume	Kidney	20429	Easily tired during worst period of anxiety	Online follow-up	Anxiety	LOGISTIC-BINARY	0.0535026007614857	-0.0202202700000515	0.127380343197901	0.155256063347069	7629	5401	2228
Volume	Kidney	104520	Melon intake	Online follow-up	Fruit/vegetables yesterday	ORDERED-LOGISTIC	0.147830758124922	-0.05699057379978	0.352652090049623	0.157229916006439	5723	NA	NA
Volume	Kidney	20084#470	Vitamin and/or mineral supplement use: Multivitamin with calcium	Online follow-up	Vitamin/mineral supplements yesterday	LOGISTIC-BINARY	0.334137370350195	-0.135020959926614	0.789717753860008	0.157925247955033	5726	39	5687
Volume	Kidney	20483	Ever attempted suicide	Online follow-up	Self-harm behaviours	LOGISTIC-BINARY	0.133237217857935	-0.0514973075553162	0.319087700109855	0.158275403625337	1070	569	501
Volume	Kidney	20090#352	Type of fat/oil used in cooking: Cooking fat unknown	Online follow-up	Spreads/sauces/cooking oils yesterday	LOGISTIC-BINARY	-0.0678044630474342	-0.162269027851184	0.0267095858789091	0.15949624139639	5726	1079	4647
Volume	Kidney	103090	Liver intake	Online follow-up	Meat/fish yesterday	ORDERED-LOGISTIC	0.219394188057759	-0.0876460287487246	0.526434404864243	0.161416362968358	5719	NA	NA
Volume	Kidney	20099#1	Thickness of butter/margarine spread on baguettes: thin	Online follow-up	Bread/pasta/rice yesterday	LOGISTIC-BINARY	-0.176487575646015	-0.421954913660314	0.0734358537551466	0.163391734968162	5726	123	5603
Volume	Kidney	20544#14	Mental health problems ever diagnosed by a professional: Autism, Asperger's or autistic spectrum disorder	Online follow-up	Mental distress	LOGISTIC-BINARY	0.347795866948039	-0.148340949733476	0.827668393898863	0.164222804291849	26659	33	26626
Volume	Kidney	20090#379	Type of fat/oil used in cooking: Low fat dairy spread	Online follow-up	Spreads/sauces/cooking oils yesterday	LOGISTIC-BINARY	-0.272753936437713	-0.64702838861896	0.11980632474965	0.165963260669153	5726	51	5675
Volume	Kidney	21037	Number of days (out of 10) with abdominal pain	Online follow-up	Digestive health	ORDERED-LOGISTIC	0.039204859180173	-0.0165120832537778	0.0949218016141238	0.167889709082569	8294	NA	NA
Volume	Kidney	20544#5	Mental health problems ever diagnosed by a professional: Any other phobia (eg disabling fear of heights or spiders)	Online follow-up	Mental distress	LOGISTIC-BINARY	-0.12974754615166	-0.314212444773372	0.0556420819533085	0.169608598717689	26659	247	26412
Volume	Kidney	20544#12	Mental health problems ever diagnosed by a professional: Bulimia nervosa	Online follow-up	Mental distress	LOGISTIC-BINARY	-0.273496982083627	-0.658713556662356	0.120470328819297	0.170685430529097	26659	76	26583
Volume	Kidney	102280	Milk chocolate intake	Online follow-up	Soup/snacks/pastries yesterday	ORDERED-LOGISTIC	-0.105747747116587	-0.25706402285216	0.0455685286189861	0.170819693814387	5719	NA	NA
Volume	Kidney	100740	Other alcohol intake	Online follow-up	Alcoholic beverages yesterday	ORDERED-LOGISTIC	-0.24533326392052	-0.596616740943073	0.105950213102034	0.171102159742687	5721	NA	NA
Volume	Kidney	20086#9	Type of special diet followed: Lactose-free	Online follow-up	Typical diet yesterday	LOGISTIC-BINARY	0.258991708990622	-0.114404937905611	0.628773329656956	0.172610118384801	5726	64	5662
Volume	Kidney	22128	Doctor diagnosed emphysema	Online follow-up	Medical information	LOGISTIC-BINARY	-0.299983287971022	-0.713358171448053	0.141404779485689	0.17357088670131	21525	39	21486
Volume	Kidney	103200	Prawns intake	Online follow-up	Meat/fish yesterday	ORDERED-LOGISTIC	0.126532693056436	-0.0568138795517258	0.309879265664597	0.176221505089627	5723	NA	NA
Volume	Kidney	100350	Added milk to other coffee type	Online follow-up	Hot/cold beverages yesterday	LOGISTIC-BINARY	-0.391147726485189	-0.928367359893256	0.188936079472717	0.176579329364927	5726	24	5702
Volume	Kidney	20544#16	Mental health problems ever diagnosed by a professional: Anorexia nervosa	Online follow-up	Mental distress	LOGISTIC-BINARY	0.20477288820678	-0.0923304641582468	0.500849359341212	0.176699491493513	26659	126	26533
Volume	Kidney	101470	Number of crackers/crispbreads with butter/margarine	Online follow-up	Bread/pasta/rice yesterday	ORDERED-LOGISTIC	-0.138341886809384	-0.339486185030927	0.0628024114121594	0.17770091688435	5712	NA	NA
Volume	Kidney	20087#170	Types of spread used on bread/crackers: Polyunsaturated margarine on bread/crackers	Online follow-up	Bread/pasta/rice yesterday	LOGISTIC-BINARY	-0.0622098472280953	-0.153015811139773	0.02859734760565	0.179234556178074	5726	1195	4531
Volume	Kidney	104530	Orange intake	Online follow-up	Fruit/vegetables yesterday	ORDERED-LOGISTIC	0.0818323274026035	-0.0377053698213673	0.201370024626574	0.179727025931019	5719	NA	NA
Volume	Kidney	20106#211	Type of yogurt eaten: Full fat yogurt consumers	Online follow-up	Soup/snacks/pastries yesterday	LOGISTIC-BINARY	0.112903129958113	-0.052235293535003	0.278475344991262	0.181024386394647	5726	327	5399
Volume	Kidney	20090#354	Type of fat/oil used in cooking: Sunflower oil	Online follow-up	Spreads/sauces/cooking oils yesterday	LOGISTIC-BINARY	-0.0773301991452477	-0.190651920129178	0.0362619932919249	0.181554583685532	5726	694	5032
Volume	Kidney	20548#1	Manifestations of mania or irritability: I was more talkative than usual	Online follow-up	Mania	LOGISTIC-BINARY	0.0552740227697817	-0.0258238939162176	0.136349958972515	0.181575932191963	26679	1244	25435
Volume	Kidney	20090#364	Type of fat/oil used in cooking: Lard	Online follow-up	Spreads/sauces/cooking oils yesterday	LOGISTIC-BINARY	-0.233743656529245	-0.569800608477451	0.113633848781261	0.181975453972774	5726	63	5663
Volume	Kidney	104540	Satsuma intake	Online follow-up	Fruit/vegetables yesterday	ORDERED-LOGISTIC	0.0762376902206879	-0.0358845805486198	0.188359960989996	0.182682963935056	5726	NA	NA
Volume	Kidney	20087#173	Types of spread used on bread/crackers: Normal fat polyunsaturated margarine on bread/crackers	Online follow-up	Bread/pasta/rice yesterday	LOGISTIC-BINARY	-0.12747958343209	-0.31421917212232	0.0612409258768975	0.183525307227126	5726	231	5495
Volume	Kidney	20090#377	Type of fat/oil used in cooking: Dairy spread	Online follow-up	Spreads/sauces/cooking oils yesterday	LOGISTIC-BINARY	-0.169333853683769	-0.416834038505024	0.0822662857171264	0.184410764821371	5726	126	5600
Volume	Kidney	20442	Lifetime number of depressed periods	Online follow-up	Depression	ORDERED-LOGISTIC	0.0357587410873231	-0.0172212025458662	0.0887386847205124	0.185894041402403	12368	NA	NA
Volume	Kidney	21071	Infectious illness diagnosis status when IBS symptoms first began	Online follow-up	Digestive health	LOGISTIC-BINARY	0.121128318022545	-0.0589906819216179	0.300483020481384	0.18651701041172	3259	292	2967
Volume	Kidney	20099#2	Thickness of butter/margarine spread on baguettes: medium	Online follow-up	Bread/pasta/rice yesterday	LOGISTIC-BINARY	-0.164923700224547	-0.406732395254175	0.0822484772947304	0.187009443082889	5726	121	5605
Volume	Kidney	21027	Abdominal discomfort/pain for 6 months or longer	Online follow-up	Digestive health	LOGISTIC-BINARY	-0.0309974728775658	-0.0773533129867778	0.0153369595476083	0.189840236752935	15748	8084	7664
Volume	Kidney	20415	Ongoing addiction to alcohol	Online follow-up	Addictions	LOGISTIC-BINARY	0.166397430029822	-0.0815037265200476	0.417610751472378	0.190232778360639	534	244	290
Volume	Kidney	102440	Unsalted nuts intake	Online follow-up	Soup/snacks/pastries yesterday	ORDERED-LOGISTIC	-0.0946851807242352	-0.23790721741208	0.0485368559636093	0.195107805347366	5726	NA	NA
Volume	Kidney	102520	Soup consumers	Online follow-up	Soup/snacks/pastries yesterday	LOGISTIC-BINARY	0.0719763591922037	-0.0370833297039038	0.181305356515673	0.196358083817835	5726	801	4925
Volume	Kidney	20425	Ever worried more than most people would in similar situation	Online follow-up	Anxiety	LOGISTIC-BINARY	-0.0293733130764223	-0.0740936494829764	0.0153427946466556	0.197926567671605	22686	5771	16915
Volume	Kidney	100410	Rooibos tea intake	Online follow-up	Hot/cold beverages yesterday	ORDERED-LOGISTIC	0.136564700551667	-0.0732422162329261	0.34637161733626	0.202087422512328	5714	NA	NA
Volume	Kidney	22504	Bring up phlegm/sputum/mucus on most days	Online follow-up	Medical information	LOGISTIC-BINARY	0.0448698151893004	-0.024117128327004	0.113883109381991	0.202471270060351	21525	1738	19787
Volume	Kidney	102530	Powdered/instant soup intake	Online follow-up	Soup/snacks/pastries yesterday	LOGISTIC-BINARY	-0.167657839797917	-0.42285169901744	0.0922074113294593	0.203069665326231	5717	123	5594
Volume	Kidney	103030	Pork intake	Online follow-up	Meat/fish yesterday	ORDERED-LOGISTIC	0.0976128734566546	-0.0537980940919235	0.249023841005233	0.206430214170418	5721	NA	NA
Volume	Kidney	104350	Tinned tomato intake	Online follow-up	Fruit/vegetables yesterday	ORDERED-LOGISTIC	0.0832437121392189	-0.0466909885182717	0.21317841279671	0.209280920120812	5718	NA	NA
Volume	Kidney	20487	Felt hated by family member as a child	Online follow-up	Traumatic events	ORDERED-LOGISTIC	0.0313070234801538	-0.0175935830157633	0.0802076299760708	0.209553115926024	26728	NA	NA
Volume	Kidney	104290	Sweet pepper intake	Online follow-up	Fruit/vegetables yesterday	ORDERED-LOGISTIC	0.064638919771567	-0.0366782721638715	0.165956111707005	0.211186734666932	5725	NA	NA
Volume	Kidney	100440	Other tea intake	Online follow-up	Hot/cold beverages yesterday	ORDERED-LOGISTIC	-0.163907397317089	-0.422238440744149	0.0944236461099704	0.213701779101332	5718	NA	NA
Volume	Kidney	104910	Time spent doing moderate physical activity	Online follow-up	Physical activity yesterday	ORDERED-LOGISTIC	0.0416142177249892	-0.0246341019304724	0.107862537380451	0.218305800991227	5726	NA	NA
Volume	Kidney	100220	Fruit smoothie intake	Online follow-up	Hot/cold beverages yesterday	ORDERED-LOGISTIC	0.136627624793607	-0.0812373422301306	0.354492591817344	0.219064818115865	5719	NA	NA
Volume	Kidney	100480	Added milk to rooibos tea	Online follow-up	Hot/cold beverages yesterday	LOGISTIC-BINARY	0.182242985467921	-0.109964317529856	0.474104700909282	0.222215568532427	5724	112	5612
Volume	Kidney	102890	Mozzarella intake	Online follow-up	Milk/eggs/cheese yesterday	ORDERED-LOGISTIC	-0.167223180243732	-0.440349209780639	0.105902849293176	0.230181291595911	5723	NA	NA
Volume	Kidney	22660#107	Gap coding: Unemployed	Online follow-up	Employment history	LOGISTIC-BINARY	-0.0572124632210109	-0.150707840666042	0.0365105097091733	0.231037316196288	20049	913	19136
Volume	Kidney	102460	Crisp intake	Online follow-up	Soup/snacks/pastries yesterday	ORDERED-LOGISTIC	-0.0571708129317916	-0.150808086890461	0.0364664610268782	0.231478039872798	5726	NA	NA
Volume	Kidney	20088#344	Types of spreads/sauces consumed: Oil for drizzling	Online follow-up	Spreads/sauces/cooking oils yesterday	LOGISTIC-BINARY	0.141411564803076	-0.0900790785639217	0.372729250956608	0.231595341597739	5726	159	5567
Volume	Kidney	100260	Added milk to instant coffee	Online follow-up	Hot/cold beverages yesterday	ORDERED-LOGISTIC	0.0465402881203468	-0.0301743796652047	0.123254955905898	0.234463257339941	5726	NA	NA
Volume	Kidney	20106#210	Type of yogurt eaten: Low fat yogurt consumers	Online follow-up	Soup/snacks/pastries yesterday	LOGISTIC-BINARY	0.0548684117252829	-0.035608111769339	0.145542517930723	0.235025325849007	5726	1309	4417
Volume	Kidney	20084#482	Vitamin and/or mineral supplement use: Chromium	Online follow-up	Vitamin/mineral supplements yesterday	LOGISTIC-BINARY	-0.395107982426787	-1.01283966542397	0.272666320867218	0.237090398353751	5726	19	5707
Volume	Kidney	100300	Latte intake	Online follow-up	Hot/cold beverages yesterday	ORDERED-LOGISTIC	0.115799994667306	-0.0762993844900724	0.307899373824684	0.237449115152826	5711	NA	NA
Volume	Kidney	20102#3	Thickness of butter/margarine spread on crackers/crispbreads: thick	Online follow-up	Bread/pasta/rice yesterday	LOGISTIC-BINARY	-0.466184398427802	-1.1586846385516	0.345882067902055	0.237600298902344	5726	11	5715
Volume	Kidney	104140	Broccoli intake	Online follow-up	Fruit/vegetables yesterday	ORDERED-LOGISTIC	0.0639886935437708	-0.0423518967393507	0.170329283826892	0.238290010855432	5722	NA	NA
Volume	Kidney	22619#0	Breathing problems responsible for leaving job: No	Online follow-up	Employment history	LOGISTIC-BINARY	-0.0494496509793909	-0.132672780332548	0.0338408427349952	0.244429531452685	21105	1156	19949
Volume	Kidney	102020	Scotch pancake intake	Online follow-up	Soup/snacks/pastries yesterday	LOGISTIC-BINARY	0.414370376666336	-0.298357880408018	1.09322935722519	0.245356986493774	5711	14	5697
Volume	Kidney	104060	Mixed vegetable intake	Online follow-up	Fruit/vegetables yesterday	ORDERED-LOGISTIC	-0.0750844449459516	-0.201799792454609	0.0516309025627061	0.245534198310506	5726	NA	NA
Volume	Kidney	20132	Number of incorrect matches in round	Online follow-up	Pairs matching	LINEAR	0.0118139739026913	-0.0082062375478465	0.0318341853532291	0.247428991381143	19946	NA	NA
Volume	Kidney	103990	Vegetable consumers	Online follow-up	Fruit/vegetables yesterday	LOGISTIC-BINARY	0.0601083964377526	-0.0419691790373369	0.162068952705031	0.248090346261501	5726	4823	903
Volume	Kidney	100430	Herbal tea intake	Online follow-up	Hot/cold beverages yesterday	ORDERED-LOGISTIC	-0.081440932541159	-0.220347518364585	0.0574656532822675	0.250544099159665	5718	NA	NA
Volume	Kidney	100360	Decaffeinated coffee	Online follow-up	Hot/cold beverages yesterday	ORDERED-LOGISTIC	0.0635071396077109	-0.0451129995528097	0.172127278768231	0.251861942131426	5726	NA	NA
Volume	Kidney	100023	Starch	Online follow-up	Estimated nutrients yesterday	LINEAR	-0.021225888987918	-0.0575539504448541	0.0151021724690182	0.252083280679771	5729	NA	NA
Volume	Kidney	100730	Spirits intake	Online follow-up	Alcoholic beverages yesterday	ORDERED-LOGISTIC	0.0856796219037311	-0.0616683200250432	0.233027563832505	0.254461287311011	5711	NA	NA
Volume	Kidney	20512	Recent feelings of foreboding	Online follow-up	Anxiety	ORDERED-LOGISTIC	0.0284420139683578	-0.0205583283602596	0.0774423562969752	0.255267720345491	26687	NA	NA
Volume	Kidney	100860	Other cereal intake	Online follow-up	Cereal yesterday	ORDERED-LOGISTIC	-0.150944547611024	-0.412009306241715	0.110120211019668	0.257158292284003	5726	NA	NA
Volume	Kidney	102400	Savoury snack consumers	Online follow-up	Soup/snacks/pastries yesterday	LOGISTIC-BINARY	-0.0451158045663332	-0.12333868190032	0.0330527962578808	0.257990539669069	5726	2116	3610
Volume	Kidney	20554#5	Actions taken following self-harm: See own GP	Online follow-up	Self-harm behaviours	LOGISTIC-BINARY	0.100748521639656	-0.0743407949582996	0.274937986558909	0.258541044891352	26714	261	26453
Volume	Kidney	20084#484	Vitamin and/or mineral supplement use: Selenium	Online follow-up	Vitamin/mineral supplements yesterday	LOGISTIC-BINARY	0.171344006790029	-0.125906680298086	0.467640543485639	0.258952335575442	5726	93	5633
Volume	Kidney	21034	Frequency of loose/mushy/watery stools in the last 3 months	Online follow-up	Digestive health	ORDERED-LOGISTIC	0.0180496001943318	-0.0133091269781145	0.049408327366778	0.259267583027583	30149	NA	NA
Volume	Kidney	103020	Beef intake	Online follow-up	Meat/fish yesterday	ORDERED-LOGISTIC	0.0551337519428727	-0.0411466150075464	0.151414118893292	0.261753483206895	5721	NA	NA
Volume	Kidney	22643	Number of night shifts worked monthly during mixed shift periods	Online follow-up	Employment history	LINEAR	0.0217234043453908	-0.0162291079935533	0.059675916684335	0.261862232762616	5033	NA	NA
Volume	Kidney	100210	Pure fruit/vegetable juice intake	Online follow-up	Hot/cold beverages yesterday	ORDERED-LOGISTIC	0.0645150601957373	-0.048260724922699	0.177290845314174	0.262230832191301	5720	NA	NA
Volume	Kidney	21024	Ever diagnosed with IBS	Online follow-up	Digestive health	LOGISTIC-BINARY	-0.031314294900357	-0.0862974921283789	0.0236664110832906	0.264305112665481	29367	3349	26018
Volume	Kidney	104900	Time spent doing vigorous physical activity	Online follow-up	Physical activity yesterday	ORDERED-LOGISTIC	0.0404652211143802	-0.0310687982509699	0.11199924047973	0.267594805186122	5723	NA	NA
Volume	Kidney	20420	Longest period spent worried or anxious	Online follow-up	Anxiety	LINEAR	0.0214364735511462	-0.016498422733189	0.0593713698354814	0.268000104229732	5671	NA	NA
Volume	Kidney	20491	Someone to take to doctor when needed as a child	Online follow-up	Traumatic events	ORDERED-LOGISTIC	-0.0277556448915267	-0.0771441918020181	0.0216329020189646	0.270693035617682	26659	NA	NA
Volume	Kidney	20547#1	Activities undertaken to treat depression: Talking therapies, such as psychotherapy, counselling, group therapy or CBT	Online follow-up	Depression	LOGISTIC-BINARY	0.0243624467859364	-0.0190178839066861	0.067757177281212	0.271077495449754	26700	5848	20852
Volume	Kidney	22147	Age asthma diagnosed by doctor	Online follow-up	Medical information	LINEAR	0.0285773924600185	-0.022344626983272	0.0794994119033091	0.271240795322024	2695	NA	NA
Volume	Kidney	22130	Doctor diagnosed COPD (chronic obstructive pulmonary disease)	Online follow-up	Medical information	LOGISTIC-BINARY	-0.101885796810698	-0.282534749357776	0.0803010126442865	0.271568245773329	21525	227	21298
Volume	Kidney	101510	Number of oatcakes with butter/margarine	Online follow-up	Bread/pasta/rice yesterday	ORDERED-LOGISTIC	-0.228071516516429	-0.635521349820597	0.17937831678774	0.272637412380004	5721	NA	NA
Volume	Kidney	20088#332	Types of spreads/sauces consumed: Jam/honey	Online follow-up	Spreads/sauces/cooking oils yesterday	LOGISTIC-BINARY	-0.0529255229362992	-0.147578557699332	0.0417704508988234	0.273115620064525	5726	1156	4570
Volume	Kidney	22604#2	Work hours - lumped category	Online follow-up	Employment history	LOGISTIC-BINARY	0.0319363888045374	-0.025337521698243	0.0892141302576591	0.27443989395927	21105	3456	17649
Volume	Kidney	103210	Lobster/crab intake	Online follow-up	Meat/fish yesterday	ORDERED-LOGISTIC	0.349695273184411	-0.279815235471461	0.979205781840283	0.276294764764892	5723	NA	NA
Volume	Kidney	20084#487	Vitamin and/or mineral supplement use: Zinc	Online follow-up	Vitamin/mineral supplements yesterday	LOGISTIC-BINARY	-0.13349640883363	-0.371725847128373	0.108037267543346	0.276340078597063	5726	146	5580
Volume	Kidney	20095#2	Size of white wine glass drunk: medium (175ml)	Online follow-up	Alcoholic beverages yesterday	LOGISTIC-BINARY	0.0833042671111881	-0.0666615609238839	0.233612043092374	0.276981849076386	5726	400	5326
Volume	Kidney	20087#163	Types of spread used on bread/crackers: Unknown type of butter on bread/crackers	Online follow-up	Bread/pasta/rice yesterday	LOGISTIC-BINARY	-0.219159388093487	-0.603601392818359	0.183204658917504	0.27833505887646	5726	46	5680
Volume	Kidney	21025	Frequency of discomfort/pain in abdomen in last 3 months	Online follow-up	Digestive health	ORDERED-LOGISTIC	-0.0170880539629789	-0.0479955739573161	0.0138194660313583	0.278533925566652	30146	NA	NA
Volume	Kidney	20097#3	Size of rose wine glass drunk: large (250ml)	Online follow-up	Alcoholic beverages yesterday	LOGISTIC-BINARY	0.377408806124263	-0.316129372697757	1.04848664187454	0.28262898690996	5726	17	5709
Volume	Kidney	22650#9	Night shifts worked: This type of shift pattern was not worked during job	Online follow-up	Employment history	LOGISTIC-BINARY	0.0234194339687051	-0.0193494943077331	0.0662105061914924	0.28324672166518	21105	6062	15043
Volume	Kidney	20087#162	Types of spread used on bread/crackers: Normal fat butter on bread/crackers	Online follow-up	Bread/pasta/rice yesterday	LOGISTIC-BINARY	0.0629048064708001	-0.0520631071247065	0.17818268586558	0.284198799451216	5726	694	5032
Volume	Kidney	20087#172	Types of spread used on bread/crackers: Low fat polyunsaturated margarine on bread/crackers	Online follow-up	Bread/pasta/rice yesterday	LOGISTIC-BINARY	-0.0691657675177394	-0.196158995235413	0.0582353370912595	0.286527355526021	5726	509	5217
Volume	Kidney	22127	Doctor diagnosed asthma	Online follow-up	Medical information	LOGISTIC-BINARY	-0.0318636369213419	-0.0907115059212176	0.0269932844950878	0.288605764281254	21525	2695	18830
Volume	Kidney	101550	Number of other bread types with butter/margarine	Online follow-up	Bread/pasta/rice yesterday	ORDERED-LOGISTIC	-0.132643294288437	-0.37785117125067	0.112564582673797	0.289078193781863	5710	NA	NA
Volume	Kidney	22613#2	"Worked with paints, thinners or glues"	Online follow-up	Employment history	LOGISTIC-BINARY	0.049880216885815	-0.0423408625384585	0.14219729680996	0.289406393702358	20620	848	19772
Volume	Kidney	20087#192	Types of spread used on bread/crackers: Cholesterol lowering unknown margarine on bread/crackers	Online follow-up	Bread/pasta/rice yesterday	LOGISTIC-BINARY	0.364600800830632	-0.316419772216894	1.02658442710609	0.292083241380714	5726	15	5711
Volume	Kidney	22612#1	Worked with materials containing asbestos	Online follow-up	Employment history	LOGISTIC-BINARY	0.0350122253800685	-0.0301766728290906	0.100250489450545	0.292626489800788	17961	1944	16017
Volume	Kidney	102900	Goat's cheese intake	Online follow-up	Milk/eggs/cheese yesterday	ORDERED-LOGISTIC	0.179149943527721	-0.155712907576591	0.514012794632034	0.294412032554912	5724	NA	NA
Volume	Kidney	22613#0	"Worked with paints, thinners or glues": Rarely/never	Online follow-up	Employment history	LOGISTIC-BINARY	0.0487690400291111	-0.043443686272113	0.140778409932746	0.299481935324001	21011	20096	915
Volume	Kidney	102190	Cake intake	Online follow-up	Soup/snacks/pastries yesterday	ORDERED-LOGISTIC	-0.060202897210493	-0.173959314721839	0.0535535203008526	0.299648434904495	5726	NA	NA
Volume	Kidney	100420	Green tea intake	Online follow-up	Hot/cold beverages yesterday	ORDERED-LOGISTIC	-0.0863840564367415	-0.249776568657475	0.0770084557839925	0.300138130670445	5721	NA	NA
Volume	Kidney	20091#2	Type of sliced bread eaten: mixed	Online follow-up	Bread/pasta/rice yesterday	LOGISTIC-BINARY	0.0481950316077773	-0.0429930667348539	0.139587403392472	0.300704462027906	5726	1213	4513
Volume	Kidney	20404	Ever physically dependent on alcohol	Online follow-up	Addictions	LOGISTIC-BINARY	-0.155137984321696	-0.452954807421101	0.137577511373984	0.301975154346841	516	125	391
Volume	Kidney	20086#10	Type of special diet followed: Low calorie	Online follow-up	Typical diet yesterday	LOGISTIC-BINARY	0.0690812940310981	-0.0621105016983433	0.200275627049873	0.302042822598591	5726	551	5175
Volume	Kidney	22660#106	Gap coding: Unable to work due to sickness or disability	Online follow-up	Employment history	LOGISTIC-BINARY	-0.0800624559056945	-0.232020310427002	0.0721798862428604	0.302594825565555	19993	356	19637
Volume	Kidney	20089#464	Type of meals eaten: Ready meals	Online follow-up	Meal type yesterday	LOGISTIC-BINARY	-0.0749762901818988	-0.217662878616045	0.0683251803083766	0.304229489543194	5726	411	5315
Volume	Kidney	20455	Age when last took cannabis	Online follow-up	Cannabis use	LINEAR	0.0188824567650147	-0.0173594879957179	0.0551244015257473	0.307118703400259	5947	NA	NA
Volume	Kidney	20191	Fluid intelligence score	Online follow-up	Fluid intelligence	ORDERED-LOGISTIC	0.017878756426307	-0.0169714543991687	0.0527289672517827	0.314661777361047	20550	NA	NA
Volume	Kidney	100008	Total sugars	Online follow-up	Estimated nutrients yesterday	LINEAR	-0.0190357943009303	-0.0563112012175005	0.0182396126156399	0.31680718173927	5729	NA	NA
Volume	Kidney	100840	Bran cereal intake	Online follow-up	Cereal yesterday	ORDERED-LOGISTIC	-0.0618503438781791	-0.183785333836028	0.06008464607967	0.320172811395706	5726	NA	NA
Volume	Kidney	21038	Currently suffer from abdominal distension	Online follow-up	Digestive health	LOGISTIC-BINARY	-0.0214105039512908	-0.0636674537609446	0.0208477172560358	0.320662245576509	30102	6691	23411
Volume	Kidney	20531-0	Victim of sexual assault	Online follow-up	Traumatic events	MULTINOMIAL-LOGISTIC	NA	NA	NA	0.321772279347532	NA	NA	NA
Volume	Kidney	20461	Age when first had unusual or psychotic experience	Online follow-up	Unusual and psychotic experiences	LINEAR	0.0417676172298397	-0.0410341416614115	0.124569376121091	0.32250208162448	1108	NA	NA
Volume	Kidney	22606#2	Workplace very noisy	Online follow-up	Employment history	LOGISTIC-BINARY	0.0249428514882011	-0.0245653420152768	0.0744737880958523	0.32349808594175	21037	3880	17157
Volume	Kidney	22620#1	Job involved shift work: Yes	Online follow-up	Employment history	LOGISTIC-BINARY	0.0213180939145762	-0.0210322120361147	0.0636887367293009	0.32391325992957	21105	6290	14815
Volume	Kidney	20554#4	Actions taken following self-harm: Use a helpline / voluntary organization	Online follow-up	Self-harm behaviours	LOGISTIC-BINARY	-0.13535794228414	-0.403005651261138	0.134024717153083	0.324567538048719	26714	110	26604
Volume	Kidney	20109#5	Ingredients in homemade soup: Vegetables	Online follow-up	Soup/snacks/pastries yesterday	LOGISTIC-BINARY	0.087892437716751	-0.086975940445885	0.263073626197237	0.325303413467655	5726	281	5445
Volume	Kidney	20441	Ever had prolonged loss of interest in normal activities	Online follow-up	Depression	LOGISTIC-BINARY	0.0185256208879377	-0.0183959164230476	0.055465245536792	0.325481420523066	26738	10447	16291
Volume	Kidney	22604#1	Work hours - lumped category	Online follow-up	Employment history	LOGISTIC-BINARY	0.0343846981994554	-0.0341786253591781	0.102924186837895	0.325557662955277	21105	2245	18860
Volume	Kidney	103120	Fat removed from meat	Online follow-up	Meat/fish yesterday	LOGISTIC-BINARY	-0.128543496646065	-0.387056984916685	0.12655914726136	0.326732839943604	1550	1412	138
Volume	Kidney	22614#0	Worked with pesticides: Rarely/never	Online follow-up	Employment history	LOGISTIC-BINARY	-0.078484117092164	-0.235419675338148	0.0785109572764503	0.327403966831527	20973	20660	313
Volume	Kidney	104110	Broad bean intake	Online follow-up	Fruit/vegetables yesterday	ORDERED-LOGISTIC	-0.133710186827041	-0.404999981456646	0.137579607802563	0.334074814047351	5720	NA	NA
Volume	Kidney	20484	Attempted suicide in past year	Online follow-up	Self-harm behaviours	LOGISTIC-BINARY	0.356417483687885	-0.376631164826395	1.08549941079804	0.336211744971495	569	15	554
Volume	Kidney	21073	Fever when IBS symptoms first began	Online follow-up	Digestive health	LOGISTIC-BINARY	-0.103366431464773	-0.314972358581111	0.106398139262679	0.336377379294415	3256	201	3055
Volume	Kidney	104340	Fresh tomato intake	Online follow-up	Fruit/vegetables yesterday	ORDERED-LOGISTIC	0.0388417762579296	-0.0406663955337354	0.118349948049595	0.338351160532284	5726	NA	NA
Volume	Kidney	20090#359	Type of fat/oil used in cooking: Butter	Online follow-up	Spreads/sauces/cooking oils yesterday	LOGISTIC-BINARY	0.0558533400876961	-0.0588283452776105	0.170775204555152	0.340312807651511	5726	716	5010
Volume	Kidney	22616#1	Breathing problems during period of job: Yes	Online follow-up	Employment history	LOGISTIC-BINARY	-0.0365701715136892	-0.11175998946476	0.0386525948073161	0.340582218180938	21105	1446	19659
Volume	Kidney	22642	Usual length of each night shift during mixed shift periods	Online follow-up	Employment history	ORDERED-LOGISTIC	-0.0365629470295649	-0.111870430043533	0.0387445359844034	0.341341902448487	5033	NA	NA
Volume	Kidney	22610#0	Workplace full of chemical or other fumes: Rarely/never	Online follow-up	Employment history	LOGISTIC-BINARY	0.0379953261267266	-0.0407204995326575	0.11659036687908	0.343783097046867	21008	19722	1286
Volume	Kidney	21053	Degree bothered by dizziness in the last 3 months	Online follow-up	Digestive health	ORDERED-LOGISTIC	-0.0182891572994122	-0.0563125832703256	0.019734268671501298	0.345814359623776	30159	NA	NA
Volume	Kidney	20090#361	Type of fat/oil used in cooking: Low fat butter	Online follow-up	Spreads/sauces/cooking oils yesterday	LOGISTIC-BINARY	-0.181159176183592	-0.552930608562978	0.198750147805697	0.347766532587055	5726	55	5671
Volume	Kidney	104470	Berry intake	Online follow-up	Fruit/vegetables yesterday	ORDERED-LOGISTIC	0.0514068056853051	-0.0559307232718648	0.158744334642475	0.34792718783842	5726	NA	NA
Volume	Kidney	22607#2	Workplace very cold	Online follow-up	Employment history	LOGISTIC-BINARY	-0.0319741123109926	-0.0994575400312994	0.0355346015449185	0.353157992223236	20963	1779	19184
Volume	Kidney	20084#478	Vitamin and/or mineral supplement use: Vitamin C	Online follow-up	Vitamin/mineral supplements yesterday	LOGISTIC-BINARY	0.0754291008137205	-0.0836646833694979	0.234804878499632	0.353393320798829	5726	354	5372
Volume	Kidney	22126	Doctor diagnosed hayfever or allergic rhinitis	Online follow-up	Medical information	LOGISTIC-BINARY	-0.0219631306665083	-0.0685376505707609	0.024613154311152	0.355328852411214	21525	4958	16567
Volume	Kidney	20495	Avoided activities or situations because of previous stressful experience in past month	Online follow-up	Traumatic events	ORDERED-LOGISTIC	0.0211121941226578	-0.0237872614635184	0.066011649708834	0.356739268237854	26765	NA	NA
Volume	Kidney	104500	Grape intake	Online follow-up	Fruit/vegetables yesterday	ORDERED-LOGISTIC	-0.0472164055790194	-0.148382503289664	0.0539496921316248	0.360349469998576	5726	NA	NA
Volume	Kidney	21068	Diagnosed with coeliac disease or gluten sensitivity	Online follow-up	Digestive health	LOGISTIC-BINARY	-0.0649462857304068	-0.203994244682653	0.0745084832173403	0.360935659310371	29975	479	29496
Volume	Kidney	100005	Carbohydrate	Online follow-up	Estimated nutrients yesterday	LINEAR	-0.0170947386163573	-0.0538334051060092	0.0196439278732946	0.361712766396084	5729	NA	NA
Volume	Kidney	20090#355	Type of fat/oil used in cooking: Vegetable oil	Online follow-up	Spreads/sauces/cooking oils yesterday	LOGISTIC-BINARY	-0.0678728305628396	-0.213644692525845	0.0785964231795437	0.362749165868553	5726	397	5329
Volume	Kidney	20517	"Trouble falling or staying asleep, or sleeping too much"	Online follow-up	Depression	ORDERED-LOGISTIC	0.0157863815364361	-0.018252201372583	0.0498249644454552	0.363354884599	26767	NA	NA
Volume	Kidney	20084#474	Vitamin and/or mineral supplement use: Evening primrose	Online follow-up	Vitamin/mineral supplements yesterday	LOGISTIC-BINARY	-0.0927453420756714	-0.293378146148562	0.108073282257134	0.365399012492608	5726	259	5467
Volume	Kidney	102500	Other savoury snack intake	Online follow-up	Soup/snacks/pastries yesterday	ORDERED-LOGISTIC	0.121480691152612	-0.141633773913238	0.384595156218463	0.365537425560199	5721	NA	NA
Volume	Kidney	104070	Vegetable pieces intake	Online follow-up	Fruit/vegetables yesterday	ORDERED-LOGISTIC	0.0539459343624178	-0.0630196567922605	0.170911525517096	0.366047265770785	5726	NA	NA
Volume	Kidney	102310	Chocolate sweet intake	Online follow-up	Soup/snacks/pastries yesterday	ORDERED-LOGISTIC	-0.0822364224049995	-0.26072700348081	0.0962541586708116	0.366545775037827	5719	NA	NA
Volume	Kidney	20544#4	Mental health problems ever diagnosed by a professional: A personality disorder	Online follow-up	Mental distress	LOGISTIC-BINARY	0.171952940987322	-0.203030364194901	0.541654934955041	0.366904264417734	26660	54	26606
Volume	Kidney	20090#380	Type of fat/oil used in cooking: Normal fat dairy spread	Online follow-up	Spreads/sauces/cooking oils yesterday	LOGISTIC-BINARY	-0.173469239409262	-0.544834299617775	0.206746705645145	0.367895170691345	5726	54	5672
Volume	Kidney	20101#1	Thickness of butter/margarine spread on bread rolls: thin	Online follow-up	Bread/pasta/rice yesterday	LOGISTIC-BINARY	-0.0972097161429238	-0.307550791316026	0.115280720271606	0.368125826814286	5726	186	5540
Volume	Kidney	20506	Recent feelings or nervousness or anxiety	Online follow-up	Anxiety	ORDERED-LOGISTIC	0.0184318683171494	-0.0219508957694249	0.0588146324037237	0.371008694210044	26722	NA	NA
[truncated: 6,552 more rows]
